# Supplementary material for: Pooled CRISPRi screening of the cyanobacterium Synechocystis sp PCC 6803 for enhanced industrial phenotypes
Source: Nat Commun. 2020 Apr 3;11:1666. doi: 10.1038/s41467-020-15491-7 (PMC7125299; doi:10.1038/s41467-020-15491-7)
Supplement: Supplementary file 5 — Supplementary Data 1 [file 41467_2020_15491_MOESM5_ESM.txt]

# sgRNA_Library
# Each entry corresponds to a sgRNA targeting a specific ORF at a specific position as indicated below:
# >ORF_targeted|position_in_ORF|number_of_off-targets
# Note that the number of off-targets was determined using our criteria (see methods). For each ORF, we number bp from 0. This means that position n is in fact the (n+1)th base of the ORF
>sll1336|66|0
CAGTGATAGAGATACTGGGAGCTATTTGTGGATATTGCCCTCCATCCAGTTTTAGAGCTAGAAATAGCAAGTTAAAAT
>sll1336|29|0
CAGTGATAGAGATACTGGGAGCTAGTCCACGTCGTAGTGGTCGGGGGTTTTAGAGCTAGAAATAGCAAGTTAAAAT
>sll1338|84|0
CAGTGATAGAGATACTGGGAGCTATGTTACCCTTAGTTTGAAAGTTTTAGAGCTAGAAATAGCAAGTTAAAAT
>sll1338|23|0
CAGTGATAGAGATACTGGGAGCTAGCAGCAAGCACAACTCCAGAGGTTTTAGAGCTAGAAATAGCAAGTTAAAAT
>slr1906|10|0
CAGTGATAGAGATACTGGGAGCTACGGAGAGGAGAGGAGAAGGGGGTTTTAGAGCTAGAAATAGCAAGTTAAAAT
>slr1906|21|0
CAGTGATAGAGATACTGGGAGCTACGAATTGCAACGGAGAGGAGGTTTTAGAGCTAGAAATAGCAAGTTAAAAT
>slr1907|62|0
CAGTGATAGAGATACTGGGAGCTAGGGGTGGGACAAAGAATTTCCGGTTTTAGAGCTAGAAATAGCAAGTTAAAAT
>slr1907|31|0
CAGTGATAGAGATACTGGGAGCTATCTTTTCCCATAGTAACCGTCGGTTTTAGAGCTAGAAATAGCAAGTTAAAAT
>slr1900|34|0
CAGTGATAGAGATACTGGGAGCTAGGAGCCGGTACTTTGTGCAAAGTTTTAGAGCTAGAAATAGCAAGTTAAAAT
>slr1900|14|0
CAGTGATAGAGATACTGGGAGCTAGGGATATATCTAGGTCTAATGTTTTAGAGCTAGAAATAGCAAGTTAAAAT
>slr1901|27|0
CAGTGATAGAGATACTGGGAGCTACCAGGGGATTTGAGGGCAATGTTTTAGAGCTAGAAATAGCAAGTTAAAAT
>slr1901|44|0
CAGTGATAGAGATACTGGGAGCTATGTTGCAATGTTCCCTTCAGACCAGTTTTAGAGCTAGAAATAGCAAGTTAAAAT
>slr1902|193|2
CAGTGATAGAGATACTGGGAGCTAGAGATTGGTGAATTGATATGTTTTAGAGCTAGAAATAGCAAGTTAAAAT
>slr1902|118|0
CAGTGATAGAGATACTGGGAGCTAGAGAGGTTTACCTCTTTCCTGTTTTAGAGCTAGAAATAGCAAGTTAAAAT
>slr1903|106|4
CAGTGATAGAGATACTGGGAGCTAGTCTCTCTAGCAAACGACTTAGTTTTAGAGCTAGAAATAGCAAGTTAAAAT
>slr1903|12|0
CAGTGATAGAGATACTGGGAGCTAGCCATAACTTGTTTTTTTTGCCGTTTTAGAGCTAGAAATAGCAAGTTAAAAT
>ycf47|40|0
CAGTGATAGAGATACTGGGAGCTACCAGTACGGTCAACAGAGCGGGTTTTAGAGCTAGAAATAGCAAGTTAAAAT
>ycf47|77|0
CAGTGATAGAGATACTGGGAGCTATGCCGGCAATGCCATCCCCTTTGGTTTTAGAGCTAGAAATAGCAAGTTAAAAT
>ycf46|60|0
CAGTGATAGAGATACTGGGAGCTAGTCGTTCTTCTTCCTGGGTGTTTTAGAGCTAGAAATAGCAAGTTAAAAT
>ycf46|37|0
CAGTGATAGAGATACTGGGAGCTAATGTAGAGCAGGGGATAACGTTTTAGAGCTAGAAATAGCAAGTTAAAAT
>ycf45|32|0
CAGTGATAGAGATACTGGGAGCTATTGTTCGAGGTCGTCAACGGTTTTAGAGCTAGAAATAGCAAGTTAAAAT
>ycf45|14|0
CAGTGATAGAGATACTGGGAGCTACGGGGTAATCCTGATGGGCCGTTTTAGAGCTAGAAATAGCAAGTTAAAAT
>ycf44|177|0
CAGTGATAGAGATACTGGGAGCTATCCAAATAGAGCTGGATCTTCGTTTTAGAGCTAGAAATAGCAAGTTAAAAT
>ycf44|4|0
CAGTGATAGAGATACTGGGAGCTACTAGGGGAAGGATTGGCAAGTTTTAGAGCTAGAAATAGCAAGTTAAAAT
>slr1908|36|0
CAGTGATAGAGATACTGGGAGCTAAGGAGCTACCTAGGGCCAAGTTTTAGAGCTAGAAATAGCAAGTTAAAAT
>slr1908|13|0
CAGTGATAGAGATACTGGGAGCTACGGAAATAATTTCAGTAAATGACGTTTTAGAGCTAGAAATAGCAAGTTAAAAT
>slr1909|59|0
CAGTGATAGAGATACTGGGAGCTATTCCAAATAATCCTTGACCAAAGTTTTAGAGCTAGAAATAGCAAGTTAAAAT
>slr1909|95|0
CAGTGATAGAGATACTGGGAGCTACCGTTCCCAGCGGTGGTGACTGTTTTAGAGCTAGAAATAGCAAGTTAAAAT
>speA|64|0
CAGTGATAGAGATACTGGGAGCTAGCTTCGCTTTCTTCAATGCTCCGTTTTAGAGCTAGAAATAGCAAGTTAAAAT
>speA|12|0
CAGTGATAGAGATACTGGGAGCTAATGCTTTATCCGCCGGCACGTTTTAGAGCTAGAAATAGCAAGTTAAAAT
>sll0943|58|0
CAGTGATAGAGATACTGGGAGCTAGTGCCGTTGGGCACCCCGGCCAGTTTTAGAGCTAGAAATAGCAAGTTAAAAT
>sll0943|47|0
CAGTGATAGAGATACTGGGAGCTACCCCGGCCAGGGCCATACTGGTTTTAGAGCTAGAAATAGCAAGTTAAAAT
>crtO|58|0
CAGTGATAGAGATACTGGGAGCTACCCCCAAGCCCCGTTGGAGCAAATGTTTTAGAGCTAGAAATAGCAAGTTAAAAT
>crtO|124|0
CAGTGATAGAGATACTGGGAGCTAGCTCCGGCATGAGAGCTTCTGTGGGTTTTAGAGCTAGAAATAGCAAGTTAAAAT
>sll0944|144|0
CAGTGATAGAGATACTGGGAGCTATTTGGGACATGGCAGGCATGTTTTAGAGCTAGAAATAGCAAGTTAAAAT
>sll0944|30|0
CAGTGATAGAGATACTGGGAGCTATTTTTTGACTCTGGCTTTGTCCCGTTTTAGAGCTAGAAATAGCAAGTTAAAAT
>frdA|40|0
CAGTGATAGAGATACTGGGAGCTATTTCTAGGGCGGCCCGACAACGTTTTAGAGCTAGAAATAGCAAGTTAAAAT
>frdA|55|0
CAGTGATAGAGATACTGGGAGCTAGGGGCCAGACGCTTAATTTCTAGTTTTAGAGCTAGAAATAGCAAGTTAAAAT
>slr6070|96|2
CAGTGATAGAGATACTGGGAGCTATGCCCCCGGCTTGCTTAATTTCTGTTTTAGAGCTAGAAATAGCAAGTTAAAAT
>slr6070|49|2
CAGTGATAGAGATACTGGGAGCTAGTTCGGTTCTGGGTGACCAGTTTTAGAGCTAGAAATAGCAAGTTAAAAT
>crtE|22|0
CAGTGATAGAGATACTGGGAGCTAGTATTGGGCTAAATCAAAGTGTTTTAGAGCTAGAAATAGCAAGTTAAAAT
>crtE|7|0
CAGTGATAGAGATACTGGGAGCTAAAGTCGGTTCGTGTTTGTTGTTTTAGAGCTAGAAATAGCAAGTTAAAAT
>crtX|24|0
CAGTGATAGAGATACTGGGAGCTATTGAGATGACCCGTCGTTGCGTTTTAGAGCTAGAAATAGCAAGTTAAAAT
>crtX|49|0
CAGTGATAGAGATACTGGGAGCTAGTTCCTTACCCAAGGGCAACAGTTTTAGAGCTAGAAATAGCAAGTTAAAAT
>Sac1|16|0
CAGTGATAGAGATACTGGGAGCTAATTTGATAGTCTGCCAGCCGTTTTAGAGCTAGAAATAGCAAGTTAAAAT
>Sac1|39|0
CAGTGATAGAGATACTGGGAGCTACAATAACTGCCAGAGTGAGGTTTTAGAGCTAGAAATAGCAAGTTAAAAT
>sll1389|76|0
CAGTGATAGAGATACTGGGAGCTATCTACCAAGGTTCTTTCCCGACGTTTTAGAGCTAGAAATAGCAAGTTAAAAT
>sll1389|12|0
CAGTGATAGAGATACTGGGAGCTATGTCGATGCCGACTCCGGGGAATGGTTTTAGAGCTAGAAATAGCAAGTTAAAAT
>ssl1277|134|0
CAGTGATAGAGATACTGGGAGCTAAGTAGCAGCTCGCCAATCTGTTTTAGAGCTAGAAATAGCAAGTTAAAAT
>sll1384|50|0
CAGTGATAGAGATACTGGGAGCTAGGACAGCCAAGAATGGCGTGGGTTTTAGAGCTAGAAATAGCAAGTTAAAAT
>sll1384|12|0
CAGTGATAGAGATACTGGGAGCTATTAAACAGTCCTTGCTTGATGTTTTAGAGCTAGAAATAGCAAGTTAAAAT
>sll7078|79|0
CAGTGATAGAGATACTGGGAGCTACCGCTGTTTCTGGCCCATAGGTTTTAGAGCTAGAAATAGCAAGTTAAAAT
>sll7078|63|0
CAGTGATAGAGATACTGGGAGCTATAGTGGCCCGGAATAAATCGTTTTAGAGCTAGAAATAGCAAGTTAAAAT
>sll1386|17|0
CAGTGATAGAGATACTGGGAGCTATTTTGCAGACGACGTTGGAGAGCCGTTTTAGAGCTAGAAATAGCAAGTTAAAAT
>sll1386|124|0
CAGTGATAGAGATACTGGGAGCTACGCAGCCATTCATCCACTGGTTTTAGAGCTAGAAATAGCAAGTTAAAAT
>sll1387|35|0
CAGTGATAGAGATACTGGGAGCTAGTAAGGGCGTCGAAATGGCCGGTTTTAGAGCTAGAAATAGCAAGTTAAAAT
>sll1387|3|0
CAGTGATAGAGATACTGGGAGCTAAGACAATGCGTCGAGGATTGTTTTAGAGCTAGAAATAGCAAGTTAAAAT
>sll1380|4|0
CAGTGATAGAGATACTGGGAGCTAGTTTCAGCAAATGGGTTGCGGGTTTTAGAGCTAGAAATAGCAAGTTAAAAT
>sll1380|31|0
CAGTGATAGAGATACTGGGAGCTAGCTTCCTAATAGAACTGTCGGTTTTAGAGCTAGAAATAGCAAGTTAAAAT
>sll1381|16|0
CAGTGATAGAGATACTGGGAGCTATCCTCCGCCATCCGCACATGTTTTAGAGCTAGAAATAGCAAGTTAAAAT
>sll1381|4|0
CAGTGATAGAGATACTGGGAGCTATCCGCACATAGGTTTCTAAATGTTTTAGAGCTAGAAATAGCAAGTTAAAAT
>ssl1507|88|3
CAGTGATAGAGATACTGGGAGCTATTCAAATCTGGGGAATAAGTGTTTTAGAGCTAGAAATAGCAAGTTAAAAT
>ssl1507|52|1
CAGTGATAGAGATACTGGGAGCTAAATAACACCATGTGTCCTGGTTTTAGAGCTAGAAATAGCAAGTTAAAAT
>slr1585|204|2
CAGTGATAGAGATACTGGGAGCTAGCTCTTTCTTTTAGAAGCATATCGTTTTAGAGCTAGAAATAGCAAGTTAAAAT
>ssl7004|82|0
CAGTGATAGAGATACTGGGAGCTAGGATTTTGCGATGTTCTGCTTGTTTTAGAGCTAGAAATAGCAAGTTAAAAT
>ssl7004|46|0
CAGTGATAGAGATACTGGGAGCTATGTTGCCCCGCCCGCTTTTTCAGTTTTAGAGCTAGAAATAGCAAGTTAAAAT
>ssl7007|72|0
CAGTGATAGAGATACTGGGAGCTAGTCAATTATCAAATCATCACCGTTTTAGAGCTAGAAATAGCAAGTTAAAAT
>ssl7007|57|0
CAGTGATAGAGATACTGGGAGCTATCACCAGGATCTGGGGAAGTGTTTTAGAGCTAGAAATAGCAAGTTAAAAT
>ssr1562|113|0
CAGTGATAGAGATACTGGGAGCTACTGACAGAGGACATAAATGGGCGTTTTAGAGCTAGAAATAGCAAGTTAAAAT
>ssr1562|30|0
CAGTGATAGAGATACTGGGAGCTATGTCGTAACCGGAGGAAGGAAGGTTTTAGAGCTAGAAATAGCAAGTTAAAAT
>sll1942|18|0
CAGTGATAGAGATACTGGGAGCTACTTGTCCATTGTCCCCACCCAGTTTTAGAGCTAGAAATAGCAAGTTAAAAT
>sll1942|101|0
CAGTGATAGAGATACTGGGAGCTATATAGGCAACGCCACCGCCTGTTTTAGAGCTAGAAATAGCAAGTTAAAAT
>sll1940|41|0
CAGTGATAGAGATACTGGGAGCTAAGTCAAACCCATCCAGAAGGTTTTAGAGCTAGAAATAGCAAGTTAAAAT
>sll1940|68|0
CAGTGATAGAGATACTGGGAGCTACTCGGGGTTGGGTAGAACGTCACCGTTTTAGAGCTAGAAATAGCAAGTTAAAAT
>slr0643|58|0
CAGTGATAGAGATACTGGGAGCTATCGGGGTGCGGGTGATGGGGGGTTTTAGAGCTAGAAATAGCAAGTTAAAAT
>slr0643|70|0
CAGTGATAGAGATACTGGGAGCTACAATATCCAAATCGGGGTGCGTTTTAGAGCTAGAAATAGCAAGTTAAAAT
>sll1946|49|0
CAGTGATAGAGATACTGGGAGCTAGGCCGTTGCTACCAAGCCACACCAGTTTTAGAGCTAGAAATAGCAAGTTAAAAT
>sll1946|36|0
CAGTGATAGAGATACTGGGAGCTAGCCACACCATGGCCAACAGCAGGTTTTAGAGCTAGAAATAGCAAGTTAAAAT
>slr1178|124|0
CAGTGATAGAGATACTGGGAGCTAAATAAAGGCTTTTCCGGACGTTTTAGAGCTAGAAATAGCAAGTTAAAAT
>slr1178|7|0
CAGTGATAGAGATACTGGGAGCTAGCCCAGACAAACCTTTCATACGTTTTAGAGCTAGAAATAGCAAGTTAAAAT
>sll1945|19|0
CAGTGATAGAGATACTGGGAGCTACCCTTTAACTCATTGGGGTGTTTTAGAGCTAGAAATAGCAAGTTAAAAT
>sll1945|70|0
CAGTGATAGAGATACTGGGAGCTATGTTTTTCTCGGATTTGCCGTTTTAGAGCTAGAAATAGCAAGTTAAAAT
>sll1949|37|0
CAGTGATAGAGATACTGGGAGCTATCCACCGCTGAACATCAGCAGTTTTAGAGCTAGAAATAGCAAGTTAAAAT
>sll1949|23|0
CAGTGATAGAGATACTGGGAGCTATCAGCAGGGAGACAGTTAAAGTTTTAGAGCTAGAAATAGCAAGTTAAAAT
>slr0082|5|0
CAGTGATAGAGATACTGGGAGCTATGGTTGATGGCGATCGTTGGCGTTGTTTTAGAGCTAGAAATAGCAAGTTAAAAT
>slr0082|29|0
CAGTGATAGAGATACTGGGAGCTATGCGGTTTTTTTCGCAACCCAAAGTTTTAGAGCTAGAAATAGCAAGTTAAAAT
>erg6|8|0
CAGTGATAGAGATACTGGGAGCTAGGGCGTGCTTAGGCCTAACAGTTTTAGAGCTAGAAATAGCAAGTTAAAAT
>erg6|28|0
CAGTGATAGAGATACTGGGAGCTACAATAGAATGCTAAGAACAGTTTTAGAGCTAGAAATAGCAAGTTAAAAT
>slr0081|52|0
CAGTGATAGAGATACTGGGAGCTATTTCCTGGTGTTGCAGACTATGGGGTTTTAGAGCTAGAAATAGCAAGTTAAAAT
>slr0081|71|0
CAGTGATAGAGATACTGGGAGCTACGATGGCTGGGGGGAATTTCCGTTTTAGAGCTAGAAATAGCAAGTTAAAAT
>slr0086|83|0
CAGTGATAGAGATACTGGGAGCTAGGGGATGGCTCAGGGAGGGGGTTTTAGAGCTAGAAATAGCAAGTTAAAAT
>slr0086|28|0
CAGTGATAGAGATACTGGGAGCTATTCCAGCGAGCAATGACGGTATGTTTTAGAGCTAGAAATAGCAAGTTAAAAT
>nadA|18|0
CAGTGATAGAGATACTGGGAGCTACGGGGCAGGGTTTCTTGGGGGTTTTAGAGCTAGAAATAGCAAGTTAAAAT
>nadA|7|0
CAGTGATAGAGATACTGGGAGCTAGGGTTTCTTGGGGCGGGGCAACGGGTTTTAGAGCTAGAAATAGCAAGTTAAAAT
>slr1450|28|0
CAGTGATAGAGATACTGGGAGCTAGCTCCCACTCCCATACCACCAAGTTTTAGAGCTAGAAATAGCAAGTTAAAAT
>slr1450|61|0
CAGTGATAGAGATACTGGGAGCTACTACAAGCACCACTGACTAGTTTTAGAGCTAGAAATAGCAAGTTAAAAT
>slr1451|18|0
CAGTGATAGAGATACTGGGAGCTACCGACGTAGCCGATTTTTTGGAGTTTTAGAGCTAGAAATAGCAAGTTAAAAT
>slr1451|4|0
CAGTGATAGAGATACTGGGAGCTATTTTTTGGAGGGAAACCAAACCTGTTTTAGAGCTAGAAATAGCAAGTTAAAAT
>slr1456|16|0
CAGTGATAGAGATACTGGGAGCTAACATTATGACCTCTGAATGGTTTTAGAGCTAGAAATAGCAAGTTAAAAT
>slr1456|50|0
CAGTGATAGAGATACTGGGAGCTATCCCGTCGAGCATGCCAGGGCAGTTTTAGAGCTAGAAATAGCAAGTTAAAAT
>upp|130|0
CAGTGATAGAGATACTGGGAGCTACCAATAACGAGCGGCCTCATGTTTTAGAGCTAGAAATAGCAAGTTAAAAT
>upp|27|0
CAGTGATAGAGATACTGGGAGCTATGCTTAATTAGAGGATGCTCGTTTTAGAGCTAGAAATAGCAAGTTAAAAT
>slr2013|81|0
CAGTGATAGAGATACTGGGAGCTACCAAGGCCCCCACTGCCCTGTTTTAGAGCTAGAAATAGCAAGTTAAAAT
>slr2013|186|0
CAGTGATAGAGATACTGGGAGCTACCAATGGAAAGGGGTCCCAGGTTTTAGAGCTAGAAATAGCAAGTTAAAAT
>slr2012|25|0
CAGTGATAGAGATACTGGGAGCTACATTTTGGCGTAGAACAATAGTTTTAGAGCTAGAAATAGCAAGTTAAAAT
>slr2012|14|0
CAGTGATAGAGATACTGGGAGCTAGAACAATAGGGCCGCAATTGTTTTAGAGCTAGAAATAGCAAGTTAAAAT
>slr2011|112|0
CAGTGATAGAGATACTGGGAGCTATCCCCCGCATTACCAAGGCCTGGTGTTTTAGAGCTAGAAATAGCAAGTTAAAAT
>slr2011|3|0
CAGTGATAGAGATACTGGGAGCTATTAGTGCGCTTCTCCCCGGGTTTTAGAGCTAGAAATAGCAAGTTAAAAT
>slr2010|11|0
CAGTGATAGAGATACTGGGAGCTATGCCCAGCCGTAAACCAATATCAGTTTTAGAGCTAGAAATAGCAAGTTAAAAT
>slr2010|62|0
CAGTGATAGAGATACTGGGAGCTAGGCCGATGAGAATATTGCCCGGAGTTTTAGAGCTAGAAATAGCAAGTTAAAAT
>slr2017|40|0
CAGTGATAGAGATACTGGGAGCTATTTTTTTGCTTGAATTTAGGAGGTTTTAGAGCTAGAAATAGCAAGTTAAAAT
>slr2017|6|0
CAGTGATAGAGATACTGGGAGCTAACAGTTTGTACACGATAGAGTTTTAGAGCTAGAAATAGCAAGTTAAAAT
>slr2016|33|0
CAGTGATAGAGATACTGGGAGCTAATCCACCCTTCATCGGTCTGTTTTAGAGCTAGAAATAGCAAGTTAAAAT
>slr2016|58|0
CAGTGATAGAGATACTGGGAGCTAGAAACCAGATTTTCCGTCAGTTTTAGAGCTAGAAATAGCAAGTTAAAAT
>slr2015|56|0
CAGTGATAGAGATACTGGGAGCTATCCAGAAACAGGGGCAGTCCTTGTTTTAGAGCTAGAAATAGCAAGTTAAAAT
>slr2015|67|0
CAGTGATAGAGATACTGGGAGCTATGAGGGTGTATCCAGAAACAGGTTTTAGAGCTAGAAATAGCAAGTTAAAAT
>slr2019|9|0
CAGTGATAGAGATACTGGGAGCTAGGCTGAGGAGGGGGGCAATGTTTTAGAGCTAGAAATAGCAAGTTAAAAT
>slr2019|29|0
CAGTGATAGAGATACTGGGAGCTACGGTGGACCCGGCTGTAATTTAAAGTTTTAGAGCTAGAAATAGCAAGTTAAAAT
>slr2018|112|0
CAGTGATAGAGATACTGGGAGCTAGGCTACCAACAAACCGGAGAGTTTTAGAGCTAGAAATAGCAAGTTAAAAT
>slr2018|57|0
CAGTGATAGAGATACTGGGAGCTATAACCCCTAGGGTTACTCTTGTTTTAGAGCTAGAAATAGCAAGTTAAAAT
>slr1603|10|0
CAGTGATAGAGATACTGGGAGCTACTCATTCCACTGCCCTCGGGTTTTAGAGCTAGAAATAGCAAGTTAAAAT
>slr1603|37|0
CAGTGATAGAGATACTGGGAGCTAGCGGTCATAATTTGGGGATTAAGTTTTAGAGCTAGAAATAGCAAGTTAAAAT
>slr1601|21|0
CAGTGATAGAGATACTGGGAGCTAGCGAGGACGACGGGCATTACTGTTTTAGAGCTAGAAATAGCAAGTTAAAAT
>slr1601|7|0
CAGTGATAGAGATACTGGGAGCTATTACTGGGTTTGAAAGTTTGTTTTAGAGCTAGAAATAGCAAGTTAAAAT
>slr1600|16|0
CAGTGATAGAGATACTGGGAGCTACGGGACGCTTGAGCAGTAATGGTTTTAGAGCTAGAAATAGCAAGTTAAAAT
>slr1600|36|0
CAGTGATAGAGATACTGGGAGCTACAATCACCTTCAGGGCCACGTTTTAGAGCTAGAAATAGCAAGTTAAAAT
>slr1609|25|0
CAGTGATAGAGATACTGGGAGCTAGTCTGACCAAGCTTTATCCGTTTTAGAGCTAGAAATAGCAAGTTAAAAT
>slr1609|84|0
CAGTGATAGAGATACTGGGAGCTATTTGAGGTTGATTTTCCCAATTGTTTTAGAGCTAGAAATAGCAAGTTAAAAT
>nCr0700 dsiR1|36|0
CAGTGATAGAGATACTGGGAGCTACTAGGGTTTTCGGACGGAAGGTTTTAGAGCTAGAAATAGCAAGTTAAAAT
>nCr0700 dsiR1|78|0
CAGTGATAGAGATACTGGGAGCTAGATTTAGAAAGAAACAGCTGTTTTAGAGCTAGAAATAGCAAGTTAAAAT
>entC|4|0
CAGTGATAGAGATACTGGGAGCTACGGTCGAGGAGGGGTGTCGCAAGTTTTAGAGCTAGAAATAGCAAGTTAAAAT
>entC|15|0
CAGTGATAGAGATACTGGGAGCTAGCATGGATGACGGTCGAGGAGGTTTTAGAGCTAGAAATAGCAAGTTAAAAT
>sll1837|115|0
CAGTGATAGAGATACTGGGAGCTAGCCCTGAGCCATGAATAAGTGTTTTAGAGCTAGAAATAGCAAGTTAAAAT
>sll1837|147|0
CAGTGATAGAGATACTGGGAGCTACCTTCACTCACCCAAATCCCATTGTTTTAGAGCTAGAAATAGCAAGTTAAAAT
>sll1834|33|0
CAGTGATAGAGATACTGGGAGCTATCGCCCAGTAGCGACGTTTGTTTTAGAGCTAGAAATAGCAAGTTAAAAT
>sll1834|18|0
CAGTGATAGAGATACTGGGAGCTACGTTTTGGCAAAGATAACAAGTTTTAGAGCTAGAAATAGCAAGTTAAAAT
>sll1835|91|0
CAGTGATAGAGATACTGGGAGCTACCTTGCGCCTGGGCCGCTAGTTTTAGAGCTAGAAATAGCAAGTTAAAAT
>sll1835|14|0
CAGTGATAGAGATACTGGGAGCTAGGGAGCAGCCACCCTGTCTGTTTTAGAGCTAGAAATAGCAAGTTAAAAT
>sll1832|22|0
CAGTGATAGAGATACTGGGAGCTACGGTGGTACGGCGGGAGGCAAGTTTTAGAGCTAGAAATAGCAAGTTAAAAT
>sll1832|7|0
CAGTGATAGAGATACTGGGAGCTAGGCAAAGGCCGGTTTGGGTAGTTTTAGAGCTAGAAATAGCAAGTTAAAAT
>sll1830|17|0
CAGTGATAGAGATACTGGGAGCTAGTTAAGGACTGTAACTGCTTGGTTTTAGAGCTAGAAATAGCAAGTTAAAAT
>sll1830|34|0
CAGTGATAGAGATACTGGGAGCTAGAGGGCGGGAACAGGAGTTAGTTTTAGAGCTAGAAATAGCAAGTTAAAAT
>sll6076|248|7
CAGTGATAGAGATACTGGGAGCTACGAATTGGTGCATTGTCTTCGTTTTAGAGCTAGAAATAGCAAGTTAAAAT
>sll6076|52|8
CAGTGATAGAGATACTGGGAGCTATTGGTCGTCCCAACAACCAGGGTTTTAGAGCTAGAAATAGCAAGTTAAAAT
>ssr2708|10|0
CAGTGATAGAGATACTGGGAGCTATAAACTATTTGCCGATCTAGTTTTAGAGCTAGAAATAGCAAGTTAAAAT
>ssr2708|34|0
CAGTGATAGAGATACTGGGAGCTAGCCATGGGTTGTCCATCACTGTGTTTTAGAGCTAGAAATAGCAAGTTAAAAT
>fecE|18|0
CAGTGATAGAGATACTGGGAGCTAGCTTCCTGGTAGTGAGGGCAATGTTTTAGAGCTAGAAATAGCAAGTTAAAAT
>fecE|34|0
CAGTGATAGAGATACTGGGAGCTATCGTAGGCTAGGCTGAGCTTCCGTTTTAGAGCTAGAAATAGCAAGTTAAAAT
>fecB|24|0
CAGTGATAGAGATACTGGGAGCTATTTTTTACTGCTTCCCGTTGAGAGTTTTAGAGCTAGAAATAGCAAGTTAAAAT
>fecB|74|0
CAGTGATAGAGATACTGGGAGCTACACAGGCTTGATCCTCAGGCGTTTTAGAGCTAGAAATAGCAAGTTAAAAT
>fecC|3|0
CAGTGATAGAGATACTGGGAGCTATCGCATAATGCATTGGAGAAAGTTTTAGAGCTAGAAATAGCAAGTTAAAAT
>fecC|54|0
CAGTGATAGAGATACTGGGAGCTAGGCCCAAGGCAAGATAACCGTTTTAGAGCTAGAAATAGCAAGTTAAAAT
>ytfC|13|0
CAGTGATAGAGATACTGGGAGCTAGTGTTGGCCTGATTATCCCATGTTTTAGAGCTAGAAATAGCAAGTTAAAAT
>ytfC|70|0
CAGTGATAGAGATACTGGGAGCTAATAAGAATGTCGCGCATAGGTTTTAGAGCTAGAAATAGCAAGTTAAAAT
>ssr1765|88|0
CAGTGATAGAGATACTGGGAGCTATCCTTTGAGCATTGGGCAAAGTTTTAGAGCTAGAAATAGCAAGTTAAAAT
>ssr1765|13|0
CAGTGATAGAGATACTGGGAGCTATTTGCTTGGGAGTGACTGTCAGTTTTAGAGCTAGAAATAGCAAGTTAAAAT
>ssl0296|66|15
CAGTGATAGAGATACTGGGAGCTACCATAGACTGTTCGCCATTTGTTTTAGAGCTAGAAATAGCAAGTTAAAAT
>ssl0296|95|3
CAGTGATAGAGATACTGGGAGCTAGGTACCGTCTTCCTGCCACTGTGTTTTAGAGCTAGAAATAGCAAGTTAAAAT
>ssr1766|74|0
CAGTGATAGAGATACTGGGAGCTAAATGGCATGGCTCCCTTTCGTTTTAGAGCTAGAAATAGCAAGTTAAAAT
>ssr1766|12|0
CAGTGATAGAGATACTGGGAGCTAAATCTTTGGCTTGGACGCTGTTTTAGAGCTAGAAATAGCAAGTTAAAAT
>sll0228|22|0
CAGTGATAGAGATACTGGGAGCTACTCCAGAAACTGTTTGGGCCCAGGTTTTAGAGCTAGAAATAGCAAGTTAAAAT
>sll0228|55|0
CAGTGATAGAGATACTGGGAGCTAGCGGCATCAGCATAGGAGGTAAGTTTTAGAGCTAGAAATAGCAAGTTAAAAT
>slr1805|27|0
CAGTGATAGAGATACTGGGAGCTACTTGGGTAAGTAGATCAGCATCAAGTTTTAGAGCTAGAAATAGCAAGTTAAAAT
>slr1805|3|0
CAGTGATAGAGATACTGGGAGCTAAGTCTGACAATGGGCGACGGTTTTAGAGCTAGAAATAGCAAGTTAAAAT
>sll0225|16|0
CAGTGATAGAGATACTGGGAGCTATTCCTTCCAATGAAGGGCTGTTTTAGAGCTAGAAATAGCAAGTTAAAAT
>sll0225|71|0
CAGTGATAGAGATACTGGGAGCTAGATACTTGCTAGCCCTTAAAGTTTTAGAGCTAGAAATAGCAAGTTAAAAT
>sll0594|40|0
CAGTGATAGAGATACTGGGAGCTAGGGGCTGGGAGTCTAAGCCTACTAGTTTTAGAGCTAGAAATAGCAAGTTAAAAT
>sll0594|17|0
CAGTGATAGAGATACTGGGAGCTAGGCACTTAAACCATCGGCGATCGTTTTAGAGCTAGAAATAGCAAGTTAAAAT
>cbiL|106|0
CAGTGATAGAGATACTGGGAGCTACCCCCGATCGCCCTTGTAAACCAGGTTTTAGAGCTAGAAATAGCAAGTTAAAAT
>cbiL|4|0
CAGTGATAGAGATACTGGGAGCTAACACCGTGGAGAATGCCAAGTTTTAGAGCTAGAAATAGCAAGTTAAAAT
>cbiM|24|0
CAGTGATAGAGATACTGGGAGCTATAGCCCCCGGCCACGATCTGGGGGTTTTAGAGCTAGAAATAGCAAGTTAAAAT
>cbiM|9|0
CAGTGATAGAGATACTGGGAGCTATCTGGGGTGGCAATAGACCATCGTTTTAGAGCTAGAAATAGCAAGTTAAAAT
>cbiH|67|0
CAGTGATAGAGATACTGGGAGCTATTTAACGGCTTGGGGAGTGAGTTTTAGAGCTAGAAATAGCAAGTTAAAAT
>cbiH|51|0
CAGTGATAGAGATACTGGGAGCTAGTGACGGCGATCGCCGTAAGGTTTTAGAGCTAGAAATAGCAAGTTAAAAT
>slr2128|64|0
CAGTGATAGAGATACTGGGAGCTATGTCATGGTTTTTAAGTTGGTTAAGTTTTAGAGCTAGAAATAGCAAGTTAAAAT
>slr2128|20|0
CAGTGATAGAGATACTGGGAGCTAATCGTCTTCATAAAGGCTTGTTTTAGAGCTAGAAATAGCAAGTTAAAAT
>cbiD|25|0
CAGTGATAGAGATACTGGGAGCTAGTGAGCAAGGTTTCCACAGGTTTTAGAGCTAGAAATAGCAAGTTAAAAT
>cbiD|57|0
CAGTGATAGAGATACTGGGAGCTAGTTCCAGCGTGACCGAATCGTTTTAGAGCTAGAAATAGCAAGTTAAAAT
>ziaA|13|0
CAGTGATAGAGATACTGGGAGCTATTCATCGGTGCAACAAAGAGTTTTAGAGCTAGAAATAGCAAGTTAAAAT
>ziaA|61|0
CAGTGATAGAGATACTGGGAGCTACCTTTCGTAAACCGCTTCTGGTTTTAGAGCTAGAAATAGCAAGTTAAAAT
>cbiF|124|0
CAGTGATAGAGATACTGGGAGCTATTTGTTTGGGCACCAAGGAATGTTTTAGAGCTAGAAATAGCAAGTTAAAAT
>cbiF|53|0
CAGTGATAGAGATACTGGGAGCTATGGTCAATAAATCCGGATCACCGGTTTTAGAGCTAGAAATAGCAAGTTAAAAT
>slr2124|67|0
CAGTGATAGAGATACTGGGAGCTATTCCCGTCACGAGCCAACCTTGTTGTTTTAGAGCTAGAAATAGCAAGTTAAAAT
>slr2124|6|0
CAGTGATAGAGATACTGGGAGCTATACCGGTGATAAGAACAACGTTTTAGAGCTAGAAATAGCAAGTTAAAAT
>slr2123|43|0
CAGTGATAGAGATACTGGGAGCTATCGGGTTTGACAATGCTCTAGTTTTAGAGCTAGAAATAGCAAGTTAAAAT
>slr2123|22|0
CAGTGATAGAGATACTGGGAGCTAGGGTATGGAGCATGGGGGGACGTTTTAGAGCTAGAAATAGCAAGTTAAAAT
>cbiA|67|0
CAGTGATAGAGATACTGGGAGCTACCCTTAGTTTTTGCCGGGCCAGGTGTTTTAGAGCTAGAAATAGCAAGTTAAAAT
>cbiA|43|0
CAGTGATAGAGATACTGGGAGCTAGGCCAACATGGCCAGGGTGATGGGTTTTAGAGCTAGAAATAGCAAGTTAAAAT
>slr2121|11|0
CAGTGATAGAGATACTGGGAGCTACGGCGACGGAAATATCAATTAGGGTTTTAGAGCTAGAAATAGCAAGTTAAAAT
>slr2121|28|0
CAGTGATAGAGATACTGGGAGCTAAGCTGCGGATGAACGGCGAGTTTTAGAGCTAGAAATAGCAAGTTAAAAT
>slr2120|115|0
CAGTGATAGAGATACTGGGAGCTATGCTGACGGTGGCGTCGGTTGAGCGTTTTAGAGCTAGAAATAGCAAGTTAAAAT
>slr2120|3|0
CAGTGATAGAGATACTGGGAGCTACGAATAATTAGGGAGACAAGGTTTTAGAGCTAGAAATAGCAAGTTAAAAT
>gltX|8|0
CAGTGATAGAGATACTGGGAGCTAGTGGGGCTAGGGGCAATGCGGACAGTTTTAGAGCTAGAAATAGCAAGTTAAAAT
>gltX|22|0
CAGTGATAGAGATACTGGGAGCTATGGAGATTACCAGTGGGGCTAGGTTTTAGAGCTAGAAATAGCAAGTTAAAAT
>glk|61|0
CAGTGATAGAGATACTGGGAGCTACTCTCGTTTATCGTCACCAGTTTTAGAGCTAGAAATAGCAAGTTAAAAT
>glk|86|0
CAGTGATAGAGATACTGGGAGCTAGTCACCGGCCGGGCCAACCCTGTTTTAGAGCTAGAAATAGCAAGTTAAAAT
>ycf38|10|0
CAGTGATAGAGATACTGGGAGCTAGTGATTTTGGGAGGGGTGAGTTTTAGAGCTAGAAATAGCAAGTTAAAAT
>ycf38|21|0
CAGTGATAGAGATACTGGGAGCTAGCTAGCAGGGAAGTGATTTTGTTTTAGAGCTAGAAATAGCAAGTTAAAAT
>fecD|29|0
CAGTGATAGAGATACTGGGAGCTATAGGGGTAAAGACCGGAGAGTTTTAGAGCTAGAAATAGCAAGTTAAAAT
>fecD|7|0
CAGTGATAGAGATACTGGGAGCTACGGACCACAATCCAAGGTCGAGGTTTTAGAGCTAGAAATAGCAAGTTAAAAT
>slr1117|56|0
CAGTGATAGAGATACTGGGAGCTAGTTTCGGTTTCGCTTCCTGGCCCTGTTTTAGAGCTAGAAATAGCAAGTTAAAAT
>slr1117|22|0
CAGTGATAGAGATACTGGGAGCTATCCTGGTGCAAATCCATCATCAGTTTTAGAGCTAGAAATAGCAAGTTAAAAT
>slr1116|84|0
CAGTGATAGAGATACTGGGAGCTATCTTTTTTTCGCATACCATCGTTTTAGAGCTAGAAATAGCAAGTTAAAAT
>slr1116|31|0
CAGTGATAGAGATACTGGGAGCTATTGACCCATTGGTTGTATTGTTTTAGAGCTAGAAATAGCAAGTTAAAAT
>slr1115|49|0
CAGTGATAGAGATACTGGGAGCTATGGTTGACTTTTTTTCAAGGGGTGGTTTTAGAGCTAGAAATAGCAAGTTAAAAT
>slr1115|34|0
CAGTGATAGAGATACTGGGAGCTAGGGGTGTGGTCATGGTGATGGGTTTTAGAGCTAGAAATAGCAAGTTAAAAT
>slr1114|32|0
CAGTGATAGAGATACTGGGAGCTAGTTGGGGATACCAATCCCCCGTTTTAGAGCTAGAAATAGCAAGTTAAAAT
>slr1114|19|0
CAGTGATAGAGATACTGGGAGCTATCCCCCAGGCGATCGATATGTTTTAGAGCTAGAAATAGCAAGTTAAAAT
>pds|16|0
CAGTGATAGAGATACTGGGAGCTAGGCTAGGCCGGCTAATCCGGCTCGTTTTAGAGCTAGAAATAGCAAGTTAAAAT
>pds|31|0
CAGTGATAGAGATACTGGGAGCTAGTATTTGGCACAGGCTAGGCGTTTTAGAGCTAGAAATAGCAAGTTAAAAT
>slr1110|27|0
CAGTGATAGAGATACTGGGAGCTATCAAGCGCTGCGGGAAATATGTTTTAGAGCTAGAAATAGCAAGTTAAAAT
>slr1110|6|0
CAGTGATAGAGATACTGGGAGCTAGGATTCCAACAAGGCCACAAGTTTTAGAGCTAGAAATAGCAAGTTAAAAT
>slr0468|8|0
CAGTGATAGAGATACTGGGAGCTAGGGTCAGATTGAATTTGCTCGTTTTAGAGCTAGAAATAGCAAGTTAAAAT
>slr0468|45|0
CAGTGATAGAGATACTGGGAGCTATTTTCTAGGAATCGCCCAAATGTTTTAGAGCTAGAAATAGCAAGTTAAAAT
>gpsA|29|0
CAGTGATAGAGATACTGGGAGCTATTAGCAAAGGACATGGTTTTTGTTTTAGAGCTAGAAATAGCAAGTTAAAAT
>gpsA|55|0
CAGTGATAGAGATACTGGGAGCTAACGACTTGGGGGGGAGTATGTTTTAGAGCTAGAAATAGCAAGTTAAAAT
>gltA|41|0
CAGTGATAGAGATACTGGGAGCTATTTAGCGGCGGGGACTCCGGCTGTTTTAGAGCTAGAAATAGCAAGTTAAAAT
>gltA|53|0
CAGTGATAGAGATACTGGGAGCTATGGCTCACCCTCGATTTAGCGGCGGTTTTAGAGCTAGAAATAGCAAGTTAAAAT
>slr5101|65|0
CAGTGATAGAGATACTGGGAGCTACCTGTTGCTGACTATTAGCAATTGTTTTAGAGCTAGAAATAGCAAGTTAAAAT
>slr5101|19|0
CAGTGATAGAGATACTGGGAGCTATTCGCGAAGAAACCCTTCGCCGTTTTAGAGCTAGAAATAGCAAGTTAAAAT
>slr0462|300|5
CAGTGATAGAGATACTGGGAGCTAGGTGTATAAATCACCGTCATCCAGTTTTAGAGCTAGAAATAGCAAGTTAAAAT
>slr0462|231|4
CAGTGATAGAGATACTGGGAGCTATTTGTTTAAGGAGTTATCATGGTTTTAGAGCTAGAAATAGCAAGTTAAAAT
>gltB|3|0
CAGTGATAGAGATACTGGGAGCTAGGGGGTGAAGACCTTCGTGGCAGTTTTAGAGCTAGAAATAGCAAGTTAAAAT
>gltB|52|0
CAGTGATAGAGATACTGGGAGCTAGGTGAGAGCTGTTCATAGGACGTTTTAGAGCTAGAAATAGCAAGTTAAAAT
>gltD|121|0
CAGTGATAGAGATACTGGGAGCTATCCATGCAACGGGCTCCCTGTTTTAGAGCTAGAAATAGCAAGTTAAAAT
>gltD|42|0
CAGTGATAGAGATACTGGGAGCTATCGCCGGGGCTTAACTCTTGGTTTTAGAGCTAGAAATAGCAAGTTAAAAT
>slr0509|27|0
CAGTGATAGAGATACTGGGAGCTAGCCCAATTGATTCATTACTTGGTTTTAGAGCTAGAAATAGCAAGTTAAAAT
>slr0509|4|0
CAGTGATAGAGATACTGGGAGCTAATCCATTCTGTGATCCACTGTTTTAGAGCTAGAAATAGCAAGTTAAAAT
>rfbD2|118|0
CAGTGATAGAGATACTGGGAGCTATCAATGCGGTCAGTGTTAAGTTTTAGAGCTAGAAATAGCAAGTTAAAAT
>rfbD2|86|0
CAGTGATAGAGATACTGGGAGCTAGTTCGGCGAATGATGCCATGGACTGTTTTAGAGCTAGAAATAGCAAGTTAAAAT
>ssl6061|82|0
CAGTGATAGAGATACTGGGAGCTAAGAACTATCAGTCCACTGCGTTTTAGAGCTAGAAATAGCAAGTTAAAAT
>ssl6061|126|0
CAGTGATAGAGATACTGGGAGCTAGGCTCTCCCTTTCTGCTTTTGTTTTAGAGCTAGAAATAGCAAGTTAAAAT
>ssr7036|110|0
CAGTGATAGAGATACTGGGAGCTAAGCACCGATCGCCCTTGGTGTTTTAGAGCTAGAAATAGCAAGTTAAAAT
>ssr7036|22|0
CAGTGATAGAGATACTGGGAGCTAGGTGTTTGTGCGGCGATCAGTTTTAGAGCTAGAAATAGCAAGTTAAAAT
>SyR8|50|0
CAGTGATAGAGATACTGGGAGCTACAGCGGTCATGCTTTCCATCGTTTTAGAGCTAGAAATAGCAAGTTAAAAT
>SyR8|67|0
CAGTGATAGAGATACTGGGAGCTAATCTATAATCAACCTACAGGTTTTAGAGCTAGAAATAGCAAGTTAAAAT
>pstC2|12|0
CAGTGATAGAGATACTGGGAGCTAGGGGCTTTGTCCGGGAATAGTTTTAGAGCTAGAAATAGCAAGTTAAAAT
>pstC2|30|0
CAGTGATAGAGATACTGGGAGCTAGATCGGAGCGGGAAGCCAGGTTTTAGAGCTAGAAATAGCAAGTTAAAAT
>slr0380|45|0
CAGTGATAGAGATACTGGGAGCTAGTAGGCCGAGGATTACTCCGTTTTAGAGCTAGAAATAGCAAGTTAAAAT
>slr0380|14|0
CAGTGATAGAGATACTGGGAGCTAGCCGTCCCCATAACCGGAACCGAGTTTTAGAGCTAGAAATAGCAAGTTAAAAT
>yfr2A|32|0
CAGTGATAGAGATACTGGGAGCTAGTCTTGCCATGTTTCGACCCTCGTTTTAGAGCTAGAAATAGCAAGTTAAAAT
>ssl3127|61|1
CAGTGATAGAGATACTGGGAGCTAAACCTGGTGAGGGAATCATGTTTTAGAGCTAGAAATAGCAAGTTAAAAT
>ssl3127|110|1
CAGTGATAGAGATACTGGGAGCTACCCGTAAAGCTCCAGCTTGACTCGTTTTAGAGCTAGAAATAGCAAGTTAAAAT
>slr0514|59|0
CAGTGATAGAGATACTGGGAGCTAAAGGGAAGAAACAGAAGACGTTTTAGAGCTAGAAATAGCAAGTTAAAAT
>slr0514|22|0
CAGTGATAGAGATACTGGGAGCTACCGTACCTCTGAAAGTTTGAGAAGTTTTAGAGCTAGAAATAGCAAGTTAAAAT
>slr6038|104|2
CAGTGATAGAGATACTGGGAGCTACCCCTTCCCCTCCCCAGGTTTGGTTTTAGAGCTAGAAATAGCAAGTTAAAAT
>slr6038|20|2
CAGTGATAGAGATACTGGGAGCTATGGCTATATTTTTCCAGTCGTTTTAGAGCTAGAAATAGCAAGTTAAAAT
>slr0516|20|0
CAGTGATAGAGATACTGGGAGCTATTCCTACCAATGGCAGGGTTGTTTTAGAGCTAGAAATAGCAAGTTAAAAT
>slr0516|69|0
CAGTGATAGAGATACTGGGAGCTAGGGGATCAATTTCTTCCTTGTTTTAGAGCTAGAAATAGCAAGTTAAAAT
>slr1028|49|0
CAGTGATAGAGATACTGGGAGCTAGCCAAACAATATGACTCGTTCGTTTTAGAGCTAGAAATAGCAAGTTAAAAT
>slr1028|23|0
CAGTGATAGAGATACTGGGAGCTACTGTCTTGAACAACGGCAGAAGTTTTAGAGCTAGAAATAGCAAGTTAAAAT
>slr0510|24|0
CAGTGATAGAGATACTGGGAGCTATCGCCTGGGGCCCTGGTCCTTGGTTTTAGAGCTAGAAATAGCAAGTTAAAAT
>slr0510|52|0
CAGTGATAGAGATACTGGGAGCTATGCCATTGTTCAAGCACATGTTTTAGAGCTAGAAATAGCAAGTTAAAAT
>slr0511|446|15
CAGTGATAGAGATACTGGGAGCTAACATCGAGAAGTAATCCCAGTTTTAGAGCTAGAAATAGCAAGTTAAAAT
>slr0511|495|15
CAGTGATAGAGATACTGGGAGCTACTTGCAGGCACTGCCACAGGTTTTAGAGCTAGAAATAGCAAGTTAAAAT
>slr1183|235|0
CAGTGATAGAGATACTGGGAGCTATCGGCTAAATTACTCTGGACAGGTTTTAGAGCTAGAAATAGCAAGTTAAAAT
>slr1183|212|0
CAGTGATAGAGATACTGGGAGCTAGTGGTAATTTTTACACCTTTTTCCGTTTTAGAGCTAGAAATAGCAAGTTAAAAT
>slr1023|33|0
CAGTGATAGAGATACTGGGAGCTAGGTCAAATTGCTCTTGATCGTTTTAGAGCTAGAAATAGCAAGTTAAAAT
>slr1023|21|0
CAGTGATAGAGATACTGGGAGCTATTGCTCTTGATCCGGTAGGCGATCGTTTTAGAGCTAGAAATAGCAAGTTAAAAT
>sll1388|32|0
CAGTGATAGAGATACTGGGAGCTACTTCCTTGGCCAATTCAGAAGTTTTAGAGCTAGAAATAGCAAGTTAAAAT
>sll1388|46|0
CAGTGATAGAGATACTGGGAGCTATCGCCTGCTGTAGAACTTCCTGTTTTAGAGCTAGAAATAGCAAGTTAAAAT
>slr6033|185|0
CAGTGATAGAGATACTGGGAGCTACCCTGACCCCTAGATCGCCGGGTTTTAGAGCTAGAAATAGCAAGTTAAAAT
>slr6033|247|0
CAGTGATAGAGATACTGGGAGCTATAGGATTTCTTACCGGAGCGTTTTAGAGCTAGAAATAGCAAGTTAAAAT
>slr0513|43|0
CAGTGATAGAGATACTGGGAGCTAGCTACCACTAGGGCAGTGAGGGGTTTTAGAGCTAGAAATAGCAAGTTAAAAT
>slr0513|85|0
CAGTGATAGAGATACTGGGAGCTAGGTTGATCGTGCGGGACTGGGCAGGTTTTAGAGCTAGAAATAGCAAGTTAAAAT
>sll1673|59|0
CAGTGATAGAGATACTGGGAGCTAGTAAATCACTCAACAATTGTGTTTTAGAGCTAGAAATAGCAAGTTAAAAT
>sll1673|47|0
CAGTGATAGAGATACTGGGAGCTACAATTGTAGGTTGTTGGGTGTTTTAGAGCTAGAAATAGCAAGTTAAAAT
>slr1119|50|0
CAGTGATAGAGATACTGGGAGCTATGGCCAACACTTTCAGGGGGGTTTTAGAGCTAGAAATAGCAAGTTAAAAT
>slr1119|13|0
CAGTGATAGAGATACTGGGAGCTAGTTTGGGTAAGGGTCGACGCAGGTTTTAGAGCTAGAAATAGCAAGTTAAAAT
>rpoDI|5|0
CAGTGATAGAGATACTGGGAGCTAGCTTTGGTGAGTGGCTCTTTCGTCGTTTTAGAGCTAGAAATAGCAAGTTAAAAT
>rpoDI|37|0
CAGTGATAGAGATACTGGGAGCTAGCTCTATTTCTTGCTCCAGTTCGGGTTTTAGAGCTAGAAATAGCAAGTTAAAAT
>cbiT|3|0
CAGTGATAGAGATACTGGGAGCTATGATGGCCGATACAATCCTAGGTTTTAGAGCTAGAAATAGCAAGTTAAAAT
>cbiT|21|0
CAGTGATAGAGATACTGGGAGCTATTTTTCCGCAGGGGTAAATGAGTTTTAGAGCTAGAAATAGCAAGTTAAAAT
>glgB|4|0
CAGTGATAGAGATACTGGGAGCTACTTGGTCAGCGTTGATGGTGTGTTTTAGAGCTAGAAATAGCAAGTTAAAAT
>glgB|23|0
CAGTGATAGAGATACTGGGAGCTATTATGGACAATCTGATGGACTGTTTTAGAGCTAGAAATAGCAAGTTAAAAT
>fus2|70|0
CAGTGATAGAGATACTGGGAGCTACAGAATCCGTTCCGTCGTGGGTTTTAGAGCTAGAAATAGCAAGTTAAAAT
>fus2|15|0
CAGTGATAGAGATACTGGGAGCTATGTTACGTATTCGTTCTAGGTTTTAGAGCTAGAAATAGCAAGTTAAAAT
>slr1113|19|0
CAGTGATAGAGATACTGGGAGCTACCACAGCGGCCTTGGTTTCAGGTTTTAGAGCTAGAAATAGCAAGTTAAAAT
>slr1113|46|0
CAGTGATAGAGATACTGGGAGCTATCGAAACGTTTGGTCAAACCTTGTTTTAGAGCTAGAAATAGCAAGTTAAAAT
>slr1081|16|0
CAGTGATAGAGATACTGGGAGCTAGGGGCGATCTCAATGCGGGGAAGTTTTAGAGCTAGAAATAGCAAGTTAAAAT
>slr1081|4|0
CAGTGATAGAGATACTGGGAGCTATGCGGGGAATGGCAACGGTGAGTTTTAGAGCTAGAAATAGCAAGTTAAAAT
>sll1486|6|0
CAGTGATAGAGATACTGGGAGCTACTAGGGAGCCAAGGAAGATTGTTTTAGAGCTAGAAATAGCAAGTTAAAAT
>sll1486|23|0
CAGTGATAGAGATACTGGGAGCTACCATAAACCCAATCCACTAGTTTTAGAGCTAGAAATAGCAAGTTAAAAT
>ssr3300|27|0
CAGTGATAGAGATACTGGGAGCTACGGTTTGTTGCACTTCCGCGTTTTAGAGCTAGAAATAGCAAGTTAAAAT
>ssr3300|46|0
CAGTGATAGAGATACTGGGAGCTATGAATACCAGAATTGGCAAGTTTTAGAGCTAGAAATAGCAAGTTAAAAT
>slr0829|202|0
CAGTGATAGAGATACTGGGAGCTATGGTGCCGTGGGAAGTGCCTTGTTTTAGAGCTAGAAATAGCAAGTTAAAAT
>slr0829|187|0
CAGTGATAGAGATACTGGGAGCTAGTGCCTTGGGCTAAATTTTGACGTTTTAGAGCTAGAAATAGCAAGTTAAAAT
>ssr7035|33|0
CAGTGATAGAGATACTGGGAGCTAAGCGGGGACGACCCGCTACGTTTTAGAGCTAGAAATAGCAAGTTAAAAT
>ssr7035|5|0
CAGTGATAGAGATACTGGGAGCTAGAAGTGACCCAGATTGGATTGTTTTAGAGCTAGAAATAGCAAGTTAAAAT
>slr1593|12|0
CAGTGATAGAGATACTGGGAGCTAGATAGGGACCGGGGAAAGCGGTTTTAGAGCTAGAAATAGCAAGTTAAAAT
>slr1593|23|0
CAGTGATAGAGATACTGGGAGCTAACCATTCTCAGATAGGGACGTTTTAGAGCTAGAAATAGCAAGTTAAAAT
>slr1592|106|0
CAGTGATAGAGATACTGGGAGCTAGGGTCTGCCCCGCTTGCAAAGGATGTTTTAGAGCTAGAAATAGCAAGTTAAAAT
>slr1592|130|0
CAGTGATAGAGATACTGGGAGCTAGGGCGATCGCCAATAGGTGAGTTTTAGAGCTAGAAATAGCAAGTTAAAAT
>slr1591|32|0
CAGTGATAGAGATACTGGGAGCTATGTTTGAGCACCAAAGCATTGCTAGTTTTAGAGCTAGAAATAGCAAGTTAAAAT
>slr1591|68|0
CAGTGATAGAGATACTGGGAGCTATTCCACATCAGCCAGGGGGGTTTTAGAGCTAGAAATAGCAAGTTAAAAT
>slr1590|32|0
CAGTGATAGAGATACTGGGAGCTACCGTTAACCCGCCCGTAGGCGTTTTAGAGCTAGAAATAGCAAGTTAAAAT
>slr1590|9|0
CAGTGATAGAGATACTGGGAGCTAGGTCATCCACTAACTTAAAGATGTTTTAGAGCTAGAAATAGCAAGTTAAAAT
>slr1597|19|0
CAGTGATAGAGATACTGGGAGCTACCGACTCCGCCCTTCATATTGAGTTTTAGAGCTAGAAATAGCAAGTTAAAAT
>slr1597|4|0
CAGTGATAGAGATACTGGGAGCTATTGACGGTGCTAATGATTTGTTTTAGAGCTAGAAATAGCAAGTTAAAAT
>slr1595|96|0
CAGTGATAGAGATACTGGGAGCTATAATTTCTCCGATCACAGGGTTTTAGAGCTAGAAATAGCAAGTTAAAAT
>slr1595|62|0
CAGTGATAGAGATACTGGGAGCTACGGGCAAACAGCAATCCAATCGTTTTAGAGCTAGAAATAGCAAGTTAAAAT
>slr1594|60|0
CAGTGATAGAGATACTGGGAGCTATCTTGGAATTTTTGGAGCCCGTTTTAGAGCTAGAAATAGCAAGTTAAAAT
>slr1594|37|0
CAGTGATAGAGATACTGGGAGCTACTCTGTAATTTATCGGCCAGTTTTAGAGCTAGAAATAGCAAGTTAAAAT
>sll1021|48|0
CAGTGATAGAGATACTGGGAGCTATTACGGGAACAGTGTCCCCGTTTTAGAGCTAGAAATAGCAAGTTAAAAT
>sll1021|34|0
CAGTGATAGAGATACTGGGAGCTAGTGTCCCCTGGCAGGGTGGGCAGTTTTAGAGCTAGAAATAGCAAGTTAAAAT
>sll1020|152|0
CAGTGATAGAGATACTGGGAGCTATCGTCCACCATGACAATTTCCTTGGTTTTAGAGCTAGAAATAGCAAGTTAAAAT
>sll1020|54|0
CAGTGATAGAGATACTGGGAGCTACCGAAAGCTTCATGGAAATGTTTTAGAGCTAGAAATAGCAAGTTAAAAT
>slr1599|10|0
CAGTGATAGAGATACTGGGAGCTAATAATTAATCCCGTAGCCAGTTTTAGAGCTAGAAATAGCAAGTTAAAAT
>slr1599|44|0
CAGTGATAGAGATACTGGGAGCTAGTTGCAGACCATCATAGCGAGTTTTAGAGCTAGAAATAGCAAGTTAAAAT
>sll1022|4|0
CAGTGATAGAGATACTGGGAGCTATAGTAGATCGAAGTCAAACAGTTTTAGAGCTAGAAATAGCAAGTTAAAAT
>sll1022|37|0
CAGTGATAGAGATACTGGGAGCTATGGGATTTTGAGGACAACAGCAAGTTTTAGAGCTAGAAATAGCAAGTTAAAAT
>sll1025|16|0
CAGTGATAGAGATACTGGGAGCTAATGCCGGCCCCGACCACAAGTTTTAGAGCTAGAAATAGCAAGTTAAAAT
>sll1025|31|0
CAGTGATAGAGATACTGGGAGCTAGGCGATCGCCGCTCCGGTAATGCGTTTTAGAGCTAGAAATAGCAAGTTAAAAT
>sll1024|35|0
CAGTGATAGAGATACTGGGAGCTATTTATATCCCCAACCATCCACCGTTTTAGAGCTAGAAATAGCAAGTTAAAAT
>sll1024|22|0
CAGTGATAGAGATACTGGGAGCTATCCACCAGGGTCACCCCCAGTTTTAGAGCTAGAAATAGCAAGTTAAAAT
>sll1534|121|0
CAGTGATAGAGATACTGGGAGCTAAGATAGCTGTGGGGGTTGGGTTTTAGAGCTAGAAATAGCAAGTTAAAAT
>sll1534|183|0
CAGTGATAGAGATACTGGGAGCTATTTTTGCACTCCCTGTTCTGTCCGGTTTTAGAGCTAGAAATAGCAAGTTAAAAT
>sll0394|19|0
CAGTGATAGAGATACTGGGAGCTAGGCCATAGGGCTGGGCTGATGAGTTTTAGAGCTAGAAATAGCAAGTTAAAAT
>sll0394|30|0
CAGTGATAGAGATACTGGGAGCTACTACAGCAGGCCATAGGGCGTTTTAGAGCTAGAAATAGCAAGTTAAAAT
>sll0395|37|0
CAGTGATAGAGATACTGGGAGCTAGGTCCCTGTCTGGCTAGAAGGTTTTAGAGCTAGAAATAGCAAGTTAAAAT
>sll0395|71|0
CAGTGATAGAGATACTGGGAGCTACCGTGGCTGGTGAGGTCAATGTCCGTTTTAGAGCTAGAAATAGCAAGTTAAAAT
>sll0396|43|0
CAGTGATAGAGATACTGGGAGCTATTTGAGTTCCAACTCCATAAATCGTTTTAGAGCTAGAAATAGCAAGTTAAAAT
>sll0396|118|0
CAGTGATAGAGATACTGGGAGCTATCGGGGGGAAATTCCTGGGCTTGTTTTAGAGCTAGAAATAGCAAGTTAAAAT
>sll0397|16|0
CAGTGATAGAGATACTGGGAGCTACCTGCCAGGACAACCGTAGCCGTTTTAGAGCTAGAAATAGCAAGTTAAAAT
>sll0397|31|0
CAGTGATAGAGATACTGGGAGCTATTGATGGCCAATACCTGCCGTTTTAGAGCTAGAAATAGCAAGTTAAAAT
>ssr2317|27|0
CAGTGATAGAGATACTGGGAGCTATTCCTCGGGGGTACAAAGGATAGGTTTTAGAGCTAGAAATAGCAAGTTAAAAT
>ssr2317|3|0
CAGTGATAGAGATACTGGGAGCTACTCAAAGCCAAATTCTCGGCGTTTTAGAGCTAGAAATAGCAAGTTAAAAT
>ssr2318|40|0
CAGTGATAGAGATACTGGGAGCTATTTGCTTAGACTTATCGCCAATATGTTTTAGAGCTAGAAATAGCAAGTTAAAAT
>ssr2318|11|0
CAGTGATAGAGATACTGGGAGCTAAAGTAATTGTTTCAAGCGCGTTTTAGAGCTAGAAATAGCAAGTTAAAAT
>ssl5070|147|0
CAGTGATAGAGATACTGGGAGCTACTTGGGGAGTCCTGTTATCGTTTTAGAGCTAGAAATAGCAAGTTAAAAT
>ssl5070|31|0
CAGTGATAGAGATACTGGGAGCTATATGCTAGAGTGGATCCGCGTTTTAGAGCTAGAAATAGCAAGTTAAAAT
>gmhA|55|0
CAGTGATAGAGATACTGGGAGCTACGGCCTCAATGGCTCCGCAATGTTTTAGAGCTAGAAATAGCAAGTTAAAAT
>gmhA|31|0
CAGTGATAGAGATACTGGGAGCTATTGATCGAAAGCCTTGGCAAGTTTTAGAGCTAGAAATAGCAAGTTAAAAT
>slr0269|16|0
CAGTGATAGAGATACTGGGAGCTAGGGCATTAGAGGGGGATGGTTGTTTTAGAGCTAGAAATAGCAAGTTAAAAT
>slr0269|37|0
CAGTGATAGAGATACTGGGAGCTACGTCCCGGCGGTCATTAACAAGTTTTAGAGCTAGAAATAGCAAGTTAAAAT
>slr0267|100|0
CAGTGATAGAGATACTGGGAGCTATGCTGGGACGCTAGTGGAATGCGTTTTAGAGCTAGAAATAGCAAGTTAAAAT
>slr0267|53|0
CAGTGATAGAGATACTGGGAGCTACGTCAACTTTGTTTAACTGCTCCGTTTTAGAGCTAGAAATAGCAAGTTAAAAT
>slr0264|9|0
CAGTGATAGAGATACTGGGAGCTACTTTTCGGACGGGGCCAACAAGTTTTAGAGCTAGAAATAGCAAGTTAAAAT
>slr0264|20|0
CAGTGATAGAGATACTGGGAGCTAAGCTTGACACTTTTCGGACGTTTTAGAGCTAGAAATAGCAAGTTAAAAT
>slr0262|112|0
CAGTGATAGAGATACTGGGAGCTATCCCCCAATTTATAGCTAATAAGTTTTAGAGCTAGAAATAGCAAGTTAAAAT
>slr0262|74|0
CAGTGATAGAGATACTGGGAGCTATGCCAGCCAACACCGCTAGGAAAGTTTTAGAGCTAGAAATAGCAAGTTAAAAT
>slr0263|136|0
CAGTGATAGAGATACTGGGAGCTAGGAGGCAAAGAATCAGTAAGTTTTAGAGCTAGAAATAGCAAGTTAAAAT
>slr0263|156|0
CAGTGATAGAGATACTGGGAGCTACGCTTGGCGATCGCCGGGTAAGGAGTTTTAGAGCTAGAAATAGCAAGTTAAAAT
>sll5109|98|0
CAGTGATAGAGATACTGGGAGCTACCTGGCGGTTCCCAAAGGGATCAGTTTTAGAGCTAGAAATAGCAAGTTAAAAT
>sll5109|22|0
CAGTGATAGAGATACTGGGAGCTATTAACTGATCGATGGTTTGGCGTTTTAGAGCTAGAAATAGCAAGTTAAAAT
>sll1159|145|0
CAGTGATAGAGATACTGGGAGCTATTCTTCAGGGTAAAGTCTGGTTTTAGAGCTAGAAATAGCAAGTTAAAAT
>sll1159|29|0
CAGTGATAGAGATACTGGGAGCTACCTTTTCAAAGATTCTTGCGTTTTAGAGCTAGAAATAGCAAGTTAAAAT
>sll1158|21|0
CAGTGATAGAGATACTGGGAGCTAACATCGAGTTTTTAGGAATGTTTTAGAGCTAGAAATAGCAAGTTAAAAT
>sll1158|55|0
CAGTGATAGAGATACTGGGAGCTAGGGGGGTTAGCAAAGAACTAAGTTTTAGAGCTAGAAATAGCAAGTTAAAAT
>sll1628|65|0
CAGTGATAGAGATACTGGGAGCTAGAGATTTAGTCCCCGGCCCTGTTTTAGAGCTAGAAATAGCAAGTTAAAAT
>sll1628|89|0
CAGTGATAGAGATACTGGGAGCTAGTGTCGCTCAGGGGGGGCAGTTCCGTTTTAGAGCTAGAAATAGCAAGTTAAAAT
>sll1155|19|0
CAGTGATAGAGATACTGGGAGCTAATTTTCCCCAATTGTTCAAGTTTTAGAGCTAGAAATAGCAAGTTAAAAT
>sll1155|70|0
CAGTGATAGAGATACTGGGAGCTAAGGAAGGCAATCACGGTGAGTTTTAGAGCTAGAAATAGCAAGTTAAAAT
>crtQ|40|0
CAGTGATAGAGATACTGGGAGCTATCTACCAATTCCACTGCGGGTTTTAGAGCTAGAAATAGCAAGTTAAAAT
>crtQ|91|0
CAGTGATAGAGATACTGGGAGCTACTTTACCGCCGATGAAACTACGTTTTAGAGCTAGAAATAGCAAGTTAAAAT
>sll1156|217|2
CAGTGATAGAGATACTGGGAGCTATCCAGTTGAGCAGTGACTGAGGTTTTAGAGCTAGAAATAGCAAGTTAAAAT
>sll1156|279|3
CAGTGATAGAGATACTGGGAGCTATTCCACTACGATCGCTGAGTCGTTTTAGAGCTAGAAATAGCAAGTTAAAAT
>sll1623|49|0
CAGTGATAGAGATACTGGGAGCTAGTTTTGCAAACCGGGGCGATGTTTTAGAGCTAGAAATAGCAAGTTAAAAT
>sll1623|4|0
CAGTGATAGAGATACTGGGAGCTAGGTCCTGGGCAATGATGGCGGGGGGTTTTAGAGCTAGAAATAGCAAGTTAAAAT
>sll1150|112|0
CAGTGATAGAGATACTGGGAGCTAGCCTCCGCCAAGATAGGGGAGTTTTAGAGCTAGAAATAGCAAGTTAAAAT
>sll1150|77|0
CAGTGATAGAGATACTGGGAGCTACGTTTGGCCCGATCAGACTTGTTTTAGAGCTAGAAATAGCAAGTTAAAAT
>sll1621|18|0
CAGTGATAGAGATACTGGGAGCTACGGGTTTTGAACACTACACTGTTTTAGAGCTAGAAATAGCAAGTTAAAAT
>sll1621|4|0
CAGTGATAGAGATACTGGGAGCTACTACACTGGGAACTCGTTCGGGTTTTAGAGCTAGAAATAGCAAGTTAAAAT
>sll1620|49|0
CAGTGATAGAGATACTGGGAGCTAGATTTGTTCAAAGCCTGGTAGTTTTAGAGCTAGAAATAGCAAGTTAAAAT
>sll1620|76|0
CAGTGATAGAGATACTGGGAGCTATCCCTAAGTTTTCCGGTGGGGAGCGTTTTAGAGCTAGAAATAGCAAGTTAAAAT
>sll1447|115|0
CAGTGATAGAGATACTGGGAGCTATCTCGGTTTTTAGATAGGTACTGAGTTTTAGAGCTAGAAATAGCAAGTTAAAAT
>sll1447|78|0
CAGTGATAGAGATACTGGGAGCTAGTCTTCATAGTCAGGCTTGCCGTTTTAGAGCTAGAAATAGCAAGTTAAAAT
>sll1446|32|0
CAGTGATAGAGATACTGGGAGCTATGCGGCTGAAATCCCTAGTGCCCGTTTTAGAGCTAGAAATAGCAAGTTAAAAT
>sll1446|53|0
CAGTGATAGAGATACTGGGAGCTATCGGCATGATGTAGTTCAATGGTTTTAGAGCTAGAAATAGCAAGTTAAAAT
>sll1442|9|0
CAGTGATAGAGATACTGGGAGCTACATCAGCTTGGTTTCCGTAGTTTTAGAGCTAGAAATAGCAAGTTAAAAT
>sll1442|20|0
CAGTGATAGAGATACTGGGAGCTAGTTATTTGCTTCACATCAGCTGTTTTAGAGCTAGAAATAGCAAGTTAAAAT
>gcvP|19|0
CAGTGATAGAGATACTGGGAGCTATCGCCTCGGAGGTAGGGACAACAAGTTTTAGAGCTAGAAATAGCAAGTTAAAAT
>gcvP|3|0
CAGTGATAGAGATACTGGGAGCTACAACGGCGGGCTCTAGGTTGTTTTAGAGCTAGAAATAGCAAGTTAAAAT
>gcvT|32|0
CAGTGATAGAGATACTGGGAGCTAGTTTGTTCCGTAATGAGGTTGTAAGTTTTAGAGCTAGAAATAGCAAGTTAAAAT
>gcvT|14|0
CAGTGATAGAGATACTGGGAGCTAAAGGGGAGTACGCAAGGCAGTTTTAGAGCTAGAAATAGCAAGTTAAAAT
>slr0642|49|0
CAGTGATAGAGATACTGGGAGCTACCTTTTCCCGCAGGAAACGCTTCAGTTTTAGAGCTAGAAATAGCAAGTTAAAAT
>slr0642|62|0
CAGTGATAGAGATACTGGGAGCTATTGCCCAGGAGCACCTTTTCCCGCGTTTTAGAGCTAGAAATAGCAAGTTAAAAT
>slr0644|28|0
CAGTGATAGAGATACTGGGAGCTATTAGGGGTCAAGGTTTGCAGTTTTAGAGCTAGAAATAGCAAGTTAAAAT
>slr0644|70|0
CAGTGATAGAGATACTGGGAGCTAGGGTTTTGCCCAAATGGTGGGGTGTTTTAGAGCTAGAAATAGCAAGTTAAAAT
>slr0645|26|0
CAGTGATAGAGATACTGGGAGCTATCGATCATTAGGGTGTAGTCTGTTTTAGAGCTAGAAATAGCAAGTTAAAAT
>slr0645|37|0
CAGTGATAGAGATACTGGGAGCTACTGCTTTTATCGATCATTAGTTTTAGAGCTAGAAATAGCAAGTTAAAAT
>hemK|34|0
CAGTGATAGAGATACTGGGAGCTATTTGTCGGGCTGTGGCATACCAACGTTTTAGAGCTAGAAATAGCAAGTTAAAAT
>hemK|19|0
CAGTGATAGAGATACTGGGAGCTACCAACGGGCAAATTCTTCACGTTTTAGAGCTAGAAATAGCAAGTTAAAAT
>sll8033|20|0
CAGTGATAGAGATACTGGGAGCTACGCTATCGAGGTCGTGGTGGTTTTAGAGCTAGAAATAGCAAGTTAAAAT
>sll8033|7|0
CAGTGATAGAGATACTGGGAGCTAGGTCGTGGTGGGGAAAGAAGGTAGTTTTAGAGCTAGAAATAGCAAGTTAAAAT
>slr0650|257|0
CAGTGATAGAGATACTGGGAGCTACTAAGTCTTTGGCAATGACTGTTTTAGAGCTAGAAATAGCAAGTTAAAAT
>slr0650|103|0
CAGTGATAGAGATACTGGGAGCTATTTCAATGCCCAACTGTAATGGTTTTAGAGCTAGAAATAGCAAGTTAAAAT
>TU728 (nsiR6)|48|0
CAGTGATAGAGATACTGGGAGCTATGGTGACGCCACACACGGGACGTTTTAGAGCTAGAAATAGCAAGTTAAAAT
>TU728 (nsiR6)|37|0
CAGTGATAGAGATACTGGGAGCTACACGGGACAGGTTTCTGCGGTTTTAGAGCTAGAAATAGCAAGTTAAAAT
>slr6100|48|0
CAGTGATAGAGATACTGGGAGCTAGCCGTTAAGCTCGCTTTGGCATTGTTTTAGAGCTAGAAATAGCAAGTTAAAAT
>slr6100|22|0
CAGTGATAGAGATACTGGGAGCTATGCTTTTCCCAGAATTGCTTCAGTTTTAGAGCTAGAAATAGCAAGTTAAAAT
>kdtB|44|0
CAGTGATAGAGATACTGGGAGCTACCCCGCTCAATAATGTCCAAAGTTTTAGAGCTAGAAATAGCAAGTTAAAAT
>kdtB|29|0
CAGTGATAGAGATACTGGGAGCTATGTCCAAATGGCCGAGGGTGATGGTTTTAGAGCTAGAAATAGCAAGTTAAAAT
>ssl5045|129|0
CAGTGATAGAGATACTGGGAGCTAGTTGAAGAAAGCGGAAGACAGTTTTAGAGCTAGAAATAGCAAGTTAAAAT
>htrA|97|0
CAGTGATAGAGATACTGGGAGCTATGGAGGGAAACGTCTTTCAGTTTTAGAGCTAGAAATAGCAAGTTAAAAT
>htrA|20|0
CAGTGATAGAGATACTGGGAGCTAGTCAGCCCGGTGAGGAGCAATTGTTTTAGAGCTAGAAATAGCAAGTTAAAAT
>sll0040|75|0
CAGTGATAGAGATACTGGGAGCTATCTCCGTTAACTGAAACAGGTTTTAGAGCTAGAAATAGCAAGTTAAAAT
>sll0040|46|0
CAGTGATAGAGATACTGGGAGCTATTAAGTTGGTGTCTGGTTCGAGTTTTAGAGCTAGAAATAGCAAGTTAAAAT
>pgm|98|0
CAGTGATAGAGATACTGGGAGCTAAAGTTTGGCCACATCCAAAGTTTTAGAGCTAGAAATAGCAAGTTAAAAT
>pgm|77|0
CAGTGATAGAGATACTGGGAGCTAAGGCTGTCGGCGGGGGGATGCGTTTTAGAGCTAGAAATAGCAAGTTAAAAT
>sll0044|16|0
CAGTGATAGAGATACTGGGAGCTACCTGAACAGAGGCATCAACAGGTTTTAGAGCTAGAAATAGCAAGTTAAAAT
>sll0044|28|0
CAGTGATAGAGATACTGGGAGCTAGGGCTGACCGACCTGAACAGGTTTTAGAGCTAGAAATAGCAAGTTAAAAT
>slr1629|8|0
CAGTGATAGAGATACTGGGAGCTATCCGTAACTTCATCAATAATTGTTTTAGAGCTAGAAATAGCAAGTTAAAAT
>slr1629|64|0
CAGTGATAGAGATACTGGGAGCTAGTGTGCCTTCGGCAACGCCATGTTTTAGAGCTAGAAATAGCAAGTTAAAAT
>slr0384|80|0
CAGTGATAGAGATACTGGGAGCTAGGGCAACACGCATGGCTAGATGGGTTTTAGAGCTAGAAATAGCAAGTTAAAAT
>slr0384|27|0
CAGTGATAGAGATACTGGGAGCTAGGCACTATCCAGGGCCGCACCGTTTTAGAGCTAGAAATAGCAAGTTAAAAT
>sll0513|58|0
CAGTGATAGAGATACTGGGAGCTATGGGAATGTAGAATGTCCGACGTTTTAGAGCTAGAAATAGCAAGTTAAAAT
>sll0513|93|0
CAGTGATAGAGATACTGGGAGCTACCGCATCGAGAAGCTGATCGTTTTAGAGCTAGAAATAGCAAGTTAAAAT
>slr5038|29|0
CAGTGATAGAGATACTGGGAGCTAGTTTGGTATCTTGGGAGCCGTTTTAGAGCTAGAAATAGCAAGTTAAAAT
>slr5038|45|0
CAGTGATAGAGATACTGGGAGCTACCAGGTCATTTCCCCTAAGTTGTTTTAGAGCTAGAAATAGCAAGTTAAAAT
>slr0519|10|0
CAGTGATAGAGATACTGGGAGCTATGGGACATGGAGGGCCTTACCGGTTTTAGAGCTAGAAATAGCAAGTTAAAAT
>slr0519|21|0
CAGTGATAGAGATACTGGGAGCTATGGTAGGAATGGGACATGGAGTTTTAGAGCTAGAAATAGCAAGTTAAAAT
>slr1025|113|0
CAGTGATAGAGATACTGGGAGCTATTGAATTTTGCCGTAGAGGGGAGTTTTAGAGCTAGAAATAGCAAGTTAAAAT
>slr1025|82|0
CAGTGATAGAGATACTGGGAGCTAGCTACAATCGCCAATGTTAAGTTTTAGAGCTAGAAATAGCAAGTTAAAAT
>slr1024|51|0
CAGTGATAGAGATACTGGGAGCTAGCGCCCCGCTTTGCTGTTTGTAGGTTTTAGAGCTAGAAATAGCAAGTTAAAAT
>slr1024|78|0
CAGTGATAGAGATACTGGGAGCTAGATAAAGTACGATTGGTGAGGTTTTAGAGCTAGAAATAGCAAGTTAAAAT
>sll0177|32|0
CAGTGATAGAGATACTGGGAGCTAGGATCCGGTGCTGGTTCCAACGTTTTAGAGCTAGAAATAGCAAGTTAAAAT
>sll0177|13|0
CAGTGATAGAGATACTGGGAGCTACAGGCGATCAGAATAAACGTGTTTTAGAGCTAGAAATAGCAAGTTAAAAT
>ssl5095|92|0
CAGTGATAGAGATACTGGGAGCTACAAGCTGGGGATTTTCCCCCGTTTTAGAGCTAGAAATAGCAAGTTAAAAT
>ssl5095|31|0
CAGTGATAGAGATACTGGGAGCTATCTTCCAATTTCCAAGTTTGCAGTTTTAGAGCTAGAAATAGCAAGTTAAAAT
>sll0172|64|0
CAGTGATAGAGATACTGGGAGCTACCTGGGGAGGAAGTGGTGCACGTTTTAGAGCTAGAAATAGCAAGTTAAAAT
>sll0172|52|0
CAGTGATAGAGATACTGGGAGCTAGTGGTGCACAGGTTTCGGCGGGTTTTAGAGCTAGAAATAGCAAGTTAAAAT
>ddlA|73|0
CAGTGATAGAGATACTGGGAGCTATCGTCGCTGGCCAATGCTTGTTTTAGAGCTAGAAATAGCAAGTTAAAAT
>ddlA|85|0
CAGTGATAGAGATACTGGGAGCTATTTGGTTTGGTTATCGTCGCGTTTTAGAGCTAGAAATAGCAAGTTAAAAT
>sll1157|17|0
CAGTGATAGAGATACTGGGAGCTAGAGCCATAACTTGTTTTTTGTTTTAGAGCTAGAAATAGCAAGTTAAAAT
>sll1157|154|0
CAGTGATAGAGATACTGGGAGCTAGGGCCTCCAGTCATCGGTACGTTTTAGAGCTAGAAATAGCAAGTTAAAAT
>me|8|0
CAGTGATAGAGATACTGGGAGCTACGCTATAACTCGGATTGGGGGTGGTTTTAGAGCTAGAAATAGCAAGTTAAAAT
>me|21|0
CAGTGATAGAGATACTGGGAGCTAGTAGGCTGACGCTATAACTGTTTTAGAGCTAGAAATAGCAAGTTAAAAT
>slr6105|48|11
CAGTGATAGAGATACTGGGAGCTAATACTGGGTAGTCATCTTTGTTTTAGAGCTAGAAATAGCAAGTTAAAAT
>slr6105|63|11
CAGTGATAGAGATACTGGGAGCTACAAACTTAAATGTGTCTAATACGTTTTAGAGCTAGAAATAGCAAGTTAAAAT
>slr1336|112|0
CAGTGATAGAGATACTGGGAGCTATGAAGGCTGCTAGGGGCACAAGTTTTAGAGCTAGAAATAGCAAGTTAAAAT
>slr1336|45|0
CAGTGATAGAGATACTGGGAGCTACCAGTGGGCGGCAAAGGAGAGGTTTTAGAGCTAGAAATAGCAAGTTAAAAT
>slr6107|161|0
CAGTGATAGAGATACTGGGAGCTAGGGGCGCGAGGTTGTTTAATGTTTTAGAGCTAGAAATAGCAAGTTAAAAT
>slr6107|283|0
CAGTGATAGAGATACTGGGAGCTACCCAAAGCTTGATAGCGGTCGGGTTTTAGAGCTAGAAATAGCAAGTTAAAAT
>slr1334|106|0
CAGTGATAGAGATACTGGGAGCTAAATTCTGCCGCCAACACCTGTTTTAGAGCTAGAAATAGCAAGTTAAAAT
>slr1334|12|0
CAGTGATAGAGATACTGGGAGCTATCGGTACCAAATTTAATCGGAGCGTTTTAGAGCTAGAAATAGCAAGTTAAAAT
>slr6101|98|0
CAGTGATAGAGATACTGGGAGCTAGCAGTCAGCACTTCTTTATCGGTTTTAGAGCTAGAAATAGCAAGTTAAAAT
>slr6101|39|0
CAGTGATAGAGATACTGGGAGCTAGTCTTCTGGAGAGCGAATAGGGCGGTTTTAGAGCTAGAAATAGCAAGTTAAAAT
>sll1103|24|0
CAGTGATAGAGATACTGGGAGCTAATGCCCCCACAAACATCATGTTTTAGAGCTAGAAATAGCAAGTTAAAAT
>sll1103|53|0
CAGTGATAGAGATACTGGGAGCTAGGCAACGGGATAGCCACAGCCCGTTTTAGAGCTAGAAATAGCAAGTTAAAAT
>slr6103|40|0
CAGTGATAGAGATACTGGGAGCTACTGCTACGACGAACTTCTAGTTTTAGAGCTAGAAATAGCAAGTTAAAAT
>slr6103|85|0
CAGTGATAGAGATACTGGGAGCTATCAGGCTACCATCTCGTTCGAGTTTTAGAGCTAGAAATAGCAAGTTAAAAT
>slr6102|48|0
CAGTGATAGAGATACTGGGAGCTAGTTTTTTTAATTCATCTAGGGTGTTTTAGAGCTAGAAATAGCAAGTTAAAAT
>slr6102|90|0
CAGTGATAGAGATACTGGGAGCTAGGTTGATCTTCCAAACAGCCGTTTTAGAGCTAGAAATAGCAAGTTAAAAT
>slr6108|343|0
CAGTGATAGAGATACTGGGAGCTACATTTCAAGAGACATTCTAGTTTTAGAGCTAGAAATAGCAAGTTAAAAT
>slr6108|311|0
CAGTGATAGAGATACTGGGAGCTATGTTTATAGTTCTGTCGAATGGTTTTAGAGCTAGAAATAGCAAGTTAAAAT
>slr1339|96|0
CAGTGATAGAGATACTGGGAGCTAGCTGGATTACTAGATAGCGTTTCGTTTTAGAGCTAGAAATAGCAAGTTAAAAT
>slr1339|43|0
CAGTGATAGAGATACTGGGAGCTAGCCAGTATAGAGTCAATGGAATGTTTTAGAGCTAGAAATAGCAAGTTAAAAT
>slr1338|8|0
CAGTGATAGAGATACTGGGAGCTATAATGAGCGTGTAATCCCGTGTTTTAGAGCTAGAAATAGCAAGTTAAAAT
>slr1338|80|0
CAGTGATAGAGATACTGGGAGCTATTCTTGAACTAGCTCCCATGTTTTAGAGCTAGAAATAGCAAGTTAAAAT
>sll0178|87|0
CAGTGATAGAGATACTGGGAGCTATGCTTTGCCCCATTTTGTATTGTTTTAGAGCTAGAAATAGCAAGTTAAAAT
>sll0178|39|0
CAGTGATAGAGATACTGGGAGCTAGACTTATGTTACCTGAGCGGTTTTAGAGCTAGAAATAGCAAGTTAAAAT
>sll0174|29|0
CAGTGATAGAGATACTGGGAGCTAGAGCGGACTGGCTAGGCCAGTTTTAGAGCTAGAAATAGCAAGTTAAAAT
>sll0174|45|0
CAGTGATAGAGATACTGGGAGCTAGGTTTGCCCCAAACCAAGATAGAGGTTTTAGAGCTAGAAATAGCAAGTTAAAAT
>ssr2130|8|0
CAGTGATAGAGATACTGGGAGCTAGGTCAATTTCAGCAGTGATGAAAGTTTTAGAGCTAGAAATAGCAAGTTAAAAT
>ssr2130|32|0
CAGTGATAGAGATACTGGGAGCTAGTTGCAGGGGATTTTCCTGGGTTTTAGAGCTAGAAATAGCAAGTTAAAAT
>sll0176|104|0
CAGTGATAGAGATACTGGGAGCTATTTTTCTTGATGTTAGCGGGGGTTTTAGAGCTAGAAATAGCAAGTTAAAAT
>sll0176|187|0
CAGTGATAGAGATACTGGGAGCTAGAAGGATGGGGTACGGGTTGTTTTAGAGCTAGAAATAGCAAGTTAAAAT
>rfbB2|3|0
CAGTGATAGAGATACTGGGAGCTAGTTTAGCATTTGGCAAATGGCTGTTTTAGAGCTAGAAATAGCAAGTTAAAAT
>rfbB2|15|0
CAGTGATAGAGATACTGGGAGCTAATGGCATCAGTTTAGCATTGTTTTAGAGCTAGAAATAGCAAGTTAAAAT
>ssr0756|84|0
CAGTGATAGAGATACTGGGAGCTATTGGGCAATTAAGATTCGATCAAAGTTTTAGAGCTAGAAATAGCAAGTTAAAAT
>ssr0756|4|0
CAGTGATAGAGATACTGGGAGCTACAGAACCTGCAAACCATTGAGTTTTAGAGCTAGAAATAGCAAGTTAAAAT
>sll0173|22|0
CAGTGATAGAGATACTGGGAGCTAAGAACTAGGGCAATTAGTAGTTTTAGAGCTAGAAATAGCAAGTTAAAAT
>sll0173|6|0
CAGTGATAGAGATACTGGGAGCTAGTAGGGATTTAGCTGGAAAGTTTTAGAGCTAGAAATAGCAAGTTAAAAT
>nplT|58|0
CAGTGATAGAGATACTGGGAGCTACCCAATCTGGGGTTGTAACCAGTTTTAGAGCTAGAAATAGCAAGTTAAAAT
>nplT|3|0
CAGTGATAGAGATACTGGGAGCTATTTACCCTGTCGTAATGGTGGTTTTAGAGCTAGAAATAGCAAGTTAAAAT
>sll0572|138|0
CAGTGATAGAGATACTGGGAGCTAAGGCCATCACTTCATACCGGTTTTAGAGCTAGAAATAGCAAGTTAAAAT
>sll0572|157|0
CAGTGATAGAGATACTGGGAGCTATGCCCACAATCTGGGTCGCAGTGAGTTTTAGAGCTAGAAATAGCAAGTTAAAAT
>sll0576|22|0
CAGTGATAGAGATACTGGGAGCTACCAATGTAGCCACCGCCACGTTTTAGAGCTAGAAATAGCAAGTTAAAAT
>sll0576|55|0
CAGTGATAGAGATACTGGGAGCTATCCCGCCGCCAGCAAAGTGGGTTTTAGAGCTAGAAATAGCAAGTTAAAAT
>sll0577|40|0
CAGTGATAGAGATACTGGGAGCTAGACCAAATCAAACAAGCCAGTTTTAGAGCTAGAAATAGCAAGTTAAAAT
>sll0577|22|0
CAGTGATAGAGATACTGGGAGCTAGCCACGGTGAGCACAACAAGGAGTTTTAGAGCTAGAAATAGCAAGTTAAAAT
>eno|68|0
CAGTGATAGAGATACTGGGAGCTAGCCGGACTTCCGCTTCGATGGTGGTTTTAGAGCTAGAAATAGCAAGTTAAAAT
>eno|22|0
CAGTGATAGAGATACTGGGAGCTATTTCCCGGGCGGCGATTTCTTCAAGTTTTAGAGCTAGAAATAGCAAGTTAAAAT
>rpl14|16|0
CAGTGATAGAGATACTGGGAGCTACTGTTGTCCGCGACGTTGAGATGTTTTAGAGCTAGAAATAGCAAGTTAAAAT
>rpl14|110|0
CAGTGATAGAGATACTGGGAGCTATCTTTCACCACGGCAATAATTGTTTTAGAGCTAGAAATAGCAAGTTAAAAT
>rpl15|34|0
CAGTGATAGAGATACTGGGAGCTAACACGGCGACGGCGTTTCTGTTTTAGAGCTAGAAATAGCAAGTTAAAAT
>rpl15|21|0
CAGTGATAGAGATACTGGGAGCTACGGCGTTTCTTGGCACCGTCCTTGTTTTAGAGCTAGAAATAGCAAGTTAAAAT
>rpl16|26|0
CAGTGATAGAGATACTGGGAGCTATCCTGCCCCGTTGCTGTTTGGTTTTAGAGCTAGAAATAGCAAGTTAAAAT
>rpl16|76|0
CAGTGATAGAGATACTGGGAGCTAGGGCGTAATCACCGAAGTTGAGTTTTAGAGCTAGAAATAGCAAGTTAAAAT
>rpl17|36|0
CAGTGATAGAGATACTGGGAGCTAGGGCCTTTCTTTGGTCAGCGTTTTAGAGCTAGAAATAGCAAGTTAAAAT
>rpl17|55|0
CAGTGATAGAGATACTGGGAGCTACTCCGTAGTTAAAGCCCTCAGCAGTTTTAGAGCTAGAAATAGCAAGTTAAAAT
>rpl10|56|0
CAGTGATAGAGATACTGGGAGCTATCACCGTCATTTGAGCGTCCGTTTTAGAGCTAGAAATAGCAAGTTAAAAT
>rpl10|106|0
CAGTGATAGAGATACTGGGAGCTAGCCGGTTTCTTAAATCGGTAATTTGTTTTAGAGCTAGAAATAGCAAGTTAAAAT
>rpl11|34|0
CAGTGATAGAGATACTGGGAGCTAGGGTTAGCCTTGCCAGCGGGCAGTTTTAGAGCTAGAAATAGCAAGTTAAAAT
>rpl11|4|0
CAGTGATAGAGATACTGGGAGCTAATCAGAGCGACGACTTTCTGTTTTAGAGCTAGAAATAGCAAGTTAAAAT
>rpl12|149|0
CAGTGATAGAGATACTGGGAGCTAGTTTTTTCCTCAGCGGCTTCGGCGGTTTTAGAGCTAGAAATAGCAAGTTAAAAT
>rpl12|103|0
CAGTGATAGAGATACTGGGAGCTACCATGCCACCAACGGGGGCAGGTTTTAGAGCTAGAAATAGCAAGTTAAAAT
>rpl13|32|0
CAGTGATAGAGATACTGGGAGCTATGACGTACCATTTGTGGTCTGTTTTAGAGCTAGAAATAGCAAGTTAAAAT
>rpl13|18|0
CAGTGATAGAGATACTGGGAGCTATTTGTGGTCTAGGTTGTCGATGGTGTTTTAGAGCTAGAAATAGCAAGTTAAAAT
>slr0882|10|0
CAGTGATAGAGATACTGGGAGCTACTTTGTTTGAAGGTGCCAAGTTTTAGAGCTAGAAATAGCAAGTTAAAAT
>slr0882|44|0
CAGTGATAGAGATACTGGGAGCTATGACGGAAAGGCGGGGCAAAGTTTTAGAGCTAGAAATAGCAAGTTAAAAT
>slr0880|22|0
CAGTGATAGAGATACTGGGAGCTAGTTCAGCAACAATGGCCATCAGTTTTAGAGCTAGAAATAGCAAGTTAAAAT
>slr0880|47|0
CAGTGATAGAGATACTGGGAGCTATGCGGGCGGGTAGCCAATCACCTGTTTTAGAGCTAGAAATAGCAAGTTAAAAT
>slr0881|25|0
CAGTGATAGAGATACTGGGAGCTACCAGATCAAGCCCCACAACAGTTTTAGAGCTAGAAATAGCAAGTTAAAAT
>slr0881|79|0
CAGTGATAGAGATACTGGGAGCTATGACGACGGCCTCTGCTCCGTTTTAGAGCTAGAAATAGCAAGTTAAAAT
>rpl18|25|0
CAGTGATAGAGATACTGGGAGCTACGCAGACGACGGTGACGACGTTGTTTTAGAGCTAGAAATAGCAAGTTAAAAT
>rpl18|38|0
CAGTGATAGAGATACTGGGAGCTATAAATGGCGACGCAGACGAGTTTTAGAGCTAGAAATAGCAAGTTAAAAT
>rpl19|19|0
CAGTGATAGAGATACTGGGAGCTACTCTGCCTCAATGGAATTGATTAGTTTTAGAGCTAGAAATAGCAAGTTAAAAT
>rpl19|4|0
CAGTGATAGAGATACTGGGAGCTATTGATTATGGCTTGGGCGTTCAGTTTTAGAGCTAGAAATAGCAAGTTAAAAT
>smtB|10|0
CAGTGATAGAGATACTGGGAGCTAGGATTGTGACTTTGACAACGGTTTTAGAGCTAGAAATAGCAAGTTAAAAT
>smtB|31|0
CAGTGATAGAGATACTGGGAGCTAGGGGCATCTCTTCGTTCTGGCGTTTTAGAGCTAGAAATAGCAAGTTAAAAT
>slr0885|56|0
CAGTGATAGAGATACTGGGAGCTATTCAGGGTTCTGTTGACAGATCGTTTTAGAGCTAGAAATAGCAAGTTAAAAT
>slr0885|10|0
CAGTGATAGAGATACTGGGAGCTATGGCGATCGCCGGCTGTAGTTTAAGTTTTAGAGCTAGAAATAGCAAGTTAAAAT
>ssr2554|67|0
CAGTGATAGAGATACTGGGAGCTATGCGTCGGGCCATCCGCAACATTTGTTTTAGAGCTAGAAATAGCAAGTTAAAAT
>ssr2554|51|0
CAGTGATAGAGATACTGGGAGCTATTTTGGGGTCTAGGGGCATGTTTTAGAGCTAGAAATAGCAAGTTAAAAT
>ssr2551|24|0
CAGTGATAGAGATACTGGGAGCTATGGCCTGGTCTTTACTTGCTTGGTTTTAGAGCTAGAAATAGCAAGTTAAAAT
>ssr2551|41|0
CAGTGATAGAGATACTGGGAGCTAGAGGCGATCGACAATGGCCGTTTTAGAGCTAGAAATAGCAAGTTAAAAT
>nrtD2|85|0
CAGTGATAGAGATACTGGGAGCTACCGTATAGGGCCCCTGGGCAGGTTTTAGAGCTAGAAATAGCAAGTTAAAAT
>nrtD2|23|0
CAGTGATAGAGATACTGGGAGCTAGCGGTTTTTTCTTCGGTCAGGATAGTTTTAGAGCTAGAAATAGCAAGTTAAAAT
>sll0710|145|0
CAGTGATAGAGATACTGGGAGCTACGGACTTTATTGAATTTGTGTTTTAGAGCTAGAAATAGCAAGTTAAAAT
>sll0710|266|0
CAGTGATAGAGATACTGGGAGCTACCCGTGCTTAAATTGACCTGGTCTGTTTTAGAGCTAGAAATAGCAAGTTAAAAT
>sll0711|65|0
CAGTGATAGAGATACTGGGAGCTACCAATTCGTGGAAACCGTCGGTTTTAGAGCTAGAAATAGCAAGTTAAAAT
>sll0711|14|0
CAGTGATAGAGATACTGGGAGCTATTAATTTTGGCCGGGGCATGGGTTTTAGAGCTAGAAATAGCAAGTTAAAAT
>amiA|24|0
CAGTGATAGAGATACTGGGAGCTACAAATTAGACCCAAACTTTTGTTTTAGAGCTAGAAATAGCAAGTTAAAAT
>amiA|13|0
CAGTGATAGAGATACTGGGAGCTACCCAAACTTTTCGGCAGGGAACGTTTTAGAGCTAGAAATAGCAAGTTAAAAT
>amiC|58|0
CAGTGATAGAGATACTGGGAGCTACAGGCTTTGAGCAATAGACGTTTTAGAGCTAGAAATAGCAAGTTAAAAT
>amiC|100|0
CAGTGATAGAGATACTGGGAGCTAGTCGGTTCAGCAGTGGGTTCGGGTTTTAGAGCTAGAAATAGCAAGTTAAAAT
>slr0864|33|0
CAGTGATAGAGATACTGGGAGCTATCTTTAAGAACTTCGCCGGTGTTTTAGAGCTAGAAATAGCAAGTTAAAAT
>slr0864|5|0
CAGTGATAGAGATACTGGGAGCTATTTTGCGGATGTGTTCGAGTGTTTTAGAGCTAGAAATAGCAAGTTAAAAT
>slr0865|41|0
CAGTGATAGAGATACTGGGAGCTAGCTCTGGGGATGGCTGAGGAGCGTTTTAGAGCTAGAAATAGCAAGTTAAAAT
>slr0865|26|0
CAGTGATAGAGATACTGGGAGCTAGGAGCCGGTTTTCTATCTGCGTTTTAGAGCTAGAAATAGCAAGTTAAAAT
>slr0867|80|0
CAGTGATAGAGATACTGGGAGCTAGCCTGGCTGAGGGGGGAATGGTTTTAGAGCTAGAAATAGCAAGTTAAAAT
>slr0867|91|0
CAGTGATAGAGATACTGGGAGCTATCGGTGAAGTTAGCCTGGCTGGTTTTAGAGCTAGAAATAGCAAGTTAAAAT
>gidA|4|0
CAGTGATAGAGATACTGGGAGCTAACATGGATGGGCGTTAAAGGTTTTAGAGCTAGAAATAGCAAGTTAAAAT
>gidA|15|0
CAGTGATAGAGATACTGGGAGCTAGCCTCCACCGATAACATGGATGTTTTAGAGCTAGAAATAGCAAGTTAAAAT
>gidB|32|0
CAGTGATAGAGATACTGGGAGCTAATGCCCCTGGTTTGACGATGTTTTAGAGCTAGAAATAGCAAGTTAAAAT
>gidB|44|0
CAGTGATAGAGATACTGGGAGCTACGAAATTCCCCTAAATGCCCCGTTTTAGAGCTAGAAATAGCAAGTTAAAAT
>slr0863|25|0
CAGTGATAGAGATACTGGGAGCTACGGCCAATTAGTTCCGGCAGTTTTAGAGCTAGAAATAGCAAGTTAAAAT
>slr0863|13|0
CAGTGATAGAGATACTGGGAGCTAGTTCCGGCAAGGTGACTTTAAGTTTTAGAGCTAGAAATAGCAAGTTAAAAT
>slr1841|35|0
CAGTGATAGAGATACTGGGAGCTAGGGCGGCACCGATCACAGCAGTTTTAGAGCTAGAAATAGCAAGTTAAAAT
>slr1841|22|0
CAGTGATAGAGATACTGGGAGCTATCACAGCAGGGCTCACTAACAGTTTTAGAGCTAGAAATAGCAAGTTAAAAT
>slr1840|46|0
CAGTGATAGAGATACTGGGAGCTAATCTGGCAAACCTCACCAGGTTTTAGAGCTAGAAATAGCAAGTTAAAAT
>slr1840|87|0
CAGTGATAGAGATACTGGGAGCTATGGGCAACACAGTCAAATTCGTTTTAGAGCTAGAAATAGCAAGTTAAAAT
>kdpC|58|0
CAGTGATAGAGATACTGGGAGCTATACGATCGCCGGGTAAATGAGTTTTAGAGCTAGAAATAGCAAGTTAAAAT
>kdpC|69|0
CAGTGATAGAGATACTGGGAGCTACCAATCACTAATACGATCGCGTTTTAGAGCTAGAAATAGCAAGTTAAAAT
>kdpB|58|0
CAGTGATAGAGATACTGGGAGCTATCGGAAAGATTGGCTTTTGGTTTTAGAGCTAGAAATAGCAAGTTAAAAT
>kdpB|106|0
CAGTGATAGAGATACTGGGAGCTATTTTGGGATTGAGCTTCACCCGTTTTAGAGCTAGAAATAGCAAGTTAAAAT
>slr0868|20|0
CAGTGATAGAGATACTGGGAGCTACTCTATAATCAAGTTGGGATCTGTTTTAGAGCTAGAAATAGCAAGTTAAAAT
>slr0868|61|0
CAGTGATAGAGATACTGGGAGCTATGGGTTCCCTCTAAGCTTTTCCGTTTTAGAGCTAGAAATAGCAAGTTAAAAT
>slr0869|16|0
CAGTGATAGAGATACTGGGAGCTACTTGCTCACGGAGATTCTGACATTGTTTTAGAGCTAGAAATAGCAAGTTAAAAT
>slr0869|4|0
CAGTGATAGAGATACTGGGAGCTATTCTGACATTGGGGCGCAATCTGTTTTAGAGCTAGAAATAGCAAGTTAAAAT
>slr1847|142|0
CAGTGATAGAGATACTGGGAGCTATCAACACTGTCACCAATCCATGTTTTAGAGCTAGAAATAGCAAGTTAAAAT
>slr1847|70|0
CAGTGATAGAGATACTGGGAGCTACTTTGGCCCCTTCTTGAACCTGTTGTTTTAGAGCTAGAAATAGCAAGTTAAAAT
>slr1846|40|0
CAGTGATAGAGATACTGGGAGCTAAAGACCATCACCTTATTGGGTTTTAGAGCTAGAAATAGCAAGTTAAAAT
>slr1846|6|0
CAGTGATAGAGATACTGGGAGCTATCAATTCTTGCTTTCGTTTCGTTTTAGAGCTAGAAATAGCAAGTTAAAAT
>sll1712|8|0
CAGTGATAGAGATACTGGGAGCTAGGGTCATCGGGAGGCTCCACAGCCGTTTTAGAGCTAGAAATAGCAAGTTAAAAT
>sll1712|24|0
CAGTGATAGAGATACTGGGAGCTATTTTCTCCCCATAACAGGGTCATCGTTTTAGAGCTAGAAATAGCAAGTTAAAAT
>sll1710|260|15
CAGTGATAGAGATACTGGGAGCTAACATCGAGAAGTAATCCCAGTTTTAGAGCTAGAAATAGCAAGTTAAAAT
>sll1710|182|0
CAGTGATAGAGATACTGGGAGCTACCATAGACCGTTCGCCATTTAGTTTTAGAGCTAGAAATAGCAAGTTAAAAT
>sll1717|179|0
CAGTGATAGAGATACTGGGAGCTATCTTTATCACTAAGATACTGATGAGTTTTAGAGCTAGAAATAGCAAGTTAAAAT
>sll1717|277|0
CAGTGATAGAGATACTGGGAGCTAGTGCTTATATGCGAGTGATTGTTTTAGAGCTAGAAATAGCAAGTTAAAAT
>sll1716|451|15
CAGTGATAGAGATACTGGGAGCTAACATCGAGAAGTAATCCCAGTTTTAGAGCTAGAAATAGCAAGTTAAAAT
>sll1716|212|11
CAGTGATAGAGATACTGGGAGCTAGGTACCATCTTCGTGCCATTGCGTTTTAGAGCTAGAAATAGCAAGTTAAAAT
>sll1715|185|0
CAGTGATAGAGATACTGGGAGCTATTGCCTATCTCTAGCAAGATACCTGTTTTAGAGCTAGAAATAGCAAGTTAAAAT
>sll1715|5|0
CAGTGATAGAGATACTGGGAGCTATCAATTTTCTCTGACCAATCGTTTTAGAGCTAGAAATAGCAAGTTAAAAT
>sll1714|184|0
CAGTGATAGAGATACTGGGAGCTAAGAGCTGTGCCGTCAAATAGTTTTAGAGCTAGAAATAGCAAGTTAAAAT
>sll1714|31|0
CAGTGATAGAGATACTGGGAGCTATTTCTTCCCAGTAAATATCTTCCGTTTTAGAGCTAGAAATAGCAAGTTAAAAT
>sll8017|44|0
CAGTGATAGAGATACTGGGAGCTAACCAGCCTTAGCCCAGGTCGTTTTAGAGCTAGAAATAGCAAGTTAAAAT
>sll8017|13|0
CAGTGATAGAGATACTGGGAGCTAACGCTCACACCGGCTTCCTGTTTTAGAGCTAGAAATAGCAAGTTAAAAT
>im30|32|0
CAGTGATAGAGATACTGGGAGCTACGAGGTCGTTGAGGTTAGCCGTTTTAGAGCTAGAAATAGCAAGTTAAAAT
>im30|14|0
CAGTGATAGAGATACTGGGAGCTAGCCCGGACGACGCGGCCTAAAGTTTTAGAGCTAGAAATAGCAAGTTAAAAT
>sll8011|33|0
CAGTGATAGAGATACTGGGAGCTATAACCTGCTGAGCCACCACGTTTTAGAGCTAGAAATAGCAAGTTAAAAT
>sll8011|66|0
CAGTGATAGAGATACTGGGAGCTAAGGGATATATTTCAATGTCGTTTTAGAGCTAGAAATAGCAAGTTAAAAT
>clpP2|24|0
CAGTGATAGAGATACTGGGAGCTACTGACTGCCGGGAAGACGAAAGTTTTAGAGCTAGAAATAGCAAGTTAAAAT
>clpP2|3|0
CAGTGATAGAGATACTGGGAGCTACGGAACACTGGGAACACCTATGTTTTAGAGCTAGAAATAGCAAGTTAAAAT
>ssl2749|8|0
CAGTGATAGAGATACTGGGAGCTACTTAGCAATTGCAGGACTGATGTTTTAGAGCTAGAAATAGCAAGTTAAAAT
>ssl2749|153|0
CAGTGATAGAGATACTGGGAGCTAAATACCGGTGGGATGTGGCGTTTTAGAGCTAGAAATAGCAAGTTAAAAT
>slr7071|25|0
CAGTGATAGAGATACTGGGAGCTATTGTGATAACTGACCTTGGTTCGTTTTAGAGCTAGAAATAGCAAGTTAAAAT
>slr7071|14|0
CAGTGATAGAGATACTGGGAGCTACCTTGGTTCCGGGTTCTGTCGTTTTAGAGCTAGAAATAGCAAGTTAAAAT
>ho2|8|0
CAGTGATAGAGATACTGGGAGCTACCGTAGCGGAGTTTTTGTGCAGTTTTAGAGCTAGAAATAGCAAGTTAAAAT
>ho2|23|0
CAGTGATAGAGATACTGGGAGCTAGTGTGGGATTGTTGGGTACCGTAGGTTTTAGAGCTAGAAATAGCAAGTTAAAAT
>cyp2|33|0
CAGTGATAGAGATACTGGGAGCTACCAAAGTCACCGGGGGGAATGTTTTAGAGCTAGAAATAGCAAGTTAAAAT
>cyp2|60|0
CAGTGATAGAGATACTGGGAGCTATTGAGAGTTTCTCCTAACCAGTTTTAGAGCTAGAAATAGCAAGTTAAAAT
>ho1|19|0
CAGTGATAGAGATACTGGGAGCTATTTTTTCGTCCCTTCCCGCAACTGTTTTAGAGCTAGAAATAGCAAGTTAAAAT
>ho1|47|0
CAGTGATAGAGATACTGGGAGCTAGCCGACGTTCTCCGCCATGGAGGTTTTAGAGCTAGAAATAGCAAGTTAAAAT
>sll0372|158|0
CAGTGATAGAGATACTGGGAGCTAGATAAACCGTTACCACCAACGTTTTAGAGCTAGAAATAGCAAGTTAAAAT
>sll0372|118|0
CAGTGATAGAGATACTGGGAGCTAGATAATTAGCAAGCGATTGAGTTTTAGAGCTAGAAATAGCAAGTTAAAAT
>sll0371|72|0
CAGTGATAGAGATACTGGGAGCTATGGCATCTATTTCCAAGACTTTGTTTTAGAGCTAGAAATAGCAAGTTAAAAT
>sll0371|215|0
CAGTGATAGAGATACTGGGAGCTATCTTGTGGATCTAATTGTGTAGCTGTTTTAGAGCTAGAAATAGCAAGTTAAAAT
>sll0376|4|0
CAGTGATAGAGATACTGGGAGCTACTTCCTGATCCTGATAATCTGATGGTTTTAGAGCTAGAAATAGCAAGTTAAAAT
>sll0376|37|0
CAGTGATAGAGATACTGGGAGCTATCTACCACCTCCACTTTGGGTTTTAGAGCTAGAAATAGCAAGTTAAAAT
>btpA|26|0
CAGTGATAGAGATACTGGGAGCTACAACGCCAATAACAGGATTAGTTTTAGAGCTAGAAATAGCAAGTTAAAAT
>btpA|53|0
CAGTGATAGAGATACTGGGAGCTACGGGCCGAAGTTGGCAATGGTAGGGTTTTAGAGCTAGAAATAGCAAGTTAAAAT
>ssr1951|42|0
CAGTGATAGAGATACTGGGAGCTAAACCCAGGGCGGAAAGCACGTTTTAGAGCTAGAAATAGCAAGTTAAAAT
>ssr1951|31|0
CAGTGATAGAGATACTGGGAGCTAGGGCGGAAAGCACGGGCAGGGTAGGTTTTAGAGCTAGAAATAGCAAGTTAAAAT
>exbB|40|0
CAGTGATAGAGATACTGGGAGCTAATCAGGGCCACAGCTAACAGTTTTAGAGCTAGAAATAGCAAGTTAAAAT
>exbB|4|0
CAGTGATAGAGATACTGGGAGCTAGGGGCACCGCCACTATGCCCCGTTTTAGAGCTAGAAATAGCAAGTTAAAAT
>gcvH|40|0
CAGTGATAGAGATACTGGGAGCTATCAAAGCGGACGTACTCGTGTTTTAGAGCTAGAAATAGCAAGTTAAAAT
>gcvH|15|0
CAGTGATAGAGATACTGGGAGCTATCCAAATAATAGAGATCGTCGTTTTAGAGCTAGAAATAGCAAGTTAAAAT
>slr1930|41|0
CAGTGATAGAGATACTGGGAGCTATGTGCTCTTTTGGGTGAATGTTTTAGAGCTAGAAATAGCAAGTTAAAAT
>slr1930|118|0
CAGTGATAGAGATACTGGGAGCTATGAGTGAGGGAAATGCCACGCGTTTTAGAGCTAGAAATAGCAAGTTAAAAT
>slr1932|24|0
CAGTGATAGAGATACTGGGAGCTATGGCCGGGGTTCCAGCAAATCCGTTTTAGAGCTAGAAATAGCAAGTTAAAAT
>slr1932|10|0
CAGTGATAGAGATACTGGGAGCTAAATCCAGGAATGAATAACAGTTTTAGAGCTAGAAATAGCAAGTTAAAAT
>slr1935|139|0
CAGTGATAGAGATACTGGGAGCTATTTTCCCCCTGGTAATGGTGTTTTAGAGCTAGAAATAGCAAGTTAAAAT
>slr1935|166|0
CAGTGATAGAGATACTGGGAGCTATGGCCGACACCCAACCGCTAAGTTTTAGAGCTAGAAATAGCAAGTTAAAAT
>slr1934|21|0
CAGTGATAGAGATACTGGGAGCTATTTCTGCGGTGTTCAATTCGTTTTAGAGCTAGAAATAGCAAGTTAAAAT
>slr1934|46|0
CAGTGATAGAGATACTGGGAGCTACTAAGGCGGTTTCTCTGTCCAGTTTTAGAGCTAGAAATAGCAAGTTAAAAT
>slr1937|264|20
CAGTGATAGAGATACTGGGAGCTATTGATGGAATGTCGAGGGAGTTTTAGAGCTAGAAATAGCAAGTTAAAAT
>slr1937|211|22
CAGTGATAGAGATACTGGGAGCTATGGCAGTTTTACGATGAATGTTTTAGAGCTAGAAATAGCAAGTTAAAAT
>slr1936|97|23
CAGTGATAGAGATACTGGGAGCTAATGCGTAATATACGGCACTGTTTTAGAGCTAGAAATAGCAAGTTAAAAT
>slr1936|134|23
CAGTGATAGAGATACTGGGAGCTATGGCGACGCTCTACTTTTGTTGTTTTAGAGCTAGAAATAGCAAGTTAAAAT
>slr1939|19|0
CAGTGATAGAGATACTGGGAGCTAAGTCCCTTTTGCAGGGTCAGTTTTAGAGCTAGAAATAGCAAGTTAAAAT
>slr1939|46|0
CAGTGATAGAGATACTGGGAGCTACTGATATTCTTGATTTTGCAGTTTTAGAGCTAGAAATAGCAAGTTAAAAT
>sll0047|18|0
CAGTGATAGAGATACTGGGAGCTACTTGGTATTGCATGCAGGGATGGTTTTAGAGCTAGAAATAGCAAGTTAAAAT
>sll0047|38|0
CAGTGATAGAGATACTGGGAGCTAGGAGACCGGCCATGGCAACTGTTTTAGAGCTAGAAATAGCAAGTTAAAAT
>slr1425|9|0
CAGTGATAGAGATACTGGGAGCTATTGTTGGGCGAGGCCTATGGCGTTTTAGAGCTAGAAATAGCAAGTTAAAAT
>slr1425|20|0
CAGTGATAGAGATACTGGGAGCTAGTCCCCAAATTGTTGGGCGGTTTTAGAGCTAGAAATAGCAAGTTAAAAT
>slr1424|24|0
CAGTGATAGAGATACTGGGAGCTATCGCCGGAGTTTCCATGGGGGTGTTTTAGAGCTAGAAATAGCAAGTTAAAAT
>slr1424|10|0
CAGTGATAGAGATACTGGGAGCTATGGGGGTGGGACGGGTAGCGGGTTTTAGAGCTAGAAATAGCAAGTTAAAAT
>ureF|70|0
CAGTGATAGAGATACTGGGAGCTACTCCTGGGTAATCCACGCTCCTAGTTTTAGAGCTAGAAATAGCAAGTTAAAAT
>ureF|7|0
CAGTGATAGAGATACTGGGAGCTATTCTAAGCCTTCGGAATAGTTGTGTTTTAGAGCTAGAAATAGCAAGTTAAAAT
>pbp|37|0
CAGTGATAGAGATACTGGGAGCTACCAGGGCGTAGGGGAGGATGTTTTAGAGCTAGAAATAGCAAGTTAAAAT
>pbp|54|0
CAGTGATAGAGATACTGGGAGCTATTGGTTAAGGGAAGCTCGATCACCGTTTTAGAGCTAGAAATAGCAAGTTAAAAT
>hemL|19|0
CAGTGATAGAGATACTGGGAGCTACGGACTTGAAAGCTCTTACCGGTTTTAGAGCTAGAAATAGCAAGTTAAAAT
>hemL|3|0
CAGTGATAGAGATACTGGGAGCTACCGGGGAACTGACACCACCGTTTTAGAGCTAGAAATAGCAAGTTAAAAT
>slr1420|29|0
CAGTGATAGAGATACTGGGAGCTACGTACCAAAGTCTAAACCCGTTTTAGAGCTAGAAATAGCAAGTTAAAAT
>slr1420|14|0
CAGTGATAGAGATACTGGGAGCTAACCCAGGAACAATTTTGCTGTTTTAGAGCTAGAAATAGCAAGTTAAAAT
>ssl2138|17|0
CAGTGATAGAGATACTGGGAGCTAGGCAGATTTTCAGCAATGTTTAATGTTTTAGAGCTAGAAATAGCAAGTTAAAAT
>ssl2138|42|0
CAGTGATAGAGATACTGGGAGCTAGCTCGATTTTTAAGTCATCGTTTTAGAGCTAGAAATAGCAAGTTAAAAT
>ftsI|37|0
CAGTGATAGAGATACTGGGAGCTATGCTTGGTAAAGGGAGATGAATGTTTTAGAGCTAGAAATAGCAAGTTAAAAT
>ftsI|7|0
CAGTGATAGAGATACTGGGAGCTAGAATTTAGTTTTGGGTGGGGTTTTAGAGCTAGAAATAGCAAGTTAAAAT
>ftsH|89|0
CAGTGATAGAGATACTGGGAGCTAGGGTTTCCCTAGTTTGGGTCGGTGTTTTAGAGCTAGAAATAGCAAGTTAAAAT
>ftsH|35|0
CAGTGATAGAGATACTGGGAGCTACAATTAACAACAAGGCATATGTTTTAGAGCTAGAAATAGCAAGTTAAAAT
>sll5076|75|0
CAGTGATAGAGATACTGGGAGCTACTGCTATCTGTGTCTCCTGCACTGTTTTAGAGCTAGAAATAGCAAGTTAAAAT
>sll5076|181|0
CAGTGATAGAGATACTGGGAGCTACCATAAGGCCATGAATCGAGTTTTAGAGCTAGAAATAGCAAGTTAAAAT
>sll5072|73|0
CAGTGATAGAGATACTGGGAGCTATTGCAATCAATCTCTTCCGTGCGTTTTAGAGCTAGAAATAGCAAGTTAAAAT
>sll5072|61|0
CAGTGATAGAGATACTGGGAGCTATCTCTTCCGTGCCGGTGGCCTGGCGTTTTAGAGCTAGAAATAGCAAGTTAAAAT
>ftsZ|114|0
CAGTGATAGAGATACTGGGAGCTAGGTGTTTCTACCAAAGCCTCCAAGTTTTAGAGCTAGAAATAGCAAGTTAAAAT
>ftsZ|94|0
CAGTGATAGAGATACTGGGAGCTACGGTTCATTGTCAACGATGGGTTTTAGAGCTAGAAATAGCAAGTTAAAAT
>ftsY|57|0
CAGTGATAGAGATACTGGGAGCTACTAACCTCCGCCCCTTCCGGGTTTTAGAGCTAGAAATAGCAAGTTAAAAT
>ftsY|14|0
CAGTGATAGAGATACTGGGAGCTAGTGTTATCTTTACCAAACTGACGAGTTTTAGAGCTAGAAATAGCAAGTTAAAAT
>sll5079|35|0
CAGTGATAGAGATACTGGGAGCTAGTGTTGTGTGTATTGAGTTTGAAGTTTTAGAGCTAGAAATAGCAAGTTAAAAT
>sll5079|21|0
CAGTGATAGAGATACTGGGAGCTAGTTTGAACGGTCTACCCGAAAGTTTTAGAGCTAGAAATAGCAAGTTAAAAT
>ssl7039|25|0
CAGTGATAGAGATACTGGGAGCTAGACTTAAACCAACGGGCATGTTTTAGAGCTAGAAATAGCAAGTTAAAAT
>ssl7039|11|0
CAGTGATAGAGATACTGGGAGCTACGGGCATAGGTTTCTGTTTGCGTTTTAGAGCTAGAAATAGCAAGTTAAAAT
>ssl7038|20|0
CAGTGATAGAGATACTGGGAGCTAGGTGATCGGCGGCATCCCAAGTTTTAGAGCTAGAAATAGCAAGTTAAAAT
>ssl7038|7|0
CAGTGATAGAGATACTGGGAGCTATCCCAAGGGATAGTTTTAAGTTTTAGAGCTAGAAATAGCAAGTTAAAAT
>cpcC2|40|0
CAGTGATAGAGATACTGGGAGCTAGCTCGAGGGGAATAGCCTCATCCAGTTTTAGAGCTAGAAATAGCAAGTTAAAAT
>cpcC2|19|0
CAGTGATAGAGATACTGGGAGCTACGGCCACAATGCCCAGACGCTGTTTTAGAGCTAGAAATAGCAAGTTAAAAT
>pgsA|9|0
CAGTGATAGAGATACTGGGAGCTACGGGAAACAGTTACCCAGTTGTTTTAGAGCTAGAAATAGCAAGTTAAAAT
>pgsA|45|0
CAGTGATAGAGATACTGGGAGCTAGTCGGTAGCCAAAGAAATAGCAGGTTTTAGAGCTAGAAATAGCAAGTTAAAAT
>gltB2|4|0
CAGTGATAGAGATACTGGGAGCTAGCTAGCAACGGATATTGGAGTTTTAGAGCTAGAAATAGCAAGTTAAAAT
>gltB2|15|0
CAGTGATAGAGATACTGGGAGCTAGTTTGTCATAGGAGCTAGCAAGTTTTAGAGCTAGAAATAGCAAGTTAAAAT
>slr0678|11|0
CAGTGATAGAGATACTGGGAGCTACGGTGGGACTTGGGGGCTTTAGTTTTAGAGCTAGAAATAGCAAGTTAAAAT
>slr0678|22|0
CAGTGATAGAGATACTGGGAGCTACTGGAATTTACGGTGGGACTGTTTTAGAGCTAGAAATAGCAAGTTAAAAT
>ksgA|44|0
CAGTGATAGAGATACTGGGAGCTATGGCCTGTAAAGTTGGTTCAGTTTTAGAGCTAGAAATAGCAAGTTAAAAT
>ksgA|12|0
CAGTGATAGAGATACTGGGAGCTATGTTGGCCAAAGCGTTTGCGGTTTTAGAGCTAGAAATAGCAAGTTAAAAT
>zntC|13|0
CAGTGATAGAGATACTGGGAGCTAGGGGTTGGACAAAGCGGGGAACAGGTTTTAGAGCTAGAAATAGCAAGTTAAAAT
>zntC|70|0
CAGTGATAGAGATACTGGGAGCTAACAGCGGGCTGACAGCCTAGTTTTAGAGCTAGAAATAGCAAGTTAAAAT
>slr0670|107|0
CAGTGATAGAGATACTGGGAGCTATCCTCCCAAACGGAGACGGTGGTTTTAGAGCTAGAAATAGCAAGTTAAAAT
>slr0670|76|0
CAGTGATAGAGATACTGGGAGCTATTAGTTTAGTGATGCCAGAGAGTTTTAGAGCTAGAAATAGCAAGTTAAAAT
>ycf39_2|65|0
CAGTGATAGAGATACTGGGAGCTAGACAAACAACGGTGTGACCTGTTTTAGAGCTAGAAATAGCAAGTTAAAAT
>ycf39_2|76|0
CAGTGATAGAGATACTGGGAGCTAGGCTACGAACCAGACAAACAAGTTTTAGAGCTAGAAATAGCAAGTTAAAAT
>ssr1175|97|23
CAGTGATAGAGATACTGGGAGCTAGCTTCCCAGTCTAATTTCCTAGTTTTAGAGCTAGAAATAGCAAGTTAAAAT
>ssr1175|134|23
CAGTGATAGAGATACTGGGAGCTATGGCGACGCTCTACTTTTATTGTTTTAGAGCTAGAAATAGCAAGTTAAAAT
>ssr1176|10|24
CAGTGATAGAGATACTGGGAGCTAGTCATGCTCAATATCATTTAAATCGTTTTAGAGCTAGAAATAGCAAGTTAAAAT
>ssr1176|63|20
CAGTGATAGAGATACTGGGAGCTATTGATGGAATGTCGAGGGAGTTTTAGAGCTAGAAATAGCAAGTTAAAAT
>slr0078|48|0
CAGTGATAGAGATACTGGGAGCTAGCGTCGACATTTCCCTTCGTGGTGGTTTTAGAGCTAGAAATAGCAAGTTAAAAT
>slr0078|98|0
CAGTGATAGAGATACTGGGAGCTAGGCGATCGCTGGCCACGTAAACCGTTTTAGAGCTAGAAATAGCAAGTTAAAAT
>slr0076|19|0
CAGTGATAGAGATACTGGGAGCTAACTTTTTGAGTCAGGGCATGTTTTAGAGCTAGAAATAGCAAGTTAAAAT
>slr0076|44|0
CAGTGATAGAGATACTGGGAGCTAGTTCTTTGTCTATCTCTGTTGTTTTAGAGCTAGAAATAGCAAGTTAAAAT
>sms|10|0
CAGTGATAGAGATACTGGGAGCTAGAGCAAACAAACTTTGTCCGTTTTAGAGCTAGAAATAGCAAGTTAAAAT
>sms|34|0
CAGTGATAGAGATACTGGGAGCTATTGGGCATGATCCGCCCCACGTTTTAGAGCTAGAAATAGCAAGTTAAAAT
>sfsA|114|0
CAGTGATAGAGATACTGGGAGCTACCCCTGTCATGGGGCCAGTGTTGTTTTAGAGCTAGAAATAGCAAGTTAAAAT
>sfsA|15|0
CAGTGATAGAGATACTGGGAGCTATGCCACTAATTAGAGGCGGATAGTTTTAGAGCTAGAAATAGCAAGTTAAAAT
>slr2000|40|0
CAGTGATAGAGATACTGGGAGCTAGGCCCCCAACAGGGCGCAAAGTCGTTTTAGAGCTAGAAATAGCAAGTTAAAAT
>slr2000|108|0
CAGTGATAGAGATACTGGGAGCTACTGGGGGAACTACCCAGGGAGTTTTAGAGCTAGAAATAGCAAGTTAAAAT
>rpoE2|34|0
CAGTGATAGAGATACTGGGAGCTACCGACGATAAAGTTGACGAAGTTTTAGAGCTAGAAATAGCAAGTTAAAAT
>rpoE2|5|0
CAGTGATAGAGATACTGGGAGCTAGCATCACCCTGCTGACTTCGCGTTTTAGAGCTAGAAATAGCAAGTTAAAAT
>slr2002|16|0
CAGTGATAGAGATACTGGGAGCTAGTTAGGGCCGCGGAGGGTAAGTTTTAGAGCTAGAAATAGCAAGTTAAAAT
>slr2002|83|0
CAGTGATAGAGATACTGGGAGCTAGGGTCGCTCCGCCAAATCCTCCGTTTTAGAGCTAGAAATAGCAAGTTAAAAT
>slr2003|26|0
CAGTGATAGAGATACTGGGAGCTACTGTTGCAATTCCCAGGCAGTTTTAGAGCTAGAAATAGCAAGTTAAAAT
>slr2003|7|0
CAGTGATAGAGATACTGGGAGCTAAGGTTACTTTTTTGGTAGGGTTTTAGAGCTAGAAATAGCAAGTTAAAAT
>slr2004|35|0
CAGTGATAGAGATACTGGGAGCTATATTGACACTATGAGAACTGTTTTAGAGCTAGAAATAGCAAGTTAAAAT
>slr2004|5|0
CAGTGATAGAGATACTGGGAGCTACGAGTTTGCTTCATTGATATTGTTTTAGAGCTAGAAATAGCAAGTTAAAAT
>slr2005|25|0
CAGTGATAGAGATACTGGGAGCTACGGCCAGCAACCCGGCTCCAGGTTTTAGAGCTAGAAATAGCAAGTTAAAAT
>slr2005|46|0
CAGTGATAGAGATACTGGGAGCTATCGCCAATTTGGACTCCAGCAAGTTTTAGAGCTAGAAATAGCAAGTTAAAAT
>slr2006|91|0
CAGTGATAGAGATACTGGGAGCTACTCCAGTGCCCATCACGTCCAGTTTTAGAGCTAGAAATAGCAAGTTAAAAT
>slr2006|131|0
CAGTGATAGAGATACTGGGAGCTAGCCAGTGCGGGAAGCGATCGTTTTAGAGCTAGAAATAGCAAGTTAAAAT
>prfC|10|0
CAGTGATAGAGATACTGGGAGCTACACGGCGCAGTGGAAGATGGTTTTAGAGCTAGAAATAGCAAGTTAAAAT
>prfC|27|0
CAGTGATAGAGATACTGGGAGCTATCGTCCAGGGCTTTGTCCGCACAGTTTTAGAGCTAGAAATAGCAAGTTAAAAT
>slr2008|109|0
CAGTGATAGAGATACTGGGAGCTACAATAATAGGCAATTACTCGTTTTAGAGCTAGAAATAGCAAGTTAAAAT
>slr2008|143|0
CAGTGATAGAGATACTGGGAGCTATGGGGGTAGTGATTCCGGTGGTTTTAGAGCTAGAAATAGCAAGTTAAAAT
>ssr1258|66|0
CAGTGATAGAGATACTGGGAGCTACTGTAGCAAGCTTTAAGTTGGTTTTAGAGCTAGAAATAGCAAGTTAAAAT
>ssr1258|100|0
CAGTGATAGAGATACTGGGAGCTATTTTGCATAAGCTCATCAAGTTTTAGAGCTAGAAATAGCAAGTTAAAAT
>sll0496|25|0
CAGTGATAGAGATACTGGGAGCTATGGGGCCACTGCCCCAAGCGTTTTAGAGCTAGAAATAGCAAGTTAAAAT
>sll0496|42|0
CAGTGATAGAGATACTGGGAGCTAGGGAAATGCGAGGCAAAGAATGGTTTTAGAGCTAGAAATAGCAAGTTAAAAT
>slr1610|17|0
CAGTGATAGAGATACTGGGAGCTATTTTGGTCTCGCTGGGATAATTGTTTTAGAGCTAGAAATAGCAAGTTAAAAT
>slr1610|36|0
CAGTGATAGAGATACTGGGAGCTAATCTAGTAAGGGGTGATTTGTTTTAGAGCTAGAAATAGCAAGTTAAAAT
>nth|25|0
CAGTGATAGAGATACTGGGAGCTATTTCCGTTGCCCGTTGTTTTTTACGTTTTAGAGCTAGAAATAGCAAGTTAAAAT
>nth|77|0
CAGTGATAGAGATACTGGGAGCTATCCAGACTACAGGTGGCCCCTGTTTTAGAGCTAGAAATAGCAAGTTAAAAT
>slr1612|39|0
CAGTGATAGAGATACTGGGAGCTATCGCTCAATAATTGACTAGCATCGTTTTAGAGCTAGAAATAGCAAGTTAAAAT
>slr1612|7|0
CAGTGATAGAGATACTGGGAGCTAGCTTCTAACTCTTGGGCAGTTAGTTTTAGAGCTAGAAATAGCAAGTTAAAAT
>slr1613|208|0
CAGTGATAGAGATACTGGGAGCTACCTGATTTTCTTTGCCCTCATATGTTTTAGAGCTAGAAATAGCAAGTTAAAAT
>slr1613|51|0
CAGTGATAGAGATACTGGGAGCTAACTTTTCCCAAGAAACACCGTTTTAGAGCTAGAAATAGCAAGTTAAAAT
>slr1616|124|0
CAGTGATAGAGATACTGGGAGCTAGTCATTTTCATACATACCATGTTTTAGAGCTAGAAATAGCAAGTTAAAAT
>slr1616|71|0
CAGTGATAGAGATACTGGGAGCTACGTCGTATATTTTAGCCAGTTTGGTTTTAGAGCTAGAAATAGCAAGTTAAAAT
>slr1617|21|0
CAGTGATAGAGATACTGGGAGCTAAAGCAGCCGTACCTAGAAGGTTTTAGAGCTAGAAATAGCAAGTTAAAAT
>slr1617|143|0
CAGTGATAGAGATACTGGGAGCTACCTTGCTTAATTAAATCGACTCCTGTTTTAGAGCTAGAAATAGCAAGTTAAAAT
>slr1618|144|0
CAGTGATAGAGATACTGGGAGCTAGTTAAAGTTCCATCTCCGCAGTTTTAGAGCTAGAAATAGCAAGTTAAAAT
>slr1618|92|0
CAGTGATAGAGATACTGGGAGCTAGTGCTCTATGCAAGCTTTCGCTGTTTTAGAGCTAGAAATAGCAAGTTAAAAT
>slr1619|146|0
CAGTGATAGAGATACTGGGAGCTATGTCTTGGGGATATTGAATAATGGTTTTAGAGCTAGAAATAGCAAGTTAAAAT
>slr1619|162|0
CAGTGATAGAGATACTGGGAGCTACTCTTGCATGGCCATAATGTCTTGGTTTTAGAGCTAGAAATAGCAAGTTAAAAT
>sll1849|88|0
CAGTGATAGAGATACTGGGAGCTATTTTTTGCCCACAAAGGGCCAGTTTTAGAGCTAGAAATAGCAAGTTAAAAT
>sll1849|54|0
CAGTGATAGAGATACTGGGAGCTACCCCGCCGTAATGTCCGGCTGTTTTAGAGCTAGAAATAGCAAGTTAAAAT
>sll1848|39|0
CAGTGATAGAGATACTGGGAGCTAGTGACGTTTCCCTTGGGCGGTTTTAGAGCTAGAAATAGCAAGTTAAAAT
>sll1848|7|0
CAGTGATAGAGATACTGGGAGCTACCACCACGATGATTAATCTGTTTTAGAGCTAGAAATAGCAAGTTAAAAT
>slr1488|51|0
CAGTGATAGAGATACTGGGAGCTAGCCAGCACTTGCCCCCACTGGTTTTAGAGCTAGAAATAGCAAGTTAAAAT
>slr1488|5|0
CAGTGATAGAGATACTGGGAGCTACTTGTCGATTAGACTGGGGCGAAGTTTTAGAGCTAGAAATAGCAAGTTAAAAT
>sll1845|12|0
CAGTGATAGAGATACTGGGAGCTAACCCAATCCATAGCCAAGCGTTTTAGAGCTAGAAATAGCAAGTTAAAAT
>sll1845|46|0
CAGTGATAGAGATACTGGGAGCTACGGTTACACACAAAGGCTAGTTTTAGAGCTAGAAATAGCAAGTTAAAAT
>slr0181|51|0
CAGTGATAGAGATACTGGGAGCTATGGCTCGGATCAAACCATACTCGTTTTAGAGCTAGAAATAGCAAGTTAAAAT
>slr0181|13|0
CAGTGATAGAGATACTGGGAGCTACTAGGCGATCAGATTCCCCAAGTTTTAGAGCTAGAAATAGCAAGTTAAAAT
>slr0180|48|11
CAGTGATAGAGATACTGGGAGCTAATACTGGGTAGTCATCTTTGTTTTAGAGCTAGAAATAGCAAGTTAAAAT
>slr0180|63|11
CAGTGATAGAGATACTGGGAGCTACAAACTTAAATGTGTCTAATACGTTTTAGAGCTAGAAATAGCAAGTTAAAAT
>slr5105|248|0
CAGTGATAGAGATACTGGGAGCTATCCATCGGCCAGGGCTTCTGTTTTAGAGCTAGAAATAGCAAGTTAAAAT
>slr5105|288|0
CAGTGATAGAGATACTGGGAGCTAGGCCAGGGCATCTGGTGTCGAGTTTTAGAGCTAGAAATAGCAAGTTAAAAT
>slr0184|72|0
CAGTGATAGAGATACTGGGAGCTAAATGCCTCAGAATGTCTTGGTTTTAGAGCTAGAAATAGCAAGTTAAAAT
>slr0184|129|0
CAGTGATAGAGATACTGGGAGCTACGGTTAAGGGGCCCTAAATACTGGTTTTAGAGCTAGAAATAGCAAGTTAAAAT
>yfr2b|111|0
CAGTGATAGAGATACTGGGAGCTAGTGGCTGCCCATCCCGAACTTTTAGTTTTAGAGCTAGAAATAGCAAGTTAAAAT
>glyS|74|0
CAGTGATAGAGATACTGGGAGCTACCTGGGGGAATTAACCCTTGCCACGTTTTAGAGCTAGAAATAGCAAGTTAAAAT
>glyS|3|0
CAGTGATAGAGATACTGGGAGCTATTTCAAATAGAAAGGTTTGCAGGTTTTAGAGCTAGAAATAGCAAGTTAAAAT
>ssr1407|49|0
CAGTGATAGAGATACTGGGAGCTACTGTTGAAATAGTCAAACTGTTTTAGAGCTAGAAATAGCAAGTTAAAAT
>ssr1407|13|0
CAGTGATAGAGATACTGGGAGCTAGTCAGAAGGGTCGCGGTCACACGTTTTAGAGCTAGAAATAGCAAGTTAAAAT
>ssl8028|116|0
CAGTGATAGAGATACTGGGAGCTATCAGCTCGTTGGATTCGGACAGTTTTAGAGCTAGAAATAGCAAGTTAAAAT
>ssl8028|52|0
CAGTGATAGAGATACTGGGAGCTACTCTGCCGAGCCAATCTGTTGTTTTAGAGCTAGAAATAGCAAGTTAAAAT
>pgk|25|0
CAGTGATAGAGATACTGGGAGCTAGGCTGCCCGAATCCTGGTGTCGTGTTTTAGAGCTAGAAATAGCAAGTTAAAAT
>pgk|49|0
CAGTGATAGAGATACTGGGAGCTACAGGTCTTTGATGGTGGGTAGTTTTAGAGCTAGAAATAGCAAGTTAAAAT
>pgi|8|0
CAGTGATAGAGATACTGGGAGCTATCTTGATAACGTTGCCAAAGTTGTGTTTTAGAGCTAGAAATAGCAAGTTAAAAT
>pgi|68|0
CAGTGATAGAGATACTGGGAGCTATCCCATGCGGCTCACATCCGTTTTAGAGCTAGAAATAGCAAGTTAAAAT
>slr0222|17|0
CAGTGATAGAGATACTGGGAGCTATCATCCACTAACAGGACTTTGGTTTTAGAGCTAGAAATAGCAAGTTAAAAT
>slr0222|3|0
CAGTGATAGAGATACTGGGAGCTACTTTGGGGCTAGGAATGATGTTTTAGAGCTAGAAATAGCAAGTTAAAAT
>slr0955|40|0
CAGTGATAGAGATACTGGGAGCTATAGCGGGGCTTATCTCCACGTTTTAGAGCTAGAAATAGCAAGTTAAAAT
>slr0955|55|0
CAGTGATAGAGATACTGGGAGCTAGTTTGGGTTTCTGCTCTCCATAGCGTTTTAGAGCTAGAAATAGCAAGTTAAAAT
>ssr6003|19|3
CAGTGATAGAGATACTGGGAGCTAGTTGTTGTACAACGTCACCTTGTTTTAGAGCTAGAAATAGCAAGTTAAAAT
>ssr6003|4|3
CAGTGATAGAGATACTGGGAGCTACCTTTGGACTTTCCAGCGAGTTTTAGAGCTAGAAATAGCAAGTTAAAAT
>slr0957|16|0
CAGTGATAGAGATACTGGGAGCTAGGGATAGAGACAAGGTAATGTTTTAGAGCTAGAAATAGCAAGTTAAAAT
>slr0957|35|0
CAGTGATAGAGATACTGGGAGCTAGTTCTTTCATAGGACTTTGGGTAGTTTTAGAGCTAGAAATAGCAAGTTAAAAT
>sll0295|123|0
CAGTGATAGAGATACTGGGAGCTAGCTTCTCCCGCGGTAGATCGTTTTAGAGCTAGAAATAGCAAGTTAAAAT
>sll0295|30|0
CAGTGATAGAGATACTGGGAGCTAAATCCAGGACTAGCAAATGGTTTTAGAGCTAGAAATAGCAAGTTAAAAT
>sll0297|56|0
CAGTGATAGAGATACTGGGAGCTACGGGTTTGTTTCAGGTGATTCCATGTTTTAGAGCTAGAAATAGCAAGTTAAAAT
>sll0297|6|0
CAGTGATAGAGATACTGGGAGCTAGTAGTGCGTTGTAAGTGGGGTTTTAGAGCTAGAAATAGCAAGTTAAAAT
>sll0296|51|0
CAGTGATAGAGATACTGGGAGCTATTCCTGGGCAGGTTTAGTCTCGTTTTAGAGCTAGAAATAGCAAGTTAAAAT
>sll0296|12|0
CAGTGATAGAGATACTGGGAGCTATTCTGCTAAGGATAGTGTCTTTACGTTTTAGAGCTAGAAATAGCAAGTTAAAAT
>sll0298|40|0
CAGTGATAGAGATACTGGGAGCTATTCCCCATTCCTAAACCGGTCCGGTTTTAGAGCTAGAAATAGCAAGTTAAAAT
>sll0298|102|0
CAGTGATAGAGATACTGGGAGCTAGGTGCTTGAGGGGGGTAAGGAGTGGTTTTAGAGCTAGAAATAGCAAGTTAAAAT
>slr1103|8|0
CAGTGATAGAGATACTGGGAGCTATATATGTCGAAATTCAGGCGTTTTAGAGCTAGAAATAGCAAGTTAAAAT
>slr1103|67|0
CAGTGATAGAGATACTGGGAGCTATGGAATAGGTGGGTTCGTCCAGTTTTAGAGCTAGAAATAGCAAGTTAAAAT
>slr2131|108|0
CAGTGATAGAGATACTGGGAGCTATGGTGGTTGGGGCTACTTCGTTTTAGAGCTAGAAATAGCAAGTTAAAAT
>slr2131|37|0
CAGTGATAGAGATACTGGGAGCTAATGATGATGGCGCAAACGCGTTTTAGAGCTAGAAATAGCAAGTTAAAAT
>slr0454|64|0
CAGTGATAGAGATACTGGGAGCTATTCCAGCGGGGAGCACGGGGTTTTAGAGCTAGAAATAGCAAGTTAAAAT
>slr0454|51|0
CAGTGATAGAGATACTGGGAGCTAGCACGGGGGGACTGCATCGAGTTTTAGAGCTAGAAATAGCAAGTTAAAAT
>slr0456|20|0
CAGTGATAGAGATACTGGGAGCTAGGTTTCCACCGCTAACCAGGTTTTAGAGCTAGAAATAGCAAGTTAAAAT
>slr0456|85|0
CAGTGATAGAGATACTGGGAGCTATGGTTTCGGCTGCTTCCCCTAGTTTTAGAGCTAGAAATAGCAAGTTAAAAT
>slr0453|10|0
CAGTGATAGAGATACTGGGAGCTACTTGTACATTTCCCTACCAGTTTTAGAGCTAGAAATAGCAAGTTAAAAT
>slr0453|61|0
CAGTGATAGAGATACTGGGAGCTACCAAAGGGACTAAGGGAAAGTTTTAGAGCTAGAAATAGCAAGTTAAAAT
>slr1104|73|0
CAGTGATAGAGATACTGGGAGCTAGTACCAGAATGGCGACCAAGTTTTAGAGCTAGAAATAGCAAGTTAAAAT
>slr1104|101|0
CAGTGATAGAGATACTGGGAGCTAAGCCTGCCGGGAGTGAATCGTTTTAGAGCTAGAAATAGCAAGTTAAAAT
>accD|57|0
CAGTGATAGAGATACTGGGAGCTACCTCCCTTTCCTGGGGGGATTGGTTTTAGAGCTAGAAATAGCAAGTTAAAAT
>accD|26|0
CAGTGATAGAGATACTGGGAGCTACTGGGGGCTCAGCTTTTTCAGTTTTAGAGCTAGAAATAGCAAGTTAAAAT
>slr1107|49|0
CAGTGATAGAGATACTGGGAGCTACTGGGGGAAGGATAAAGAAGTTTTAGAGCTAGAAATAGCAAGTTAAAAT
>slr1107|27|0
CAGTGATAGAGATACTGGGAGCTATGGTGCCCGTATAGACCGGCTGGTTTTAGAGCTAGAAATAGCAAGTTAAAAT
>slr1100|24|0
CAGTGATAGAGATACTGGGAGCTACCATAACCCTTATGGCCACAGTTTTAGAGCTAGAAATAGCAAGTTAAAAT
>slr1100|103|0
CAGTGATAGAGATACTGGGAGCTAGGTGGCTTTCCAAGCGTCGCGTTTTAGAGCTAGAAATAGCAAGTTAAAAT
>slr1101|37|0
CAGTGATAGAGATACTGGGAGCTATTGCTGTTGCCACACCTCCAGTTTTAGAGCTAGAAATAGCAAGTTAAAAT
>slr1101|14|0
CAGTGATAGAGATACTGGGAGCTATGGTCAACTCATTACCCACGGCGGTTTTAGAGCTAGAAATAGCAAGTTAAAAT
>slr1102|3|0
CAGTGATAGAGATACTGGGAGCTATGGAATCGTTACTCATGGAGTTTTAGAGCTAGAAATAGCAAGTTAAAAT
>slr1102|22|0
CAGTGATAGAGATACTGGGAGCTATGACCAGGACGTGGCGGACAAGTTTTAGAGCTAGAAATAGCAAGTTAAAAT
>accB|101|0
CAGTGATAGAGATACTGGGAGCTATGCCGCCGGCCATACCATCCTTAGTTTTAGAGCTAGAAATAGCAAGTTAAAAT
>accB|46|0
CAGTGATAGAGATACTGGGAGCTACTGAACTCCGTGATATTACTTTGTTTTAGAGCTAGAAATAGCAAGTTAAAAT
>slr0697|20|0
CAGTGATAGAGATACTGGGAGCTATATCGGTAAAGGTGCCGCCCGTTTTAGAGCTAGAAATAGCAAGTTAAAAT
>slr0697|31|0
CAGTGATAGAGATACTGGGAGCTAATGGCAACAATATCGGTAAGTTTTAGAGCTAGAAATAGCAAGTTAAAAT
>slr0695|16|0
CAGTGATAGAGATACTGGGAGCTACCAGGGCCAGGGAAAGGAAACGTTTTAGAGCTAGAAATAGCAAGTTAAAAT
>slr0695|34|0
CAGTGATAGAGATACTGGGAGCTACCAGAGTAGGCCCAGCACCAGTTTTAGAGCTAGAAATAGCAAGTTAAAAT
>slr5037|64|0
CAGTGATAGAGATACTGGGAGCTATTCCCATGCCTTCTTTTGCTAGTTTTAGAGCTAGAAATAGCAAGTTAAAAT
>slr5037|119|0
CAGTGATAGAGATACTGGGAGCTAATCCTGATGGAGTTTTTGTGTTTTAGAGCTAGAAATAGCAAGTTAAAAT
>sll1749|66|0
CAGTGATAGAGATACTGGGAGCTACCGTCACCTCAAGCCATTGGGCGTTTTAGAGCTAGAAATAGCAAGTTAAAAT
>sll1749|21|0
CAGTGATAGAGATACTGGGAGCTAGAACTTCGCTAGGGGAAATGTTTTAGAGCTAGAAATAGCAAGTTAAAAT
>slr0699|136|0
CAGTGATAGAGATACTGGGAGCTATTTTGTCAATCTGGCAACGGGTTTTAGAGCTAGAAATAGCAAGTTAAAAT
>slr0699|91|0
CAGTGATAGAGATACTGGGAGCTAGTTTTGAATTGTTGCCAAAGTTTTAGAGCTAGAAATAGCAAGTTAAAAT
>smpB|233|0
CAGTGATAGAGATACTGGGAGCTACGCCGGGTACGACGGGGATCAGTTTTAGAGCTAGAAATAGCAAGTTAAAAT
>smpB|250|0
CAGTGATAGAGATACTGGGAGCTAGTTATGCATTAGCAAACGCCGTTTTAGAGCTAGAAATAGCAAGTTAAAAT
>ssl6077|150|3
CAGTGATAGAGATACTGGGAGCTAATCCTATCAAAGCTCCCAAGTTTTAGAGCTAGAAATAGCAAGTTAAAAT
>ssl6077|111|3
CAGTGATAGAGATACTGGGAGCTATTGAGGTCATTGCTAATTCCAAGTTTTAGAGCTAGAAATAGCAAGTTAAAAT
>sll5049|22|0
CAGTGATAGAGATACTGGGAGCTAGTCCAAATGGTGCCACGAAGTTTTAGAGCTAGAAATAGCAAGTTAAAAT
>sll5049|7|0
CAGTGATAGAGATACTGGGAGCTACGAATGGCCAGTTTATTGAGTTTTAGAGCTAGAAATAGCAAGTTAAAAT
>pstB2|43|0
CAGTGATAGAGATACTGGGAGCTACCGTAATAAACGTTAACGCCCTGTTTTAGAGCTAGAAATAGCAAGTTAAAAT
>pstB2|70|0
CAGTGATAGAGATACTGGGAGCTATTGCAATCTTTGACTGCAAGGTGTTTTAGAGCTAGAAATAGCAAGTTAAAAT
>pstB3|10|0
CAGTGATAGAGATACTGGGAGCTATGGTTTCAGTTAATGGTTGCGCCGGTTTTAGAGCTAGAAATAGCAAGTTAAAAT
>pstB3|21|0
CAGTGATAGAGATACTGGGAGCTACGGGGATGGTTTCAGTTAAGTTTTAGAGCTAGAAATAGCAAGTTAAAAT
>sll5043|4|0
CAGTGATAGAGATACTGGGAGCTAGCTATTGTTTGAAGCAATTAGTTTTAGAGCTAGAAATAGCAAGTTAAAAT
>sll5043|46|0
CAGTGATAGAGATACTGGGAGCTACGGTAATTGAGAATAACAAGTTTTAGAGCTAGAAATAGCAAGTTAAAAT
>msrA|34|0
CAGTGATAGAGATACTGGGAGCTATGCTTCATTGGGGGCAACCAGTTTTAGAGCTAGAAATAGCAAGTTAAAAT
>msrA|45|0
CAGTGATAGAGATACTGGGAGCTATCGCCCGGGTAATGCTTCATTGTTTTAGAGCTAGAAATAGCAAGTTAAAAT
>ssr6019|49|1
CAGTGATAGAGATACTGGGAGCTAGGCCTTGATAGTTAGCTTTTGTCGTTTTAGAGCTAGAAATAGCAAGTTAAAAT
>ssr6019|6|2
CAGTGATAGAGATACTGGGAGCTAGGGACGACGACCATAAAGTGCCGTTTTAGAGCTAGAAATAGCAAGTTAAAAT
>nifJ|9|0
CAGTGATAGAGATACTGGGAGCTACCGTCGAGGGTGGCATAGGTGTTTTAGAGCTAGAAATAGCAAGTTAAAAT
>nifJ|23|0
CAGTGATAGAGATACTGGGAGCTACGGGCCACCGCTTCATTACCGTCGGTTTTAGAGCTAGAAATAGCAAGTTAAAAT
>slr6022|40|1
CAGTGATAGAGATACTGGGAGCTATAAGGCTTGGGTCAAGGCAAGTTTTAGAGCTAGAAATAGCAAGTTAAAAT
>slr6022|58|1
CAGTGATAGAGATACTGGGAGCTAGGCCGACAGCAGACAAACAACGCGTTTTAGAGCTAGAAATAGCAAGTTAAAAT
>cobN2|49|0
CAGTGATAGAGATACTGGGAGCTAGTTGTATTGCCAGACAAATAATGTTTTAGAGCTAGAAATAGCAAGTTAAAAT
>cobN2|75|0
CAGTGATAGAGATACTGGGAGCTAGCTTGACAAAGAGCATCAATGTTTTAGAGCTAGAAATAGCAAGTTAAAAT
>slr6028|163|1
CAGTGATAGAGATACTGGGAGCTATGCGGCTGGTAAATCTTCCAGTTTTAGAGCTAGAAATAGCAAGTTAAAAT
>slr6028|22|1
CAGTGATAGAGATACTGGGAGCTAGTTCCCAAAGTTTAGGGGTTTTGCGTTTTAGAGCTAGAAATAGCAAGTTAAAAT
>slr6029|26|2
CAGTGATAGAGATACTGGGAGCTATGTCTTCAGTGCCGGTGGCCTGCCGTTTTAGAGCTAGAAATAGCAAGTTAAAAT
>slr6029|5|1
CAGTGATAGAGATACTGGGAGCTAGGTTTTCGAGAATTTCGGCTGTTTTAGAGCTAGAAATAGCAAGTTAAAAT
>slr0521|32|0
CAGTGATAGAGATACTGGGAGCTATAGGCCATACTTGCCTTCAGTTTTAGAGCTAGAAATAGCAAGTTAAAAT
>slr0521|4|0
CAGTGATAGAGATACTGGGAGCTACCTAACTGATAAACATGGCCGTTTTAGAGCTAGAAATAGCAAGTTAAAAT
>slr1039|64|0
CAGTGATAGAGATACTGGGAGCTATTAACCGCTTGAAAGTCCAGTTTTAGAGCTAGAAATAGCAAGTTAAAAT
>slr1039|37|0
CAGTGATAGAGATACTGGGAGCTATCGTAGTCCATTGCTTCTGCTTGTTTTAGAGCTAGAAATAGCAAGTTAAAAT
>slr0523|26|0
CAGTGATAGAGATACTGGGAGCTACCCGCAACTAATAAAGTTTTTGTTTTAGAGCTAGAAATAGCAAGTTAAAAT
>slr0523|13|0
CAGTGATAGAGATACTGGGAGCTAGTTTTTTGGTCAACGGCTCGTTTTAGAGCTAGAAATAGCAAGTTAAAAT
>slr0522|64|0
CAGTGATAGAGATACTGGGAGCTAATACTTTGAGATTGGGCCAGTTTTAGAGCTAGAAATAGCAAGTTAAAAT
>slr0522|49|0
CAGTGATAGAGATACTGGGAGCTATTGGGCCATGGCTGGAATTAAACGTTTTAGAGCTAGAAATAGCAAGTTAAAAT
>slr5005|9|0
CAGTGATAGAGATACTGGGAGCTAGGGGCGGCATAGGAGGCATAGTTTTAGAGCTAGAAATAGCAAGTTAAAAT
>slr5005|25|0
CAGTGATAGAGATACTGGGAGCTACCTGCCGCATCGACAACAGGGGGTTTTAGAGCTAGAAATAGCAAGTTAAAAT
>slr0529|156|0
CAGTGATAGAGATACTGGGAGCTATGCCGGTGGCTTCGGTAAAGTTTTAGAGCTAGAAATAGCAAGTTAAAAT
>slr0529|22|0
CAGTGATAGAGATACTGGGAGCTAACAATCAGGCTAATTATCAGTTTTAGAGCTAGAAATAGCAAGTTAAAAT
>slr1032|99|0
CAGTGATAGAGATACTGGGAGCTAATCCCTCTTGAGCCGTCACGTTTTAGAGCTAGAAATAGCAAGTTAAAAT
>slr1032|7|0
CAGTGATAGAGATACTGGGAGCTAGCCCCGCGATACAGTGCTTGTGGTTTTAGAGCTAGAAATAGCAAGTTAAAAT
>slr1033|97|0
CAGTGATAGAGATACTGGGAGCTACACCTTATCTGTTCATCTAGTTTTAGAGCTAGAAATAGCAAGTTAAAAT
>slr1033|43|0
CAGTGATAGAGATACTGGGAGCTATCTATTGCTCTATCCAAATGTTTTAGAGCTAGAAATAGCAAGTTAAAAT
>slr1034|22|0
CAGTGATAGAGATACTGGGAGCTAGTTCCGGTTCCCGAATAACGGGTTTTAGAGCTAGAAATAGCAAGTTAAAAT
>slr1034|39|0
CAGTGATAGAGATACTGGGAGCTATTTTCTTTGGTGAAGCGCAGTTCGTTTTAGAGCTAGAAATAGCAAGTTAAAAT
>slr1035|72|0
CAGTGATAGAGATACTGGGAGCTACCCCAATACGTTTTTCGTAGTTGTTTTAGAGCTAGAAATAGCAAGTTAAAAT
>slr1035|10|0
CAGTGATAGAGATACTGGGAGCTAGTTGAGATCGACTAAATTGGGAAGTTTTAGAGCTAGAAATAGCAAGTTAAAAT
>def|42|0
CAGTGATAGAGATACTGGGAGCTAGGTAATGAAGTTCTAAAGGGTTTTAGAGCTAGAAATAGCAAGTTAAAAT
>def|7|0
CAGTGATAGAGATACTGGGAGCTACTTTTTGCTTTTCAACGAGGATGGGTTTTAGAGCTAGAAATAGCAAGTTAAAAT
>slr1037|17|0
CAGTGATAGAGATACTGGGAGCTATGTGGGGTTCGTCGTCAACAATTGTTTTAGAGCTAGAAATAGCAAGTTAAAAT
>slr1037|37|0
CAGTGATAGAGATACTGGGAGCTACCTCTTCCAGCAGAATTACAATGTGTTTTAGAGCTAGAAATAGCAAGTTAAAAT
>slr1187|28|0
CAGTGATAGAGATACTGGGAGCTAGACTCACTGGCAGCGAAAGGTTTTAGAGCTAGAAATAGCAAGTTAAAAT
>slr1187|13|0
CAGTGATAGAGATACTGGGAGCTAGCGAAAGAGGATTTATCAAGGGGTTTTAGAGCTAGAAATAGCAAGTTAAAAT
>guaB2|51|0
CAGTGATAGAGATACTGGGAGCTATGGCATCCTGTAGGGGGGTATCGTTTTAGAGCTAGAAATAGCAAGTTAAAAT
>guaB2|29|0
CAGTGATAGAGATACTGGGAGCTATCTGGTTTGACTGTGATGGGATTCGTTTTAGAGCTAGAAATAGCAAGTTAAAAT
>pdhB|25|0
CAGTGATAGAGATACTGGGAGCTATTTCTTCGTCAAGGGCTTGGCGTAGTTTTAGAGCTAGAAATAGCAAGTTAAAAT
>pdhB|37|0
CAGTGATAGAGATACTGGGAGCTATCCCGTCCCATTTCTTCGTCAAGTTTTAGAGCTAGAAATAGCAAGTTAAAAT
>slr1970|8|0
CAGTGATAGAGATACTGGGAGCTAGGGCTTTGGTAAAGATTTCTGTTTTAGAGCTAGAAATAGCAAGTTAAAAT
>slr1970|22|0
CAGTGATAGAGATACTGGGAGCTAGGTATCCATCCTGGAGGGCTTGTTTTAGAGCTAGAAATAGCAAGTTAAAAT
>minC|39|0
CAGTGATAGAGATACTGGGAGCTAATCGGACAAAGTTTCCCTGGTTTTAGAGCTAGAAATAGCAAGTTAAAAT
>minC|15|0
CAGTGATAGAGATACTGGGAGCTACTAATTGCCACTCAGGATGGTTTTAGAGCTAGAAATAGCAAGTTAAAAT
>minD|58|0
CAGTGATAGAGATACTGGGAGCTAGCTAGGGCCGCTCCTAAATTGGGTTTTAGAGCTAGAAATAGCAAGTTAAAAT
>minD|76|0
CAGTGATAGAGATACTGGGAGCTACCTTTTTTCCCAATCGAGCTAGTTTTAGAGCTAGAAATAGCAAGTTAAAAT
>minE|32|0
CAGTGATAGAGATACTGGGAGCTATCTTCGCCGCTATTTTTGCCACTCGTTTTAGAGCTAGAAATAGCAAGTTAAAAT
>minE|61|0
CAGTGATAGAGATACTGGGAGCTATGACCAGTTTGAGCCTCCGACGTTTTAGAGCTAGAAATAGCAAGTTAAAAT
>hpcE|5|0
CAGTGATAGAGATACTGGGAGCTAGCCTGGATACGAACGTAACGTGTTTTAGAGCTAGAAATAGCAAGTTAAAAT
>hpcE|23|0
CAGTGATAGAGATACTGGGAGCTATGGACGGTGCCAGAGTCAGCCGTTTTAGAGCTAGAAATAGCAAGTTAAAAT
>slr6110|112|0
CAGTGATAGAGATACTGGGAGCTACCGTTGCGGCCATCATGCAGATCGGTTTTAGAGCTAGAAATAGCAAGTTAAAAT
>slr6110|142|0
CAGTGATAGAGATACTGGGAGCTATCAACATGGTCGGTGTCATGTTTTAGAGCTAGAAATAGCAAGTTAAAAT
>slr1327|88|0
CAGTGATAGAGATACTGGGAGCTATGACCACTTGGTTATCAATGAGTTTTAGAGCTAGAAATAGCAAGTTAAAAT
>slr1327|17|0
CAGTGATAGAGATACTGGGAGCTATATTCGTATCAATTACAACCGTTTTAGAGCTAGAAATAGCAAGTTAAAAT
>slr1322|17|0
CAGTGATAGAGATACTGGGAGCTAGGCTGGGTAAATCCTGGGAGGTTTTAGAGCTAGAAATAGCAAGTTAAAAT
>slr1322|3|0
CAGTGATAGAGATACTGGGAGCTATCCTGGGAGAGGAGCAGAGTAGGGTTTTAGAGCTAGAAATAGCAAGTTAAAAT
>ssl8039|32|0
CAGTGATAGAGATACTGGGAGCTACTGCTACCTACAGTTACCAACGTTTTAGAGCTAGAAATAGCAAGTTAAAAT
>ssl8039|67|0
CAGTGATAGAGATACTGGGAGCTACCATTAATCAAGCTACTTAAACGTTTTAGAGCTAGAAATAGCAAGTTAAAAT
>slr5010|400|0
CAGTGATAGAGATACTGGGAGCTAGCAGTACGACGGAAAGAATGTTTTAGAGCTAGAAATAGCAAGTTAAAAT
>slr5010|367|0
CAGTGATAGAGATACTGGGAGCTACTCCCCTAACTTCAATTCTGTCAGGTTTTAGAGCTAGAAATAGCAAGTTAAAAT
>sll0149|64|0
CAGTGATAGAGATACTGGGAGCTATGTAGCACAGTGGCTGGGTTGGTTTTAGAGCTAGAAATAGCAAGTTAAAAT
>sll0149|9|0
CAGTGATAGAGATACTGGGAGCTAATGACCGCACCAAGGTCCAGTTTTAGAGCTAGAAATAGCAAGTTAAAAT
>sll0148|40|0
CAGTGATAGAGATACTGGGAGCTAGGCCCAGGAACCAAGGCCCAGTTTTAGAGCTAGAAATAGCAAGTTAAAAT
>sll0148|61|0
CAGTGATAGAGATACTGGGAGCTATTTCTGCCGGACCATGCCCGTTTTAGAGCTAGAAATAGCAAGTTAAAAT
>sll0499|208|0
CAGTGATAGAGATACTGGGAGCTACCTTCATCCATCATGGCCTGTTTTAGAGCTAGAAATAGCAAGTTAAAAT
>sll0499|82|0
CAGTGATAGAGATACTGGGAGCTAACCACTACCCCATACCCTTGTTTTAGAGCTAGAAATAGCAAGTTAAAAT
>sll0498|74|0
CAGTGATAGAGATACTGGGAGCTAGGCTATGCCCGCAAATATAGTTTTAGAGCTAGAAATAGCAAGTTAAAAT
>sll0498|123|0
CAGTGATAGAGATACTGGGAGCTATCAATAAACCCCAATATTGTGTTTTAGAGCTAGAAATAGCAAGTTAAAAT
>ssr3304|21|0
CAGTGATAGAGATACTGGGAGCTACTTTTGCCGAGCTTCGGGGGTCCAGTTTTAGAGCTAGAAATAGCAAGTTAAAAT
>ssr3304|70|0
CAGTGATAGAGATACTGGGAGCTATGCGCTGACGGGCTTGCACCCGTTTTAGAGCTAGAAATAGCAAGTTAAAAT
>sll0141|67|0
CAGTGATAGAGATACTGGGAGCTAGAGATCGCTGCAACCCATCAGTTTTAGAGCTAGAAATAGCAAGTTAAAAT
>sll0141|14|0
CAGTGATAGAGATACTGGGAGCTAGTTGCCGTCGCAGACGTTGGTGGGTTTTAGAGCTAGAAATAGCAAGTTAAAAT
>sll0142|58|0
CAGTGATAGAGATACTGGGAGCTATGGCCAGGGTGAGCATAAGGGGTTTTAGAGCTAGAAATAGCAAGTTAAAAT
>sll0142|44|0
CAGTGATAGAGATACTGGGAGCTATAAGGGTGGCAATGTGCCGAGTTTTAGAGCTAGAAATAGCAAGTTAAAAT
>sll0497|4|0
CAGTGATAGAGATACTGGGAGCTAAAGTTTTCCCAGTTAGCCAGTTTTAGAGCTAGAAATAGCAAGTTAAAAT
>sll0497|61|0
CAGTGATAGAGATACTGGGAGCTATTTCTCCTTGGGGAGATAAGCGTTTTAGAGCTAGAAATAGCAAGTTAAAAT
>cynS|176|0
CAGTGATAGAGATACTGGGAGCTACAAGATCATCGCTCAAGCCAGTTTTAGAGCTAGAAATAGCAAGTTAAAAT
>cynS|142|0
CAGTGATAGAGATACTGGGAGCTAGTTTCTCCGCCTCATCAACGGGTTTTAGAGCTAGAAATAGCAAGTTAAAAT
>sll7002|252|4
CAGTGATAGAGATACTGGGAGCTATCTGTTGTTTTCCCTTTTTTGTTTTAGAGCTAGAAATAGCAAGTTAAAAT
>sll7002|294|2
CAGTGATAGAGATACTGGGAGCTATTATCTCTACTGCTAATTCGTTTTAGAGCTAGAAATAGCAAGTTAAAAT
>slr1856|64|0
CAGTGATAGAGATACTGGGAGCTATGGATTTTCGGGGCCGTGTGTTTTAGAGCTAGAAATAGCAAGTTAAAAT
>slr1856|34|0
CAGTGATAGAGATACTGGGAGCTACTTCCCCGCTAAGGGTGACAAGTTTTAGAGCTAGAAATAGCAAGTTAAAAT
>sll0488|33|0
CAGTGATAGAGATACTGGGAGCTAGTTCTTCGGGAATATTCAAGTTTTAGAGCTAGAAATAGCAAGTTAAAAT
>sll0488|21|0
CAGTGATAGAGATACTGGGAGCTATATTCAACGGCAGTGATTTGTTTTAGAGCTAGAAATAGCAAGTTAAAAT
>slr1854|84|0
CAGTGATAGAGATACTGGGAGCTATTCCACTTCATAGCCCTGGGCGTTTTAGAGCTAGAAATAGCAAGTTAAAAT
>slr1854|4|0
CAGTGATAGAGATACTGGGAGCTACCAATCTTACCTTTTGTTGGTTTTAGAGCTAGAAATAGCAAGTTAAAAT
>slr1855|91|0
CAGTGATAGAGATACTGGGAGCTACCTGAAACTCTTGGCCGTCGGGTTTTAGAGCTAGAAATAGCAAGTTAAAAT
>slr1855|126|0
CAGTGATAGAGATACTGGGAGCTATCACTTTGGCGTAGGCCATGTTTTAGAGCTAGAAATAGCAAGTTAAAAT
>slr1852|51|0
CAGTGATAGAGATACTGGGAGCTAGGGTATCGGGCACAAGGCCGTTTTAGAGCTAGAAATAGCAAGTTAAAAT
>slr1852|63|0
CAGTGATAGAGATACTGGGAGCTAATTTCTCCTTGAGGGTATCGTTTTAGAGCTAGAAATAGCAAGTTAAAAT
>slr1853|106|0
CAGTGATAGAGATACTGGGAGCTATCAATTAATGGTAAACCCCGTTTTAGAGCTAGAAATAGCAAGTTAAAAT
>slr1853|38|0
CAGTGATAGAGATACTGGGAGCTATCCCACCCAGACCTGCCTGGGTTTTAGAGCTAGAAATAGCAAGTTAAAAT
>slr1851|91|0
CAGTGATAGAGATACTGGGAGCTAGTTGTGCTCCGATTAGGCTTGCATGTTTTAGAGCTAGAAATAGCAAGTTAAAAT
>slr1851|131|0
CAGTGATAGAGATACTGGGAGCTACGGGTTAAGTTTGCACCACCGGTTTTAGAGCTAGAAATAGCAAGTTAAAAT
>sll0481|41|0
CAGTGATAGAGATACTGGGAGCTAATCCCTGGCCTGCTTGGCCGTTTTAGAGCTAGAAATAGCAAGTTAAAAT
>sll0481|13|0
CAGTGATAGAGATACTGGGAGCTATTTTTTTGCCAAAGTTCGAGTTTTAGAGCTAGAAATAGCAAGTTAAAAT
>ssr2549|34|0
CAGTGATAGAGATACTGGGAGCTACTCCGATGGCAAACACCAAGATGGGTTTTAGAGCTAGAAATAGCAAGTTAAAAT
>ssr2549|52|0
CAGTGATAGAGATACTGGGAGCTATATTTGAGGGCTACTCCGAGTTTTAGAGCTAGAAATAGCAAGTTAAAAT
>slr1859|49|0
CAGTGATAGAGATACTGGGAGCTACCGCCGTCTAGTTCACCAATTAGTTTTAGAGCTAGAAATAGCAAGTTAAAAT
>slr1859|166|0
CAGTGATAGAGATACTGGGAGCTACTAAGATACGTAAACCGGCACGTTTTAGAGCTAGAAATAGCAAGTTAAAAT
>ndhF4|104|0
CAGTGATAGAGATACTGGGAGCTATTGAAGTAGGCCGCCGGTCTAGTTTTAGAGCTAGAAATAGCAAGTTAAAAT
>ndhF4|62|0
CAGTGATAGAGATACTGGGAGCTAGGCGAAATGACCAAGGCAGGCTAGTTTTAGAGCTAGAAATAGCAAGTTAAAAT
>slr0852|29|0
CAGTGATAGAGATACTGGGAGCTAGTTGATGACAATTTCCCTGCGTTTTAGAGCTAGAAATAGCAAGTTAAAAT
>slr0852|14|0
CAGTGATAGAGATACTGGGAGCTATTTCCCTGCTGGTCAATGGTAATTGTTTTAGAGCTAGAAATAGCAAGTTAAAAT
>sll0925|59|0
CAGTGATAGAGATACTGGGAGCTATTCATGCTTAACGTCACTGGTTTTAGAGCTAGAAATAGCAAGTTAAAAT
>sll0925|92|0
CAGTGATAGAGATACTGGGAGCTAGTGCCGGCCATGGCGTAAATCGTTTTAGAGCTAGAAATAGCAAGTTAAAAT
>slr0857|264|20
CAGTGATAGAGATACTGGGAGCTATTGATGGAATGTCGAGGGAGTTTTAGAGCTAGAAATAGCAAGTTAAAAT
>slr0857|306|22
CAGTGATAGAGATACTGGGAGCTATGGCAGTTTTACGATGAATGTTTTAGAGCTAGAAATAGCAAGTTAAAAT
>slr0856|229|22
CAGTGATAGAGATACTGGGAGCTACTCGGCCTCACTCCAAATTTCTGTTTTAGAGCTAGAAATAGCAAGTTAAAAT
>slr0856|134|23
CAGTGATAGAGATACTGGGAGCTATGGCGACGCTCTACTTTTGTTGTTTTAGAGCTAGAAATAGCAAGTTAAAAT
>menD|17|0
CAGTGATAGAGATACTGGGAGCTACAGAGGCGGCCAGGGTATTGGTTTTAGAGCTAGAAATAGCAAGTTAAAAT
>menD|31|0
CAGTGATAGAGATACTGGGAGCTAGGTTTCCACCAACACAGAGGGTTTTAGAGCTAGAAATAGCAAGTTAAAAT
>menE|248|0
CAGTGATAGAGATACTGGGAGCTATTAGCAATGAATAACGTCCCCGTTTTAGAGCTAGAAATAGCAAGTTAAAAT
>menE|321|0
CAGTGATAGAGATACTGGGAGCTAATGATCCCCAGAGGCGATCGTTTTAGAGCTAGAAATAGCAAGTTAAAAT
>sll0924|3|0
CAGTGATAGAGATACTGGGAGCTATGCGGTCATGGATTTTACCGGCGTTTTAGAGCTAGAAATAGCAAGTTAAAAT
>sll0924|31|0
CAGTGATAGAGATACTGGGAGCTAACCGCTGGGGTGGCTCCCAGTTTTAGAGCTAGAAATAGCAAGTTAAAAT
>menA|34|0
CAGTGATAGAGATACTGGGAGCTACCAAAGTTTGCGGGTTGCCGGTTTTAGAGCTAGAAATAGCAAGTTAAAAT
>menA|4|0
CAGTGATAGAGATACTGGGAGCTATGGTGCTAGGGGCGAAGATTGTTTTAGAGCTAGAAATAGCAAGTTAAAAT
>menB|81|0
CAGTGATAGAGATACTGGGAGCTACGGAAGGCGTTGCGTTTATGGTTTTAGAGCTAGAAATAGCAAGTTAAAAT
>menB|61|0
CAGTGATAGAGATACTGGGAGCTATGGGGACGATTGATGACAATTTGTTTTAGAGCTAGAAATAGCAAGTTAAAAT
>sll0412|100|0
CAGTGATAGAGATACTGGGAGCTAGGGACGAAAGAGCATTTTGAGTTTTAGAGCTAGAAATAGCAAGTTAAAAT
>sll0412|4|0
CAGTGATAGAGATACTGGGAGCTATTAATCATCATCAAAGGCAGTTTTAGAGCTAGAAATAGCAAGTTAAAAT
>sll1702|10|0
CAGTGATAGAGATACTGGGAGCTAGGCGGACCAACGGAGATAAAGTTTTAGAGCTAGAAATAGCAAGTTAAAAT
>sll1702|28|0
CAGTGATAGAGATACTGGGAGCTACTGGCGATGGTAGCGTAGGGTTTTAGAGCTAGAAATAGCAAGTTAAAAT
>phdD|65|0
CAGTGATAGAGATACTGGGAGCTACGGCGTGGAGAGCAGCCCCAGTTTTAGAGCTAGAAATAGCAAGTTAAAAT
>phdD|85|0
CAGTGATAGAGATACTGGGAGCTATGGCGGTTTTCAGACCACATTTAAGTTTTAGAGCTAGAAATAGCAAGTTAAAAT
>sll8009|49|0
CAGTGATAGAGATACTGGGAGCTAGTTCCTCAAAGATAGTGCCCAGTTTTAGAGCTAGAAATAGCAAGTTAAAAT
>sll8009|34|0
CAGTGATAGAGATACTGGGAGCTAGTGCCCATGGAATGGTTGTCCAGTTTTAGAGCTAGAAATAGCAAGTTAAAAT
>sll8004|68|0
CAGTGATAGAGATACTGGGAGCTAGGTGGTTTTTCCTGCTCCATTGGTTTTAGAGCTAGAAATAGCAAGTTAAAAT
>sll8004|30|0
CAGTGATAGAGATACTGGGAGCTACTTTTTTTTCTGGTGATGCGTTTTAGAGCTAGAAATAGCAAGTTAAAAT
>sll8006|60|0
CAGTGATAGAGATACTGGGAGCTACCTGGTTTTATGTCCCAATGTGCGTTTTAGAGCTAGAAATAGCAAGTTAAAAT
>sll8006|13|0
CAGTGATAGAGATACTGGGAGCTAGAATCCTTATATTCGGGATGTTTTAGAGCTAGAAATAGCAAGTTAAAAT
>sll8007|8|0
CAGTGATAGAGATACTGGGAGCTAGGGCGGGGGGCGCATTCATCAAGCGTTTTAGAGCTAGAAATAGCAAGTTAAAAT
>sll8007|25|0
CAGTGATAGAGATACTGGGAGCTATTCCCGTTTAAGAGGGCGGGGTTTTAGAGCTAGAAATAGCAAGTTAAAAT
>sll8001|26|0
CAGTGATAGAGATACTGGGAGCTAGGGCTTCGGTATCTTCTGTTGTTTTAGAGCTAGAAATAGCAAGTTAAAAT
>sll8001|47|0
CAGTGATAGAGATACTGGGAGCTACACAGTTGACGGTGTTGACCGTTTTAGAGCTAGAAATAGCAAGTTAAAAT
>sll8002|18|0
CAGTGATAGAGATACTGGGAGCTATGGACAATGTGGTAAATCTTGTTTTAGAGCTAGAAATAGCAAGTTAAAAT
>sll8002|4|0
CAGTGATAGAGATACTGGGAGCTAATCTTAGGCTGAGCGGGAAGTTTTAGAGCTAGAAATAGCAAGTTAAAAT
>slr0981|24|0
CAGTGATAGAGATACTGGGAGCTATTGCCCTCGGTTCAACGAAATAATGTTTTAGAGCTAGAAATAGCAAGTTAAAAT
>slr0981|86|0
CAGTGATAGAGATACTGGGAGCTAGCTTCCCTTGGGGGTTTCTTTCTGTTTTAGAGCTAGAAATAGCAAGTTAAAAT
>slr0980|110|0
CAGTGATAGAGATACTGGGAGCTATCCCTTTCCCGTTTTGACAAATCCGTTTTAGAGCTAGAAATAGCAAGTTAAAAT
>slr0980|191|0
CAGTGATAGAGATACTGGGAGCTACTGCGGGAACGTTTCTGGGGCGTTTTAGAGCTAGAAATAGCAAGTTAAAAT
>hsp17|44|0
CAGTGATAGAGATACTGGGAGCTACAGTTGGTTCATCTGCTGCGTTTTAGAGCTAGAAATAGCAAGTTAAAAT
>hsp17|21|0
CAGTGATAGAGATACTGGGAGCTAAATTATCCATTTCCCGCAGGTTTTAGAGCTAGAAATAGCAAGTTAAAAT
>desD(des6)|82|0
CAGTGATAGAGATACTGGGAGCTATCCCTTTGGGTCAGGCCATGCTGTTTTAGAGCTAGAAATAGCAAGTTAAAAT
>desD(des6)|28|0
CAGTGATAGAGATACTGGGAGCTACCCGACGAAACCCCCGTTTCTGTTTTAGAGCTAGAAATAGCAAGTTAAAAT
>phr2|24|0
CAGTGATAGAGATACTGGGAGCTATGGTCAGACTGGTCAGACATGTTTTAGAGCTAGAAATAGCAAGTTAAAAT
>phr2|68|0
CAGTGATAGAGATACTGGGAGCTATCATTAAGGCGTAAATCCCGGGTTTTAGAGCTAGAAATAGCAAGTTAAAAT
>slr0989|67|0
CAGTGATAGAGATACTGGGAGCTATGGCCCGGGAAAGTTGGGTGGGTTTTAGAGCTAGAAATAGCAAGTTAAAAT
>slr0989|52|0
CAGTGATAGAGATACTGGGAGCTAGTTGGGTGGTGGTTTTACCTTTCTGTTTTAGAGCTAGAAATAGCAAGTTAAAAT
>slr7083|95|0
CAGTGATAGAGATACTGGGAGCTAGCTTTGGCTTGGGTAATAATATTAGTTTTAGAGCTAGAAATAGCAAGTTAAAAT
>slr7083|71|0
CAGTGATAGAGATACTGGGAGCTAGGGTCCCAAGCTTGCTGTAGTCCCGTTTTAGAGCTAGAAATAGCAAGTTAAAAT
>slr7082|92|0
CAGTGATAGAGATACTGGGAGCTACCCGGTCTGGGCTGACATGGTAAGTTTTAGAGCTAGAAATAGCAAGTTAAAAT
>slr7082|7|0
CAGTGATAGAGATACTGGGAGCTATTCACTAATTTGTTGGGAAAGTTTTAGAGCTAGAAATAGCAAGTTAAAAT
>sll1033|33|0
CAGTGATAGAGATACTGGGAGCTACTTTTGGCAATCAGTGTTGCGATTGTTTTAGAGCTAGAAATAGCAAGTTAAAAT
>sll1033|14|0
CAGTGATAGAGATACTGGGAGCTATTAGGATTTTCGGCGGAGCACGTTTTAGAGCTAGAAATAGCAAGTTAAAAT
>sll1528|104|0
CAGTGATAGAGATACTGGGAGCTACACGAGCTTCTTTGTCAATCGTTTTAGAGCTAGAAATAGCAAGTTAAAAT
>sll1528|34|0
CAGTGATAGAGATACTGGGAGCTAGTTTGCCCGCCACCTACTTGTTTTAGAGCTAGAAATAGCAAGTTAAAAT
>slr1583|17|0
CAGTGATAGAGATACTGGGAGCTATCCTTCACGAAATCGCGGTGTTGCGTTTTAGAGCTAGAAATAGCAAGTTAAAAT
>slr1583|70|0
CAGTGATAGAGATACTGGGAGCTAGCCCCGATTTTCGAGCACAGGTTTTAGAGCTAGAAATAGCAAGTTAAAAT
>slr1584|43|0
CAGTGATAGAGATACTGGGAGCTAGCTGGTCACTCAATGCTTCAGCAAGTTTTAGAGCTAGAAATAGCAAGTTAAAAT
>slr1584|30|0
CAGTGATAGAGATACTGGGAGCTATGCTTCAGCAAGGGTTTCCGCCAGGTTTTAGAGCTAGAAATAGCAAGTTAAAAT
>sll0037|4|0
CAGTGATAGAGATACTGGGAGCTAGGGGCGGGCACACTGGTTAGTTTTAGAGCTAGAAATAGCAAGTTAAAAT
>sll0037|39|0
CAGTGATAGAGATACTGGGAGCTAGGGGGGGAAGCTCAAGTTCGTTTTAGAGCTAGAAATAGCAAGTTAAAAT
>sll0036|25|0
CAGTGATAGAGATACTGGGAGCTAGCGTCTTTTTTGTTGTCGTGTTTTAGAGCTAGAAATAGCAAGTTAAAAT
>sll0036|77|0
CAGTGATAGAGATACTGGGAGCTATGAGGTCATAGCGAGAGAAAGTTTTAGAGCTAGAAATAGCAAGTTAAAAT
>sll0039|28|0
CAGTGATAGAGATACTGGGAGCTACTGATAATTGAACGTTCTGTAGGTTTTAGAGCTAGAAATAGCAAGTTAAAAT
>sll0039|85|0
CAGTGATAGAGATACTGGGAGCTAGGGCTTCTTCTCCACTGATGGCGGGTTTTAGAGCTAGAAATAGCAAGTTAAAAT
>sll1521|8|0
CAGTGATAGAGATACTGGGAGCTAGTTGGACTGTCTCCAGTTTTGCAGTTTTAGAGCTAGAAATAGCAAGTTAAAAT
>sll1521|29|0
CAGTGATAGAGATACTGGGAGCTAACTGACCAACAACGGTAGTGTTTTAGAGCTAGAAATAGCAAGTTAAAAT
>sll1524|52|0
CAGTGATAGAGATACTGGGAGCTACCACTGACGGGTTAATTTGATGTTTTAGAGCTAGAAATAGCAAGTTAAAAT
>sll1524|37|0
CAGTGATAGAGATACTGGGAGCTATTTGATTGGATACTCCGGCGAGTTTTAGAGCTAGAAATAGCAAGTTAAAAT
>sll1526|66|0
CAGTGATAGAGATACTGGGAGCTAGTGTTGGCTAGGGCTAGTTTAAGGTTTTAGAGCTAGAAATAGCAAGTTAAAAT
>sll1526|23|0
CAGTGATAGAGATACTGGGAGCTACCATAGGTATAGTTAACTTCTGTTTTAGAGCTAGAAATAGCAAGTTAAAAT
>sll1527|85|0
CAGTGATAGAGATACTGGGAGCTATCGGTTGATAGCCTTGTCTCTGTTTTAGAGCTAGAAATAGCAAGTTAAAAT
>sll1527|23|0
CAGTGATAGAGATACTGGGAGCTATGTCCTTGCAAGTTGCACAGGGAAGTTTTAGAGCTAGAAATAGCAAGTTAAAAT
>sll0818|137|0
CAGTGATAGAGATACTGGGAGCTACTAATTTGGGGCGTAGTGATTGTTTTAGAGCTAGAAATAGCAAGTTAAAAT
>sll0818|22|0
CAGTGATAGAGATACTGGGAGCTATCCCCTAAATTGCCAATGGGAGGTTTTAGAGCTAGAAATAGCAAGTTAAAAT
>sll0816|10|0
CAGTGATAGAGATACTGGGAGCTATGACAGCGACGGTTAGGTTTGGTTTTAGAGCTAGAAATAGCAAGTTAAAAT
>sll0816|22|0
CAGTGATAGAGATACTGGGAGCTAGCCGGTACCAATGACAGCGAGTTTTAGAGCTAGAAATAGCAAGTTAAAAT
>sll0815|26|0
CAGTGATAGAGATACTGGGAGCTAGTTCTCGGATTGAGCCCTAAAGTTTTAGAGCTAGAAATAGCAAGTTAAAAT
>sll0815|42|0
CAGTGATAGAGATACTGGGAGCTAGACTGCGGGATTCAGTTCTGTTTTAGAGCTAGAAATAGCAAGTTAAAAT
>sll0814|169|0
CAGTGATAGAGATACTGGGAGCTAGCGGCAAAGCCCAGCAGCATGTGTTTTAGAGCTAGAAATAGCAAGTTAAAAT
>sll0814|109|0
CAGTGATAGAGATACTGGGAGCTACTTGGCCAATGGGAGGCAAATGTTTTAGAGCTAGAAATAGCAAGTTAAAAT
>sll0812|48|0
CAGTGATAGAGATACTGGGAGCTACGATGGCGGGAGCGTTTAGGGTTTTAGAGCTAGAAATAGCAAGTTAAAAT
>sll0812|21|0
CAGTGATAGAGATACTGGGAGCTAGTTGTTAGAGAGGTAACATTGTTTTAGAGCTAGAAATAGCAAGTTAAAAT
>sll0811|171|0
CAGTGATAGAGATACTGGGAGCTATTACGTTGAATGCGTCCCTTGTTTTAGAGCTAGAAATAGCAAGTTAAAAT
>sll0811|172|0
CAGTGATAGAGATACTGGGAGCTATTACGTTGAATGCGTCCCTGTTTTAGAGCTAGAAATAGCAAGTTAAAAT
>sll0810|48|0
CAGTGATAGAGATACTGGGAGCTACTTGTTCCCATAGCAAACGGTTTTAGAGCTAGAAATAGCAAGTTAAAAT
>sll0810|93|0
CAGTGATAGAGATACTGGGAGCTATCGTCAAAGACAACATAAGCTTTGTTTTAGAGCTAGAAATAGCAAGTTAAAAT
>slr0211|50|0
CAGTGATAGAGATACTGGGAGCTAGTTTATCTAAATCCTCCAGGTCCGTTTTAGAGCTAGAAATAGCAAGTTAAAAT
>slr0211|7|0
CAGTGATAGAGATACTGGGAGCTACCAACAACAATTCAGTTTCATTAAGTTTTAGAGCTAGAAATAGCAAGTTAAAAT
>slr0210|40|0
CAGTGATAGAGATACTGGGAGCTATGGATTGCTCAAACCCATCCCGTTTTAGAGCTAGAAATAGCAAGTTAAAAT
>slr0210|7|0
CAGTGATAGAGATACTGGGAGCTACTTTTCCTATTGGGGAAATGTTTTAGAGCTAGAAATAGCAAGTTAAAAT
>slr0217|113|0
CAGTGATAGAGATACTGGGAGCTATCTTCGAAGGCTCGGGAGAATCGTGTTTTAGAGCTAGAAATAGCAAGTTAAAAT
>slr0217|53|0
CAGTGATAGAGATACTGGGAGCTACTTTTGGGAAAGATTACTGCCGTTTTAGAGCTAGAAATAGCAAGTTAAAAT
>slr0214|16|0
CAGTGATAGAGATACTGGGAGCTACAGCCCGCAAACAAGTCGAGTTTTAGAGCTAGAAATAGCAAGTTAAAAT
>slr0214|4|0
CAGTGATAGAGATACTGGGAGCTACAAGTCGATGGCAATGGGTCGTTTTAGAGCTAGAAATAGCAAGTTAAAAT
>sll0727|43|0
CAGTGATAGAGATACTGGGAGCTATTCCAACTGCGTAGCCCAGGTTTTAGAGCTAGAAATAGCAAGTTAAAAT
>sll0727|70|0
CAGTGATAGAGATACTGGGAGCTATCGGTCCAAGGGGGTTTACGTTTTAGAGCTAGAAATAGCAAGTTAAAAT
>sll1638|25|0
CAGTGATAGAGATACTGGGAGCTAGTTACTAAGACCAGAATAAGTTTTAGAGCTAGAAATAGCAAGTTAAAAT
>sll1638|53|0
CAGTGATAGAGATACTGGGAGCTACCTGGGGGCTACTGCAACTAACGGTTTTAGAGCTAGAAATAGCAAGTTAAAAT
>sll0720|186|0
CAGTGATAGAGATACTGGGAGCTAGCCCAACAAGCAAAGCCAATGTTTTAGAGCTAGAAATAGCAAGTTAAAAT
>sll0720|125|0
CAGTGATAGAGATACTGGGAGCTATTCAGGTAGATAGAGGGCAAAGTTTTAGAGCTAGAAATAGCAAGTTAAAAT
>sll0723|347|0
CAGTGATAGAGATACTGGGAGCTACTGGATCATAGCCACCTTCAATAGTTTTAGAGCTAGAAATAGCAAGTTAAAAT
>sll0723|53|0
CAGTGATAGAGATACTGGGAGCTAGTTGCCTCTGTTCCATTTTCCGTTTTAGAGCTAGAAATAGCAAGTTAAAAT
>sll0722|28|0
CAGTGATAGAGATACTGGGAGCTATAGGCTACAGCTTCAATGGGTTTTAGAGCTAGAAATAGCAAGTTAAAAT
>sll0722|53|0
CAGTGATAGAGATACTGGGAGCTATTTACTTGGATCTTTCAGTTTTGTTTTAGAGCTAGAAATAGCAAGTTAAAAT
>sll1142|51|0
CAGTGATAGAGATACTGGGAGCTATCCATCCTTGAGCAATACGATGTTTTAGAGCTAGAAATAGCAAGTTAAAAT
>sll1142|28|0
CAGTGATAGAGATACTGGGAGCTACTGCGACTTACCGCATCGAGTTTTAGAGCTAGAAATAGCAAGTTAAAAT
>sll1635|19|0
CAGTGATAGAGATACTGGGAGCTATGACAATTTCGGGTTTGGTGAGTTTTAGAGCTAGAAATAGCAAGTTAAAAT
>sll1635|54|0
CAGTGATAGAGATACTGGGAGCTATTAGTCCCTCGGGGGAAAGGTTTTAGAGCTAGAAATAGCAAGTTAAAAT
>sll1630|82|0
CAGTGATAGAGATACTGGGAGCTAATTTTATCCTCTTTGCTCAGTTTTAGAGCTAGAAATAGCAAGTTAAAAT
>sll1630|46|0
CAGTGATAGAGATACTGGGAGCTATCGATTAAAGCCAGAGCGGCCGGTTTTAGAGCTAGAAATAGCAAGTTAAAAT
>sll1147|10|0
CAGTGATAGAGATACTGGGAGCTATCAAAGCTGGCCAGAGTAACTGTTTTAGAGCTAGAAATAGCAAGTTAAAAT
>sll1147|114|0
CAGTGATAGAGATACTGGGAGCTAGTCTTCATTGCCGGTGGTGGCGTTTTAGAGCTAGAAATAGCAAGTTAAAAT
>sll1632|25|0
CAGTGATAGAGATACTGGGAGCTAGTTGTTCCCGGCGATTTTTCAGTTTTAGAGCTAGAAATAGCAAGTTAAAAT
>sll1632|38|0
CAGTGATAGAGATACTGGGAGCTACGCCTCTGCCACATCAGTTGTTCCGTTTTAGAGCTAGAAATAGCAAGTTAAAAT
>petE|64|0
CAGTGATAGAGATACTGGGAGCTATTGGCAGCGGCAGCGGGGCTCAGTTTTAGAGCTAGAAATAGCAAGTTAAAAT
>petE|23|0
CAGTGATAGAGATACTGGGAGCTACCACCAGCAGAAGGCCAGCGGTTTTAGAGCTAGAAATAGCAAGTTAAAAT
>sll1455|48|0
CAGTGATAGAGATACTGGGAGCTAGTTTATAACGCACAACCATGTTTTAGAGCTAGAAATAGCAAGTTAAAAT
>sll1455|34|0
CAGTGATAGAGATACTGGGAGCTAACCATGGGAATACAGCGGAGTTTTAGAGCTAGAAATAGCAAGTTAAAAT
>sll1456|41|0
CAGTGATAGAGATACTGGGAGCTATGGCTGCTTCCTGCTCATCTGTTTTAGAGCTAGAAATAGCAAGTTAAAAT
>sll1456|79|0
CAGTGATAGAGATACTGGGAGCTAGCAATCAAATCATTGGTGTGTTTTAGAGCTAGAAATAGCAAGTTAAAAT
>petF|16|0
CAGTGATAGAGATACTGGGAGCTACCCTGGTGTTGGATTTCGGGTTTTAGAGCTAGAAATAGCAAGTTAAAAT
>petF|32|0
CAGTGATAGAGATACTGGGAGCTAGATGGTATAGGTCTGACCCGTTTTAGAGCTAGAAATAGCAAGTTAAAAT
>petA|100|0
CAGTGATAGAGATACTGGGAGCTAGGCGGCCTGGGGCAGACCAAGGTGTTTTAGAGCTAGAAATAGCAAGTTAAAAT
>petA|37|0
CAGTGATAGAGATACTGGGAGCTACCGTGAAGCGGCGCAGAGCAACCAGTTTTAGAGCTAGAAATAGCAAGTTAAAAT
>pchR|16|0
CAGTGATAGAGATACTGGGAGCTAAGCTCATGGTAGTCGGACTGTTTTAGAGCTAGAAATAGCAAGTTAAAAT
>pchR|4|0
CAGTGATAGAGATACTGGGAGCTAGTCGGACTCGGAAAGAAGTAGTTTTAGAGCTAGAAATAGCAAGTTAAAAT
>petC|66|0
CAGTGATAGAGATACTGGGAGCTAACTGACGCCGACCCAAATCGTTTTAGAGCTAGAAATAGCAAGTTAAAAT
>petC|55|0
CAGTGATAGAGATACTGGGAGCTACCCAAATCGGGGACATCAGGTTTTAGAGCTAGAAATAGCAAGTTAAAAT
>petB|67|0
CAGTGATAGAGATACTGGGAGCTATTTGCTGGCAATGTCATCGGAGAGTTTTAGAGCTAGAAATAGCAAGTTAAAAT
>petB|85|0
CAGTGATAGAGATACTGGGAGCTACGTGGGGAGGAACGTATTTGCGTTTTAGAGCTAGAAATAGCAAGTTAAAAT
>petM|52|0
CAGTGATAGAGATACTGGGAGCTAGCCCCAGGCTAGTCCTAACAGTTTTAGAGCTAGAAATAGCAAGTTAAAAT
>petM|4|0
CAGTGATAGAGATACTGGGAGCTATTGGCCAACATGCTTTCAGGTTTTAGAGCTAGAAATAGCAAGTTAAAAT
>sll1459|16|0
CAGTGATAGAGATACTGGGAGCTAGGGGCATCAATGCCATCGTCATGTTTTAGAGCTAGAAATAGCAAGTTAAAAT
>sll1459|93|0
CAGTGATAGAGATACTGGGAGCTACAGCCGGAATGTTGATTTTTGTTTTAGAGCTAGAAATAGCAAGTTAAAAT
>petJ|83|0
CAGTGATAGAGATACTGGGAGCTAGCGGCTAGGGCGGTGTTACCCGTTTTAGAGCTAGAAATAGCAAGTTAAAAT
>petJ|94|0
CAGTGATAGAGATACTGGGAGCTATGGGCTAGGTCAGCGGCTAGGGGTTTTAGAGCTAGAAATAGCAAGTTAAAAT
>slr1928|56|0
CAGTGATAGAGATACTGGGAGCTACGGCGATCGCCAACGGAATACCTTGTTTTAGAGCTAGAAATAGCAAGTTAAAAT
>slr1928|80|0
CAGTGATAGAGATACTGGGAGCTAGTGGCGGACTGACTCTAGCAAAGTTTTAGAGCTAGAAATAGCAAGTTAAAAT
>slr1929|130|0
CAGTGATAGAGATACTGGGAGCTATTCCTGCCAAACTGGGGAAAGCCAGTTTTAGAGCTAGAAATAGCAAGTTAAAAT
>slr1929|51|0
CAGTGATAGAGATACTGGGAGCTATCCCTGACTAGACGTAGATGGATGGTTTTAGAGCTAGAAATAGCAAGTTAAAAT
>slr1926|27|0
CAGTGATAGAGATACTGGGAGCTATGGCTTGGTTTCCCTTTTGGCAAGTTTTAGAGCTAGAAATAGCAAGTTAAAAT
>slr1926|45|0
CAGTGATAGAGATACTGGGAGCTATTCTCTTCTCTCCATGGCTGTTTTAGAGCTAGAAATAGCAAGTTAAAAT
>slr1927|136|0
CAGTGATAGAGATACTGGGAGCTAGTGGCAGCTCCAAATAAACAAAGTTTTAGAGCTAGAAATAGCAAGTTAAAAT
>slr1927|102|0
CAGTGATAGAGATACTGGGAGCTAGCAACCAACCAGCATAGGAGTTTTAGAGCTAGAAATAGCAAGTTAAAAT
>slr1924|10|0
CAGTGATAGAGATACTGGGAGCTATGCTAGCGTACCGACCATAAATAGTTTTAGAGCTAGAAATAGCAAGTTAAAAT
>slr1924|51|0
CAGTGATAGAGATACTGGGAGCTATTCTCCCCAGGCACCACCAGCGTTTTAGAGCTAGAAATAGCAAGTTAAAAT
>slr1923|9|0
CAGTGATAGAGATACTGGGAGCTACCTTTGGCTTTCTGGTGGGGGGCGTTTTAGAGCTAGAAATAGCAAGTTAAAAT
>slr1923|43|0
CAGTGATAGAGATACTGGGAGCTAGTTCCTTGGCGGGGCGGGGACTACGTTTTAGAGCTAGAAATAGCAAGTTAAAAT
>slr1920|85|0
CAGTGATAGAGATACTGGGAGCTATGGGCACCCTTGGCACACCAGGCAGTTTTAGAGCTAGAAATAGCAAGTTAAAAT
>slr1920|54|0
CAGTGATAGAGATACTGGGAGCTATTTGGCATTCTGTTCCTCGGGGGCGTTTTAGAGCTAGAAATAGCAAGTTAAAAT
>dctP|61|0
CAGTGATAGAGATACTGGGAGCTATGCCCTCGGCTAATAGTTTTGGTGGTTTTAGAGCTAGAAATAGCAAGTTAAAAT
>dctP|79|0
CAGTGATAGAGATACTGGGAGCTAATTTCCTGGGGAATGCCCTGTTTTAGAGCTAGAAATAGCAAGTTAAAAT
>slr0326|65|0
CAGTGATAGAGATACTGGGAGCTATTGAGACCAGATAATGCCAAGTTTTAGAGCTAGAAATAGCAAGTTAAAAT
>slr0326|3|0
CAGTGATAGAGATACTGGGAGCTAGCTGCAACTCTCCCTCCAGCCAGTTTTAGAGCTAGAAATAGCAAGTTAAAAT
>slr0325|9|0
CAGTGATAGAGATACTGGGAGCTACTGATTACTAGCATCGGGAACGTTTTAGAGCTAGAAATAGCAAGTTAAAAT
>slr0325|91|0
CAGTGATAGAGATACTGGGAGCTACCCCGGTTAATCCGCTGGGCCCAAGTTTTAGAGCTAGAAATAGCAAGTTAAAAT
>slr0324|62|0
CAGTGATAGAGATACTGGGAGCTAGGCTCAAGGAAGCTAGTGGCTTTGTTTTAGAGCTAGAAATAGCAAGTTAAAAT
>slr0324|15|0
CAGTGATAGAGATACTGGGAGCTATGGCCACACTTTGACCGGAAAGGTTTTAGAGCTAGAAATAGCAAGTTAAAAT
>slr0322|67|0
CAGTGATAGAGATACTGGGAGCTACCGGCAATGAGGGAAGTAAGTTTTAGAGCTAGAAATAGCAAGTTAAAAT
>slr0322|12|0
CAGTGATAGAGATACTGGGAGCTATTTTCAAATGCCTGGGCTGGATTGTTTTAGAGCTAGAAATAGCAAGTTAAAAT
>slr0320|11|0
CAGTGATAGAGATACTGGGAGCTAGGGAAGACGAACGTACAAAGTTTTAGAGCTAGAAATAGCAAGTTAAAAT
>slr0320|132|0
CAGTGATAGAGATACTGGGAGCTAGGGCCCGGTTGAAATCCAGGGGGTTTTAGAGCTAGAAATAGCAAGTTAAAAT
>sll0922|18|0
CAGTGATAGAGATACTGGGAGCTAGGACAATATGTCAGCAATAAGTTTTAGAGCTAGAAATAGCAAGTTAAAAT
>sll0922|6|0
CAGTGATAGAGATACTGGGAGCTAGCAATAACGGCCCAGGAACGTTTTAGAGCTAGAAATAGCAAGTTAAAAT
>sll0921|103|0
CAGTGATAGAGATACTGGGAGCTACCAATCCCAACCGGCCATTGGGTTTTAGAGCTAGAAATAGCAAGTTAAAAT
>sll0921|47|0
CAGTGATAGAGATACTGGGAGCTATGGTCAAAGCATCCTGCAAACCTGTTTTAGAGCTAGAAATAGCAAGTTAAAAT
>sll0926|33|0
CAGTGATAGAGATACTGGGAGCTATCATTGGGGCCACACTGAGGTTTTAGAGCTAGAAATAGCAAGTTAAAAT
>sll0926|46|0
CAGTGATAGAGATACTGGGAGCTATCAGTATGGTCCATCATTGGTTTTAGAGCTAGAAATAGCAAGTTAAAAT
>sll1939|88|0
CAGTGATAGAGATACTGGGAGCTAGCCATTGATGACCTGTTTGGGTTTTAGAGCTAGAAATAGCAAGTTAAAAT
>sll1939|10|0
CAGTGATAGAGATACTGGGAGCTATGCCTGGATCCTTTTGAGCCTGTTTTAGAGCTAGAAATAGCAAGTTAAAAT
>sll1938|18|0
CAGTGATAGAGATACTGGGAGCTACCCTTGATTGATTGAGCTAATGTTTTAGAGCTAGAAATAGCAAGTTAAAAT
>sll1938|7|0
CAGTGATAGAGATACTGGGAGCTATTGAGCTAATTGGCGGGGTTAGTTTTAGAGCTAGAAATAGCAAGTTAAAAT
>sll1036|136|0
CAGTGATAGAGATACTGGGAGCTATCCCCCAACATCTTGATGCGTTTTAGAGCTAGAAATAGCAAGTTAAAAT
>sll1036|42|0
CAGTGATAGAGATACTGGGAGCTACTGTGGTTGGCCCTGGACAGTTTTAGAGCTAGAAATAGCAAGTTAAAAT
>sll1037|21|0
CAGTGATAGAGATACTGGGAGCTAGTGCAACCGACAAACACCAAGTTTTAGAGCTAGAAATAGCAAGTTAAAAT
>sll1037|46|0
CAGTGATAGAGATACTGGGAGCTAGGGTCACGGTGGCGGGTTTCCGTTTTAGAGCTAGAAATAGCAAGTTAAAAT
>ssr1768|32|0
CAGTGATAGAGATACTGGGAGCTATTGGCAGACTGAAATTCAATATAAGTTTTAGAGCTAGAAATAGCAAGTTAAAAT
>ssr1768|55|0
CAGTGATAGAGATACTGGGAGCTATCCCTGGTTTCGACAATATGTTTTAGAGCTAGAAATAGCAAGTTAAAAT
>ssl0353|93|0
CAGTGATAGAGATACTGGGAGCTATGGCCATTTAGTCAGCTCTACCTGGTTTTAGAGCTAGAAATAGCAAGTTAAAAT
>ssl0353|133|0
CAGTGATAGAGATACTGGGAGCTATTAATAATGGCTCGGTGGGTAGTTTTAGAGCTAGAAATAGCAAGTTAAAAT
>sll5004|32|0
CAGTGATAGAGATACTGGGAGCTACATTCGACGGAGACTTATCTGTTTTAGAGCTAGAAATAGCAAGTTAAAAT
>sll5004|17|0
CAGTGATAGAGATACTGGGAGCTACTTATCTCGGTTTCGGCCAGAGGTTTTAGAGCTAGAAATAGCAAGTTAAAAT
>ssl0294|100|0
CAGTGATAGAGATACTGGGAGCTACCACTTTTTCAGCGGATCATGTTTTAGAGCTAGAAATAGCAAGTTAAAAT
>ssl0294|28|0
CAGTGATAGAGATACTGGGAGCTATCGGCTGTTGACAAAGTTCACGTTTTAGAGCTAGAAATAGCAAGTTAAAAT
>sll1039|126|0
CAGTGATAGAGATACTGGGAGCTACACGGCTTAGCATAATTTTGTTTTAGAGCTAGAAATAGCAAGTTAAAAT
>sll1039|78|0
CAGTGATAGAGATACTGGGAGCTAGGGCCTATTGTACAAAGCCGTTGGGTTTTAGAGCTAGAAATAGCAAGTTAAAAT
>ssl1520|28|0
CAGTGATAGAGATACTGGGAGCTAGGGGGATTCCCATTACCAAGAGTTTTAGAGCTAGAAATAGCAAGTTAAAAT
>ssl1520|4|0
CAGTGATAGAGATACTGGGAGCTAAATTTCGTATCCTTATCCAGTTTTAGAGCTAGAAATAGCAAGTTAAAAT
>ssr1256|41|0
CAGTGATAGAGATACTGGGAGCTACTGGCGGTGGAGCGAATGACTTCGGTTTTAGAGCTAGAAATAGCAAGTTAAAAT
>ssr1256|10|0
CAGTGATAGAGATACTGGGAGCTACTGTTTCTTGGTGGAGGGGTGGTTTTAGAGCTAGAAATAGCAAGTTAAAAT
>cbiP|61|0
CAGTGATAGAGATACTGGGAGCTATGGTCAAATTTTGCTTGGACTGAAGTTTTAGAGCTAGAAATAGCAAGTTAAAAT
>cbiP|47|0
CAGTGATAGAGATACTGGGAGCTACTGAATGGAAGAATCAGCTGTTTTAGAGCTAGAAATAGCAAGTTAAAAT
>pknA3|42|0
CAGTGATAGAGATACTGGGAGCTAGGCCTGGCATACCTGCACATTATTGTTTTAGAGCTAGAAATAGCAAGTTAAAAT
>pknA3|27|0
CAGTGATAGAGATACTGGGAGCTATTATTGGGGTTTTTCGGATGGTTTTAGAGCTAGAAATAGCAAGTTAAAAT
>slr0668|98|0
CAGTGATAGAGATACTGGGAGCTAAGTATATGCAGGATTTTTGGTTTTAGAGCTAGAAATAGCAAGTTAAAAT
>slr0668|139|0
CAGTGATAGAGATACTGGGAGCTATTCTCCTTCAACTTCATTTCGTTTTAGAGCTAGAAATAGCAAGTTAAAAT
>slr0666|89|0
CAGTGATAGAGATACTGGGAGCTACACTAATGCCAGGCGAGTTGTTTTAGAGCTAGAAATAGCAAGTTAAAAT
>slr0666|76|0
CAGTGATAGAGATACTGGGAGCTAGGCGAGTTTGGCGGTTTTGTGGTTTTAGAGCTAGAAATAGCAAGTTAAAAT
>slr0664|37|0
CAGTGATAGAGATACTGGGAGCTATTTTAAACTTCTCCTATATTCGGGTTTTAGAGCTAGAAATAGCAAGTTAAAAT
>slr0664|70|0
CAGTGATAGAGATACTGGGAGCTAGAACGAATATTTCGATATTTCTGTTTTAGAGCTAGAAATAGCAAGTTAAAAT
>iutA|84|0
CAGTGATAGAGATACTGGGAGCTATAATTTCTTGAGCCCCCAGGTTTTAGAGCTAGAAATAGCAAGTTAAAAT
>iutA|52|0
CAGTGATAGAGATACTGGGAGCTATCGTTTCCATCACTATTCCAAGTTTTAGAGCTAGAAATAGCAAGTTAAAAT
>slr0069|8|0
CAGTGATAGAGATACTGGGAGCTATCGGCGGCCTGGTCTGGAGTTGGTGTTTTAGAGCTAGAAATAGCAAGTTAAAAT
>slr0069|248|0
CAGTGATAGAGATACTGGGAGCTAAATTAGTTGCCTTCTTTCCGTTTTAGAGCTAGAAATAGCAAGTTAAAAT
>slr0064|16|0
CAGTGATAGAGATACTGGGAGCTAGGGCCGAGTTGTTGCGGAAAGTTTTAGAGCTAGAAATAGCAAGTTAAAAT
>slr0064|46|0
CAGTGATAGAGATACTGGGAGCTATCGCCTCCAGTCCCCGGGCCACAGGTTTTAGAGCTAGAAATAGCAAGTTAAAAT
>slr0065|25|0
CAGTGATAGAGATACTGGGAGCTATCGTCTCTCGGTTGCGTTGGGTAGGTTTTAGAGCTAGAAATAGCAAGTTAAAAT
>slr0065|4|0
CAGTGATAGAGATACTGGGAGCTAGCGGGAGCATACTGACGGCGATGTTTTAGAGCTAGAAATAGCAAGTTAAAAT
>slr0067|32|0
CAGTGATAGAGATACTGGGAGCTAGTTCGGGGTCTTGAACGGGAGTTTTAGAGCTAGAAATAGCAAGTTAAAAT
>slr0067|47|0
CAGTGATAGAGATACTGGGAGCTACTAAGCTTTTTTGTAGTTCGGTTTTAGAGCTAGAAATAGCAAGTTAAAAT
>slr0060|41|0
CAGTGATAGAGATACTGGGAGCTACACCGGCGGTGAAAGCAGTTGTTTTAGAGCTAGAAATAGCAAGTTAAAAT
>slr0060|22|0
CAGTGATAGAGATACTGGGAGCTAGTTTGGCTGCCCCCACCCTGACGTTTTAGAGCTAGAAATAGCAAGTTAAAAT
>slr0061|43|0
CAGTGATAGAGATACTGGGAGCTATAGTAACCCAGTCCCGCTCGTTTTAGAGCTAGAAATAGCAAGTTAAAAT
>slr0061|79|0
CAGTGATAGAGATACTGGGAGCTAAACCAAGCCGGAATTTGGGGTTTTAGAGCTAGAAATAGCAAGTTAAAAT
>sll1708|13|0
CAGTGATAGAGATACTGGGAGCTAGGCTCGATTTTCACCCTATGGGGTTTTAGAGCTAGAAATAGCAAGTTAAAAT
>sll1708|103|0
CAGTGATAGAGATACTGGGAGCTAAAGCGCTCATGGGCCCCCAGTTTTAGAGCTAGAAATAGCAAGTTAAAAT
>rimI|58|0
CAGTGATAGAGATACTGGGAGCTATTGCTGGTCTAACTGGGCAAACTGTTTTAGAGCTAGAAATAGCAAGTTAAAAT
>rimI|39|0
CAGTGATAGAGATACTGGGAGCTACTGGGGCAGTTCTTCCCTGTGGTTTTAGAGCTAGAAATAGCAAGTTAAAAT
>citH|21|0
CAGTGATAGAGATACTGGGAGCTACCTGCCAGGACTGACAGGCGATGTTTTAGAGCTAGAAATAGCAAGTTAAAAT
>citH|37|0
CAGTGATAGAGATACTGGGAGCTAGCGCCGACCACGGTAACCTGCCGTTTTAGAGCTAGAAATAGCAAGTTAAAAT
>ssl5098|105|0
CAGTGATAGAGATACTGGGAGCTATCCCCAACATAAGAGGCAATGTTTTAGAGCTAGAAATAGCAAGTTAAAAT
>ssl5098|30|0
CAGTGATAGAGATACTGGGAGCTAACTGGCTTAGCAGTGGATCGTTTTAGAGCTAGAAATAGCAAGTTAAAAT
>sll5044|5|0
CAGTGATAGAGATACTGGGAGCTATTTTAAACCGCTGAAACTCTGTTTTAGAGCTAGAAATAGCAAGTTAAAAT
>sll5044|93|0
CAGTGATAGAGATACTGGGAGCTAACACCCCCTGGCCCCCAGGCTGTTTTAGAGCTAGAAATAGCAAGTTAAAAT
>ssr5117|24|0
CAGTGATAGAGATACTGGGAGCTAGTCTGGAGTGTTTATCATCGTTTTAGAGCTAGAAATAGCAAGTTAAAAT
>ssr5117|106|0
CAGTGATAGAGATACTGGGAGCTATCAAATTCAGTCAGAGCAAGTTTTAGAGCTAGAAATAGCAAGTTAAAAT
>nreB|38|0
CAGTGATAGAGATACTGGGAGCTAGGTATAGCTGAGCAAATAGAGTTTTAGAGCTAGAAATAGCAAGTTAAAAT
>nreB|15|0
CAGTGATAGAGATACTGGGAGCTACGGTTCCGCAAGCAGTGAAAGATGTTTTAGAGCTAGAAATAGCAAGTTAAAAT
>sll5130|126|0
CAGTGATAGAGATACTGGGAGCTAGACTTGCATTCACAGACTTGTTTTAGAGCTAGAAATAGCAAGTTAAAAT
>sll5130|159|0
CAGTGATAGAGATACTGGGAGCTACATTCACCTTATGACTATAGTTTTAGAGCTAGAAATAGCAAGTTAAAAT
>sll1102|43|0
CAGTGATAGAGATACTGGGAGCTATGCGGTAAATTTCCCAATCCAAGGTTTTAGAGCTAGAAATAGCAAGTTAAAAT
>sll1102|22|0
CAGTGATAGAGATACTGGGAGCTAGCGGTGAATTGATCGATAAGCTGTTTTAGAGCTAGAAATAGCAAGTTAAAAT
>sll5032|50|0
CAGTGATAGAGATACTGGGAGCTAGCAAAGCCCACATGGTAATGGTTTTAGAGCTAGAAATAGCAAGTTAAAAT
>sll5032|76|0
CAGTGATAGAGATACTGGGAGCTAGGTATAGGGTATAGATCGCCAGTTTTAGAGCTAGAAATAGCAAGTTAAAAT
>sll5033|84|0
CAGTGATAGAGATACTGGGAGCTATTGGCGAATAACAGCCTGAGCGTTTTAGAGCTAGAAATAGCAAGTTAAAAT
>sll5033|125|0
CAGTGATAGAGATACTGGGAGCTATCTCCGACTGATAAACTGTTGTTTTAGAGCTAGAAATAGCAAGTTAAAAT
>ssl1633|67|0
CAGTGATAGAGATACTGGGAGCTATTTAGAGTTTTCGTTGTTCAGTTTTAGAGCTAGAAATAGCAAGTTAAAAT
>ssl1633|39|0
CAGTGATAGAGATACTGGGAGCTAATGTAATTACGAGCTGGGAGTTTTAGAGCTAGAAATAGCAAGTTAAAAT
>sll5034|96|0
CAGTGATAGAGATACTGGGAGCTACTCATTGGCATTAGGAATGATGTTTTAGAGCTAGAAATAGCAAGTTAAAAT
>sll5034|85|0
CAGTGATAGAGATACTGGGAGCTAGGAATGATGGGAGCAGCGGGTTTTAGAGCTAGAAATAGCAAGTTAAAAT
>sll1109|33|0
CAGTGATAGAGATACTGGGAGCTAGCGTTATGCTATCGCTTTCATCGTTTTAGAGCTAGAAATAGCAAGTTAAAAT
>sll1109|78|0
CAGTGATAGAGATACTGGGAGCTAGTTTTCCACGTAGCAATCTAAGTTTTAGAGCTAGAAATAGCAAGTTAAAAT
>slr0033|14|0
CAGTGATAGAGATACTGGGAGCTAGGTGGGCAATTTTTTGAACTGTTTTAGAGCTAGAAATAGCAAGTTAAAAT
>slr0033|31|0
CAGTGATAGAGATACTGGGAGCTAATTTCCAAACGGGCCAGGTGTTTTAGAGCTAGAAATAGCAAGTTAAAAT
>slr6050|88|0
CAGTGATAGAGATACTGGGAGCTATTTCTAACGGCAATGCTATTGGGTGTTTTAGAGCTAGAAATAGCAAGTTAAAAT
>slr6050|11|0
CAGTGATAGAGATACTGGGAGCTAGATATTTTTGGGTACTTGTAGTTTTAGAGCTAGAAATAGCAAGTTAAAAT
>ssl1326|64|0
CAGTGATAGAGATACTGGGAGCTATCTTGCTCTCCAGGCGAATGGGTTTTAGAGCTAGAAATAGCAAGTTAAAAT
>ssl1326|52|0
CAGTGATAGAGATACTGGGAGCTAGGCGAATGGTGGTCTGCTTGGGTTTTAGAGCTAGAAATAGCAAGTTAAAAT
>sll0147|26|0
CAGTGATAGAGATACTGGGAGCTACTTCAGCGGTGGCAGGGGTGGTTTTAGAGCTAGAAATAGCAAGTTAAAAT
>sll0147|37|0
CAGTGATAGAGATACTGGGAGCTAGCCAAGCGACAACTTCAGCGGGTTTTAGAGCTAGAAATAGCAAGTTAAAAT
>sll0146|58|0
CAGTGATAGAGATACTGGGAGCTAGCCCCATTGTAAATTCAAGCCCAGTTTTAGAGCTAGAAATAGCAAGTTAAAAT
>sll0146|124|0
CAGTGATAGAGATACTGGGAGCTAGGTGGTCGCGTAGGCCCCCAGTTTTAGAGCTAGAAATAGCAAGTTAAAAT
>sll0549|28|0
CAGTGATAGAGATACTGGGAGCTATCCTGACAACGGGTTGGTGCGTTTTAGAGCTAGAAATAGCAAGTTAAAAT
>sll0549|39|0
CAGTGATAGAGATACTGGGAGCTAATAAATGCCATCCTGACAAGTTTTAGAGCTAGAAATAGCAAGTTAAAAT
>sll0545|34|0
CAGTGATAGAGATACTGGGAGCTATGGGCCGAAGACTTCATTGGCAGTTTTAGAGCTAGAAATAGCAAGTTAAAAT
>sll0545|55|0
CAGTGATAGAGATACTGGGAGCTACCAGGGAGGTAAAGAAGTATGTTTTAGAGCTAGAAATAGCAAGTTAAAAT
>sll0544|81|0
CAGTGATAGAGATACTGGGAGCTAAATTAAAGGCCTCCCATTGGTTTTAGAGCTAGAAATAGCAAGTTAAAAT
>sll0544|29|0
CAGTGATAGAGATACTGGGAGCTACTGCTTGGTGCAGGGTAAATGTTTTAGAGCTAGAAATAGCAAGTTAAAAT
>sll0547|11|0
CAGTGATAGAGATACTGGGAGCTAGAATAATACCGATGGGCTTTGTTTTAGAGCTAGAAATAGCAAGTTAAAAT
>sll0547|55|0
CAGTGATAGAGATACTGGGAGCTAGCCACCTCCAATTGCCCAGGTTTTAGAGCTAGAAATAGCAAGTTAAAAT
>sll0546|4|0
CAGTGATAGAGATACTGGGAGCTATGCGAGCTGGAGGTTTGGAACGTTTTAGAGCTAGAAATAGCAAGTTAAAAT
>sll0546|15|0
CAGTGATAGAGATACTGGGAGCTATTCTTGATAAACAATGCGAGCTGGGTTTTAGAGCTAGAAATAGCAAGTTAAAAT
>sll0540|49|0
CAGTGATAGAGATACTGGGAGCTACCGCCCCCTGCCACCACCACTCGTTTTAGAGCTAGAAATAGCAAGTTAAAAT
>sll0540|135|0
CAGTGATAGAGATACTGGGAGCTATTCTGGGGGAGGAGGTAACTGCCCGTTTTAGAGCTAGAAATAGCAAGTTAAAAT
>sll0543|40|0
CAGTGATAGAGATACTGGGAGCTACTAAATATTCCTTGGCCTTAGGTTTTAGAGCTAGAAATAGCAAGTTAAAAT
>sll0543|22|0
CAGTGATAGAGATACTGGGAGCTAGCGGATAGTAATGGAGATGGTTTTAGAGCTAGAAATAGCAAGTTAAAAT
>sll7085|24|0
CAGTGATAGAGATACTGGGAGCTATCCTTATATTGATGGTCAGCGTTTTAGAGCTAGAAATAGCAAGTTAAAAT
>sll7085|52|0
CAGTGATAGAGATACTGGGAGCTATTGCTTTTTGGAGAATTTGCACCTGTTTTAGAGCTAGAAATAGCAAGTTAAAAT
>sll7087|25|0
CAGTGATAGAGATACTGGGAGCTAGATATAGATGTTGAATGTTCAGTTTTAGAGCTAGAAATAGCAAGTTAAAAT
>sll7087|62|0
CAGTGATAGAGATACTGGGAGCTACCTTCCTGGGTGGTGCCGCCGGTGGTTTTAGAGCTAGAAATAGCAAGTTAAAAT
>sll7086|3|0
CAGTGATAGAGATACTGGGAGCTATGGTACGGGGGTCAAAGTTGTTTTAGAGCTAGAAATAGCAAGTTAAAAT
>sll7086|14|0
CAGTGATAGAGATACTGGGAGCTAGCTTGTTTATTAATGGTACGGGTTTTAGAGCTAGAAATAGCAAGTTAAAAT
>ssl3829|9|0
CAGTGATAGAGATACTGGGAGCTATTTCTTCTTGGTACATCAGGTTTTAGAGCTAGAAATAGCAAGTTAAAAT
>ssl3829|20|0
CAGTGATAGAGATACTGGGAGCTAGAACACAAACATTTCTTCTGTTTTAGAGCTAGAAATAGCAAGTTAAAAT
>sll7089|35|0
CAGTGATAGAGATACTGGGAGCTAGGGTTTGGCATCCCGGAGTGTTTTAGAGCTAGAAATAGCAAGTTAAAAT
>sll7089|14|0
CAGTGATAGAGATACTGGGAGCTAGGAGAATATCGAGGGGAGTGGTTTTAGAGCTAGAAATAGCAAGTTAAAAT
>ssl2982|4|0
CAGTGATAGAGATACTGGGAGCTAGAATCCAAATTACTACGCTGTTTTAGAGCTAGAAATAGCAAGTTAAAAT
>ssl2982|29|0
CAGTGATAGAGATACTGGGAGCTAGCTCTTCGGAACGATAAATAATGGTTTTAGAGCTAGAAATAGCAAGTTAAAAT
>sll0489|37|0
CAGTGATAGAGATACTGGGAGCTAGTCCACATTCTGGATGGCAGTGGGTTTTAGAGCTAGAAATAGCAAGTTAAAAT
>sll0489|103|0
CAGTGATAGAGATACTGGGAGCTATGGTGGTGGTTTTCCCCGCTCCATGTTTTAGAGCTAGAAATAGCAAGTTAAAAT
>sll0480|4|0
CAGTGATAGAGATACTGGGAGCTAGTTTGAGATAGTTGTCGTTGATACGTTTTAGAGCTAGAAATAGCAAGTTAAAAT
>sll0480|37|0
CAGTGATAGAGATACTGGGAGCTAATTTCGGGAAACAGGTAACGTTTTAGAGCTAGAAATAGCAAGTTAAAAT
>sll0482|35|0
CAGTGATAGAGATACTGGGAGCTATGCTCTCCTGGTCGGGCTGGACGTTTTAGAGCTAGAAATAGCAAGTTAAAAT
>sll0482|3|0
CAGTGATAGAGATACTGGGAGCTACGATGCCCCAAAGCGCCATGTTTTAGAGCTAGAAATAGCAAGTTAAAAT
>adk2|37|0
CAGTGATAGAGATACTGGGAGCTACCGCCTGGGTACCTTTACCAGAGCGTTTTAGAGCTAGAAATAGCAAGTTAAAAT
>adk2|55|0
CAGTGATAGAGATACTGGGAGCTAGGTCTCCGCCAATCCCACCGCCTGTTTTAGAGCTAGAAATAGCAAGTTAAAAT
>sll0485|17|0
CAGTGATAGAGATACTGGGAGCTATCATCTTCAATCAGTAGAATTGTTTTAGAGCTAGAAATAGCAAGTTAAAAT
>sll0485|4|0
CAGTGATAGAGATACTGGGAGCTAGTAGAATTTGGTAGGGCTCCTGTTTTAGAGCTAGAAATAGCAAGTTAAAAT
>sll0486|144|0
CAGTGATAGAGATACTGGGAGCTATTTTTTCCTCTTCCGCCCGTTGGTTTTAGAGCTAGAAATAGCAAGTTAAAAT
>sll0486|201|0
CAGTGATAGAGATACTGGGAGCTATAATCCGCTGTAGGGGAGGGTTTTAGAGCTAGAAATAGCAAGTTAAAAT
>sll0487|49|0
CAGTGATAGAGATACTGGGAGCTAGGGGTTCGGGGGGGAAGGGATGTTTTAGAGCTAGAAATAGCAAGTTAAAAT
>sll0487|7|0
CAGTGATAGAGATACTGGGAGCTACTGCGCGGTGCTGGTCGGAGTGTTTTAGAGCTAGAAATAGCAAGTTAAAAT
>sll0558|16|0
CAGTGATAGAGATACTGGGAGCTATGGAGTTGTTGGGAGAGTTGTTTTAGAGCTAGAAATAGCAAGTTAAAAT
>sll0558|35|0
CAGTGATAGAGATACTGGGAGCTACTGTTTTTTTTCTGAAGCATCAGTTTTAGAGCTAGAAATAGCAAGTTAAAAT
>pknA2|16|0
CAGTGATAGAGATACTGGGAGCTACGGTCATCGAGGCGTTGGCCCAGTTTTAGAGCTAGAAATAGCAAGTTAAAAT
>pknA2|4|0
CAGTGATAGAGATACTGGGAGCTAGGCGTTGGCCCAGGGACAAGGATGGTTTTAGAGCTAGAAATAGCAAGTTAAAAT
>pknA4|8|0
CAGTGATAGAGATACTGGGAGCTATTTCATAACGGTCGAGTACTGTTTTAGAGCTAGAAATAGCAAGTTAAAAT
>pknA4|20|0
CAGTGATAGAGATACTGGGAGCTACCAAGGGATTTAACAATTTCATAAGTTTTAGAGCTAGAAATAGCAAGTTAAAAT
>ssl2501|80|0
CAGTGATAGAGATACTGGGAGCTATTTCAGCGGTGCCTTTGGGCGTTTTAGAGCTAGAAATAGCAAGTTAAAAT
>ssl2501|31|0
CAGTGATAGAGATACTGGGAGCTATTTCTTTTGCCAGTCCAGTAACTGTTTTAGAGCTAGAAATAGCAAGTTAAAAT
>sll0552|59|0
CAGTGATAGAGATACTGGGAGCTATGGCGGGTTTTTGCTAACCGTTTTAGAGCTAGAAATAGCAAGTTAAAAT
>sll0552|6|0
CAGTGATAGAGATACTGGGAGCTATGGTTCGTCGTCGTTCGGTGCCTGTTTTAGAGCTAGAAATAGCAAGTTAAAAT
>sll0553|66|0
CAGTGATAGAGATACTGGGAGCTATGGTTTAGTTTTTTTGCCCGGTTTTAGAGCTAGAAATAGCAAGTTAAAAT
>sll0553|55|0
CAGTGATAGAGATACTGGGAGCTAGTTTTTTTGCCCGTGGCGGGATTTGTTTTAGAGCTAGAAATAGCAAGTTAAAAT
>sll0550|10|0
CAGTGATAGAGATACTGGGAGCTAGCCGCTTTTGGGGGGGGAGGGGTTTTAGAGCTAGAAATAGCAAGTTAAAAT
>sll0550|21|0
CAGTGATAGAGATACTGGGAGCTAGTTTGGGTAGAAAGCCGCTTTTGGTTTTAGAGCTAGAAATAGCAAGTTAAAAT
>sll0556|16|0
CAGTGATAGAGATACTGGGAGCTAGTGAGGATAATCTGGAGGGTAAGTTTTAGAGCTAGAAATAGCAAGTTAAAAT
>sll0556|44|0
CAGTGATAGAGATACTGGGAGCTACTTGGGCCCCAATGCCAAACGTTTTAGAGCTAGAAATAGCAAGTTAAAAT
>petC3|70|0
CAGTGATAGAGATACTGGGAGCTACTGGCGGTGACAGCAACGGGTTTTAGAGCTAGAAATAGCAAGTTAAAAT
>petC3|22|0
CAGTGATAGAGATACTGGGAGCTACGACGGGAATAGGAAGGGGGTTTTAGAGCTAGAAATAGCAAGTTAAAAT
>sll7090|41|0
CAGTGATAGAGATACTGGGAGCTAAGCTTTGAGGGCGGGGTCGGTTTTAGAGCTAGAAATAGCAAGTTAAAAT
>sll7090|53|0
CAGTGATAGAGATACTGGGAGCTAGTTGTTATGTAAAGCTTTGGTTTTAGAGCTAGAAATAGCAAGTTAAAAT
>ssl3364|37|0
CAGTGATAGAGATACTGGGAGCTACTGCAAACTTGTCTAGCGTGTTTTAGAGCTAGAAATAGCAAGTTAAAAT
>ssl3364|61|0
CAGTGATAGAGATACTGGGAGCTACTCCGCCGGAGAGGCTTCATGTTTTAGAGCTAGAAATAGCAAGTTAAAAT
>slr7081|115|0
CAGTGATAGAGATACTGGGAGCTATGGCGTAGGATATGGTTCCGTTTTAGAGCTAGAAATAGCAAGTTAAAAT
>slr7081|23|0
CAGTGATAGAGATACTGGGAGCTAGTTTGCGTAGTTGTTGGATGGCAGTTTTAGAGCTAGAAATAGCAAGTTAAAAT
>sll0328|3|0
CAGTGATAGAGATACTGGGAGCTACTCTGGAATGGATCTGGTTTGTTTTAGAGCTAGAAATAGCAAGTTAAAAT
>sll0328|15|0
CAGTGATAGAGATACTGGGAGCTATCCCCTAACAAGACTCTGGAAGTTTTAGAGCTAGAAATAGCAAGTTAAAAT
>slr0291|118|0
CAGTGATAGAGATACTGGGAGCTATGTTTTTCACTGCGACCCAGTTTTAGAGCTAGAAATAGCAAGTTAAAAT
>slr0291|167|0
CAGTGATAGAGATACTGGGAGCTAGCCTCGTTTTAACAGATGCTCCGTTTTAGAGCTAGAAATAGCAAGTTAAAAT
>slr1820|86|0
CAGTGATAGAGATACTGGGAGCTAGTTCTGTCCGCCACAGCGTAGGTTTTAGAGCTAGAAATAGCAAGTTAAAAT
>slr1820|22|0
CAGTGATAGAGATACTGGGAGCTATGACCGAGATCAACCGACGCGGTTTTAGAGCTAGAAATAGCAAGTTAAAAT
>slr7025|133|0
CAGTGATAGAGATACTGGGAGCTAATTTCTTGTTGGCTAAGATGTTTTAGAGCTAGAAATAGCAAGTTAAAAT
>slr7025|166|0
CAGTGATAGAGATACTGGGAGCTATGGCCAAGAATCCAGTCACTCCGTTTTAGAGCTAGAAATAGCAAGTTAAAAT
>slr0920|109|0
CAGTGATAGAGATACTGGGAGCTAGTCCACAAAGCCTCCGGGCAGTTTTAGAGCTAGAAATAGCAAGTTAAAAT
>slr0920|14|0
CAGTGATAGAGATACTGGGAGCTATCAAATCCACCGTGGGAACTGTTTTAGAGCTAGAAATAGCAAGTTAAAAT
>slr7026|97|0
CAGTGATAGAGATACTGGGAGCTATCGCCAATAGTCACCTCGTGTTTTAGAGCTAGAAATAGCAAGTTAAAAT
>rnc|32|0
CAGTGATAGAGATACTGGGAGCTAGGGCTTCGAGTTTTAACTGGGTTTTAGAGCTAGAAATAGCAAGTTAAAAT
>rnc|17|0
CAGTGATAGAGATACTGGGAGCTAACTGGGGGTCCCCGATGGGGGTTTTAGAGCTAGAAATAGCAAGTTAAAAT
>rnb|65|0
CAGTGATAGAGATACTGGGAGCTACCCAATCTTTTTTGCCGTCCGTTTTAGAGCTAGAAATAGCAAGTTAAAAT
>rnb|26|0
CAGTGATAGAGATACTGGGAGCTACCGCCGTTCTCCTTGATGCGTTTTAGAGCTAGAAATAGCAAGTTAAAAT
>slr1829|64|0
CAGTGATAGAGATACTGGGAGCTATTCTTCCAAGCCTGGCTACGTTTTAGAGCTAGAAATAGCAAGTTAAAAT
>slr1829|19|0
CAGTGATAGAGATACTGGGAGCTAGGGGAGTCATGAGTTCTGTCCGTTTTAGAGCTAGAAATAGCAAGTTAAAAT
>slr0929|10|0
CAGTGATAGAGATACTGGGAGCTACGCCCCCTTTGAGGGCAGTGAGTTTTAGAGCTAGAAATAGCAAGTTAAAAT
>slr0929|43|0
CAGTGATAGAGATACTGGGAGCTAGGCTGCCAGGTGGACAGCGGTGGGTTTTAGAGCTAGAAATAGCAAGTTAAAAT
>rne|82|0
CAGTGATAGAGATACTGGGAGCTATCTCCCACCTGTTGGCTGCCCGGTTTTAGAGCTAGAAATAGCAAGTTAAAAT
>rne|175|0
CAGTGATAGAGATACTGGGAGCTACGTGGATAAAGCCATTTTTTTGTTTTAGAGCTAGAAATAGCAAGTTAAAAT
>sll5086|12|0
CAGTGATAGAGATACTGGGAGCTACCGTTTGGTAGAGGGTCTGATTGTTTTAGAGCTAGAAATAGCAAGTTAAAAT
>sll5086|23|0
CAGTGATAGAGATACTGGGAGCTATTTGATCCGCTACCGTTTGGTAGGTTTTAGAGCTAGAAATAGCAAGTTAAAAT
>slr1421|115|0
CAGTGATAGAGATACTGGGAGCTAACCTCGGCTTGATTCACGCGTTTTAGAGCTAGAAATAGCAAGTTAAAAT
>slr1421|62|0
CAGTGATAGAGATACTGGGAGCTATCGCTGGCCAGTTCGTCGTAGCCAGTTTTAGAGCTAGAAATAGCAAGTTAAAAT
>sll0085|27|0
CAGTGATAGAGATACTGGGAGCTATGGGGTATGAGAGAAATAAATAGGTTTTAGAGCTAGAAATAGCAAGTTAAAAT
>sll0085|11|0
CAGTGATAGAGATACTGGGAGCTATAGGGGTTGATCCCGAGAAGTTTTAGAGCTAGAAATAGCAAGTTAAAAT
>slr0287|104|0
CAGTGATAGAGATACTGGGAGCTAGGGCTAACCGAATCCAAACCGTTTTAGAGCTAGAAATAGCAAGTTAAAAT
>slr0287|7|0
CAGTGATAGAGATACTGGGAGCTACTTGACCAATTCAACGTAGTTTAGTTTTAGAGCTAGAAATAGCAAGTTAAAAT
>slr2127|4|0
CAGTGATAGAGATACTGGGAGCTAGTTGCCAGACTTCTTGGGGGGTGGGTTTTAGAGCTAGAAATAGCAAGTTAAAAT
>slr2127|46|0
CAGTGATAGAGATACTGGGAGCTAGGCGTTCGGTTTCTTTTTGGGCCTGTTTTAGAGCTAGAAATAGCAAGTTAAAAT
>slr2126|145|0
CAGTGATAGAGATACTGGGAGCTAACAGCTTCTCTTGTGCCATGTTTTAGAGCTAGAAATAGCAAGTTAAAAT
>slr2126|42|0
CAGTGATAGAGATACTGGGAGCTACTTCTCGACGATTATGAACGTTTTAGAGCTAGAAATAGCAAGTTAAAAT
>slr2125|16|0
CAGTGATAGAGATACTGGGAGCTAGCGTCTGGCAAACGCTCTAGTTTTAGAGCTAGAAATAGCAAGTTAAAAT
>slr2125|30|0
CAGTGATAGAGATACTGGGAGCTATACCGATAAGGATTAGCGTCGTTTTAGAGCTAGAAATAGCAAGTTAAAAT
>slr2122|91|0
CAGTGATAGAGATACTGGGAGCTAGTGCTTGAACAATGTGATGGTAAAGTTTTAGAGCTAGAAATAGCAAGTTAAAAT
>slr2122|22|0
CAGTGATAGAGATACTGGGAGCTACTGTCATGGCGCATGGGAACAAGTTTTAGAGCTAGAAATAGCAAGTTAAAAT
>cbiB|27|0
CAGTGATAGAGATACTGGGAGCTAGAATAATCACAGCAATTAGGTTTTAGAGCTAGAAATAGCAAGTTAAAAT
>cbiB|87|0
CAGTGATAGAGATACTGGGAGCTACTGGATGTCGCCAAGATTTGTTTTAGAGCTAGAAATAGCAAGTTAAAAT
>cbiC|41|0
CAGTGATAGAGATACTGGGAGCTATGGGGCCCCACAGAACGGTCAATGGTTTTAGAGCTAGAAATAGCAAGTTAAAAT
>cbiC|63|0
CAGTGATAGAGATACTGGGAGCTACTCCTGGGAAGATAAATTATGGTTTTAGAGCTAGAAATAGCAAGTTAAAAT
>slr0587|25|0
CAGTGATAGAGATACTGGGAGCTATCGCCATTAGCCCTAAGGTTAGTTTTAGAGCTAGAAATAGCAAGTTAAAAT
>slr0587|7|0
CAGTGATAGAGATACTGGGAGCTAGGTTATGGTAGTTTTTCGTGCGAGTTTTAGAGCTAGAAATAGCAAGTTAAAAT
>gltS|26|0
CAGTGATAGAGATACTGGGAGCTAAATTGCGACAATAATTGTCGTTTTAGAGCTAGAAATAGCAAGTTAAAAT
>gltS|111|0
CAGTGATAGAGATACTGGGAGCTACTCCACCGGAAACGGCATCGTTTTAGAGCTAGAAATAGCAAGTTAAAAT
>slr1699|94|0
CAGTGATAGAGATACTGGGAGCTACCAACGATAGGCCACATTGGGTTTTAGAGCTAGAAATAGCAAGTTAAAAT
>slr1699|39|0
CAGTGATAGAGATACTGGGAGCTACCACGGCGATCGGTTGGGGGTTTTAGAGCTAGAAATAGCAAGTTAAAAT
>valS|4|0
CAGTGATAGAGATACTGGGAGCTATATTGGGGCGGCAGGGAAGGTTTTAGAGCTAGAAATAGCAAGTTAAAAT
>valS|15|0
CAGTGATAGAGATACTGGGAGCTACGGTGGGTTCATATTGGGGGTTTTAGAGCTAGAAATAGCAAGTTAAAAT
>slr5102|43|0
CAGTGATAGAGATACTGGGAGCTATTCATCAACAACGAACTCAGGTTTTAGAGCTAGAAATAGCAAGTTAAAAT
>slr5102|116|0
CAGTGATAGAGATACTGGGAGCTATTGAAATGTGGGATCTTGAATTGTTTTAGAGCTAGAAATAGCAAGTTAAAAT
>slr2038|3|0
CAGTGATAGAGATACTGGGAGCTACGGGGGCTAATTCTGTAATGTTTTAGAGCTAGAAATAGCAAGTTAAAAT
>slr2038|110|0
CAGTGATAGAGATACTGGGAGCTAAGTTCCTTGACAATAAGCAGTTTTAGAGCTAGAAATAGCAAGTTAAAAT
>lepB2|58|0
CAGTGATAGAGATACTGGGAGCTATGGTTTTGCCCAACTCTAACCGTTTTAGAGCTAGAAATAGCAAGTTAAAAT
>lepB2|44|0
CAGTGATAGAGATACTGGGAGCTACTCTAACCAGGTATTTTCCGGGGTTTTAGAGCTAGAAATAGCAAGTTAAAAT
>rpoD4|24|0
CAGTGATAGAGATACTGGGAGCTATCTCGTACATTAGTCAGTGGGTTTTAGAGCTAGAAATAGCAAGTTAAAAT
>rpoD4|9|0
CAGTGATAGAGATACTGGGAGCTAGTGGCGGCTCATCGTTGCTGTTTTAGAGCTAGAAATAGCAAGTTAAAAT
>slr2034|3|0
CAGTGATAGAGATACTGGGAGCTACTTCAAACTGGGGAATTTAACGTTTTAGAGCTAGAAATAGCAAGTTAAAAT
>slr2034|14|0
CAGTGATAGAGATACTGGGAGCTAGTTGCTCAAACTTCAAACTGGTTTTAGAGCTAGAAATAGCAAGTTAAAAT
>slr2037|26|0
CAGTGATAGAGATACTGGGAGCTAGATTAATAGATTTCTGCATCGTTTTAGAGCTAGAAATAGCAAGTTAAAAT
>slr2037|53|0
CAGTGATAGAGATACTGGGAGCTAACCCTGTTGGACTGTTTGCGTTTTAGAGCTAGAAATAGCAAGTTAAAAT
>slr2036|48|11
CAGTGATAGAGATACTGGGAGCTAATACTGGGTAGTCATGTTTGTTTTAGAGCTAGAAATAGCAAGTTAAAAT
>slr2036|63|11
CAGTGATAGAGATACTGGGAGCTACAAACTTAAATGTGTCTAATACGTTTTAGAGCTAGAAATAGCAAGTTAAAAT
>slr2031|35|0
CAGTGATAGAGATACTGGGAGCTATCCTGCACTTTATTTTGTTCCGTTTTAGAGCTAGAAATAGCAAGTTAAAAT
>slr2031|70|0
CAGTGATAGAGATACTGGGAGCTACTCCGCAGGGCGTAGCCCAGTTTTAGAGCTAGAAATAGCAAGTTAAAAT
>slr2030|25|0
CAGTGATAGAGATACTGGGAGCTACCCCGGCAATACAGTACTAATTTGTTTTAGAGCTAGAAATAGCAAGTTAAAAT
>slr2030|52|0
CAGTGATAGAGATACTGGGAGCTAAAGCCCATTTCTTCCCCCAGTTTTAGAGCTAGAAATAGCAAGTTAAAAT
>rpoD2|16|0
CAGTGATAGAGATACTGGGAGCTACTGGTGTTGGGGGTGGAGAGTTTTAGAGCTAGAAATAGCAAGTTAAAAT
>rpoD2|27|0
CAGTGATAGAGATACTGGGAGCTATTGGTCAACGGCACTGGTGTTGTTTTAGAGCTAGAAATAGCAAGTTAAAAT
>rpoD3|58|0
CAGTGATAGAGATACTGGGAGCTAGGTAGGGGAGGAGAGATTGGGTTTTAGAGCTAGAAATAGCAAGTTAAAAT
>rpoD3|47|0
CAGTGATAGAGATACTGGGAGCTAGAGATTGGCGGTGGGCATTGTTTTAGAGCTAGAAATAGCAAGTTAAAAT
>ssr6002|24|3
CAGTGATAGAGATACTGGGAGCTAACGCTCTTGTTGCACAAACGTTTTAGAGCTAGAAATAGCAAGTTAAAAT
>ssr6002|81|3
CAGTGATAGAGATACTGGGAGCTACTGGACAATTCTTCCTTAGTCTTGTTTTAGAGCTAGAAATAGCAAGTTAAAAT
>putA|148|0
CAGTGATAGAGATACTGGGAGCTACCCGCAATCCAGGATGACCCAGTTTTAGAGCTAGAAATAGCAAGTTAAAAT
>putA|70|0
CAGTGATAGAGATACTGGGAGCTAGCGATCTTTTCTCCCTGGTCTGTTTTAGAGCTAGAAATAGCAAGTTAAAAT
>slr1628|11|0
CAGTGATAGAGATACTGGGAGCTACATTCTTATCCCGGGAATCCGTTTTAGAGCTAGAAATAGCAAGTTAAAAT
>slr1628|47|0
CAGTGATAGAGATACTGGGAGCTACGGTGACTTACAGCAACATTTGGTTTTAGAGCTAGAAATAGCAAGTTAAAAT
>slr1624|52|0
CAGTGATAGAGATACTGGGAGCTATCGTCAGCACAGTGGTCACATGTTTTAGAGCTAGAAATAGCAAGTTAAAAT
>slr1624|39|0
CAGTGATAGAGATACTGGGAGCTAGTGGTCACATGGGACCAATAGCTGTTTTAGAGCTAGAAATAGCAAGTTAAAAT
>slr1627|53|0
CAGTGATAGAGATACTGGGAGCTACTCAAGCTGGGAAGAGCCGCTGTTTTAGAGCTAGAAATAGCAAGTTAAAAT
>slr1627|7|0
CAGTGATAGAGATACTGGGAGCTACTGAGTATGTTAGACCAACCCAGTTTTAGAGCTAGAAATAGCAAGTTAAAAT
>slr1626|27|0
CAGTGATAGAGATACTGGGAGCTACAAGTTCCCCAGCTAACCAGTTTTAGAGCTAGAAATAGCAAGTTAAAAT
>slr1626|127|0
CAGTGATAGAGATACTGGGAGCTATCGAAGTAGCCAGTGTAACCATGTTTTAGAGCTAGAAATAGCAAGTTAAAAT
>slr1623|13|0
CAGTGATAGAGATACTGGGAGCTAATACGGACGTGGCGGGTAGGTTTTAGAGCTAGAAATAGCAAGTTAAAAT
>slr1623|69|0
CAGTGATAGAGATACTGGGAGCTATGGTCAAGACATTGTTACTGTTTTAGAGCTAGAAATAGCAAGTTAAAAT
>sll1858|40|0
CAGTGATAGAGATACTGGGAGCTACCGTTGGGATTGGCGATTGAGATGTTTTAGAGCTAGAAATAGCAAGTTAAAAT
>sll1858|10|0
CAGTGATAGAGATACTGGGAGCTACGACTCTTATAGGGGCCACGTTTTAGAGCTAGAAATAGCAAGTTAAAAT
>exsB|26|0
CAGTGATAGAGATACTGGGAGCTAGTTTGTTCCCTAACCCCGCCGGTTTTAGAGCTAGAAATAGCAAGTTAAAAT
>exsB|60|0
CAGTGATAGAGATACTGGGAGCTATTGCTGGAGCCTGGGCAGCCTGTGTTTTAGAGCTAGAAATAGCAAGTTAAAAT
>sll1851|90|0
CAGTGATAGAGATACTGGGAGCTATCACCGTGCAAGCTGGGCAGGTTTTAGAGCTAGAAATAGCAAGTTAAAAT
>sll1851|60|0
CAGTGATAGAGATACTGGGAGCTAGGCATAAATCATGTGTAGAGGGTTTTAGAGCTAGAAATAGCAAGTTAAAAT
>sll1853|59|0
CAGTGATAGAGATACTGGGAGCTATCGCCGACCACATACCAGTAGGTTTTAGAGCTAGAAATAGCAAGTTAAAAT
>sll1853|36|0
CAGTGATAGAGATACTGGGAGCTACAGCCCAGCGACCAACAAAGTTTTAGAGCTAGAAATAGCAAGTTAAAAT
>frr|136|0
CAGTGATAGAGATACTGGGAGCTATGGTGGCCAGAGATTTTAACGGTTTTAGAGCTAGAAATAGCAAGTTAAAAT
>frr|85|0
CAGTGATAGAGATACTGGGAGCTATCCGGTCTAGCAGGGAGGCATGTTTTAGAGCTAGAAATAGCAAGTTAAAAT
>ssl7022|111|49
CAGTGATAGAGATACTGGGAGCTATTCTTTCCTTCTACTAATCCGTTTTAGAGCTAGAAATAGCAAGTTAAAAT
>ssl7020|124|0
CAGTGATAGAGATACTGGGAGCTACTCCCTTTTCGGGGATAGGGTTTTAGAGCTAGAAATAGCAAGTTAAAAT
>ssl7020|127|0
CAGTGATAGAGATACTGGGAGCTACTGAAACTCCCTTTTCGGGGATGTTTTAGAGCTAGAAATAGCAAGTTAAAAT
>slr0192|71|0
CAGTGATAGAGATACTGGGAGCTATGGGGTTCCCGCACATCAATCAACGTTTTAGAGCTAGAAATAGCAAGTTAAAAT
>slr0192|7|0
CAGTGATAGAGATACTGGGAGCTAACAGAAATTTCGATGGGCAGTTTTAGAGCTAGAAATAGCAAGTTAAAAT
>slr0665|10|0
CAGTGATAGAGATACTGGGAGCTATCGGCAACGTGGCGACGGTGTTTTAGAGCTAGAAATAGCAAGTTAAAAT
>slr0665|214|0
CAGTGATAGAGATACTGGGAGCTATGGACAGGTTACTTCGCCTTGTTTTAGAGCTAGAAATAGCAAGTTAAAAT
>merR3|16|0
CAGTGATAGAGATACTGGGAGCTAGTTTGCGAGCGACCTCGCTGAGTTTTAGAGCTAGAAATAGCAAGTTAAAAT
>merR3|96|0
CAGTGATAGAGATACTGGGAGCTATAACCAGATTGGTTGCGCTGGTTTTAGAGCTAGAAATAGCAAGTTAAAAT
>slr0195|26|0
CAGTGATAGAGATACTGGGAGCTAGCAAGTTAGTGAATGTTTGGGTTTTAGAGCTAGAAATAGCAAGTTAAAAT
>slr0195|13|0
CAGTGATAGAGATACTGGGAGCTATGTTTGGAGGTAAAGTCTGGGTTTTAGAGCTAGAAATAGCAAGTTAAAAT
>slr0196|34|0
CAGTGATAGAGATACTGGGAGCTAGAGAGTCAACCATAGGGGAAGTTTTAGAGCTAGAAATAGCAAGTTAAAAT
>slr0196|4|0
CAGTGATAGAGATACTGGGAGCTAGGTTTCATTGGTGTTAGCACTTGTTTTAGAGCTAGAAATAGCAAGTTAAAAT
>slr0197|76|0
CAGTGATAGAGATACTGGGAGCTAACTTTGCCAATGCCAATGAGTTTTAGAGCTAGAAATAGCAAGTTAAAAT
>slr0197|102|0
CAGTGATAGAGATACTGGGAGCTAGGGATTGTCCTAACCCCAAGTTTTAGAGCTAGAAATAGCAAGTTAAAAT
>exbB2|37|0
CAGTGATAGAGATACTGGGAGCTATAGGAGAAGCAGGGGCCACAGTTTTAGAGCTAGAAATAGCAAGTTAAAAT
>exbB2|7|0
CAGTGATAGAGATACTGGGAGCTACGCCGCCCTTTTGCATCAACTCAAGTTTTAGAGCTAGAAATAGCAAGTTAAAAT
>apcD|44|0
CAGTGATAGAGATACTGGGAGCTAGTTCACCGCTAGTGGGGTAGGTTTTAGAGCTAGAAATAGCAAGTTAAAAT
>apcD|31|0
CAGTGATAGAGATACTGGGAGCTAGTGGGGTAGCGGAGTTGATCGTGTTTTAGAGCTAGAAATAGCAAGTTAAAAT
>slr2101|13|0
CAGTGATAGAGATACTGGGAGCTACTGTGGCTAGGGCAAAGAAGCGTTTTAGAGCTAGAAATAGCAAGTTAAAAT
>slr2101|31|0
CAGTGATAGAGATACTGGGAGCTACCGTGGGTTGGCAAGCAAGAACTGGTTTTAGAGCTAGAAATAGCAAGTTAAAAT
>slr2100|10|0
CAGTGATAGAGATACTGGGAGCTATGGTGGCTTTTGAGTTGGGATCGGGTTTTAGAGCTAGAAATAGCAAGTTAAAAT
>slr2100|55|0
CAGTGATAGAGATACTGGGAGCTACTCATCAAAGCTAGATTATCCGGTTTTAGAGCTAGAAATAGCAAGTTAAAAT
>slr2103|27|0
CAGTGATAGAGATACTGGGAGCTAGGGCAGGATTACACTCAAACAAGTTTTAGAGCTAGAAATAGCAAGTTAAAAT
>slr2103|13|0
CAGTGATAGAGATACTGGGAGCTAAACAACGGCGATCGATCACGTTTTAGAGCTAGAAATAGCAAGTTAAAAT
>apcE|50|0
CAGTGATAGAGATACTGGGAGCTATAGCGGAGACGGGAACGGTTGTTTTAGAGCTAGAAATAGCAAGTTAAAAT
>apcE|39|0
CAGTGATAGAGATACTGGGAGCTACGGGAACGGTTTGGTAGAGTTGGTTTTAGAGCTAGAAATAGCAAGTTAAAAT
>slr2105|43|0
CAGTGATAGAGATACTGGGAGCTAAAGGCGATCGCCGGTAAGAGTTTTAGAGCTAGAAATAGCAAGTTAAAAT
>slr2105|85|0
CAGTGATAGAGATACTGGGAGCTACTCATTACCCCGGTTACCCCTAGTTTTAGAGCTAGAAATAGCAAGTTAAAAT
>slr2104|46|0
CAGTGATAGAGATACTGGGAGCTAGGCCACTAACACCCAGAATCGTTTTAGAGCTAGAAATAGCAAGTTAAAAT
>slr2104|30|0
CAGTGATAGAGATACTGGGAGCTAATCTGGCCGTACTACGCAAGTTTTAGAGCTAGAAATAGCAAGTTAAAAT
>slr0442|17|0
CAGTGATAGAGATACTGGGAGCTACGTTTGGGGGCAGTGAGGAAATTGGTTTTAGAGCTAGAAATAGCAAGTTAAAAT
>slr0442|34|0
CAGTGATAGAGATACTGGGAGCTAAAGCCGGCATTACGTTTGGGTTTTAGAGCTAGAAATAGCAAGTTAAAAT
>slr0443|65|0
CAGTGATAGAGATACTGGGAGCTACTCGGGAGTTAGACATAATTTTGTTTTAGAGCTAGAAATAGCAAGTTAAAAT
>slr0443|18|0
CAGTGATAGAGATACTGGGAGCTATAAAGCTCAGTTAGGCAGATGTTTTAGAGCTAGAAATAGCAAGTTAAAAT
>slr0440|105|0
CAGTGATAGAGATACTGGGAGCTATGCGATAATTTTCTTCAAAGGCGTTTTAGAGCTAGAAATAGCAAGTTAAAAT
>slr0440|62|0
CAGTGATAGAGATACTGGGAGCTAGCGTTTTGTTCACTCCCAAACCCAGTTTTAGAGCTAGAAATAGCAAGTTAAAAT
>slr5126|25|0
CAGTGATAGAGATACTGGGAGCTATTTAGTGGAATTAGTAATATGGGTTTTAGAGCTAGAAATAGCAAGTTAAAAT
>slr5126|42|0
CAGTGATAGAGATACTGGGAGCTATTTGATGGTGTCGCATTTAGGTTTTAGAGCTAGAAATAGCAAGTTAAAAT
>slr5127|108|0
CAGTGATAGAGATACTGGGAGCTAAAGGCCCAATAGCATTTATGTTTTAGAGCTAGAAATAGCAAGTTAAAAT
>slr5127|126|0
CAGTGATAGAGATACTGGGAGCTATGCAGTTTTTTCTTCGCTGAAGTTTTAGAGCTAGAAATAGCAAGTTAAAAT
>slr5124|179|7
CAGTGATAGAGATACTGGGAGCTACAAATTGATGCATCGTCTTCGTTTTAGAGCTAGAAATAGCAAGTTAAAAT
>slr5124|55|0
CAGTGATAGAGATACTGGGAGCTATTTGATTGGTCGCCCTAACAACCGTTTTAGAGCTAGAAATAGCAAGTTAAAAT
>slr0445|43|0
CAGTGATAGAGATACTGGGAGCTATCGGCGCAGAACTGGTGATGGTCAGTTTTAGAGCTAGAAATAGCAAGTTAAAAT
>slr0445|21|0
CAGTGATAGAGATACTGGGAGCTATGGGGACAGACCCTGCTCTGGGGTTTTAGAGCTAGAAATAGCAAGTTAAAAT
>slt|44|0
CAGTGATAGAGATACTGGGAGCTATCCTTGAAATAATCCTGCAATGTTTTAGAGCTAGAAATAGCAAGTTAAAAT
>slt|125|0
CAGTGATAGAGATACTGGGAGCTATATTTTCCTCCGTTTCCCCCGTTTTAGAGCTAGAAATAGCAAGTTAAAAT
>abfB|12|0
CAGTGATAGAGATACTGGGAGCTAAGCCAAATAGGGGGAGAAGGTTTTAGAGCTAGAAATAGCAAGTTAAAAT
>abfB|23|0
CAGTGATAGAGATACTGGGAGCTAGGCCACTGTCAAGCCAAATGTTTTAGAGCTAGAAATAGCAAGTTAAAAT
>slr0449|41|0
CAGTGATAGAGATACTGGGAGCTATGGGAATCAATATTCTGAAACATCGTTTTAGAGCTAGAAATAGCAAGTTAAAAT
>slr0449|12|0
CAGTGATAGAGATACTGGGAGCTACTAAGCCAAAGGGCCAGATCGTTTTAGAGCTAGAAATAGCAAGTTAAAAT
>slr1135|304|0
CAGTGATAGAGATACTGGGAGCTAATTTTCCTATCTGCCAAGAGTTTTAGAGCTAGAAATAGCAAGTTAAAAT
>slr1135|303|0
CAGTGATAGAGATACTGGGAGCTATTTTCCTATCTGCCAAGATGTTTTAGAGCTAGAAATAGCAAGTTAAAAT
>slr1134|69|0
CAGTGATAGAGATACTGGGAGCTATGGAACTATCTGATAGAACGTTTTAGAGCTAGAAATAGCAAGTTAAAAT
>slr1134|38|0
CAGTGATAGAGATACTGGGAGCTACCGTCACTGCTGATAGGGGACGAGTTTTAGAGCTAGAAATAGCAAGTTAAAAT
>slr0686|17|0
CAGTGATAGAGATACTGGGAGCTATTTCTGCTTTCTGGATCCACTGTTTTAGAGCTAGAAATAGCAAGTTAAAAT
>slr0686|46|0
CAGTGATAGAGATACTGGGAGCTAGGTGCTCAGATGGGCGATCAGTTTTAGAGCTAGAAATAGCAAGTTAAAAT
>slr0680|49|0
CAGTGATAGAGATACTGGGAGCTACTTCGATTACCCCATCTAGCCAGGGTTTTAGAGCTAGAAATAGCAAGTTAAAAT
>slr0680|98|0
CAGTGATAGAGATACTGGGAGCTAGTTCATATCCTGCCGCTAAGGTTTTAGAGCTAGAAATAGCAAGTTAAAAT
>slr0681|33|0
CAGTGATAGAGATACTGGGAGCTAGGCAAGCAACTGGGCTTCTTGTTTTAGAGCTAGAAATAGCAAGTTAAAAT
>slr0681|57|0
CAGTGATAGAGATACTGGGAGCTATGGCCAGGATCTGATTCCTGCAGTTTTAGAGCTAGAAATAGCAAGTTAAAAT
>gnd|76|0
CAGTGATAGAGATACTGGGAGCTAGCCTCGACTTTCCACGTTGAGTTTTAGAGCTAGAAATAGCAAGTTAAAAT
>gnd|119|0
CAGTGATAGAGATACTGGGAGCTATTTCTCAGTTTTGTTGGGGGAAGTTTTAGAGCTAGAAATAGCAAGTTAAAAT
>slr0688|29|0
CAGTGATAGAGATACTGGGAGCTAGGGCTTCATCCCCAGCATTGTCTGTTTTAGAGCTAGAAATAGCAAGTTAAAAT
>slr0688|53|0
CAGTGATAGAGATACTGGGAGCTATTTGCAGCAAACAGACTAAAGTTTTAGAGCTAGAAATAGCAAGTTAAAAT
>lepB|10|0
CAGTGATAGAGATACTGGGAGCTATTGCCAAGGGGAAGGGATGGGTTTTAGAGCTAGAAATAGCAAGTTAAAAT
>lepB|22|0
CAGTGATAGAGATACTGGGAGCTATGTTTTCCTTGATGAATTGCCAAGGTTTTAGAGCTAGAAATAGCAAGTTAAAAT
>ssr7018|9|0
CAGTGATAGAGATACTGGGAGCTATTGGGGGATCTGGCAGGGATCGTTTTAGAGCTAGAAATAGCAAGTTAAAAT
>ssr7018|20|0
CAGTGATAGAGATACTGGGAGCTAGAAGGAAAGATTGGGGGATCGTTTTAGAGCTAGAAATAGCAAGTTAAAAT
>fus4|178|0
CAGTGATAGAGATACTGGGAGCTACTGGTGGCCGCCGATTGGAGTTTTAGAGCTAGAAATAGCAAGTTAAAAT
>fus4|94|0
CAGTGATAGAGATACTGGGAGCTACCTCGCCGAGTTTATGGATTCTCCGTTTTAGAGCTAGAAATAGCAAGTTAAAAT
>hupE|32|0
CAGTGATAGAGATACTGGGAGCTACCTCCACTGGCTGTTACCCAAGTTTTAGAGCTAGAAATAGCAAGTTAAAAT
>hupE|46|0
CAGTGATAGAGATACTGGGAGCTAGCTTTTCCCCGTTACCTCCACGTTTTAGAGCTAGAAATAGCAAGTTAAAAT
>fus3|8|0
CAGTGATAGAGATACTGGGAGCTACGTTGCGGAGGGATTCATTGGTGGTTTTAGAGCTAGAAATAGCAAGTTAAAAT
>fus3|22|0
CAGTGATAGAGATACTGGGAGCTAACAATGGCCACGTTGCGGAGTTTTAGAGCTAGAAATAGCAAGTTAAAAT
>apcB|67|0
CAGTGATAGAGATACTGGGAGCTAGTAGCTTTTCAGTTTGTCCAGTTTTAGAGCTAGAAATAGCAAGTTAAAAT
>apcB|53|0
CAGTGATAGAGATACTGGGAGCTAGTTTGTCCATGGCAGCACCGTCGGTTTTAGAGCTAGAAATAGCAAGTTAAAAT
>apcC|40|0
CAGTGATAGAGATACTGGGAGCTATTCCCGTTGTGTCCGAATCCGTTTTAGAGCTAGAAATAGCAAGTTAAAAT
>apcC|41|0
CAGTGATAGAGATACTGGGAGCTATTCCCGTTGTGTCCGAATCGTTTTAGAGCTAGAAATAGCAAGTTAAAAT
>rfbB3|49|0
CAGTGATAGAGATACTGGGAGCTAACGCAATGGTAAACAAAGTGTTTTAGAGCTAGAAATAGCAAGTTAAAAT
>rfbB3|62|0
CAGTGATAGAGATACTGGGAGCTATCGCCGCAGGTTTGAACGCAAGTTTTAGAGCTAGAAATAGCAAGTTAAAAT
>apcA|56|0
CAGTGATAGAGATACTGGGAGCTAGCTTTAATACGATCCAGTTCGCCGGTTTTAGAGCTAGAAATAGCAAGTTAAAAT
>apcA|43|0
CAGTGATAGAGATACTGGGAGCTAGTTCGCCGGGGCTCAGGTAGCGTTTTAGAGCTAGAAATAGCAAGTTAAAAT
>apcF|115|0
CAGTGATAGAGATACTGGGAGCTATTGGCGTTAATCATGGCGGCGGGTTTTAGAGCTAGAAATAGCAAGTTAAAAT
>apcF|59|0
CAGTGATAGAGATACTGGGAGCTAGCTTTGAGCTCGTCCATGGCGTTCGTTTTAGAGCTAGAAATAGCAAGTTAAAAT
>slr1821|98|0
CAGTGATAGAGATACTGGGAGCTATCCTAAGGCAAAGCGAGTGACAGTTTTAGAGCTAGAAATAGCAAGTTAAAAT
>slr1821|79|0
CAGTGATAGAGATACTGGGAGCTATGGATGCCCTGTAAACGGGGTTTTAGAGCTAGAAATAGCAAGTTAAAAT
>prk|40|0
CAGTGATAGAGATACTGGGAGCTACTTACCGCAACCGGAATCCCGTTTTAGAGCTAGAAATAGCAAGTTAAAAT
>prk|4|0
CAGTGATAGAGATACTGGGAGCTAACCACGCGGTCTAGCTGTGGTTTTAGAGCTAGAAATAGCAAGTTAAAAT
>sll1318|26|0
CAGTGATAGAGATACTGGGAGCTATGGTGGGGATGGCGTTCATCAGTTTTAGAGCTAGAAATAGCAAGTTAAAAT
>sll1318|3|0
CAGTGATAGAGATACTGGGAGCTAGGCTAAATTGAACTGGTGACGAGTTTTAGAGCTAGAAATAGCAAGTTAAAAT
>slr1827|61|0
CAGTGATAGAGATACTGGGAGCTACTGTAACGTTCGTCAGCTTTGCGTTTTAGAGCTAGAAATAGCAAGTTAAAAT
>slr1827|22|0
CAGTGATAGAGATACTGGGAGCTAGCAAATCAATGGCGTAAACGCGTTTTAGAGCTAGAAATAGCAAGTTAAAAT
>dpm1|28|0
CAGTGATAGAGATACTGGGAGCTAGCTTGGGCACTGTTAGGGCAGGTTTTAGAGCTAGAAATAGCAAGTTAAAAT
>dpm1|12|0
CAGTGATAGAGATACTGGGAGCTAGGGCAGTGGCTGGCGATGGCAGGTTTTAGAGCTAGAAATAGCAAGTTAAAAT
>slr1826|40|0
CAGTGATAGAGATACTGGGAGCTACGGGCGATCGCCTGGGAGGTAAGTTTTAGAGCTAGAAATAGCAAGTTAAAAT
>slr1826|61|0
CAGTGATAGAGATACTGGGAGCTATGGGCAAGTTGGTCACGGTAACGTTTTAGAGCTAGAAATAGCAAGTTAAAAT
>gpmB|19|0
CAGTGATAGAGATACTGGGAGCTATATTGTTCGGGATATTGGTGTTTTAGAGCTAGAAATAGCAAGTTAAAAT
>gpmB|4|0
CAGTGATAGAGATACTGGGAGCTATTGGTGGGCCACATCGTCTTGTTTTAGAGCTAGAAATAGCAAGTTAAAAT
>slr1570|40|0
CAGTGATAGAGATACTGGGAGCTAGCCGTTCCTTGGGTTTGAGCGTAAGTTTTAGAGCTAGAAATAGCAAGTTAAAAT
>slr1570|17|0
CAGTGATAGAGATACTGGGAGCTACGGCCAACACCGAGTTGGGATAGGTTTTAGAGCTAGAAATAGCAAGTTAAAAT
>slr6051|82|0
CAGTGATAGAGATACTGGGAGCTATATCCTTGAATACCAAGTTGTTTTAGAGCTAGAAATAGCAAGTTAAAAT
>slr6051|125|0
CAGTGATAGAGATACTGGGAGCTAGCTTCATGAGCAAGCTTGAGAGTTTTAGAGCTAGAAATAGCAAGTTAAAAT
>glnH|145|0
CAGTGATAGAGATACTGGGAGCTATCCCGTTGGTTTCCAAGACCAGTTTTAGAGCTAGAAATAGCAAGTTAAAAT
>glnH|70|0
CAGTGATAGAGATACTGGGAGCTAGCGACAATTAGGCTACGCAGTTTTAGAGCTAGAAATAGCAAGTTAAAAT
>slr6057|49|0
CAGTGATAGAGATACTGGGAGCTAAATTCGCGAGCATAACCATGTTTTAGAGCTAGAAATAGCAAGTTAAAAT
>slr6057|18|0
CAGTGATAGAGATACTGGGAGCTACTCTTAAAGCCATACCGATATTTGTTTTAGAGCTAGAAATAGCAAGTTAAAAT
>glnN|35|0
CAGTGATAGAGATACTGGGAGCTATAGAGGTCGATTGATGATTGTTTTAGAGCTAGAAATAGCAAGTTAAAAT
>glnN|13|0
CAGTGATAGAGATACTGGGAGCTATTTGGTGAACTGATTGGGTGCGGGGTTTTAGAGCTAGAAATAGCAAGTTAAAAT
>trpB|25|0
CAGTGATAGAGATACTGGGAGCTAGGGCGTCGGGATACTGATGACTAGGTTTTAGAGCTAGAAATAGCAAGTTAAAAT
>trpB|13|0
CAGTGATAGAGATACTGGGAGCTATGACTAGGGGCAGAAAGAGGTTTTAGAGCTAGAAATAGCAAGTTAAAAT
>glnB|56|0
CAGTGATAGAGATACTGGGAGCTACTCAACAGTGTATTCAGAGCCAGTTTTAGAGCTAGAAATAGCAAGTTAAAAT
>glnB|29|0
CAGTGATAGAGATACTGGGAGCTACGCTCTGTTTGACCTTTTTGAGTTTTAGAGCTAGAAATAGCAAGTTAAAAT
>glnA|4|0
CAGTGATAGAGATACTGGGAGCTACTTGAGGACTTCCTGGGGGGTTCGTTTTAGAGCTAGAAATAGCAAGTTAAAAT
>glnA|23|0
CAGTGATAGAGATACTGGGAGCTATGTTTTCGTCTTGGATCCACTTGGTTTTAGAGCTAGAAATAGCAAGTTAAAAT
>trpF|32|0
CAGTGATAGAGATACTGGGAGCTATCGCCTGGGCTTGGGCAGGAGTTTTAGAGCTAGAAATAGCAAGTTAAAAT
>trpF|4|0
CAGTGATAGAGATACTGGGAGCTACCGCAAATTTTTACCTCCAGTTTTAGAGCTAGAAATAGCAAGTTAAAAT
>ssl1707|5|0
CAGTGATAGAGATACTGGGAGCTAGCAAGATTGATTCATTATCCGTTTTAGAGCTAGAAATAGCAAGTTAAAAT
>ssl1707|85|0
CAGTGATAGAGATACTGGGAGCTAGGCATTGTCCTGGGGCCATCTGTTTTAGAGCTAGAAATAGCAAGTTAAAAT
>slr5018|186|0
CAGTGATAGAGATACTGGGAGCTATATCCTTCCAAGGAATGTGGTTTTAGAGCTAGAAATAGCAAGTTAAAAT
>slr5018|236|0
CAGTGATAGAGATACTGGGAGCTATTAAGGTTAATGCGATCATATGTTTTAGAGCTAGAAATAGCAAGTTAAAAT
>slr5016|73|0
CAGTGATAGAGATACTGGGAGCTAATCGGACGGTCAACACCCAGTTTTAGAGCTAGAAATAGCAAGTTAAAAT
>slr5016|53|0
CAGTGATAGAGATACTGGGAGCTAGGCGATCGCCAAACGACTCGTTTTAGAGCTAGAAATAGCAAGTTAAAAT
>slr0537|65|0
CAGTGATAGAGATACTGGGAGCTATGCCTAGGCTGGCCAACTGCTCTGTTTTAGAGCTAGAAATAGCAAGTTAAAAT
>slr0537|37|0
CAGTGATAGAGATACTGGGAGCTACCTCAAATTCCATATCCACCAGTTTTAGAGCTAGAAATAGCAAGTTAAAAT
>slr0535|17|0
CAGTGATAGAGATACTGGGAGCTACCAGCAAAGAACAGAATGGTGGTTTTAGAGCTAGAAATAGCAAGTTAAAAT
>slr0535|52|0
CAGTGATAGAGATACTGGGAGCTATGGTGTTGGAGATAGAGATTGAGTTTTAGAGCTAGAAATAGCAAGTTAAAAT
>slr5012|300|0
CAGTGATAGAGATACTGGGAGCTATGTAATAACCATAATGATGCGTTTTAGAGCTAGAAATAGCAAGTTAAAAT
>slr5012|156|0
CAGTGATAGAGATACTGGGAGCTATTTTTTCCGACTCCAAGCAACACGTTTTAGAGCTAGAAATAGCAAGTTAAAAT
>slr0533|22|0
CAGTGATAGAGATACTGGGAGCTAAGCAATGGCTTACTCCCCCGTTTTAGAGCTAGAAATAGCAAGTTAAAAT
>slr0533|47|0
CAGTGATAGAGATACTGGGAGCTAGTGCCCACAATGGGGGATCATTCGTTTTAGAGCTAGAAATAGCAAGTTAAAAT
>slr0530|48|0
CAGTGATAGAGATACTGGGAGCTAAATAGACAGTCTCTAGGGTGTTTTAGAGCTAGAAATAGCAAGTTAAAAT
>slr0530|10|0
CAGTGATAGAGATACTGGGAGCTAGGCCGACAGAAAGAGTAAAGCCGGTTTTAGAGCTAGAAATAGCAAGTTAAAAT
>slr0531|72|0
CAGTGATAGAGATACTGGGAGCTATGGTGAGAATTGCTATGTGAATGTTTTAGAGCTAGAAATAGCAAGTTAAAAT
>slr0531|94|0
CAGTGATAGAGATACTGGGAGCTAGGCAATGTCCAAATGAAGGCAAGTTTTAGAGCTAGAAATAGCAAGTTAAAAT
>ssl3692|48|0
CAGTGATAGAGATACTGGGAGCTATTTGCAGTTGAAAGTTATCCAGGTTTTAGAGCTAGAAATAGCAAGTTAAAAT
>ssl3692|21|0
CAGTGATAGAGATACTGGGAGCTACACTGATTGCCTTCAACCAGTTTTAGAGCTAGAAATAGCAAGTTAAAAT
>nifS3|11|0
CAGTGATAGAGATACTGGGAGCTAGTGGCGGCAAGGCTGGGAATTGTTTTAGAGCTAGAAATAGCAAGTTAAAAT
>nifS3|77|0
CAGTGATAGAGATACTGGGAGCTATTGTCCAAATACACCAGGGGAGTTTTAGAGCTAGAAATAGCAAGTTAAAAT
>nifS2|48|0
CAGTGATAGAGATACTGGGAGCTAGCATGGCTTCCAGTACCCTGTTTTAGAGCTAGAAATAGCAAGTTAAAAT
>nifS2|34|0
CAGTGATAGAGATACTGGGAGCTAGTACCCTAGGATCGAGGGCAGGTTTTAGAGCTAGAAATAGCAAGTTAAAAT
>ilvE|44|0
CAGTGATAGAGATACTGGGAGCTAAATTTTGGCATCCTCAAACGTTTTAGAGCTAGAAATAGCAAGTTAAAAT
>ilvE|15|0
CAGTGATAGAGATACTGGGAGCTACTTATCTTCAAAGTAGGCGATGTTTTAGAGCTAGAAATAGCAAGTTAAAAT
>mmsB|122|0
CAGTGATAGAGATACTGGGAGCTACCCCTGCCTTTGCTGCTTCCGTTTTAGAGCTAGAAATAGCAAGTTAAAAT
>mmsB|199|0
CAGTGATAGAGATACTGGGAGCTATCTTTTTCATCTCCAACACGTTTTAGAGCTAGAAATAGCAAGTTAAAAT
>mutS2|138|0
CAGTGATAGAGATACTGGGAGCTAGGGTGCGATAGTCCCGTTGGTTTTAGAGCTAGAAATAGCAAGTTAAAAT
>mutS2|95|0
CAGTGATAGAGATACTGGGAGCTATCGGAGTATCAGTCATGGAAGTTTTAGAGCTAGAAATAGCAAGTTAAAAT
>ssr2806|20|2
CAGTGATAGAGATACTGGGAGCTAACCACCAGGGAAATGGTGAGTTTTAGAGCTAGAAATAGCAAGTTAAAAT
>ssr2806|62|0
CAGTGATAGAGATACTGGGAGCTAGCTTTGACCTCGGATACTTCCGTTTTAGAGCTAGAAATAGCAAGTTAAAAT
>ssr2803|58|0
CAGTGATAGAGATACTGGGAGCTACCCGATTGGAGCAAATCGGCCAGTTTTAGAGCTAGAAATAGCAAGTTAAAAT
>ssr2803|44|0
CAGTGATAGAGATACTGGGAGCTATCGGCCATGGTTTCTGCCCATGTTTTAGAGCTAGAAATAGCAAGTTAAAAT
>thl|18|0
CAGTGATAGAGATACTGGGAGCTATAATTGTTTTCCAATGCCAGTTTTAGAGCTAGAAATAGCAAGTTAAAAT
>thl|4|0
CAGTGATAGAGATACTGGGAGCTATGCCATGGGTTGGGATGGGGTTTTAGAGCTAGAAATAGCAAGTTAAAAT
>slr1315|6|0
CAGTGATAGAGATACTGGGAGCTATGGGGACAGCCCTCTGCTTGTTTTAGAGCTAGAAATAGCAAGTTAAAAT
>slr1315|23|0
CAGTGATAGAGATACTGGGAGCTACGGAGAAGTGGCGACGCTCATGGTTTTAGAGCTAGAAATAGCAAGTTAAAAT
>pstA2|17|0
CAGTGATAGAGATACTGGGAGCTAGCTCTCAGGTCAGATTTCTTCTTTGTTTTAGAGCTAGAAATAGCAAGTTAAAAT
>pstA2|4|0
CAGTGATAGAGATACTGGGAGCTATTTCTTCTTTTGGAGGTTAACGGGTTTTAGAGCTAGAAATAGCAAGTTAAAAT
>trpC|27|0
CAGTGATAGAGATACTGGGAGCTAGAATGTCAACTTTGATGGGGTTTTAGAGCTAGAAATAGCAAGTTAAAAT
>trpC|11|0
CAGTGATAGAGATACTGGGAGCTATGGGGGGGTTAGGAGGCCGGGTTTTAGAGCTAGAAATAGCAAGTTAAAAT
>topA|27|0
CAGTGATAGAGATACTGGGAGCTAGTTGCGGATAGTGCGGGCTTTAGTGTTTTAGAGCTAGAAATAGCAAGTTAAAAT
>topA|61|0
CAGTGATAGAGATACTGGGAGCTAGCTTCCACCCGATAATCCTGTTTTAGAGCTAGAAATAGCAAGTTAAAAT
>panB|48|0
CAGTGATAGAGATACTGGGAGCTATCCCAGGCAGTAAGGGCCACAATGTTTTAGAGCTAGAAATAGCAAGTTAAAAT
>panB|11|0
CAGTGATAGAGATACTGGGAGCTACGCTTCCAATCCAACAATTGGGTGGTTTTAGAGCTAGAAATAGCAAGTTAAAAT
>panD|82|0
CAGTGATAGAGATACTGGGAGCTACCCGCTCCAACATTACTGGGTCAAGTTTTAGAGCTAGAAATAGCAAGTTAAAAT
>panD|55|0
CAGTGATAGAGATACTGGGAGCTACTGCCCACATAATTAACATGTTTTAGAGCTAGAAATAGCAAGTTAAAAT
>rnd|51|0
CAGTGATAGAGATACTGGGAGCTAGCTGCTGGCAAACGTCTTCGTTTTAGAGCTAGAAATAGCAAGTTAAAAT
>rnd|3|0
CAGTGATAGAGATACTGGGAGCTACTGACTCAGGGTATCGGCAGAGTTTTAGAGCTAGAAATAGCAAGTTAAAAT
>slr0352|97|23
CAGTGATAGAGATACTGGGAGCTACTTTTTTTCCTTTTTTTGACCGTTTTAGAGCTAGAAATAGCAAGTTAAAAT
>slr0352|134|23
CAGTGATAGAGATACTGGGAGCTATGGCGACGCTCTACTTTTGTTGTTTTAGAGCTAGAAATAGCAAGTTAAAAT
>slr0848|19|0
CAGTGATAGAGATACTGGGAGCTATTCTCAGTTACTTCAGGATGTTTTAGAGCTAGAAATAGCAAGTTAAAAT
>slr0848|4|0
CAGTGATAGAGATACTGGGAGCTAGGATTGGCACTCTCTCGGCGTTTTAGAGCTAGAAATAGCAAGTTAAAAT
>slr0846|50|0
CAGTGATAGAGATACTGGGAGCTAGTAAGGCTTTAACACTGTAAGTTTTAGAGCTAGAAATAGCAAGTTAAAAT
>slr0846|90|0
CAGTGATAGAGATACTGGGAGCTACCGAAGCAGGGCCGTAGTCGTTTTAGAGCTAGAAATAGCAAGTTAAAAT
>slr0845|4|0
CAGTGATAGAGATACTGGGAGCTAGCATCGTAATCATTTTTTTTACGTTTTAGAGCTAGAAATAGCAAGTTAAAAT
>slr0845|46|0
CAGTGATAGAGATACTGGGAGCTAGGGCGATCGCCCCTTCCCGATGTTTTAGAGCTAGAAATAGCAAGTTAAAAT
>slr0842|25|0
CAGTGATAGAGATACTGGGAGCTACCGGCTCGGTAACGACGAGGTTTTAGAGCTAGAAATAGCAAGTTAAAAT
>slr0842|6|0
CAGTGATAGAGATACTGGGAGCTAGCGGTAAGTTGGGCATTGGAGTTTTAGAGCTAGAAATAGCAAGTTAAAAT
>slr0841|34|0
CAGTGATAGAGATACTGGGAGCTACGCAAATCCACCCATAATGGGTTTTAGAGCTAGAAATAGCAAGTTAAAAT
>slr0841|87|0
CAGTGATAGAGATACTGGGAGCTATGGCTTGAACAGAATTGCTGTTTTAGAGCTAGAAATAGCAAGTTAAAAT
>stpA|11|0
CAGTGATAGAGATACTGGGAGCTATGGTCGAGGGAGAAACGTTGTGTTTTAGAGCTAGAAATAGCAAGTTAAAAT
>stpA|52|0
CAGTGATAGAGATACTGGGAGCTAGTAAATTTTCAGTTTGGGCTAGTTTTAGAGCTAGAAATAGCAAGTTAAAAT
>sll1739|24|0
CAGTGATAGAGATACTGGGAGCTACTCTCAATTTTGTTGATAACATCGTTTTAGAGCTAGAAATAGCAAGTTAAAAT
>sll1739|94|0
CAGTGATAGAGATACTGGGAGCTATCGTTTTCCCAAACTTTGTGTTTTAGAGCTAGAAATAGCAAGTTAAAAT
>sll1738|41|0
CAGTGATAGAGATACTGGGAGCTACCAGGGCAGACATCATCATTGTTTTAGAGCTAGAAATAGCAAGTTAAAAT
>sll1738|58|0
CAGTGATAGAGATACTGGGAGCTAGGTGCACTATCGGCCCCACCAGTTTTAGAGCTAGAAATAGCAAGTTAAAAT
>ssr2972|58|0
CAGTGATAGAGATACTGGGAGCTATTTTGTCCCTTTTTCGTTCACCGGTTTTAGAGCTAGAAATAGCAAGTTAAAAT
>ssr2972|90|0
CAGTGATAGAGATACTGGGAGCTATCCCGATGGGCTGGTTGATTGTTTTAGAGCTAGAAATAGCAAGTTAAAAT
>sll1735|43|0
CAGTGATAGAGATACTGGGAGCTAGTGACAGCGGTCACCAAGGGTTTTAGAGCTAGAAATAGCAAGTTAAAAT
>sll1735|3|0
CAGTGATAGAGATACTGGGAGCTACCGCAATTTCAACAATGTTGTTTTAGAGCTAGAAATAGCAAGTTAAAAT
>sll1734|25|0
CAGTGATAGAGATACTGGGAGCTAGGATGGGTGGAGGGGGGTAGTTTTAGAGCTAGAAATAGCAAGTTAAAAT
>sll1734|13|0
CAGTGATAGAGATACTGGGAGCTAGGGGGGTAAGGTAGCTTTTGGTTTTAGAGCTAGAAATAGCAAGTTAAAAT
>sll1737|135|0
CAGTGATAGAGATACTGGGAGCTAATTGCAACAGGGGCATAATGTTTTAGAGCTAGAAATAGCAAGTTAAAAT
>sll1737|63|0
CAGTGATAGAGATACTGGGAGCTAACATGAATGCATCAATGAGGTTTTAGAGCTAGAAATAGCAAGTTAAAAT
>sll1736|28|0
CAGTGATAGAGATACTGGGAGCTAGCCCAGGCCTGATTGGTTGAGTTTTAGAGCTAGAAATAGCAAGTTAAAAT
>sll1736|13|0
CAGTGATAGAGATACTGGGAGCTATTGGTTGACGGTAACAAATTTGGGTTTTAGAGCTAGAAATAGCAAGTTAAAAT
>sll8035|19|0
CAGTGATAGAGATACTGGGAGCTATCATCCATGCGAAATAGGGGTTTTAGAGCTAGAAATAGCAAGTTAAAAT
>sll8035|7|0
CAGTGATAGAGATACTGGGAGCTAAATAGGGTGGCGATCACGTGTTTTAGAGCTAGAAATAGCAAGTTAAAAT
>sll1730|29|0
CAGTGATAGAGATACTGGGAGCTAAACTTGCCCCTCGTTCCAAGTTTTAGAGCTAGAAATAGCAAGTTAAAAT
>sll1730|7|0
CAGTGATAGAGATACTGGGAGCTAGGGCGATCATAACTTTTATCTAGTTTTAGAGCTAGAAATAGCAAGTTAAAAT
>slr0990|49|0
CAGTGATAGAGATACTGGGAGCTATCGGAAAGCCCCACAATCTCACGTTTTAGAGCTAGAAATAGCAAGTTAAAAT
>slr0990|37|0
CAGTGATAGAGATACTGGGAGCTAATCTCACCGGTTTTCTTGCGTTTTAGAGCTAGAAATAGCAAGTTAAAAT
>sll0157|10|0
CAGTGATAGAGATACTGGGAGCTAGCCAAGAGTTGCTGTCGTACCGTTTTAGAGCTAGAAATAGCAAGTTAAAAT
>sll0157|69|0
CAGTGATAGAGATACTGGGAGCTAGGTTAGGTCCCCCACCAACCAGTTTTAGAGCTAGAAATAGCAAGTTAAAAT
>sll0154|5|0
CAGTGATAGAGATACTGGGAGCTACTTAGCGGACTTAAAGCGGCTAGTTTTAGAGCTAGAAATAGCAAGTTAAAAT
>sll0154|22|0
CAGTGATAGAGATACTGGGAGCTACTTGCGCATGGCGGACTTAGGTTTTAGAGCTAGAAATAGCAAGTTAAAAT
>slr7098|34|0
CAGTGATAGAGATACTGGGAGCTATGCAACGGGAATTTTGGCCATGTTTTAGAGCTAGAAATAGCAAGTTAAAAT
>slr7098|84|0
CAGTGATAGAGATACTGGGAGCTAGCGTTGGCGAAGTTCTTTAACGGCGTTTTAGAGCTAGAAATAGCAAGTTAAAAT
>slr7099|346|0
CAGTGATAGAGATACTGGGAGCTAGGTGTAAACAACGCCCAGGCCACGTTTTAGAGCTAGAAATAGCAAGTTAAAAT
>slr7099|370|0
CAGTGATAGAGATACTGGGAGCTATTTCCGCTTTACTAGGGGGAGGAGGTTTTAGAGCTAGAAATAGCAAGTTAAAAT
>ssl2162|46|0
CAGTGATAGAGATACTGGGAGCTAGAGAGCCAGTTGGTTTCTTGTTTTAGAGCTAGAAATAGCAAGTTAAAAT
>ssl2162|7|0
CAGTGATAGAGATACTGGGAGCTAGGACATCGCCCAGGTCTGTGGTTTTAGAGCTAGAAATAGCAAGTTAAAAT
>slr7094|34|0
CAGTGATAGAGATACTGGGAGCTATCAAACGCCCAGGTGCTTCGTTTTAGAGCTAGAAATAGCAAGTTAAAAT
>slr7094|23|0
CAGTGATAGAGATACTGGGAGCTAGGTGCTTCCGGTCCAATAGGTTTTAGAGCTAGAAATAGCAAGTTAAAAT
>slr7095|49|0
CAGTGATAGAGATACTGGGAGCTATGGAGATGGGCGGCCAGGGGTTTTAGAGCTAGAAATAGCAAGTTAAAAT
>slr7095|68|0
CAGTGATAGAGATACTGGGAGCTATCTGGCTTTGGGGTATGGCTTGAGTTTTAGAGCTAGAAATAGCAAGTTAAAAT
>slr7096|101|0
CAGTGATAGAGATACTGGGAGCTAGGGGCATCAAAGGCCCAAGTGGTTTTAGAGCTAGAAATAGCAAGTTAAAAT
>slr7096|87|0
CAGTGATAGAGATACTGGGAGCTAGGCCCAAGTGCGGCCGACCCAGTAGTTTTAGAGCTAGAAATAGCAAGTTAAAAT
>slr7097|33|0
CAGTGATAGAGATACTGGGAGCTATTTCTTCGGGAGAGCCATTGTTTTAGAGCTAGAAATAGCAAGTTAAAAT
>slr7097|45|0
CAGTGATAGAGATACTGGGAGCTATCGGAGATAATGATTTCTTCGTTTTAGAGCTAGAAATAGCAAGTTAAAAT
>capA|42|0
CAGTGATAGAGATACTGGGAGCTACTTTCTGAATACTAGACCCATCGTTTTAGAGCTAGAAATAGCAAGTTAAAAT
>capA|31|0
CAGTGATAGAGATACTGGGAGCTAGACCCATCTGGTTTAGTAAGTTTTAGAGCTAGAAATAGCAAGTTAAAAT
>slr7092|40|0
CAGTGATAGAGATACTGGGAGCTACCAACAGAAACTCCTTTCTTAGTTTTAGAGCTAGAAATAGCAAGTTAAAAT
>slr7092|19|0
CAGTGATAGAGATACTGGGAGCTAGGGAAACATAACAGTCAGATTGTTTTAGAGCTAGAAATAGCAAGTTAAAAT
>sll1285|80|0
CAGTGATAGAGATACTGGGAGCTATTGGTCTTTTCTTGGCTCCTGCGTTTTAGAGCTAGAAATAGCAAGTTAAAAT
>sll1285|21|0
CAGTGATAGAGATACTGGGAGCTAGGTGGGAACCAGAGTATAGGCGTTTTAGAGCTAGAAATAGCAAGTTAAAAT
>sll1284|48|0
CAGTGATAGAGATACTGGGAGCTAGTAAATAACTAGAATCCGTGTTTTAGAGCTAGAAATAGCAAGTTAAAAT
>sll1284|29|0
CAGTGATAGAGATACTGGGAGCTATCCGTTGGTGTAACTGCTGGGTCTGTTTTAGAGCTAGAAATAGCAAGTTAAAAT
>sll1286|64|0
CAGTGATAGAGATACTGGGAGCTATTGAATACTTGTTGCTCTGCAGTTTTAGAGCTAGAAATAGCAAGTTAAAAT
>sll1286|20|0
CAGTGATAGAGATACTGGGAGCTAGCTATTACTGTTATTGTGCGTTTTAGAGCTAGAAATAGCAAGTTAAAAT
>sll1280|74|0
CAGTGATAGAGATACTGGGAGCTATTTGGTCCAAAGGATGGCGGAAAGTTTTAGAGCTAGAAATAGCAAGTTAAAAT
>sll1280|52|0
CAGTGATAGAGATACTGGGAGCTATGGTCTGCCTTTAATCCCACCAGTTTTAGAGCTAGAAATAGCAAGTTAAAAT
>sll0740|100|0
CAGTGATAGAGATACTGGGAGCTAATCATTGGGGGGCAAGCACGTTTTAGAGCTAGAAATAGCAAGTTAAAAT
>sll0740|53|0
CAGTGATAGAGATACTGGGAGCTACTTTGACTGCGTTGTGTTGTTTTGGTTTTAGAGCTAGAAATAGCAAGTTAAAAT
>sll1696|70|0
CAGTGATAGAGATACTGGGAGCTAGTAATCAACCCAATTAGACGTTTTAGAGCTAGAAATAGCAAGTTAAAAT
>sll1696|54|0
CAGTGATAGAGATACTGGGAGCTAGACTGGCAAATGCTAAACAGTTTTAGAGCTAGAAATAGCAAGTTAAAAT
>sll0024|152|0
CAGTGATAGAGATACTGGGAGCTAAACATCTCGACTTAGTAAAGTTTTAGAGCTAGAAATAGCAAGTTAAAAT
>sll0024|83|0
CAGTGATAGAGATACTGGGAGCTAGTAGGGATTTGATAGTCGATGGTTTTAGAGCTAGAAATAGCAAGTTAAAAT
>sll1289|28|0
CAGTGATAGAGATACTGGGAGCTAGTCCGGTGCTTGGGTACCAAGTTTTAGAGCTAGAAATAGCAAGTTAAAAT
>sll1289|12|0
CAGTGATAGAGATACTGGGAGCTACCAAGGGCAAGCATGGTGGAGTTTTAGAGCTAGAAATAGCAAGTTAAAAT
>sll0023|29|0
CAGTGATAGAGATACTGGGAGCTATTGTCCTGGATATGCTGGCGCCAGGTTTTAGAGCTAGAAATAGCAAGTTAAAAT
>sll0023|6|0
CAGTGATAGAGATACTGGGAGCTAGCGGGGACGACGACTAATTTTTATGTTTTAGAGCTAGAAATAGCAAGTTAAAAT
>sll0021|66|0
CAGTGATAGAGATACTGGGAGCTACCTCGTATTTAACCCCGTGGCGTTTTAGAGCTAGAAATAGCAAGTTAAAAT
>sll0021|11|0
CAGTGATAGAGATACTGGGAGCTAGGTGAATATCAGAAAGATGCGTTTTAGAGCTAGAAATAGCAAGTTAAAAT
>ctaC2|20|0
CAGTGATAGAGATACTGGGAGCTAAACAATGTAAACCGCCAATGTTTTAGAGCTAGAAATAGCAAGTTAAAAT
>ctaC2|95|0
CAGTGATAGAGATACTGGGAGCTAGGTTGTGCCTCCTGGGCGGCGGCAGTTTTAGAGCTAGAAATAGCAAGTTAAAAT
>sll0809|36|0
CAGTGATAGAGATACTGGGAGCTAATACCGATCGCCCGGTGCGGTTTTAGAGCTAGAAATAGCAAGTTAAAAT
>sll0809|4|0
CAGTGATAGAGATACTGGGAGCTATCTTCCAATAACCATTGATCCAGTTTTAGAGCTAGAAATAGCAAGTTAAAAT
>sll0804|25|0
CAGTGATAGAGATACTGGGAGCTATGCTGGCGATCGCCGTAGAGAGTTTTAGAGCTAGAAATAGCAAGTTAAAAT
>sll0804|7|0
CAGTGATAGAGATACTGGGAGCTAGAGGGCCGGATCAGGGGCAGGTTTTAGAGCTAGAAATAGCAAGTTAAAAT
>sll0800|72|10
CAGTGATAGAGATACTGGGAGCTACTAAGCTTAGTCAATTTGATGTTTTAGAGCTAGAAATAGCAAGTTAAAAT
>sll0800|109|5
CAGTGATAGAGATACTGGGAGCTACAAATTGGTACATCGTCTTCGTTTTAGAGCTAGAAATAGCAAGTTAAAAT
>sll0802|179|0
CAGTGATAGAGATACTGGGAGCTATTTCCATTTGAGCAGGTGCGTTTTAGAGCTAGAAATAGCAAGTTAAAAT
>sll0802|127|0
CAGTGATAGAGATACTGGGAGCTACTTCCCGTTTATCACTGCGGCCCAGTTTTAGAGCTAGAAATAGCAAGTTAAAAT
>sll0803|8|0
CAGTGATAGAGATACTGGGAGCTATTGTTGCGGGTTGGGTCGAAGAGGTTTTAGAGCTAGAAATAGCAAGTTAAAAT
>sll0803|19|0
CAGTGATAGAGATACTGGGAGCTATCGCTTTGACCATTGTTGCGGGTTGTTTTAGAGCTAGAAATAGCAAGTTAAAAT
>slr0208|29|0
CAGTGATAGAGATACTGGGAGCTACAACTCGTCTTCTCTCACTGTTTTAGAGCTAGAAATAGCAAGTTAAAAT
>slr0208|54|0
CAGTGATAGAGATACTGGGAGCTAGTTGATATTCCACCATCAGGTTTTAGAGCTAGAAATAGCAAGTTAAAAT
>ssr2153|58|0
CAGTGATAGAGATACTGGGAGCTACTAGGGCGATCGCCAAGGGGCGTTTTAGAGCTAGAAATAGCAAGTTAAAAT
>ssr2153|15|0
CAGTGATAGAGATACTGGGAGCTACGGACAGAATTGTGGGGTTTGTTTTAGAGCTAGAAATAGCAAGTTAAAAT
>rffM|58|0
CAGTGATAGAGATACTGGGAGCTAGCTAAATTAATGATGGTGGCTGGTTTTAGAGCTAGAAATAGCAAGTTAAAAT
>rffM|11|0
CAGTGATAGAGATACTGGGAGCTATTCTCGTGCTGATAATGGTGGTTTTAGAGCTAGAAATAGCAAGTTAAAAT
>slr0204|89|0
CAGTGATAGAGATACTGGGAGCTAGCCAACTTTCATAGGCTTCAGTTTTAGAGCTAGAAATAGCAAGTTAAAAT
>slr0204|131|0
CAGTGATAGAGATACTGGGAGCTATCCCCGACACTAATGATATTTTGTGTTTTAGAGCTAGAAATAGCAAGTTAAAAT
>slr0992|25|0
CAGTGATAGAGATACTGGGAGCTACCAGTATTAGGGGGGATTTGTTTTAGAGCTAGAAATAGCAAGTTAAAAT
>slr0992|14|0
CAGTGATAGAGATACTGGGAGCTAGGGGGGATTTGGGGATTAACTGTTTTAGAGCTAGAAATAGCAAGTTAAAAT
>deaD|22|0
CAGTGATAGAGATACTGGGAGCTAGAAAGACCAAGGTCAGCGAGTTTTAGAGCTAGAAATAGCAAGTTAAAAT
>deaD|87|0
CAGTGATAGAGATACTGGGAGCTATGGCTTCAGTTTGAATTTGGGTGTTTTAGAGCTAGAAATAGCAAGTTAAAAT
>icd|18|0
CAGTGATAGAGATACTGGGAGCTATTTTTGACCCAACGCTGGGGTTTTAGAGCTAGAAATAGCAAGTTAAAAT
>icd|43|0
CAGTGATAGAGATACTGGGAGCTACTACGGGCTTACCTGCAACAAGTTTTAGAGCTAGAAATAGCAAGTTAAAAT
>sll1609|115|0
CAGTGATAGAGATACTGGGAGCTAGGTTAAGCGATTATGGTTGGCGGGTTTTAGAGCTAGAAATAGCAAGTTAAAAT
>sll1609|102|0
CAGTGATAGAGATACTGGGAGCTATGGTTGGCGGAGGCTCCGGCAATGTTTTAGAGCTAGAAATAGCAAGTTAAAAT
>sll1608|46|0
CAGTGATAGAGATACTGGGAGCTACTCGGGCAAGTTTTGCAGACGTTTTAGAGCTAGAAATAGCAAGTTAAAAT
>sll1608|15|0
CAGTGATAGAGATACTGGGAGCTATTGCTCTAGCCAACGGGCCATGTTTTAGAGCTAGAAATAGCAAGTTAAAAT
>sll0736|9|0
CAGTGATAGAGATACTGGGAGCTATTTCCCACCGAGATAATGCCAGTTTTAGAGCTAGAAATAGCAAGTTAAAAT
>sll0736|61|0
CAGTGATAGAGATACTGGGAGCTACCGTTGTCAGAACAACCAATAGTTTTAGAGCTAGAAATAGCAAGTTAAAAT
>sll0737|16|0
CAGTGATAGAGATACTGGGAGCTAGGGGAACTAACCGGAGGAGGTTTTAGAGCTAGAAATAGCAAGTTAAAAT
>sll0737|4|0
CAGTGATAGAGATACTGGGAGCTACCGGAGGAGAGGATGAATCGGGTTTTAGAGCTAGAAATAGCAAGTTAAAAT
>sll0735|42|0
CAGTGATAGAGATACTGGGAGCTATCGCTTTCTGGGTGCCGAACGAAGTTTTAGAGCTAGAAATAGCAAGTTAAAAT
>sll0735|19|0
CAGTGATAGAGATACTGGGAGCTAAGATGGGCGTGGAGGACAAGTTTTAGAGCTAGAAATAGCAAGTTAAAAT
>sll1601|9|0
CAGTGATAGAGATACTGGGAGCTATTATCAGGTCATATGGCAAGTTTTAGAGCTAGAAATAGCAAGTTAAAAT
>sll1601|23|0
CAGTGATAGAGATACTGGGAGCTATCCCGTCGCACCCACAATTATCGTTTTAGAGCTAGAAATAGCAAGTTAAAAT
>sll0739|18|0
CAGTGATAGAGATACTGGGAGCTAGTTTTGAGGGAAATCCAGAGGTTTTAGAGCTAGAAATAGCAAGTTAAAAT
>sll0739|4|0
CAGTGATAGAGATACTGGGAGCTATCCAGAGGGGAGTAAGGTCGGGTTTTAGAGCTAGAAATAGCAAGTTAAAAT
>sll1606|42|0
CAGTGATAGAGATACTGGGAGCTAGTAAGGAAATTAGCCCCAGGTTTTAGAGCTAGAAATAGCAAGTTAAAAT
>sll1606|27|0
CAGTGATAGAGATACTGGGAGCTAGCCCCAGGGGATAGAGGAATAGGTTTTAGAGCTAGAAATAGCAAGTTAAAAT
>sll1461|32|0
CAGTGATAGAGATACTGGGAGCTATGGGTTGACCGTCGCTGTCGGTTTTAGAGCTAGAAATAGCAAGTTAAAAT
>sll1461|51|0
CAGTGATAGAGATACTGGGAGCTATTGTTCAGTATTATCTGCCATGTTTTAGAGCTAGAAATAGCAAGTTAAAAT
>sll1464|9|0
CAGTGATAGAGATACTGGGAGCTAGGTTCGTAGGTCAAATTCAGAAAGTTTTAGAGCTAGAAATAGCAAGTTAAAAT
>sll1464|25|0
CAGTGATAGAGATACTGGGAGCTAGGATTCTAAAGCAGGTTCGTGTTTTAGAGCTAGAAATAGCAAGTTAAAAT
>sll1466|67|0
CAGTGATAGAGATACTGGGAGCTATGGCCACCACCTGATGCCCTTGTTTTAGAGCTAGAAATAGCAAGTTAAAAT
>sll1466|52|0
CAGTGATAGAGATACTGGGAGCTATGCCCTTGGGCTACCAAAGCAGGTTTTAGAGCTAGAAATAGCAAGTTAAAAT
>sll1469|90|0
CAGTGATAGAGATACTGGGAGCTACAGTCAGCATCTTGGTGACCGTTTTAGAGCTAGAAATAGCAAGTTAAAAT
>sll1469|165|0
CAGTGATAGAGATACTGGGAGCTACCGCCGAAATGGTGGCAATGTTTTAGAGCTAGAAATAGCAAGTTAAAAT
>sll1191|184|0
CAGTGATAGAGATACTGGGAGCTATTTTGGATAGTCAATAATGCCAGTTTTAGAGCTAGAAATAGCAAGTTAAAAT
>sll1191|203|0
CAGTGATAGAGATACTGGGAGCTAGGGCCACAGGGGTGACATTTGTTTTAGAGCTAGAAATAGCAAGTTAAAAT
>ribH|107|0
CAGTGATAGAGATACTGGGAGCTATGCCATGACGTTTGAGGCAATCTGTTTTAGAGCTAGAAATAGCAAGTTAAAAT
>ribH|52|0
CAGTGATAGAGATACTGGGAGCTATTGAAACGGGCAATTACAAGTTTTAGAGCTAGAAATAGCAAGTTAAAAT
>sqdB|144|0
CAGTGATAGAGATACTGGGAGCTAGGCGTTGCCGGATGGGGGCGATGTTTTAGAGCTAGAAATAGCAAGTTAAAAT
>sqdB|118|0
CAGTGATAGAGATACTGGGAGCTAGTCAAGGTTTCAGCCCCCAACTGTTTTAGAGCTAGAAATAGCAAGTTAAAAT
>sll1192|28|0
CAGTGATAGAGATACTGGGAGCTATGGCGACCTGAGAGAAGCTGGCAGTTTTAGAGCTAGAAATAGCAAGTTAAAAT
>sll1192|6|0
CAGTGATAGAGATACTGGGAGCTATGGCCCCCAACCATTGCAATAAGTTTTAGAGCTAGAAATAGCAAGTTAAAAT
>ssr2201|27|0
CAGTGATAGAGATACTGGGAGCTATTGGGCAATAACACTTTTAAGCTCGTTTTAGAGCTAGAAATAGCAAGTTAAAAT
>ssr2201|157|0
CAGTGATAGAGATACTGGGAGCTACTTCTTGTGTAATGTCTTCTAGTTTTAGAGCTAGAAATAGCAAGTTAAAAT
>ribA|10|0
CAGTGATAGAGATACTGGGAGCTATGTCAGCTAGGGCTGCATCAAGTTTTAGAGCTAGAAATAGCAAGTTAAAAT
>ribA|106|0
CAGTGATAGAGATACTGGGAGCTACTAGAGCAGGGGTGGCAAATTGTTTTAGAGCTAGAAATAGCAAGTTAAAAT
>slr1951|125|0
CAGTGATAGAGATACTGGGAGCTAAACAAATTGGGATTTGATGGTTTTAGAGCTAGAAATAGCAAGTTAAAAT
>slr1951|111|0
CAGTGATAGAGATACTGGGAGCTATTTGATGCGGATATCAGCCCTGTTTTAGAGCTAGAAATAGCAAGTTAAAAT
>slr1950|13|0
CAGTGATAGAGATACTGGGAGCTAGTCAGGGTTGATGCAGGGGTCGGTTTTAGAGCTAGAAATAGCAAGTTAAAAT
>slr1950|31|0
CAGTGATAGAGATACTGGGAGCTATTTGCGTCTTTGTAAGTCAGTTTTAGAGCTAGAAATAGCAAGTTAAAAT
>slr1485|56|0
CAGTGATAGAGATACTGGGAGCTATTGCCCGCCAGGGATTGATGACCCGTTTTAGAGCTAGAAATAGCAAGTTAAAAT
>slr1485|26|0
CAGTGATAGAGATACTGGGAGCTAGCAGACCATACTGCCAGCTGTTTTAGAGCTAGAAATAGCAAGTTAAAAT
>slr1484|34|0
CAGTGATAGAGATACTGGGAGCTATCTTTTGGCTGTTTTGGTATTGCTGTTTTAGAGCTAGAAATAGCAAGTTAAAAT
>slr1484|20|0
CAGTGATAGAGATACTGGGAGCTATTGCTGGGATCTTTGGGTCGTTTTAGAGCTAGAAATAGCAAGTTAAAAT
>ribG|67|0
CAGTGATAGAGATACTGGGAGCTACCGACCCCACCAGGGGATTGGGTTTTAGAGCTAGAAATAGCAAGTTAAAAT
>ribG|11|0
CAGTGATAGAGATACTGGGAGCTAGGCAACGACGCATATGGGTTGTTTTAGAGCTAGAAATAGCAAGTTAAAAT
>sll0938|68|0
CAGTGATAGAGATACTGGGAGCTATGGTTTGACCCTGGGCCCGGGCTGTTTTAGAGCTAGAAATAGCAAGTTAAAAT
>sll0938|79|0
CAGTGATAGAGATACTGGGAGCTATCAATAATGGTTTGACCCTGTTTTAGAGCTAGAAATAGCAAGTTAAAAT
>sll0939|67|0
CAGTGATAGAGATACTGGGAGCTAGCCCGAGAATAATACACAGCAGTTTTAGAGCTAGAAATAGCAAGTTAAAAT
>sll0939|43|0
CAGTGATAGAGATACTGGGAGCTAACACTTTCCAGCACAAACCGTTTTAGAGCTAGAAATAGCAAGTTAAAAT
>pheA|3|0
CAGTGATAGAGATACTGGGAGCTAAATGTGCAACGACCAATGGGTTTTAGAGCTAGAAATAGCAAGTTAAAAT
>pheA|30|0
CAGTGATAGAGATACTGGGAGCTACGGTTTCCGTGTTGGTTCCCCTGTTTTAGAGCTAGAAATAGCAAGTTAAAAT
>slr0337|41|0
CAGTGATAGAGATACTGGGAGCTATGCCATAGGACTGATAGCAAGGCGTTTTAGAGCTAGAAATAGCAAGTTAAAAT
>slr0337|58|0
CAGTGATAGAGATACTGGGAGCTATGGCCATTGCCCACCATGCCATGTTTTAGAGCTAGAAATAGCAAGTTAAAAT
>slr0333|88|0
CAGTGATAGAGATACTGGGAGCTATTGGGATCTGCTGCCCTGAGTTTTAGAGCTAGAAATAGCAAGTTAAAAT
>slr0333|63|0
CAGTGATAGAGATACTGGGAGCTAGAAATTCCCCGGGCAAGGGCGTTTTAGAGCTAGAAATAGCAAGTTAAAAT
>sll0930|112|0
CAGTGATAGAGATACTGGGAGCTAGGCAACAATTACCAAAGCAAGTTTTAGAGCTAGAAATAGCAAGTTAAAAT
>sll0930|79|0
CAGTGATAGAGATACTGGGAGCTAATGGATTTGAGCCAGGGCAGTTTTAGAGCTAGAAATAGCAAGTTAAAAT
>sll0931|78|0
CAGTGATAGAGATACTGGGAGCTATTGCCCCTCAACACAGTCAGCATGTTTTAGAGCTAGAAATAGCAAGTTAAAAT
>sll0931|31|0
CAGTGATAGAGATACTGGGAGCTAGCCAACCCTGAAGCAATGATGAGTTTTAGAGCTAGAAATAGCAAGTTAAAAT
>sll0932|52|0
CAGTGATAGAGATACTGGGAGCTACCCCAAAGGTGAGGAAGGGGAGTTTTAGAGCTAGAAATAGCAAGTTAAAAT
>sll0932|4|0
CAGTGATAGAGATACTGGGAGCTAGTAAAGGCTTCGTGCAATTGTTTTAGAGCTAGAAATAGCAAGTTAAAAT
>sll0933|9|0
CAGTGATAGAGATACTGGGAGCTAGGAAGACGGTCTCGATTGGTGTTTTAGAGCTAGAAATAGCAAGTTAAAAT
>sll0933|74|0
CAGTGATAGAGATACTGGGAGCTAGTGCTCGGAGCCACCACTGCAGTTTTAGAGCTAGAAATAGCAAGTTAAAAT
>slr0338|32|0
CAGTGATAGAGATACTGGGAGCTACTCCGTTGCCCGTTGAGCTGAGTTTTAGAGCTAGAAATAGCAAGTTAAAAT
>slr0338|59|0
CAGTGATAGAGATACTGGGAGCTACCCCGATGCGGATCGGCTGAGTTTTAGAGCTAGAAATAGCAAGTTAAAAT
>sll0936|26|0
CAGTGATAGAGATACTGGGAGCTACTGCCCCCGTGTTTCCAACAACGTTTTAGAGCTAGAAATAGCAAGTTAAAAT
>sll0936|4|0
CAGTGATAGAGATACTGGGAGCTACTGGATGAATCCCCGTAAATCTCGTTTTAGAGCTAGAAATAGCAAGTTAAAAT
>slr7091|59|0
CAGTGATAGAGATACTGGGAGCTACATGCTACGGGCCACAGTGGTTTTAGAGCTAGAAATAGCAAGTTAAAAT
>slr7091|70|0
CAGTGATAGAGATACTGGGAGCTAGTCGGGAAGGGGAATACATGCTACGTTTTAGAGCTAGAAATAGCAAGTTAAAAT
>sll1515|41|0
CAGTGATAGAGATACTGGGAGCTAAACTTCGGTTTCCACTTTGGTTTTAGAGCTAGAAATAGCAAGTTAAAAT
>sll1515|14|0
CAGTGATAGAGATACTGGGAGCTATTGTAGTCGTACTTGACTCCAGTTTTAGAGCTAGAAATAGCAAGTTAAAAT
>sll1041|9|0
CAGTGATAGAGATACTGGGAGCTAATTCAATAATGGGCTGGACGTTTTAGAGCTAGAAATAGCAAGTTAAAAT
>sll1041|44|0
CAGTGATAGAGATACTGGGAGCTATCACTTTTCGGCCAAAGCTTGTTTTAGAGCTAGAAATAGCAAGTTAAAAT
>sll1516|51|0
CAGTGATAGAGATACTGGGAGCTATCCCTGCCTCTAGCAATAGGTTTTAGAGCTAGAAATAGCAAGTTAAAAT
>sll1516|11|0
CAGTGATAGAGATACTGGGAGCTACGTCCTCCCTCATCAGTCCCAGGGTTTTAGAGCTAGAAATAGCAAGTTAAAAT
>sll1511|33|0
CAGTGATAGAGATACTGGGAGCTAGGGCTAAAGTAATTACTAGACCGTTTTAGAGCTAGAAATAGCAAGTTAAAAT
>sll1511|20|0
CAGTGATAGAGATACTGGGAGCTACTAGACCGGGAAATAATGCTGTTTTAGAGCTAGAAATAGCAAGTTAAAAT
>sll1510|81|0
CAGTGATAGAGATACTGGGAGCTATCTAACAACCAGTCTTGCCAGTTTTAGAGCTAGAAATAGCAAGTTAAAAT
>sll1510|137|0
CAGTGATAGAGATACTGGGAGCTACTAATAACAATTGCAGCAGGGTTTTAGAGCTAGAAATAGCAAGTTAAAAT
>ileS|10|0
CAGTGATAGAGATACTGGGAGCTAACGGTGTCTTTATAACTTTGTTTTAGAGCTAGAAATAGCAAGTTAAAAT
>ileS|28|0
CAGTGATAGAGATACTGGGAGCTAGCGGGTTTGGGGCAAGTTAAGTTTTAGAGCTAGAAATAGCAAGTTAAAAT
>sll1049|67|0
CAGTGATAGAGATACTGGGAGCTAATGCCATGGATGGAAACAGGTTTTAGAGCTAGAAATAGCAAGTTAAAAT
>sll1049|52|0
CAGTGATAGAGATACTGGGAGCTAACAGCGGCCACGGGACGAAGTTTTAGAGCTAGAAATAGCAAGTTAAAAT
>ndbA|18|0
CAGTGATAGAGATACTGGGAGCTATAACCACATGGGGACGACGGTTTTAGAGCTAGAAATAGCAAGTTAAAAT
>ndbA|7|0
CAGTGATAGAGATACTGGGAGCTATGGGGACGACGGGGAGAGGTGGGTTTTAGAGCTAGAAATAGCAAGTTAAAAT
>ndbB|58|0
CAGTGATAGAGATACTGGGAGCTATAGTTGACCGAGGCGTAGAGGTTTTAGAGCTAGAAATAGCAAGTTAAAAT
>ndbB|82|0
CAGTGATAGAGATACTGGGAGCTATTTCCGGTGGGGTATGGCCCTCCCGTTTTAGAGCTAGAAATAGCAAGTTAAAAT
>ndbC|50|0
CAGTGATAGAGATACTGGGAGCTATGCCCGGAGGCACTTCCCCTGTAAGTTTTAGAGCTAGAAATAGCAAGTTAAAAT
>ndbC|67|0
CAGTGATAGAGATACTGGGAGCTACAAGTTTCACTATGCCCGGGTTTTAGAGCTAGAAATAGCAAGTTAAAAT
>ppc|31|0
CAGTGATAGAGATACTGGGAGCTATTGCCATTACCAGACCAGTTAGGTTTTAGAGCTAGAAATAGCAAGTTAAAAT
>ppc|15|0
CAGTGATAGAGATACTGGGAGCTAGTTAGTGGAAAGACCGAATGCGTTTTAGAGCTAGAAATAGCAAGTTAAAAT
>ppa|64|0
CAGTGATAGAGATACTGGGAGCTATTTCCCTTGGCCCTTTCACGTTTTAGAGCTAGAAATAGCAAGTTAAAAT
>ppa|18|0
CAGTGATAGAGATACTGGGAGCTAATTTTTCTGCCCCTGTCCAGTTTTAGAGCTAGAAATAGCAAGTTAAAAT
>ppd|194|0
CAGTGATAGAGATACTGGGAGCTACCTACGCCGGGGGGATGTTTCGTTTTAGAGCTAGAAATAGCAAGTTAAAAT
>ppd|125|0
CAGTGATAGAGATACTGGGAGCTAGCAGAAGTATTTGCCCCTGTGTTTTAGAGCTAGAAATAGCAAGTTAAAAT
>ssl1533|8|0
CAGTGATAGAGATACTGGGAGCTAGGTCATTAATCTGGGCGGTGGTTTTAGAGCTAGAAATAGCAAGTTAAAAT
>ssl1533|29|0
CAGTGATAGAGATACTGGGAGCTAGGGTTTCCAAAGCTTGGCAGGTTTTAGAGCTAGAAATAGCAAGTTAAAAT
>sll1999|169|12
CAGTGATAGAGATACTGGGAGCTATCCCAATTGCATTCTCATTTTGTTTTAGAGCTAGAAATAGCAAGTTAAAAT
>sll1999|106|11
CAGTGATAGAGATACTGGGAGCTAGTTCCAACCATATAGTTATCATGTTTTAGAGCTAGAAATAGCAAGTTAAAAT
>sll1998|97|23
CAGTGATAGAGATACTGGGAGCTACTTTTTTTCCTTTTTTTGACCGTTTTAGAGCTAGAAATAGCAAGTTAAAAT
>sll1998|134|23
CAGTGATAGAGATACTGGGAGCTATGGCGACGCTCTACTTTTGTTGTTTTAGAGCTAGAAATAGCAAGTTAAAAT
>ggtA|160|0
CAGTGATAGAGATACTGGGAGCTATGCAGATTTGTCCTTGACTAAGTTTTAGAGCTAGAAATAGCAAGTTAAAAT
>ggtA|213|0
CAGTGATAGAGATACTGGGAGCTATGGCAATGTCCCGGTCTTTGTTTTAGAGCTAGAAATAGCAAGTTAAAAT
>proA2|25|0
CAGTGATAGAGATACTGGGAGCTATTGTGGGCCAGGGTGTGGAGTTTTAGAGCTAGAAATAGCAAGTTAAAAT
>proA2|10|0
CAGTGATAGAGATACTGGGAGCTAGGGTGTGGAGGGCAGAAAGGCTTGGTTTTAGAGCTAGAAATAGCAAGTTAAAAT
>ppx|17|0
CAGTGATAGAGATACTGGGAGCTACATACAGGGGTCAACAATCGTTTTAGAGCTAGAAATAGCAAGTTAAAAT
>ppx|6|0
CAGTGATAGAGATACTGGGAGCTAGGGGTCAACAATCTGGGCAGAGGAGTTTTAGAGCTAGAAATAGCAAGTTAAAAT
>sll1995|33|0
CAGTGATAGAGATACTGGGAGCTAGCCAGTTAGGGCGGTTATAGGCGTTTTAGAGCTAGAAATAGCAAGTTAAAAT
>sll1995|44|0
CAGTGATAGAGATACTGGGAGCTACCCCGCTGGAGCCAGTTAGGGGTTTTAGAGCTAGAAATAGCAAGTTAAAAT
>sll1997|48|11
CAGTGATAGAGATACTGGGAGCTAATACTGGGTAGTCATCTTTGTTTTAGAGCTAGAAATAGCAAGTTAAAAT
>sll1997|63|11
CAGTGATAGAGATACTGGGAGCTATGCTGACAATGGTTGAATCGAGGTTTTAGAGCTAGAAATAGCAAGTTAAAAT
>slr0059|58|0
CAGTGATAGAGATACTGGGAGCTATAGACAAAGTAAAGCCTAAGTTTTAGAGCTAGAAATAGCAAGTTAAAAT
>slr0059|37|0
CAGTGATAGAGATACTGGGAGCTACGGCTAAGAAGACATTGCCCAGTTTTAGAGCTAGAAATAGCAAGTTAAAAT
>slr0058|99|0
CAGTGATAGAGATACTGGGAGCTAGCCAGTCGTTTGTATCCATGGAGTTTTAGAGCTAGAAATAGCAAGTTAAAAT
>slr0058|47|0
CAGTGATAGAGATACTGGGAGCTATTTGCCGAAAGTTGAGGCGAAGAAGTTTTAGAGCTAGAAATAGCAAGTTAAAAT
>slr1552|18|0
CAGTGATAGAGATACTGGGAGCTATGACTCAGTTAGGGGCATTTCGTTTTAGAGCTAGAAATAGCAAGTTAAAAT
>slr1552|29|0
CAGTGATAGAGATACTGGGAGCTAGATCCAAGAATGACTCAGTTGTTTTAGAGCTAGAAATAGCAAGTTAAAAT
>slr0050|40|0
CAGTGATAGAGATACTGGGAGCTATGCTGGAAACATTGCGGTTACGTTTTAGAGCTAGAAATAGCAAGTTAAAAT
>slr0050|28|0
CAGTGATAGAGATACTGGGAGCTATTGCGGTTACGGGTGGGAACGCGTTTTAGAGCTAGAAATAGCAAGTTAAAAT
>ssl0483|28|0
CAGTGATAGAGATACTGGGAGCTAGTCAGATCGTACTCTGTGGCAAGTTTTAGAGCTAGAAATAGCAAGTTAAAAT
>ssl0483|71|0
CAGTGATAGAGATACTGGGAGCTAGGCTATGCCGAGTTGGTCGCACGTTTTAGAGCTAGAAATAGCAAGTTAAAAT
>sphS|105|0
CAGTGATAGAGATACTGGGAGCTATGGGAAACTTCCTGGGTATCGTTTTAGAGCTAGAAATAGCAAGTTAAAAT
>sphS|124|0
CAGTGATAGAGATACTGGGAGCTAGGGACACAAGGGACAGGGAATGTTTTAGAGCTAGAAATAGCAAGTTAAAAT
>ssr1155|44|0
CAGTGATAGAGATACTGGGAGCTATTCTGCCGGCAGGGAAAGGTCTGTTTTAGAGCTAGAAATAGCAAGTTAAAAT
>ssr1155|55|0
CAGTGATAGAGATACTGGGAGCTATCGCCAGGGATTCTGCCGGCAGTTTTAGAGCTAGAAATAGCAAGTTAAAAT
>sgl0001|10|0
CAGTGATAGAGATACTGGGAGCTACTTATTTTTTCACCAGTGTGTTTTAGAGCTAGAAATAGCAAGTTAAAAT
>sgl0001|39|0
CAGTGATAGAGATACTGGGAGCTATCCGTTACCTCTTCCCCGATCCAGTTTTAGAGCTAGAAATAGCAAGTTAAAAT
>pykF|50|0
CAGTGATAGAGATACTGGGAGCTACTTCCTTGCTTTGGGTCGCGGTTTTAGAGCTAGAAATAGCAAGTTAAAAT
>pykF|12|0
CAGTGATAGAGATACTGGGAGCTATTTTGGTACGACGGGGAAGGTTTTAGAGCTAGAAATAGCAAGTTAAAAT
>bchB|52|0
CAGTGATAGAGATACTGGGAGCTATGGGTCTGAAATTTCGCCCTTGTTTTAGAGCTAGAAATAGCAAGTTAAAAT
>bchB|109|0
CAGTGATAGAGATACTGGGAGCTATTTCCTTTAAACGCTCCGTTGCTTGTTTTAGAGCTAGAAATAGCAAGTTAAAAT
>bchE|24|0
CAGTGATAGAGATACTGGGAGCTATTCGGCTACCAATGGCCGGGTGGTTTTAGAGCTAGAAATAGCAAGTTAAAAT
>bchE|44|0
CAGTGATAGAGATACTGGGAGCTAGGTGGCAGTTGTTCCTTTGGAATTGTTTTAGAGCTAGAAATAGCAAGTTAAAAT
>ssl0312|58|0
CAGTGATAGAGATACTGGGAGCTACTCGTGGAACCATACGCGGAATTGTTTTAGAGCTAGAAATAGCAAGTTAAAAT
>ssl0312|45|0
CAGTGATAGAGATACTGGGAGCTACGCGGAATTTGGCGAAATCCGAGTTTTAGAGCTAGAAATAGCAAGTTAAAAT
>dpm1_2|53|0
CAGTGATAGAGATACTGGGAGCTATCAGAGAATACATTGGCCCCGTTTTAGAGCTAGAAATAGCAAGTTAAAAT
>dpm1_2|15|0
CAGTGATAGAGATACTGGGAGCTACACTGATGTCAGACCGGCTGTTTTAGAGCTAGAAATAGCAAGTTAAAAT
>rpoC1|18|0
CAGTGATAGAGATACTGGGAGCTATTTTGACGTAATCAAACCGGTTTTAGAGCTAGAAATAGCAAGTTAAAAT
>rpoC1|7|0
CAGTGATAGAGATACTGGGAGCTATCAAACCGAGGTTCTGATTGTTTTAGAGCTAGAAATAGCAAGTTAAAAT
>sll1692|250|0
CAGTGATAGAGATACTGGGAGCTATTCCGTCTTAACAACTTGGCTAGTTTTAGAGCTAGAAATAGCAAGTTAAAAT
>sll1692|140|0
CAGTGATAGAGATACTGGGAGCTACCATTAAGCGTGATTCAAGTGTTTTAGAGCTAGAAATAGCAAGTTAAAAT
>slr8044|13|0
CAGTGATAGAGATACTGGGAGCTACGGTCCGTTTAAGAGCTTCTTCGGGTTTTAGAGCTAGAAATAGCAAGTTAAAAT
>slr8044|37|0
CAGTGATAGAGATACTGGGAGCTACCTAAGAGTACCTTGGCCAGTTTTAGAGCTAGAAATAGCAAGTTAAAAT
>rpoC2|32|0
CAGTGATAGAGATACTGGGAGCTAGGGCAATGAGTTTTTTCAGGGTTTTAGAGCTAGAAATAGCAAGTTAAAAT
>rpoC2|19|0
CAGTGATAGAGATACTGGGAGCTAGTTTTTTCAGGCGGCCTTTGTCGAGTTTTAGAGCTAGAAATAGCAAGTTAAAAT
>slr2027|56|0
CAGTGATAGAGATACTGGGAGCTATTCCTCTAGGGCCCAACGCGTTTTAGAGCTAGAAATAGCAAGTTAAAAT
>slr2027|67|0
CAGTGATAGAGATACTGGGAGCTATTAAGCCCGACCATTCCTCTAGTTTTAGAGCTAGAAATAGCAAGTTAAAAT
>slr2024|44|0
CAGTGATAGAGATACTGGGAGCTACATATCCTTAACTCGCATAGTTTTAGAGCTAGAAATAGCAAGTTAAAAT
>slr2024|7|0
CAGTGATAGAGATACTGGGAGCTATCGATGACTAGAATCTTGTGTTTTAGAGCTAGAAATAGCAAGTTAAAAT
>sll1121|37|0
CAGTGATAGAGATACTGGGAGCTAGGTTCAGGGAAGTTTGATTCAGTTTTAGAGCTAGAAATAGCAAGTTAAAAT
>sll1121|53|0
CAGTGATAGAGATACTGGGAGCTACTCTGGCGGAGTTGCTCTAGGTTCGTTTTAGAGCTAGAAATAGCAAGTTAAAAT
>sll1864|59|0
CAGTGATAGAGATACTGGGAGCTAACGGCTATCGATGGCAGTGGTTTTAGAGCTAGAAATAGCAAGTTAAAAT
>sll1864|13|0
CAGTGATAGAGATACTGGGAGCTATTGTTGCCACCGTTGCCAAAGTTTTAGAGCTAGAAATAGCAAGTTAAAAT
>slr1638|112|0
CAGTGATAGAGATACTGGGAGCTATCTCTTTAATCTCGGGGCTGGGTTTTAGAGCTAGAAATAGCAAGTTAAAAT
>slr1638|84|0
CAGTGATAGAGATACTGGGAGCTATTGGGCAATCCAGGCTAAGGTTTCGTTTTAGAGCTAGAAATAGCAAGTTAAAAT
>sll1866|3|0
CAGTGATAGAGATACTGGGAGCTAAATCCGATTGACTAACTAGGTTTTAGAGCTAGAAATAGCAAGTTAAAAT
>sll1866|63|0
CAGTGATAGAGATACTGGGAGCTAAAGCCGGCACTGTATCCGTGTTTTAGAGCTAGAAATAGCAAGTTAAAAT
>sll1861|8|3
CAGTGATAGAGATACTGGGAGCTATGTCCGTGCTGTAAAGTTCTGTTTTAGAGCTAGAAATAGCAAGTTAAAAT
>sll1861|183|15
CAGTGATAGAGATACTGGGAGCTAACATCGAGAAGTAATCCCAGTTTTAGAGCTAGAAATAGCAAGTTAAAAT
>isiB|49|0
CAGTGATAGAGATACTGGGAGCTATTTCTTTTTGAATCAGTTCAGCAAGTTTTAGAGCTAGAAATAGCAAGTTAAAAT
>isiB|34|0
CAGTGATAGAGATACTGGGAGCTAGCAATGGTTTCAGTGTTGCGTTTTAGAGCTAGAAATAGCAAGTTAAAAT
>isiA|43|0
CAGTGATAGAGATACTGGGAGCTATCAGCGAAACGGGCATTGCGTTTTAGAGCTAGAAATAGCAAGTTAAAAT
>isiA|7|0
CAGTGATAGAGATACTGGGAGCTACTGAACGGTGTCGTTGCCATGTTTTAGAGCTAGAAATAGCAAGTTAAAAT
>gdhB|8|0
CAGTGATAGAGATACTGGGAGCTAGGGTAAGCTTAAACAGAAATGTTTTAGAGCTAGAAATAGCAAGTTAAAAT
>gdhB|32|0
CAGTGATAGAGATACTGGGAGCTAGGGCAATGCCGCTGGCCAAGGTTTTAGAGCTAGAAATAGCAAGTTAAAAT
>sll1691|10|0
CAGTGATAGAGATACTGGGAGCTATTGGCTAGTAAACTGACTCCGAGTTTTAGAGCTAGAAATAGCAAGTTAAAAT
>sll1691|31|0
CAGTGATAGAGATACTGGGAGCTATCCACTCGCCTTGCCACATGTTTTAGAGCTAGAAATAGCAAGTTAAAAT
>slr1636|109|0
CAGTGATAGAGATACTGGGAGCTATTCTGCGGATTTTTCTTCCACCGTTTTAGAGCTAGAAATAGCAAGTTAAAAT
>slr1636|126|0
CAGTGATAGAGATACTGGGAGCTAGACTGGGAAGCGTATTCTGGTTTTAGAGCTAGAAATAGCAAGTTAAAAT
>slr1634|174|0
CAGTGATAGAGATACTGGGAGCTACTAAGAGCACAGCACTCATGTTTTAGAGCTAGAAATAGCAAGTTAAAAT
>slr1634|79|0
CAGTGATAGAGATACTGGGAGCTACCACCAATAGACAAACTAACAGTTTTAGAGCTAGAAATAGCAAGTTAAAAT
>slr1635|48|11
CAGTGATAGAGATACTGGGAGCTAATACTGGGTAGTCATCTTTGTTTTAGAGCTAGAAATAGCAAGTTAAAAT
>slr1635|63|11
CAGTGATAGAGATACTGGGAGCTACAAACTTAAATGTGTCTAATACGTTTTAGAGCTAGAAATAGCAAGTTAAAAT
>pfkA2|65|0
CAGTGATAGAGATACTGGGAGCTAGCTGAGGCCTTAACCACTGCTGTTTTAGAGCTAGAAATAGCAAGTTAAAAT
>pfkA2|50|0
CAGTGATAGAGATACTGGGAGCTACTGCTCGGATGACGGCATTGGTTTTAGAGCTAGAAATAGCAAGTTAAAAT
>secA|24|0
CAGTGATAGAGATACTGGGAGCTACTTTTTCAGTTTGCGGGTATTGTTTTAGAGCTAGAAATAGCAAGTTAAAAT
>secA|54|0
CAGTGATAGAGATACTGGGAGCTAGGTTGACCTCCGCCACGTAGTTTTAGAGCTAGAAATAGCAAGTTAAAAT
>slr8023|49|0
CAGTGATAGAGATACTGGGAGCTACTGAGCCAATCAAGCGTCCTCGTTTTAGAGCTAGAAATAGCAAGTTAAAAT
>slr8023|105|0
CAGTGATAGAGATACTGGGAGCTATGCTCCCACCGGCGGGGCAGCGTAGTTTTAGAGCTAGAAATAGCAAGTTAAAAT
>slr0784|162|0
CAGTGATAGAGATACTGGGAGCTAGGGTAATAGCTAGGGCCAGGTTTTAGAGCTAGAAATAGCAAGTTAAAAT
>slr0784|92|0
CAGTGATAGAGATACTGGGAGCTAGGGCAGTGCTCAGCACAATGGCCGTTTTAGAGCTAGAAATAGCAAGTTAAAAT
>slr0787|133|0
CAGTGATAGAGATACTGGGAGCTATCGCCAGGGGTTGCGGGTATCCGGTTTTAGAGCTAGAAATAGCAAGTTAAAAT
>slr0787|70|0
CAGTGATAGAGATACTGGGAGCTAGCCTTTTCTAGCGCAAGATTAAGTTTTAGAGCTAGAAATAGCAAGTTAAAAT
>sll1884|16|0
CAGTGATAGAGATACTGGGAGCTACTGCTCACGGATTTTAGGGAGTTTTAGAGCTAGAAATAGCAAGTTAAAAT
>sll1884|3|0
CAGTGATAGAGATACTGGGAGCTATTTTAGGGATGGAACGGGTCATGTTTTAGAGCTAGAAATAGCAAGTTAAAAT
>slr0782|33|0
CAGTGATAGAGATACTGGGAGCTATGGGGCCATTAGAGCACAGGGGTTTTAGAGCTAGAAATAGCAAGTTAAAAT
>slr0782|52|0
CAGTGATAGAGATACTGGGAGCTATGCAATCACAGGACGAGGATGGTTTTAGAGCTAGAAATAGCAAGTTAAAAT
>aspA|114|0
CAGTGATAGAGATACTGGGAGCTAAATAGTGACACTTCAATGCGTTTTAGAGCTAGAAATAGCAAGTTAAAAT
>aspA|163|0
CAGTGATAGAGATACTGGGAGCTAGTCCTGGTTAATATATCTACGATGTTTTAGAGCTAGAAATAGCAAGTTAAAAT
>aspC|88|0
CAGTGATAGAGATACTGGGAGCTATTAAATCCAGGCCCTGTTCCCGTTTTAGAGCTAGAAATAGCAAGTTAAAAT
>aspC|25|0
CAGTGATAGAGATACTGGGAGCTAGGGGGGTAAGGCTTGTAGGCGATGTTTTAGAGCTAGAAATAGCAAGTTAAAAT
>slr2079|24|0
CAGTGATAGAGATACTGGGAGCTAGATTGATGATGTACGACTTTGTTTTAGAGCTAGAAATAGCAAGTTAAAAT
>slr2079|51|0
CAGTGATAGAGATACTGGGAGCTATCGCCATGGCATTAGGTTTGTTTTAGAGCTAGAAATAGCAAGTTAAAAT
>moeA|64|0
CAGTGATAGAGATACTGGGAGCTATAGCTACCATCAACATCCAGTTTTAGAGCTAGAAATAGCAAGTTAAAAT
>moeA|19|0
CAGTGATAGAGATACTGGGAGCTATGGGCTTGGATAATTTCAAGTTTTAGAGCTAGAAATAGCAAGTTAAAAT
>icfA2|25|0
CAGTGATAGAGATACTGGGAGCTAACTGAGGTATTTTGAGTTAGTTTTAGAGCTAGAAATAGCAAGTTAAAAT
>icfA2|63|0
CAGTGATAGAGATACTGGGAGCTATGGGGTAATTTAGCTGAGTATCGTTTTAGAGCTAGAAATAGCAAGTTAAAAT
>aspS|34|0
CAGTGATAGAGATACTGGGAGCTAGGGTCACTGTCTCCCCCAGATGTTTTAGAGCTAGAAATAGCAAGTTAAAAT
>aspS|55|0
CAGTGATAGAGATACTGGGAGCTACGGCGATCGACCCAACCGTAGAGTTTTAGAGCTAGAAATAGCAAGTTAAAAT
>slr2070|11|0
CAGTGATAGAGATACTGGGAGCTAGTTTACTGTTTGGGTGGAGTCTCGTTTTAGAGCTAGAAATAGCAAGTTAAAAT
>slr2070|23|0
CAGTGATAGAGATACTGGGAGCTAGTTCCTATGGCAAGTTTACTGTTTGTTTTAGAGCTAGAAATAGCAAGTTAAAAT
>sll1725|16|0
CAGTGATAGAGATACTGGGAGCTAGGCCTGGCACAGCTTGGGTCAGTTTTAGAGCTAGAAATAGCAAGTTAAAAT
>sll1725|5|0
CAGTGATAGAGATACTGGGAGCTAGCTTGGGTCATGGGGGAGGCAGTTTTAGAGCTAGAAATAGCAAGTTAAAAT
>slr0498|169|0
CAGTGATAGAGATACTGGGAGCTAGTTTTCCAAAGAGAGCTGAGTTTTAGAGCTAGAAATAGCAAGTTAAAAT
>slr0498|124|0
CAGTGATAGAGATACTGGGAGCTAATAGTCACCGTGAACAAGAGTTTTAGAGCTAGAAATAGCAAGTTAAAAT
>sll0098|18|0
CAGTGATAGAGATACTGGGAGCTATTCCGGCAGGGAAAGGGATAGTAGGTTTTAGAGCTAGAAATAGCAAGTTAAAAT
>sll0098|4|0
CAGTGATAGAGATACTGGGAGCTATAGTAGAGGAGCGGGGGAAGGTTTTAGAGCTAGAAATAGCAAGTTAAAAT
>slr1306|9|0
CAGTGATAGAGATACTGGGAGCTAGTCTTAAACCCCATTGTTAGACCGTTTTAGAGCTAGAAATAGCAAGTTAAAAT
>slr1306|71|0
CAGTGATAGAGATACTGGGAGCTAAAGCCCCAGTAGGACTGACGTTTTAGAGCTAGAAATAGCAAGTTAAAAT
>slr1307|4|0
CAGTGATAGAGATACTGGGAGCTATTTCTAGCAATTGCTGGGTTGTGTGTTTTAGAGCTAGAAATAGCAAGTTAAAAT
>slr1307|95|0
CAGTGATAGAGATACTGGGAGCTAGCCTTAGCCATGATCGGATTGTCCGTTTTAGAGCTAGAAATAGCAAGTTAAAAT
>slr1305|44|0
CAGTGATAGAGATACTGGGAGCTACGCTGGAGAATTTTAAGATTCAAAGTTTTAGAGCTAGAAATAGCAAGTTAAAAT
>slr1305|31|0
CAGTGATAGAGATACTGGGAGCTATTCAAAGGGCTATCGTCAAGTTTTAGAGCTAGAAATAGCAAGTTAAAAT
>slr1302|17|0
CAGTGATAGAGATACTGGGAGCTAGGCCATTATCCCAGCAATCCGTTTTAGAGCTAGAAATAGCAAGTTAAAAT
>slr1302|3|0
CAGTGATAGAGATACTGGGAGCTAGCAATCCAGGCCAGAATGCCAGTTTTAGAGCTAGAAATAGCAAGTTAAAAT
>slr1303|78|0
CAGTGATAGAGATACTGGGAGCTATTGGCGATCGCCTAGGGTTGGGTTTTAGAGCTAGAAATAGCAAGTTAAAAT
>slr1303|62|0
CAGTGATAGAGATACTGGGAGCTAGGGTTGGGGGAATGCGGTGCAACGTTTTAGAGCTAGAAATAGCAAGTTAAAAT
>slr1301|58|0
CAGTGATAGAGATACTGGGAGCTACAGGCCAGAAGTTTTAACTGTTTTAGAGCTAGAAATAGCAAGTTAAAAT
>slr1301|163|0
CAGTGATAGAGATACTGGGAGCTACTCAGGTTTAGGATCCATAGTTTTAGAGCTAGAAATAGCAAGTTAAAAT
>ssr2781|26|0
CAGTGATAGAGATACTGGGAGCTAGCGTGGGACTCAGCGGGGGTGGTTTTAGAGCTAGAAATAGCAAGTTAAAAT
>ssr2781|3|0
CAGTGATAGAGATACTGGGAGCTAATTGTTGTCCGGCTTCCATGTTTTAGAGCTAGAAATAGCAAGTTAAAAT
>ssr2786|19|0
CAGTGATAGAGATACTGGGAGCTACTCAAGGTAATTGCCAGACTAAGTTTTAGAGCTAGAAATAGCAAGTTAAAAT
>ssr2786|45|0
CAGTGATAGAGATACTGGGAGCTACTTTTTCGGCCATGGCCAAGCTGTTTTAGAGCTAGAAATAGCAAGTTAAAAT
>ski2|8|0
CAGTGATAGAGATACTGGGAGCTATCAGCAGGGTTAGCGTAGGCTGTTTTAGAGCTAGAAATAGCAAGTTAAAAT
>ski2|24|0
CAGTGATAGAGATACTGGGAGCTAGGGAAAGGCGAATAGATCAGCGTTTTAGAGCTAGAAATAGCAAGTTAAAAT
>ssl2971|81|0
CAGTGATAGAGATACTGGGAGCTACCGGCCATAACGTAAATAGGCAGGTTTTAGAGCTAGAAATAGCAAGTTAAAAT
>ssl2971|181|0
CAGTGATAGAGATACTGGGAGCTATGGTTGCCCCTGGGGTTTGGTGATGTTTTAGAGCTAGAAATAGCAAGTTAAAAT
>pxcA|61|0
CAGTGATAGAGATACTGGGAGCTAGACCGGAAGGCTTGCTCCAGTTTTAGAGCTAGAAATAGCAAGTTAAAAT
>pxcA|77|0
CAGTGATAGAGATACTGGGAGCTATTTCTTTTATTTTTAGGGCAGACGTTTTAGAGCTAGAAATAGCAAGTTAAAAT
>slr0483|20|0
CAGTGATAGAGATACTGGGAGCTATCTTCAACCAGTCCTTTATTATTGTTTTAGAGCTAGAAATAGCAAGTTAAAAT
>slr0483|70|0
CAGTGATAGAGATACTGGGAGCTATTGGTCCTACATCGGTTTTAATCCGTTTTAGAGCTAGAAATAGCAAGTTAAAAT
>slr0355|84|0
CAGTGATAGAGATACTGGGAGCTACCAACTTCATCTCCTGCTTGTTTTAGAGCTAGAAATAGCAAGTTAAAAT
>slr0355|21|0
CAGTGATAGAGATACTGGGAGCTACCGAGAATGCCAACCCGCAAGTTTTAGAGCTAGAAATAGCAAGTTAAAAT
>glmU|120|0
CAGTGATAGAGATACTGGGAGCTATCTGTCTTTCCGGGGCCAGGTTTTAGAGCTAGAAATAGCAAGTTAAAAT
>glmU|37|0
CAGTGATAGAGATACTGGGAGCTACCTTGGGTAAATCTGATTTCATGCGTTTTAGAGCTAGAAATAGCAAGTTAAAAT
>glmS|28|0
CAGTGATAGAGATACTGGGAGCTATGAGGATATTTACTGCCGTTTGTTTTAGAGCTAGAAATAGCAAGTTAAAAT
>glmS|47|0
CAGTGATAGAGATACTGGGAGCTAGCGTTCTAGCCCTTCAATGGTTTTAGAGCTAGAAATAGCAAGTTAAAAT
>rps32|73|0
CAGTGATAGAGATACTGGGAGCTACAAAGCCTTTTGCGCTTGGGGTTTTAGAGCTAGAAATAGCAAGTTAAAAT
>rps32|47|0
CAGTGATAGAGATACTGGGAGCTAGCTTGTCTGCGCCAGTGGGCCGTTTTAGAGCTAGAAATAGCAAGTTAAAAT
>p|56|0
CAGTGATAGAGATACTGGGAGCTAGGTGGATTTTCTCGGACATGATTGTTTTAGAGCTAGAAATAGCAAGTTAAAAT
>p|15|0
CAGTGATAGAGATACTGGGAGCTACTCCTAGGGAGAATAAAGCGTTTTAGAGCTAGAAATAGCAAGTTAAAAT
>cyaA|10|0
CAGTGATAGAGATACTGGGAGCTACCTTTTCCAAGCTGACGGTAGTTTTAGAGCTAGAAATAGCAAGTTAAAAT
>cyaA|46|0
CAGTGATAGAGATACTGGGAGCTAGGGGTCGCAATCCAAATACCCCGTTTTAGAGCTAGAAATAGCAAGTTAAAAT
>ssl3379|35|0
CAGTGATAGAGATACTGGGAGCTAGGTTTTGCGGACTGTGCTAGTTGTTTTAGAGCTAGAAATAGCAAGTTAAAAT
>ssl3379|19|0
CAGTGATAGAGATACTGGGAGCTAGTTAGGCGATCGGGGGTGCGTTTTAGAGCTAGAAATAGCAAGTTAAAAT
>sll7067|91|0
CAGTGATAGAGATACTGGGAGCTATATTTCCGTTGTAGCAAGATGTTTTAGAGCTAGAAATAGCAAGTTAAAAT
>sll7067|140|0
CAGTGATAGAGATACTGGGAGCTATTGGTCATAGTAGTTAGTCGTTTTAGAGCTAGAAATAGCAAGTTAAAAT
>sll7066|19|0
CAGTGATAGAGATACTGGGAGCTACGTGCCAATCACTCTGCATGGTTAGTTTTAGAGCTAGAAATAGCAAGTTAAAAT
>sll7066|108|0
CAGTGATAGAGATACTGGGAGCTAAGGTTTTGCCGGGAATATAGTTTTAGAGCTAGAAATAGCAAGTTAAAAT
>sll7065|103|0
CAGTGATAGAGATACTGGGAGCTACCCGCACCATTAACCGCCAGTTTTAGAGCTAGAAATAGCAAGTTAAAAT
>sll7065|55|0
CAGTGATAGAGATACTGGGAGCTACCCACACCACCAATGTGTAAAGGTTTTAGAGCTAGAAATAGCAAGTTAAAAT
>sll7064|29|0
CAGTGATAGAGATACTGGGAGCTATTTCATATTGGTGGTAGTGGTAAGTTTTAGAGCTAGAAATAGCAAGTTAAAAT
>sll7064|14|0
CAGTGATAGAGATACTGGGAGCTAGTGGTAAAGGTTCTTCATTAGGGTTTTAGAGCTAGAAATAGCAAGTTAAAAT
>sll7063|233|0
CAGTGATAGAGATACTGGGAGCTACCCAAGCTTGACCTTTTTCTGTTTTAGAGCTAGAAATAGCAAGTTAAAAT
>sll7063|262|0
CAGTGATAGAGATACTGGGAGCTATAAGGTGCAATCTGTTCTGGTTTTAGAGCTAGAAATAGCAAGTTAAAAT
>ssl1263|76|0
CAGTGATAGAGATACTGGGAGCTACAAGAGCGACCCACAATGCGTTTTAGAGCTAGAAATAGCAAGTTAAAAT
>ssl1263|47|0
CAGTGATAGAGATACTGGGAGCTACCGTTTCCTTCACCCGGCCGTCGGTTTTAGAGCTAGAAATAGCAAGTTAAAAT
>sll0585|35|0
CAGTGATAGAGATACTGGGAGCTATTTCCGATGATGGTAAAGTTTCGCGTTTTAGAGCTAGAAATAGCAAGTTAAAAT
>sll0585|3|0
CAGTGATAGAGATACTGGGAGCTATTAACCTATCCTCAATTCTGTTTTAGAGCTAGAAATAGCAAGTTAAAAT
>slr1837|34|0
CAGTGATAGAGATACTGGGAGCTAGGGCTTTGCTCAAGGGTTCCGTTAGTTTTAGAGCTAGAAATAGCAAGTTAAAAT
>slr1837|4|0
CAGTGATAGAGATACTGGGAGCTATCGTCCACTAAGAGGATATGTTTTAGAGCTAGAAATAGCAAGTTAAAAT
>sll0237|58|0
CAGTGATAGAGATACTGGGAGCTATGTTCGATCACAGCCATTAAGTTTTAGAGCTAGAAATAGCAAGTTAAAAT
>sll0237|84|0
CAGTGATAGAGATACTGGGAGCTACGTAGACCACTACTTCCCGGTTTTAGAGCTAGAAATAGCAAGTTAAAAT
>sll0236|4|0
CAGTGATAGAGATACTGGGAGCTACTGAAATCAAAGGGAGAAAGTTTTAGAGCTAGAAATAGCAAGTTAAAAT
>sll0236|37|0
CAGTGATAGAGATACTGGGAGCTAAACTGGTCTATTTCCTGGTGTTTTAGAGCTAGAAATAGCAAGTTAAAAT
>sll0022|17|0
CAGTGATAGAGATACTGGGAGCTATAGGCCGAGAAATATTACCGGTTTTAGAGCTAGAAATAGCAAGTTAAAAT
>sll0022|119|0
CAGTGATAGAGATACTGGGAGCTACCACTACCCTGATTGGTTTTGGTTTTAGAGCTAGAAATAGCAAGTTAAAAT
>sll0230|90|0
CAGTGATAGAGATACTGGGAGCTACGGAAACCCCCACACCCAGGTTTTAGAGCTAGAAATAGCAAGTTAAAAT
>sll0230|38|0
CAGTGATAGAGATACTGGGAGCTATAGCTTTTACTCGTCGGTAAGTTTTAGAGCTAGAAATAGCAAGTTAAAAT
>ndhD3|8|0
CAGTGATAGAGATACTGGGAGCTATAACTGGCAGGATTAAGAGCGTTTTAGAGCTAGAAATAGCAAGTTAAAAT
>ndhD3|20|0
CAGTGATAGAGATACTGGGAGCTATCAAAGCTCCGATAACTGGCGTTTTAGAGCTAGAAATAGCAAGTTAAAAT
>ssr6026|64|1
CAGTGATAGAGATACTGGGAGCTACACTTTCAATCTGGGCTAATGTTTTAGAGCTAGAAATAGCAAGTTAAAAT
>ssr6026|5|1
CAGTGATAGAGATACTGGGAGCTAGATCGCTTCTTTGGTGTCGGTTTTAGAGCTAGAAATAGCAAGTTAAAAT
>sll8025|97|0
CAGTGATAGAGATACTGGGAGCTAGGTTTGAGTAGAAGAATACTCAGTTTTAGAGCTAGAAATAGCAAGTTAAAAT
>sll8025|85|0
CAGTGATAGAGATACTGGGAGCTAATACTCAAGGCTAGAGCAAGTTTTAGAGCTAGAAATAGCAAGTTAAAAT
>sll0808|249|1
CAGTGATAGAGATACTGGGAGCTAATTGATAACAGAGTGAAGCGTTTTAGAGCTAGAAATAGCAAGTTAAAAT
>sll0808|326|2
CAGTGATAGAGATACTGGGAGCTATTTTCTGATATTCTGCTCGCTTTGTTTTAGAGCTAGAAATAGCAAGTTAAAAT
>ndhD5|4|0
CAGTGATAGAGATACTGGGAGCTATTCCGCTGAAACTGCAAATAGTTTTAGAGCTAGAAATAGCAAGTTAAAAT
>ndhD5|39|0
CAGTGATAGAGATACTGGGAGCTAGCAAATGACCACCGTGGCCCAGTTTTAGAGCTAGAAATAGCAAGTTAAAAT
>melB|16|0
CAGTGATAGAGATACTGGGAGCTAGTGGTGAAGTGAAGTTTTTCGGGTTTTAGAGCTAGAAATAGCAAGTTAAAAT
>melB|5|0
CAGTGATAGAGATACTGGGAGCTAGTTTTTCGGCGGAAAGGGATGTTTTAGAGCTAGAAATAGCAAGTTAAAAT
>proC|4|0
CAGTGATAGAGATACTGGGAGCTACCGCCGATGATACCGAGTTGAAGTTTTAGAGCTAGAAATAGCAAGTTAAAAT
>proC|55|0
CAGTGATAGAGATACTGGGAGCTAGGTCTTTTCTGCGATTAAGCGTTTTAGAGCTAGAAATAGCAAGTTAAAAT
>lmbP|11|0
CAGTGATAGAGATACTGGGAGCTAACTAATGCGGACAGGGGCAGTTTTAGAGCTAGAAATAGCAAGTTAAAAT
>lmbP|132|0
CAGTGATAGAGATACTGGGAGCTAGTCAAATAAATGACTCAGAAAGTTTTAGAGCTAGAAATAGCAAGTTAAAAT
>ssr2962|54|0
CAGTGATAGAGATACTGGGAGCTATCCTCATCCCTCGAATACAGTTTTAGAGCTAGAAATAGCAAGTTAAAAT
>ssr2962|31|0
CAGTGATAGAGATACTGGGAGCTACGACCACCACACTGACCGGGTTTTAGAGCTAGAAATAGCAAGTTAAAAT
>slr0209|54|0
CAGTGATAGAGATACTGGGAGCTAACACGGGACGATTCCACCAGTTTTAGAGCTAGAAATAGCAAGTTAAAAT
>slr0209|31|0
CAGTGATAGAGATACTGGGAGCTAGGGCTGTTCTCGACCTGATTCTGGTTTTAGAGCTAGAAATAGCAAGTTAAAAT
>sll1722|89|0
CAGTGATAGAGATACTGGGAGCTAATGGGAAGCCTTAGCCCTAGTTTTAGAGCTAGAAATAGCAAGTTAAAAT
>sll1722|76|0
CAGTGATAGAGATACTGGGAGCTAGCCCTATGGCCCAATCCACGTTTTAGAGCTAGAAATAGCAAGTTAAAAT
>sll1723|10|0
CAGTGATAGAGATACTGGGAGCTACGGGGATAGCGTTTAACAACGTGTTTTAGAGCTAGAAATAGCAAGTTAAAAT
>sll1723|31|0
CAGTGATAGAGATACTGGGAGCTAATGAACGTTTCCGAATAACGTTTTAGAGCTAGAAATAGCAAGTTAAAAT
>sll1726|24|0
CAGTGATAGAGATACTGGGAGCTAAAGGTAGCCATGGTATTTTGTTTTAGAGCTAGAAATAGCAAGTTAAAAT
>sll1726|42|0
CAGTGATAGAGATACTGGGAGCTAATTGGCGATCGAGGGCAAAGTTTTAGAGCTAGAAATAGCAAGTTAAAAT
>slr0207|42|0
CAGTGATAGAGATACTGGGAGCTAGTCTGCAACAAACTCAGGAAGTTTTAGAGCTAGAAATAGCAAGTTAAAAT
>slr0207|87|0
CAGTGATAGAGATACTGGGAGCTATCGGTTCTTGGACAGGATGGTTTTAGAGCTAGAAATAGCAAGTTAAAAT
>sll0732|4|0
CAGTGATAGAGATACTGGGAGCTATCAGGCAAATTAACTGGTTGTTTTAGAGCTAGAAATAGCAAGTTAAAAT
>sll0732|21|0
CAGTGATAGAGATACTGGGAGCTACAGCTACAGGGAGAATAATCGTTTTAGAGCTAGAAATAGCAAGTTAAAAT
>sll0733|68|0
CAGTGATAGAGATACTGGGAGCTACTGCCAGATGGGCAATATCAGTTTTAGAGCTAGAAATAGCAAGTTAAAAT
>sll0733|21|0
CAGTGATAGAGATACTGGGAGCTACTATTAAGCCGATAGTCAGGTTTTAGAGCTAGAAATAGCAAGTTAAAAT
>pmbA|34|0
CAGTGATAGAGATACTGGGAGCTAGCGCTTTCCGCTCCGGCTTGTTGTTTTAGAGCTAGAAATAGCAAGTTAAAAT
>pmbA|151|0
CAGTGATAGAGATACTGGGAGCTACCATTTTTCCATAACCGCAGTTTTAGAGCTAGAAATAGCAAGTTAAAAT
>cysM|40|0
CAGTGATAGAGATACTGGGAGCTACTGTTAAGGCGAATCAAGGGTTTTAGAGCTAGAAATAGCAAGTTAAAAT
>cysM|28|0
CAGTGATAGAGATACTGGGAGCTAATCAAGGGGGTGTGGCCAAGTTTTAGAGCTAGAAATAGCAAGTTAAAAT
>sll1293|36|0
CAGTGATAGAGATACTGGGAGCTAAAGGAATAGCCACCGTCAGGTTTTAGAGCTAGAAATAGCAAGTTAAAAT
>sll1293|54|0
CAGTGATAGAGATACTGGGAGCTACCTCCCGGGTTTTAGCTAAGTTTTAGAGCTAGAAATAGCAAGTTAAAAT
>sll1291|9|0
CAGTGATAGAGATACTGGGAGCTATTCGTGGCCGGGGAAGAAGACAGGTTTTAGAGCTAGAAATAGCAAGTTAAAAT
>sll1291|22|0
CAGTGATAGAGATACTGGGAGCTAGTGTGGTCTGATTCGTGGCCGGTTTTAGAGCTAGAAATAGCAAGTTAAAAT
>sll1296|17|0
CAGTGATAGAGATACTGGGAGCTACGGGCTTCGGCGGTAATGGCGGCGGTTTTAGAGCTAGAAATAGCAAGTTAAAAT
>sll1296|31|0
CAGTGATAGAGATACTGGGAGCTAAAGGCCTGACGGGCTTCGGGTTTTAGAGCTAGAAATAGCAAGTTAAAAT
>cysH|4|0
CAGTGATAGAGATACTGGGAGCTATCGAGCTTAGTCAGAGTATGTTTTAGAGCTAGAAATAGCAAGTTAAAAT
>cysH|30|0
CAGTGATAGAGATACTGGGAGCTATTTTCCAGCTCCGTTTGTAAGGTGTTTTAGAGCTAGAAATAGCAAGTTAAAAT
>cysK|49|0
CAGTGATAGAGATACTGGGAGCTACTGGCAATTTTCATAGGTAGTTTTAGAGCTAGAAATAGCAAGTTAAAAT
>cysK|34|0
CAGTGATAGAGATACTGGGAGCTAGGTAAGGGCCCACCAAGAAGTTTTAGAGCTAGAAATAGCAAGTTAAAAT
>sll1340|64|0
CAGTGATAGAGATACTGGGAGCTAGTCACTCTCAGGTGGGCTTGTTTTAGAGCTAGAAATAGCAAGTTAAAAT
>sll1340|51|0
CAGTGATAGAGATACTGGGAGCTAGGTGGGCTTTGGTTTGAGGCATGTTTTAGAGCTAGAAATAGCAAGTTAAAAT
>sll0051|17|0
CAGTGATAGAGATACTGGGAGCTATCGCCTGGCGCATGTACTCAGTTTTAGAGCTAGAAATAGCAAGTTAAAAT
>sll0051|43|0
CAGTGATAGAGATACTGGGAGCTACCACCCCCGCATCCCTCATAAGTTTTAGAGCTAGAAATAGCAAGTTAAAAT
>cysA|104|0
CAGTGATAGAGATACTGGGAGCTAGTTGATTTTCCGGAACCGGAAGTTTTAGAGCTAGAAATAGCAAGTTAAAAT
>cysA|75|0
CAGTGATAGAGATACTGGGAGCTAAGGCAACTAACTTACCATCGTTTTAGAGCTAGAAATAGCAAGTTAAAAT
>cysC|136|0
CAGTGATAGAGATACTGGGAGCTACCGAGTCCTTTGGTCAAGTGTTTTAGAGCTAGAAATAGCAAGTTAAAAT
>cysC|101|0
CAGTGATAGAGATACTGGGAGCTATCACCGTCTAGCACTTCCAGAGTTTTAGAGCTAGAAATAGCAAGTTAAAAT
>sll0839|3|0
CAGTGATAGAGATACTGGGAGCTAATTTTAAACAGCAAGGTCTGTTTTAGAGCTAGAAATAGCAAGTTAAAAT
>sll0839|37|0
CAGTGATAGAGATACTGGGAGCTATAGGCCAAATTTGACTACCGGTTTTAGAGCTAGAAATAGCAAGTTAAAAT
>slr0945|4|0
CAGTGATAGAGATACTGGGAGCTATCCGGGGAGGATGGTTAAAGTGTTTTAGAGCTAGAAATAGCAAGTTAAAAT
>slr0945|46|0
CAGTGATAGAGATACTGGGAGCTACGGCTGTAGGAACGCTCCCGTAGTTTTAGAGCTAGAAATAGCAAGTTAAAAT
>slr0236|25|0
CAGTGATAGAGATACTGGGAGCTAGCCTAGCTTTGCGGCAATAGTGTTTTAGAGCTAGAAATAGCAAGTTAAAAT
>slr0236|11|0
CAGTGATAGAGATACTGGGAGCTAATAGTGGGAAGTGCTGAATGTTTTAGAGCTAGAAATAGCAAGTTAAAAT
>slr0231|33|0
CAGTGATAGAGATACTGGGAGCTAGGTTTGTGCGGTCCATCCTTTGTTTTAGAGCTAGAAATAGCAAGTTAAAAT
>slr0231|55|0
CAGTGATAGAGATACTGGGAGCTATTCTGGGTCCACATTAGCTAGTTTTAGAGCTAGAAATAGCAAGTTAAAAT
>rpoF|4|0
CAGTGATAGAGATACTGGGAGCTAGTTTGAGGCTTTCGCTGGTGGCATGTTTTAGAGCTAGAAATAGCAAGTTAAAAT
>rpoF|23|0
CAGTGATAGAGATACTGGGAGCTAGTCTCAGAGTCTCAAGTTTGGTTTTAGAGCTAGAAATAGCAAGTTAAAAT
>ssr6032|17|1
CAGTGATAGAGATACTGGGAGCTAGGTCGAGGTGTTTAAGGGTTCCAGTTTTAGAGCTAGAAATAGCAAGTTAAAAT
>ssr6032|73|3
CAGTGATAGAGATACTGGGAGCTATCGAAGTTTTATTTTCACCCTGGTTTTAGAGCTAGAAATAGCAAGTTAAAAT
>slr0232|82|0
CAGTGATAGAGATACTGGGAGCTATGGGAATGCCTGCATTTTCCAGTTTTAGAGCTAGAAATAGCAAGTTAAAAT
>slr0232|43|0
CAGTGATAGAGATACTGGGAGCTACGGCTCCGTAACCATATTGGCGTTTTAGAGCTAGAAATAGCAAGTTAAAAT
>cbiE|71|0
CAGTGATAGAGATACTGGGAGCTATCGCCGCCGGCCAATATTTTTGCTGTTTTAGAGCTAGAAATAGCAAGTTAAAAT
>cbiE|23|0
CAGTGATAGAGATACTGGGAGCTAGTTAACCCTTCGGCACCATTCGTTTTAGAGCTAGAAATAGCAAGTTAAAAT
>sll0833|32|0
CAGTGATAGAGATACTGGGAGCTAGTATGGCACCCCAACGAGCCGTTTTAGAGCTAGAAATAGCAAGTTAAAAT
>sll0833|100|0
CAGTGATAGAGATACTGGGAGCTACTTGGGCGTTGTAGGGATTATAGGGTTTTAGAGCTAGAAATAGCAAGTTAAAAT
>sll0832|66|0
CAGTGATAGAGATACTGGGAGCTACCCCGCATTTATCCCGACCGTTTTAGAGCTAGAAATAGCAAGTTAAAAT
>sll0832|122|0
CAGTGATAGAGATACTGGGAGCTACTTCCTGGGCCGCAATGGTTTCAGTTTTAGAGCTAGAAATAGCAAGTTAAAAT
>cysQ|21|0
CAGTGATAGAGATACTGGGAGCTAGTTAAGCCGGAATCTAGGTTGTTTTAGAGCTAGAAATAGCAAGTTAAAAT
>cysQ|55|0
CAGTGATAGAGATACTGGGAGCTATTTCCATTGCGCCCCAGCCGGGTTTTAGAGCTAGAAATAGCAAGTTAAAAT
>slr0238|88|0
CAGTGATAGAGATACTGGGAGCTATCCCGGTCTTCCTGGGACTTAGGTTTTAGAGCTAGAAATAGCAAGTTAAAAT
>slr0238|51|0
CAGTGATAGAGATACTGGGAGCTACCACACAGTAGAGCCCCAAGTTTTAGAGCTAGAAATAGCAAGTTAAAAT
>sll0837|64|0
CAGTGATAGAGATACTGGGAGCTAAACACCGGAGCCGCCCCACGTTTTAGAGCTAGAAATAGCAAGTTAAAAT
>sll0837|89|0
CAGTGATAGAGATACTGGGAGCTATTGGGGGTGTAGGGCAGAACCGCCGTTTTAGAGCTAGAAATAGCAAGTTAAAAT
>slr0948|13|0
CAGTGATAGAGATACTGGGAGCTAGGGGTAATAAACGAACAATACGATGTTTTAGAGCTAGAAATAGCAAGTTAAAAT
>slr0948|37|0
CAGTGATAGAGATACTGGGAGCTAGTCCCCCGAGACTGCCCGCCCCAAGTTTTAGAGCTAGAAATAGCAAGTTAAAAT
>ESI3|24|0
CAGTGATAGAGATACTGGGAGCTAGGTTCTTTTGACAGACCAAGTTTTAGAGCTAGAAATAGCAAGTTAAAAT
>ESI3|44|0
CAGTGATAGAGATACTGGGAGCTACTCCAATATGTCGGGATAATTGTTTTAGAGCTAGAAATAGCAAGTTAAAAT
>sll1613|10|0
CAGTGATAGAGATACTGGGAGCTAGGGTCTGATCTGGGGAGTTAGTATGTTTTAGAGCTAGAAATAGCAAGTTAAAAT
>sll1613|22|0
CAGTGATAGAGATACTGGGAGCTAACCGGCAGGGTCTGATCTGGTTTTAGAGCTAGAAATAGCAAGTTAAAAT
>sll1611|48|0
CAGTGATAGAGATACTGGGAGCTATCGGCTTGGAATGCTTCCGGGTTTTAGAGCTAGAAATAGCAAGTTAAAAT
>sll1611|62|0
CAGTGATAGAGATACTGGGAGCTACTAATTTCTTGGGATCGGCTGTTTTAGAGCTAGAAATAGCAAGTTAAAAT
>sll1193|17|0
CAGTGATAGAGATACTGGGAGCTAAGGTTCATAGGAAGCGTTGGTTTTAGAGCTAGAAATAGCAAGTTAAAAT
>sll1193|28|0
CAGTGATAGAGATACTGGGAGCTATGGGTAATGTTTAAAGGTTCATGTTTTAGAGCTAGAAATAGCAAGTTAAAAT
>sll1618|26|0
CAGTGATAGAGATACTGGGAGCTATGGGCGGCGGGGGAGAGGGAAGTTTTAGAGCTAGAAATAGCAAGTTAAAAT
>sll1618|37|0
CAGTGATAGAGATACTGGGAGCTATTCAAGGGATGGGCGGCGGGTTTTAGAGCTAGAAATAGCAAGTTAAAAT
>sll7062|3|0
CAGTGATAGAGATACTGGGAGCTACAAGGGGAAACAATAACGTTGTTTTAGAGCTAGAAATAGCAAGTTAAAAT
>sll7062|20|0
CAGTGATAGAGATACTGGGAGCTATTGGTGAGTAGGCTGGTGCCACAAGTTTTAGAGCTAGAAATAGCAAGTTAAAAT
>slr1230|73|0
CAGTGATAGAGATACTGGGAGCTACCTTGATATTGCCGCCTAATTTACGTTTTAGAGCTAGAAATAGCAAGTTAAAAT
>slr1230|54|0
CAGTGATAGAGATACTGGGAGCTACTGGCTAACCAGGCGGCGTAGTTTTAGAGCTAGAAATAGCAAGTTAAAAT
>slr0942|38|0
CAGTGATAGAGATACTGGGAGCTATCTGCTCCCCATTGCTCAAAGTTTTAGAGCTAGAAATAGCAAGTTAAAAT
>slr0942|63|0
CAGTGATAGAGATACTGGGAGCTATTTCCATGTTCCCAGACCCAGGGCGTTTTAGAGCTAGAAATAGCAAGTTAAAAT
>slr1494|43|0
CAGTGATAGAGATACTGGGAGCTATCCAACCAATAAAGTTTCTGTTTTAGAGCTAGAAATAGCAAGTTAAAAT
>slr1494|6|0
CAGTGATAGAGATACTGGGAGCTATCTGCCAAAGCAGTTGATAGATGTTTTAGAGCTAGAAATAGCAAGTTAAAAT
>slr0941|45|0
CAGTGATAGAGATACTGGGAGCTAGTTGCCACACCAATTCGATGTTTTAGAGCTAGAAATAGCAAGTTAAAAT
>slr0941|77|0
CAGTGATAGAGATACTGGGAGCTATCCAGCGGGGCATCTGCTCCGTTTTAGAGCTAGAAATAGCAAGTTAAAAT
>slr0226|37|0
CAGTGATAGAGATACTGGGAGCTACCGTTATCAGCAGAACGACGGCGTTTTAGAGCTAGAAATAGCAAGTTAAAAT
>slr0226|70|0
CAGTGATAGAGATACTGGGAGCTAACCATAATGGCCATCGGCAGTTTTAGAGCTAGAAATAGCAAGTTAAAAT
>cysT|25|0
CAGTGATAGAGATACTGGGAGCTACCTATTGAGTTGTTTAGACGGTTTTAGAGCTAGAAATAGCAAGTTAAAAT
>cysT|75|0
CAGTGATAGAGATACTGGGAGCTAGATAAATAATTGTTACTACCCAGTTTTAGAGCTAGAAATAGCAAGTTAAAAT
>slr6037|80|3
CAGTGATAGAGATACTGGGAGCTACTTGGTTGTTCGTAAAGCACTAGTTTTAGAGCTAGAAATAGCAAGTTAAAAT
>slr6037|21|1
CAGTGATAGAGATACTGGGAGCTACGTTTCTTGAGGTGCCACAGTCGTTTTAGAGCTAGAAATAGCAAGTTAAAAT
>sll0777|97|0
CAGTGATAGAGATACTGGGAGCTACAACATTCCCACTAACAGAGGTTTTAGAGCTAGAAATAGCAAGTTAAAAT
>sll0777|198|0
CAGTGATAGAGATACTGGGAGCTATCTTCAAGGGGGGGGGGAGAGTTTTAGAGCTAGAAATAGCAAGTTAAAAT
>sll0282|106|0
CAGTGATAGAGATACTGGGAGCTATCCCTTTGCACCGTGGTGACCGGTTTTAGAGCTAGAAATAGCAAGTTAAAAT
>sll0282|148|0
CAGTGATAGAGATACTGGGAGCTAGCTCCGCTAAGGGGGAAGTTATGGGTTTTAGAGCTAGAAATAGCAAGTTAAAAT
>sll0283|66|0
CAGTGATAGAGATACTGGGAGCTATTAAGCTAACCTTGTTGAGGTTTTAGAGCTAGAAATAGCAAGTTAAAAT
>sll0283|46|0
CAGTGATAGAGATACTGGGAGCTAGGTTCATTCTTAACTGTTCGTTTTAGAGCTAGAAATAGCAAGTTAAAAT
>sll0280|35|0
CAGTGATAGAGATACTGGGAGCTAGGAGATAACTGTCCCAACCTCGTTTTAGAGCTAGAAATAGCAAGTTAAAAT
>sll0280|19|0
CAGTGATAGAGATACTGGGAGCTACCTCTGGCGATAATAGTCGAGTTTTAGAGCTAGAAATAGCAAGTTAAAAT
>ndhD2|37|0
CAGTGATAGAGATACTGGGAGCTAGAGGGCGGCGACTAACGGCAGTTTTAGAGCTAGAAATAGCAAGTTAAAAT
>ndhD2|15|0
CAGTGATAGAGATACTGGGAGCTAGGGCAATCATCGTTGTCAGCCAGTTTTAGAGCTAGAAATAGCAAGTTAAAAT
>kpsM|52|0
CAGTGATAGAGATACTGGGAGCTATGACTGGTTGCGATTGACGATGTTTTAGAGCTAGAAATAGCAAGTTAAAAT
>kpsM|69|0
CAGTGATAGAGATACTGGGAGCTACTCTCCGGCGTATAAACAATGACGTTTTAGAGCTAGAAATAGCAAGTTAAAAT
>ssr0336|131|0
CAGTGATAGAGATACTGGGAGCTATCCAACAACTCCTTCCCTTGTGTTTTAGAGCTAGAAATAGCAAGTTAAAAT
>ssr0336|103|0
CAGTGATAGAGATACTGGGAGCTAGCCTCCTCATAGGTATCCCCATGTTTTAGAGCTAGAAATAGCAAGTTAAAAT
>amiA3|49|0
CAGTGATAGAGATACTGGGAGCTACTGCCCCGCCATGGCTGGCAGACGTTTTAGAGCTAGAAATAGCAAGTTAAAAT
>amiA3|28|0
CAGTGATAGAGATACTGGGAGCTACTGGTTAACAAGACCGACAGAAGTTTTAGAGCTAGAAATAGCAAGTTAAAAT
>amiA2|105|0
CAGTGATAGAGATACTGGGAGCTACTGGTTTGGTGATTTTGGGGGTTTTAGAGCTAGAAATAGCAAGTTAAAAT
>amiA2|66|0
CAGTGATAGAGATACTGGGAGCTAGGGCTGACTTTGGGCTACAGCGTTTTAGAGCTAGAAATAGCAAGTTAAAAT
>kpsT|42|0
CAGTGATAGAGATACTGGGAGCTATCACTACCGCCGCCGGCGATGTTTTAGAGCTAGAAATAGCAAGTTAAAAT
>kpsT|19|0
CAGTGATAGAGATACTGGGAGCTATCGGCTCCAGCCTTGGCAACACCTGTTTTAGAGCTAGAAATAGCAAGTTAAAAT
>ssl7051|68|0
CAGTGATAGAGATACTGGGAGCTATACCCGCCGCCAGGGACTCGGTTTTAGAGCTAGAAATAGCAAGTTAAAAT
>ssl7051|125|0
CAGTGATAGAGATACTGGGAGCTAGTAATCCATCGTCCGGTTCAGTTTTAGAGCTAGAAATAGCAAGTTAAAAT
>slr6106|198|0
CAGTGATAGAGATACTGGGAGCTACTGCTGTATATTCTCTATTGTGTTTTAGAGCTAGAAATAGCAAGTTAAAAT
>slr6106|223|0
CAGTGATAGAGATACTGGGAGCTAGCTGAAATAATACCTAAGAGTTTTAGAGCTAGAAATAGCAAGTTAAAAT
>psbL|17|0
CAGTGATAGAGATACTGGGAGCTATTCCACCGGTTGGCGGTTTGTTTTAGAGCTAGAAATAGCAAGTTAAAAT
>psbL|30|0
CAGTGATAGAGATACTGGGAGCTAGAAGTGCGGTTCAATTCCACGTTTTAGAGCTAGAAATAGCAAGTTAAAAT
>truA|12|0
CAGTGATAGAGATACTGGGAGCTACCCTTTGTTTACCAGCAGAGTTTTAGAGCTAGAAATAGCAAGTTAAAAT
>truA|61|0
CAGTGATAGAGATACTGGGAGCTACGTTGCCAGCCATGGAAATGTTTTAGAGCTAGAAATAGCAAGTTAAAAT
>truB|27|0
CAGTGATAGAGATACTGGGAGCTATCATGGGAAGTGAGGTGCAGGTTTTAGAGCTAGAAATAGCAAGTTAAAAT
>truB|11|0
CAGTGATAGAGATACTGGGAGCTAGGTGCAGAGGTTTATGGAGATTGGTTTTAGAGCTAGAAATAGCAAGTTAAAAT
>slr0689|32|0
CAGTGATAGAGATACTGGGAGCTAAACCGTAGCTTTACCCCGGGTTTTAGAGCTAGAAATAGCAAGTTAAAAT
>slr0689|100|0
CAGTGATAGAGATACTGGGAGCTACGTCTACCATGGCCGCCACCTGTTTTAGAGCTAGAAATAGCAAGTTAAAAT
>ssr1558|97|0
CAGTGATAGAGATACTGGGAGCTAAATACGGCCCGGGGAGATTGTTTTAGAGCTAGAAATAGCAAGTTAAAAT
>slr2117|184|0
CAGTGATAGAGATACTGGGAGCTAGTAAATCTTATTGAGTCCGAGTTTTAGAGCTAGAAATAGCAAGTTAAAAT
>slr2115|75|0
CAGTGATAGAGATACTGGGAGCTAGCGATAGTAAATATCATAACACCAGTTTTAGAGCTAGAAATAGCAAGTTAAAAT
>slr2115|235|0
CAGTGATAGAGATACTGGGAGCTACCTTGTGTTTGAAGTTCTTGTTTTAGAGCTAGAAATAGCAAGTTAAAAT
>slr2112|97|23
CAGTGATAGAGATACTGGGAGCTAATGCGTAATATACGGCACTGTTTTAGAGCTAGAAATAGCAAGTTAAAAT
>slr2112|134|23
CAGTGATAGAGATACTGGGAGCTATGGCGACGCTCTACTTTTGTTGTTTTAGAGCTAGAAATAGCAAGTTAAAAT
>slr2113|264|20
CAGTGATAGAGATACTGGGAGCTATTGATGGAATGTCGAGGGAGTTTTAGAGCTAGAAATAGCAAGTTAAAAT
>slr2113|211|22
CAGTGATAGAGATACTGGGAGCTATGGCAGTTTTACGATGAATGTTTTAGAGCTAGAAATAGCAAGTTAAAAT
>slr2110|179|0
CAGTGATAGAGATACTGGGAGCTACCGTCTTGAGTAAATCCTTGATTTGTTTTAGAGCTAGAAATAGCAAGTTAAAAT
>slr2111|11|0
CAGTGATAGAGATACTGGGAGCTATGGCGTTGATTTGTTTATCGGTTTTAGAGCTAGAAATAGCAAGTTAAAAT
>slr2111|31|0
CAGTGATAGAGATACTGGGAGCTACTGTTAGCGAGCAAACTCAGTTTTAGAGCTAGAAATAGCAAGTTAAAAT
>dacB|49|0
CAGTGATAGAGATACTGGGAGCTATACACCGACTTTTAACCAGGGTTTTAGAGCTAGAAATAGCAAGTTAAAAT
>dacB|30|0
CAGTGATAGAGATACTGGGAGCTAGGGGGAACACTTCTTACTCATGTTTTAGAGCTAGAAATAGCAAGTTAAAAT
>hliA2|17|0
CAGTGATAGAGATACTGGGAGCTAGACGGTTGTCCTGATCCAAGGTTTTAGAGCTAGAAATAGCAAGTTAAAAT
>hliA2|4|0
CAGTGATAGAGATACTGGGAGCTATCCAAGCGGAAGCCACGGGGTTTTAGAGCTAGAAATAGCAAGTTAAAAT
>slr2118|42|0
CAGTGATAGAGATACTGGGAGCTACCGCTAGCATTAATATGATTAAAGTTTTAGAGCTAGAAATAGCAAGTTAAAAT
>slr2118|99|0
CAGTGATAGAGATACTGGGAGCTATCTGTGCAATTTTGTCTAGGTTTTAGAGCTAGAAATAGCAAGTTAAAAT
>slr2119|36|0
CAGTGATAGAGATACTGGGAGCTACGGGTCTAAGAGCGGGAAAGTTTTAGAGCTAGAAATAGCAAGTTAAAAT
>slr2119|54|0
CAGTGATAGAGATACTGGGAGCTATGGCTTCCGACATCAATTAAGACGTTTTAGAGCTAGAAATAGCAAGTTAAAAT
>slr1127|48|0
CAGTGATAGAGATACTGGGAGCTAAGCACTTTCCTAGGACAGAGTTTTAGAGCTAGAAATAGCAAGTTAAAAT
>slr1127|33|0
CAGTGATAGAGATACTGGGAGCTACAGAAGGACAGTTTAACAGGTTTTAGAGCTAGAAATAGCAAGTTAAAAT
>slr1122|42|0
CAGTGATAGAGATACTGGGAGCTAACTGTTTGGGGTGACTGGGGTTTTAGAGCTAGAAATAGCAAGTTAAAAT
>slr1122|4|0
CAGTGATAGAGATACTGGGAGCTACGAGGTTGTAGCGCAGAATGTTTTAGAGCTAGAAATAGCAAGTTAAAAT
>dgkA|79|0
CAGTGATAGAGATACTGGGAGCTAGACCCAGGGGAGGAGGGGGCTGTTTTAGAGCTAGAAATAGCAAGTTAAAAT
>dgkA|15|0
CAGTGATAGAGATACTGGGAGCTACCGCCGAGGATGGGGAAGACATGTTTTAGAGCTAGAAATAGCAAGTTAAAAT
>slr1128|181|0
CAGTGATAGAGATACTGGGAGCTAATGTCGATGACTTTTTCCCGTTTTAGAGCTAGAAATAGCAAGTTAAAAT
>slr1128|86|0
CAGTGATAGAGATACTGGGAGCTAACTTCCTAGGCGTTCCACTGTTTTAGAGCTAGAAATAGCAAGTTAAAAT
>tig|24|0
CAGTGATAGAGATACTGGGAGCTATTTCTAGCCCAACTTGACTATCGTTTTAGAGCTAGAAATAGCAAGTTAAAAT
>tig|10|0
CAGTGATAGAGATACTGGGAGCTACTATCTGGCAATTTTTCCTGTTTTAGAGCTAGAAATAGCAAGTTAAAAT
>cysE|48|0
CAGTGATAGAGATACTGGGAGCTACCTCTAACCAATTGCGGGCAGCGTTTTAGAGCTAGAAATAGCAAGTTAAAAT
>cysE|87|0
CAGTGATAGAGATACTGGGAGCTATTAGTAAAGCTTGCAAGCCGTTTTAGAGCTAGAAATAGCAAGTTAAAAT
>sll0474|25|0
CAGTGATAGAGATACTGGGAGCTAGCAACTGGTAACGGAGAGGCCGTTTTAGAGCTAGAAATAGCAAGTTAAAAT
>sll0474|41|0
CAGTGATAGAGATACTGGGAGCTAGGGCGCAACCAGCTAGCAACGTTTTAGAGCTAGAAATAGCAAGTTAAAAT
>fur2|10|0
CAGTGATAGAGATACTGGGAGCTAGTTCGGCTTTGAGGGAATCGGGTTTTAGAGCTAGAAATAGCAAGTTAAAAT
>fur2|28|0
CAGTGATAGAGATACTGGGAGCTAGTCGCCAACCACGGGCATTAAGTTGTTTTAGAGCTAGAAATAGCAAGTTAAAAT
>rfbC2|12|0
CAGTGATAGAGATACTGGGAGCTAACACATCGGCGATAGTTGTGTTTTAGAGCTAGAAATAGCAAGTTAAAAT
>rfbC2|45|0
CAGTGATAGAGATACTGGGAGCTACCCCGTTCATCGCCAAAGACTTTGTTTTAGAGCTAGAAATAGCAAGTTAAAAT
>ssl6092|160|0
CAGTGATAGAGATACTGGGAGCTATGGGTGCGTAATTTTAGGTGGGGTTTTAGAGCTAGAAATAGCAAGTTAAAAT
>ssl6092|181|0
CAGTGATAGAGATACTGGGAGCTATCTTGCTCAGTGCTTAGGGTATGTTTTAGAGCTAGAAATAGCAAGTTAAAAT
>aslB|17|0
CAGTGATAGAGATACTGGGAGCTACTTTCATTAATGGGTTGGGTTGTTTTAGAGCTAGAAATAGCAAGTTAAAAT
>aslB|28|0
CAGTGATAGAGATACTGGGAGCTACATCCCTTATACTTTCATTAAGTTTTAGAGCTAGAAATAGCAAGTTAAAAT
>TU818|9|0
CAGTGATAGAGATACTGGGAGCTAATCAGGAGAGGGGACAGTGGTTTTAGAGCTAGAAATAGCAAGTTAAAAT
>TU818|20|0
CAGTGATAGAGATACTGGGAGCTAGCCCCCTAACAATCAGGAGGTTTTAGAGCTAGAAATAGCAAGTTAAAAT
>ssl7074|49|0
CAGTGATAGAGATACTGGGAGCTATCTCTTTCAGGTCTGTTTCTAGTTTTAGAGCTAGAAATAGCAAGTTAAAAT
>ssl7074|62|0
CAGTGATAGAGATACTGGGAGCTATCTTGGTTAGGATCTCTTTCGTTTTAGAGCTAGAAATAGCAAGTTAAAAT
>slr6041|164|0
CAGTGATAGAGATACTGGGAGCTAGTGGTTCCAGTCCATCATGGGTTTTAGAGCTAGAAATAGCAAGTTAAAAT
>slr6041|148|0
CAGTGATAGAGATACTGGGAGCTATGGAGGGTTCCTGCTAAAGGTTTTAGAGCTAGAAATAGCAAGTTAAAAT
>slr6042|8|0
CAGTGATAGAGATACTGGGAGCTACGCCCAACCCTGAACAATGATCGTTTTAGAGCTAGAAATAGCAAGTTAAAAT
>slr6042|35|0
CAGTGATAGAGATACTGGGAGCTACCAGCAACCCTAACAGCAGGGTTTTAGAGCTAGAAATAGCAAGTTAAAAT
>slr6043|14|0
CAGTGATAGAGATACTGGGAGCTACGTTGGGCGATCGACCATTTGGTTTTAGAGCTAGAAATAGCAAGTTAAAAT
>slr6043|31|0
CAGTGATAGAGATACTGGGAGCTAATAACCACTAGCCAACGTTGTTTTAGAGCTAGAAATAGCAAGTTAAAAT
>slr6044|94|0
CAGTGATAGAGATACTGGGAGCTAGGAGTCGGGGTCGGACTAAGTTTTAGAGCTAGAAATAGCAAGTTAAAAT
>slr6044|14|0
CAGTGATAGAGATACTGGGAGCTAGAAGGATAACAGGATTGGTGGTTTTAGAGCTAGAAATAGCAAGTTAAAAT
>slr6045|10|0
CAGTGATAGAGATACTGGGAGCTACCCACTCGTTTTGATCCATACGTTTTAGAGCTAGAAATAGCAAGTTAAAAT
>slr6045|101|0
CAGTGATAGAGATACTGGGAGCTACTGTGAACCCCATTCCAGAGTTTTAGAGCTAGAAATAGCAAGTTAAAAT
>slr6047|148|0
CAGTGATAGAGATACTGGGAGCTACGACAATTTTGACCTTTCCGTTTTAGAGCTAGAAATAGCAAGTTAAAAT
>slr6047|101|0
CAGTGATAGAGATACTGGGAGCTATCCTCTAACTCTCGCCAACCACGCGTTTTAGAGCTAGAAATAGCAAGTTAAAAT
>slr6049|160|0
CAGTGATAGAGATACTGGGAGCTAGCTTTTCAGTAGACTCAATCCCAAGTTTTAGAGCTAGAAATAGCAAGTTAAAAT
>slr6049|137|0
CAGTGATAGAGATACTGGGAGCTATACTTCCGCATAAATAACAGTTTTAGAGCTAGAAATAGCAAGTTAAAAT
>slr1019|10|0
CAGTGATAGAGATACTGGGAGCTATAGCGCATAGGTCTAACTGGTTTTAGAGCTAGAAATAGCAAGTTAAAAT
>slr1019|21|0
CAGTGATAGAGATACTGGGAGCTAGGGTATAGAAGCCATAGCGCATGTTTTAGAGCTAGAAATAGCAAGTTAAAAT
>xthA|58|0
CAGTGATAGAGATACTGGGAGCTATGTTGCTGACGACTGCGGAGTTTTAGAGCTAGAAATAGCAAGTTAAAAT
>xthA|27|0
CAGTGATAGAGATACTGGGAGCTACGTTCCAACTGGCGATGTCCATGTTTTAGAGCTAGAAATAGCAAGTTAAAAT
>rpiA|19|0
CAGTGATAGAGATACTGGGAGCTACCCACTGCCTGTTTCATTAAGTGTTTTAGAGCTAGAAATAGCAAGTTAAAAT
>rpiA|52|0
CAGTGATAGAGATACTGGGAGCTATGGTGTTGGATTTAACTCGGTCAGGTTTTAGAGCTAGAAATAGCAAGTTAAAAT
>slr0541|17|0
CAGTGATAGAGATACTGGGAGCTAGATTTTCAAAGGGAACGTGCGTTTTAGAGCTAGAAATAGCAAGTTAAAAT
>slr0541|28|0
CAGTGATAGAGATACTGGGAGCTAATGGCACCAAGATTTTCAAGTTTTAGAGCTAGAAATAGCAAGTTAAAAT
>slr0545|34|0
CAGTGATAGAGATACTGGGAGCTACCCAAACCCAGGGGAGCAAGTTTTAGAGCTAGAAATAGCAAGTTAAAAT
>slr0545|20|0
CAGTGATAGAGATACTGGGAGCTAGGGGAGCAATGGAGGGGCCGTTGGTTTTAGAGCTAGAAATAGCAAGTTAAAAT
>slr0544|32|0
CAGTGATAGAGATACTGGGAGCTATCCTGGCGATCGCCTTTGCTGTCCGTTTTAGAGCTAGAAATAGCAAGTTAAAAT
>slr0544|53|0
CAGTGATAGAGATACTGGGAGCTAGTGCATCACTAGGGTGGGAATCCGTTTTAGAGCTAGAAATAGCAAGTTAAAAT
>sll0647|16|0
CAGTGATAGAGATACTGGGAGCTAGCAGAGCCGGAGCCAAGAAGTTTTAGAGCTAGAAATAGCAAGTTAAAAT
>sll0647|4|0
CAGTGATAGAGATACTGGGAGCTAGCCAAGAAAGGTTAGGTTAGGTTTTAGAGCTAGAAATAGCAAGTTAAAAT
>ssr1853|34|0
CAGTGATAGAGATACTGGGAGCTAGGGTCATTTCCATCAGTACCACACGTTTTAGAGCTAGAAATAGCAAGTTAAAAT
>ssr1853|125|0
CAGTGATAGAGATACTGGGAGCTAGCCCAGGGCATTGAGGGCTGTTTTAGAGCTAGAAATAGCAAGTTAAAAT
>sll6098|14|0
CAGTGATAGAGATACTGGGAGCTACCTGCTGCACATACTGACCTGCTGTTTTAGAGCTAGAAATAGCAAGTTAAAAT
>sll6098|63|0
CAGTGATAGAGATACTGGGAGCTAGGATTTGGTGGCAAGGGTTTGTTTTAGAGCTAGAAATAGCAAGTTAAAAT
>uvrD|17|0
CAGTGATAGAGATACTGGGAGCTATTGAGGTGGGCAAGGTAGTCGGTTTTAGAGCTAGAAATAGCAAGTTAAAAT
>uvrD|3|0
CAGTGATAGAGATACTGGGAGCTAGGTAGTCGGGGACAACAGTCATGTTTTAGAGCTAGAAATAGCAAGTTAAAAT
>uvrC|62|0
CAGTGATAGAGATACTGGGAGCTACCCCCGGCTCTTGGGGAATTTCCGTTTTAGAGCTAGAAATAGCAAGTTAAAAT
>uvrC|39|0
CAGTGATAGAGATACTGGGAGCTAGACGCCGTTCTAATAATTCGTTTTAGAGCTAGAAATAGCAAGTTAAAAT
>uvrB|19|0
CAGTGATAGAGATACTGGGAGCTAGGACGAAAGGGCGCATGGAGTTTTAGAGCTAGAAATAGCAAGTTAAAAT
>uvrB|39|0
CAGTGATAGAGATACTGGGAGCTATCGCCGTGGGTTGATCTCCGGTGTTTTAGAGCTAGAAATAGCAAGTTAAAAT
>uvrA|3|0
CAGTGATAGAGATACTGGGAGCTATACGGATGCTATTTTGTTCGTTTTAGAGCTAGAAATAGCAAGTTAAAAT
>uvrA|20|0
CAGTGATAGAGATACTGGGAGCTATGTTGTCTAGCGCCTCGAATAGTTTTAGAGCTAGAAATAGCAAGTTAAAAT
>sll0793|130|0
CAGTGATAGAGATACTGGGAGCTAGCGTTGCTACAAATCCATATAGTTTTAGAGCTAGAAATAGCAAGTTAAAAT
>sll0793|159|0
CAGTGATAGAGATACTGGGAGCTATAGGCTCGCCCAAAGTTGGCGTTTTAGAGCTAGAAATAGCAAGTTAAAAT
>slr6075|17|1
CAGTGATAGAGATACTGGGAGCTATTTGCGTGTACTTACAGATTTCGTTTTAGAGCTAGAAATAGCAAGTTAAAAT
>slr6075|4|1
CAGTGATAGAGATACTGGGAGCTATGATTCTAGGTTAAAGAGTCGTTTTAGAGCTAGAAATAGCAAGTTAAAAT
>slr6074|125|1
CAGTGATAGAGATACTGGGAGCTATTGGTGAATATAGGAAATATGAGTTTTAGAGCTAGAAATAGCAAGTTAAAAT
>slr6074|181|1
CAGTGATAGAGATACTGGGAGCTACTCCTCTTGAATTAAGTTTGTTTTAGAGCTAGAAATAGCAAGTTAAAAT
>gst1|28|0
CAGTGATAGAGATACTGGGAGCTAGGCGGACTTTTTCCGAATATTGTTTTAGAGCTAGAAATAGCAAGTTAAAAT
>gst1|47|0
CAGTGATAGAGATACTGGGAGCTACCCTTTAAAGTCGAGAATCAGGGTTTTAGAGCTAGAAATAGCAAGTTAAAAT
>slr6071|9|1
CAGTGATAGAGATACTGGGAGCTAGGTAGGCGATGACAATTGCCGGTTTTAGAGCTAGAAATAGCAAGTTAAAAT
>slr6071|27|1
CAGTGATAGAGATACTGGGAGCTAAGAGGAATAACGTTCGTCAGTTTTAGAGCTAGAAATAGCAAGTTAAAAT
>slr0888|42|0
CAGTGATAGAGATACTGGGAGCTAAACTGCCCATCACGAGCAGGTTTTAGAGCTAGAAATAGCAAGTTAAAAT
>slr0888|5|0
CAGTGATAGAGATACTGGGAGCTATGGCAACGGTTAATTTAGCGGTAGTTTTAGAGCTAGAAATAGCAAGTTAAAAT
>slr6073|9|1
CAGTGATAGAGATACTGGGAGCTAGCTAGATTCAATCAATTCAGTGTTTTAGAGCTAGAAATAGCAAGTTAAAAT
>slr6073|81|1
CAGTGATAGAGATACTGGGAGCTACTTTCTTGTAATGTTTCTAGCAGTTTTAGAGCTAGAAATAGCAAGTTAAAAT
>slr6072|204|2
CAGTGATAGAGATACTGGGAGCTAGTTGTAATGGCTCATTTTGTAAATGTTTTAGAGCTAGAAATAGCAAGTTAAAAT
>slr6072|69|1
CAGTGATAGAGATACTGGGAGCTACAGCGTCAAGCAGTTGTAAGTTTTAGAGCTAGAAATAGCAAGTTAAAAT
>slr5078|34|0
CAGTGATAGAGATACTGGGAGCTATGAGTTACTGGCTTTAATTTATGTTTTAGAGCTAGAAATAGCAAGTTAAAAT
>slr5078|15|0
CAGTGATAGAGATACTGGGAGCTATGGGATTTACCCCAGTGCCAGTTTTAGAGCTAGAAATAGCAAGTTAAAAT
>hisB2|16|0
CAGTGATAGAGATACTGGGAGCTAGTTGGGGATCAGCAGGGAAGGTTTTAGAGCTAGAAATAGCAAGTTAAAAT
>hisB2|3|0
CAGTGATAGAGATACTGGGAGCTAGGGAAGGGGTGGATGACTCGTTTTAGAGCTAGAAATAGCAAGTTAAAAT
>tktA|58|0
CAGTGATAGAGATACTGGGAGCTATTTGGCCTTTTCAATGGCGTCAAGTTTTAGAGCTAGAAATAGCAAGTTAAAAT
>tktA|13|0
CAGTGATAGAGATACTGGGAGCTAGAAAGTTCGTCTAAGGACTGTTTTAGAGCTAGAAATAGCAAGTTAAAAT
>slr0551|19|0
CAGTGATAGAGATACTGGGAGCTAGGGGAAGAATTTTGAGGGCTTGTTTTAGAGCTAGAAATAGCAAGTTAAAAT
>slr0551|39|0
CAGTGATAGAGATACTGGGAGCTATTTCGTGCAGGCCACCGAGGTTTTAGAGCTAGAAATAGCAAGTTAAAAT
>slr0552|30|0
CAGTGATAGAGATACTGGGAGCTATTTCATTGGGAAGGGTGACGTTTTAGAGCTAGAAATAGCAAGTTAAAAT
>slr0552|15|0
CAGTGATAGAGATACTGGGAGCTAGGGTGACAGGTTCTTGGGAGGTGTTTTAGAGCTAGAAATAGCAAGTTAAAAT
>ssr0109|12|0
CAGTGATAGAGATACTGGGAGCTATTTCCGGCGCTTCCGGGGTGTTTTAGAGCTAGAAATAGCAAGTTAAAAT
>ssr0109|46|0
CAGTGATAGAGATACTGGGAGCTAGGTCGGTGGGGGTTCCGCTGGTTTTAGAGCTAGAAATAGCAAGTTAAAAT
>slr0554|8|0
CAGTGATAGAGATACTGGGAGCTAGTGTGCGGGGAGTCTCATTGTAGGTTTTAGAGCTAGAAATAGCAAGTTAAAAT
>slr0554|24|0
CAGTGATAGAGATACTGGGAGCTAGACTCCATATCTAGTGTGCGGTTTTAGAGCTAGAAATAGCAAGTTAAAAT
>slr7052|28|0
CAGTGATAGAGATACTGGGAGCTATCCTCTGCCTTTTCCATAAGTTTTAGAGCTAGAAATAGCAAGTTAAAAT
>slr7052|7|0
CAGTGATAGAGATACTGGGAGCTAGGGAGCTCTGGTGTTCGGAGGGTTTTAGAGCTAGAAATAGCAAGTTAAAAT
>slr0556|41|0
CAGTGATAGAGATACTGGGAGCTACCGCCACCAACCGTACACTGGGGGTTTTAGAGCTAGAAATAGCAAGTTAAAAT
>slr0556|7|0
CAGTGATAGAGATACTGGGAGCTAATTTCTGAGTAAACGCTGGGTTTTAGAGCTAGAAATAGCAAGTTAAAAT
>slr6097|96|0
CAGTGATAGAGATACTGGGAGCTATTCCATTAGATCCATAAACGTTTTAGAGCTAGAAATAGCAAGTTAAAAT
>slr6097|330|0
CAGTGATAGAGATACTGGGAGCTACATCATTTCGATTAAGTCCGTTTTAGAGCTAGAAATAGCAAGTTAAAAT
>slr6096|82|0
CAGTGATAGAGATACTGGGAGCTACGCCCCATAGAGCCTTGCCTCCTGTTTTAGAGCTAGAAATAGCAAGTTAAAAT
>slr6096|21|0
CAGTGATAGAGATACTGGGAGCTATTTGCGACTTCTCAGTAATCTCGTTTTAGAGCTAGAAATAGCAAGTTAAAAT
>slr6095|8|0
CAGTGATAGAGATACTGGGAGCTACACGTCTGAAGCTCGCTTAGTTTTAGAGCTAGAAATAGCAAGTTAAAAT
>slr6095|141|0
CAGTGATAGAGATACTGGGAGCTATCGTTGCCCACCTCGCCCGTTCGTTTTAGAGCTAGAAATAGCAAGTTAAAAT
>slr6094|41|0
CAGTGATAGAGATACTGGGAGCTACCAACAGCTTGCTTTTTTTGTGTTTTAGAGCTAGAAATAGCAAGTTAAAAT
>slr6094|236|0
CAGTGATAGAGATACTGGGAGCTACATTCCCCCGTTGTCTCTGGGTTTTAGAGCTAGAAATAGCAAGTTAAAAT
>sll0034|35|0
CAGTGATAGAGATACTGGGAGCTATTACTTCCGGGATGTCATCCGTTTTAGAGCTAGAAATAGCAAGTTAAAAT
>sll0034|22|0
CAGTGATAGAGATACTGGGAGCTATGTCATCCTGGTTGACGTTAAGTTTTAGAGCTAGAAATAGCAAGTTAAAAT
>slr6091|76|0
CAGTGATAGAGATACTGGGAGCTATTTCAACAAACTGAGTTGTTGTTTTAGAGCTAGAAATAGCAAGTTAAAAT
>slr6091|183|0
CAGTGATAGAGATACTGGGAGCTACCCTGGCCCCTAGATCGCCGGTTTTAGAGCTAGAAATAGCAAGTTAAAAT
>slr6090|403|0
CAGTGATAGAGATACTGGGAGCTAGTCAAAGTCAACTGGTCAAGGAGTTTTAGAGCTAGAAATAGCAAGTTAAAAT
>slr6090|374|0
CAGTGATAGAGATACTGGGAGCTAGCCCCTATCCCGTTGCTCTGTTTTAGAGCTAGAAATAGCAAGTTAAAAT
>clpB2|58|0
CAGTGATAGAGATACTGGGAGCTATAACGACGGGCTACTTCTTGTTTTAGAGCTAGAAATAGCAAGTTAAAAT
>clpB2|6|0
CAGTGATAGAGATACTGGGAGCTAGTAAATTTGGTTGGATCAGTGTTTTAGAGCTAGAAATAGCAAGTTAAAAT
>lytB|41|0
CAGTGATAGAGATACTGGGAGCTATGACTAAGCCACCCACACGTGTTTTAGAGCTAGAAATAGCAAGTTAAAAT
>lytB|10|0
CAGTGATAGAGATACTGGGAGCTACCTTCAGTAAGTTACGGGGGGGTTTTAGAGCTAGAAATAGCAAGTTAAAAT
>slr0169|29|0
CAGTGATAGAGATACTGGGAGCTATGTTGGGACTGGAGACTATCCGTTTTAGAGCTAGAAATAGCAAGTTAAAAT
>slr0169|14|0
CAGTGATAGAGATACTGGGAGCTACTATCCAGGTAAACGTAACTAGTTTTAGAGCTAGAAATAGCAAGTTAAAAT
>slr0168|16|0
CAGTGATAGAGATACTGGGAGCTAGGCCAACAGGCGATCGGCTAGGGGTTTTAGAGCTAGAAATAGCAAGTTAAAAT
>slr0168|32|0
CAGTGATAGAGATACTGGGAGCTATCGGCGGCGAGGTAGGCCAACGTTTTAGAGCTAGAAATAGCAAGTTAAAAT
>ape2|54|0
CAGTGATAGAGATACTGGGAGCTATTGTAGTGGGGCTTAGCACCGTTTTAGAGCTAGAAATAGCAAGTTAAAAT
>ape2|22|0
CAGTGATAGAGATACTGGGAGCTAGCTTTTCCGTTGGTTGGACTGTTTTAGAGCTAGAAATAGCAAGTTAAAAT
>ssl3769|50|0
CAGTGATAGAGATACTGGGAGCTATCTTCCTGCACAGTGAAGCACGTTTTAGAGCTAGAAATAGCAAGTTAAAAT
>ssl3769|13|0
CAGTGATAGAGATACTGGGAGCTAGGCTAAGGCCAAAGATAGGAGTTTTAGAGCTAGAAATAGCAAGTTAAAAT
>ssr7072|89|0
CAGTGATAGAGATACTGGGAGCTATGGACATTCAAACACCGAATATGTTTTAGAGCTAGAAATAGCAAGTTAAAAT
>ssr7072|111|0
CAGTGATAGAGATACTGGGAGCTATCCGTCAATACCTTTTCTGGTAAGTTTTAGAGCTAGAAATAGCAAGTTAAAAT
>slr1378|10|0
CAGTGATAGAGATACTGGGAGCTACTGTCTGGGGGGAAATGGCGTTTTAGAGCTAGAAATAGCAAGTTAAAAT
>slr1378|21|0
CAGTGATAGAGATACTGGGAGCTACGACTCTCCGGCACTGTCTGGGTTTTAGAGCTAGAAATAGCAAGTTAAAAT
>slr1957|97|0
CAGTGATAGAGATACTGGGAGCTATGGGCTCCGGCATGACAGCCCCAGGTTTTAGAGCTAGAAATAGCAAGTTAAAAT
>slr1957|43|0
CAGTGATAGAGATACTGGGAGCTATGAACAAATCCGTCCAACCATGTTTTAGAGCTAGAAATAGCAAGTTAAAAT
>slr1956|8|0
CAGTGATAGAGATACTGGGAGCTAGCGGCCTAGGGGATAACCAGTTTTAGAGCTAGAAATAGCAAGTTAAAAT
>slr1956|19|0
CAGTGATAGAGATACTGGGAGCTATGGACAAGAGGGAGCGGCCTAGTTTTAGAGCTAGAAATAGCAAGTTAAAAT
>slr0334|100|0
CAGTGATAGAGATACTGGGAGCTACCTCAATTTCTCCGGGGCAAGGTTTTAGAGCTAGAAATAGCAAGTTAAAAT
>slr0334|189|0
CAGTGATAGAGATACTGGGAGCTAATTTCGCCTCATAATATGCGTTTTAGAGCTAGAAATAGCAAGTTAAAAT
>pheS|19|0
CAGTGATAGAGATACTGGGAGCTACTGTTGCAGGGATTTTAAATGTTTTAGAGCTAGAAATAGCAAGTTAAAAT
>pheS|31|0
CAGTGATAGAGATACTGGGAGCTATCGCCGCCTGGGCAGACTGTTGCAGTTTTAGAGCTAGAAATAGCAAGTTAAAAT
>sll1040|3|0
CAGTGATAGAGATACTGGGAGCTACGGTGGCAAATCGGCAACCCATGTTTTAGAGCTAGAAATAGCAAGTTAAAAT
>sll1040|14|0
CAGTGATAGAGATACTGGGAGCTAGACGCTTGACGGTGGCAAATGTTTTAGAGCTAGAAATAGCAAGTTAAAAT
>sll5014|236|0
CAGTGATAGAGATACTGGGAGCTACTGTTAAACCATGTGTTTTCAAAGTTTTAGAGCTAGAAATAGCAAGTTAAAAT
>sll5014|21|0
CAGTGATAGAGATACTGGGAGCTATCGCTAAAGCTTTGCAATAGTTTTAGAGCTAGAAATAGCAAGTTAAAAT
>sll1512|25|0
CAGTGATAGAGATACTGGGAGCTATCAGCATTGGCTTGGGTCAGTTTTAGAGCTAGAAATAGCAAGTTAAAAT
>sll1512|14|0
CAGTGATAGAGATACTGGGAGCTATTGGCTTGGGTCATGGCAGTATGAGTTTTAGAGCTAGAAATAGCAAGTTAAAAT
>htpG|50|0
CAGTGATAGAGATACTGGGAGCTAGTGTAGAGAGACTTTTTAATAATCGTTTTAGAGCTAGAAATAGCAAGTTAAAAT
>htpG|109|0
CAGTGATAGAGATACTGGGAGCTACTAATGGCATCAACGGCGTGTTTTAGAGCTAGAAATAGCAAGTTAAAAT
>slr1495|40|0
CAGTGATAGAGATACTGGGAGCTATGGGGGTGTTTTTTCGGCCACTACGTTTTAGAGCTAGAAATAGCAAGTTAAAAT
>slr1495|21|0
CAGTGATAGAGATACTGGGAGCTACCGGGATCTATGCCATGATGGTTTTAGAGCTAGAAATAGCAAGTTAAAAT
>slr1493|5|0
CAGTGATAGAGATACTGGGAGCTAGGATGGCATTAGCGGCGATGTTTTAGAGCTAGAAATAGCAAGTTAAAAT
>slr1493|21|0
CAGTGATAGAGATACTGGGAGCTATTTATATAGGTCGTCGAGGAGTTTTAGAGCTAGAAATAGCAAGTTAAAAT
>ssl8024|25|0
CAGTGATAGAGATACTGGGAGCTACTGGAGTTCCAACTGCCGGGAAGTTTTAGAGCTAGAAATAGCAAGTTAAAAT
>ssl8024|46|0
CAGTGATAGAGATACTGGGAGCTAGCACTTCTGGTCAGGATACGTTTTAGAGCTAGAAATAGCAAGTTAAAAT
>sll1476|42|0
CAGTGATAGAGATACTGGGAGCTAGGCTGATTGGTGACTTTTTGTTTTAGAGCTAGAAATAGCAAGTTAAAAT
>sll1476|75|0
CAGTGATAGAGATACTGGGAGCTACGCTAAGATCACGGAGGATGTTTTAGAGCTAGAAATAGCAAGTTAAAAT
>sll1477|40|0
CAGTGATAGAGATACTGGGAGCTAGCTAGGGAAATCACCACCAGAGGTTTTAGAGCTAGAAATAGCAAGTTAAAAT
>sll1477|58|0
CAGTGATAGAGATACTGGGAGCTAGGTTGAAACAGCGTAGCTAGTTTTAGAGCTAGAAATAGCAAGTTAAAAT
>sll1474|48|11
CAGTGATAGAGATACTGGGAGCTAATACTGGGTAGTCATCTTTGTTTTAGAGCTAGAAATAGCAAGTTAAAAT
>sll1474|63|11
CAGTGATAGAGATACTGGGAGCTACAAACTTAAATGTGTCTAATACGTTTTAGAGCTAGAAATAGCAAGTTAAAAT
>sll1475|81|0
CAGTGATAGAGATACTGGGAGCTAAACCTGTTTTATTGGCAACGTTTTAGAGCTAGAAATAGCAAGTTAAAAT
>sll1475|109|0
CAGTGATAGAGATACTGGGAGCTATCCCTTTGCACAGCAATCCAATGTTTTAGAGCTAGAAATAGCAAGTTAAAAT
>epsB|24|0
CAGTGATAGAGATACTGGGAGCTAGCGGAGGGGGGGGGCTACCTTGGTTTTAGAGCTAGAAATAGCAAGTTAAAAT
>epsB|35|0
CAGTGATAGAGATACTGGGAGCTATGCTCCAACTAGCGGAGGGGGGGTTTTAGAGCTAGAAATAGCAAGTTAAAAT
>thrC|10|0
CAGTGATAGAGATACTGGGAGCTAAATTCTGGAGCCGTGGTGGGTTTTAGAGCTAGAAATAGCAAGTTAAAAT
>thrC|46|0
CAGTGATAGAGATACTGGGAGCTATTGCCTTCCTTGGAAACCAGTTGTTTTAGAGCTAGAAATAGCAAGTTAAAAT
>thrA|34|0
CAGTGATAGAGATACTGGGAGCTATTTCCACTGTGCCACTGCCGAGTTTTAGAGCTAGAAATAGCAAGTTAAAAT
>thrA|69|0
CAGTGATAGAGATACTGGGAGCTAGCAGGGGACTACGACCCTGGTTTTAGAGCTAGAAATAGCAAGTTAAAAT
>livG|4|0
CAGTGATAGAGATACTGGGAGCTAGGTCTTGAATTTCTAAGATTTTGCGTTTTAGAGCTAGAAATAGCAAGTTAAAAT
>livG|29|0
CAGTGATAGAGATACTGGGAGCTAGCCGTCAAAGCTCACCGTCGTTTTAGAGCTAGAAATAGCAAGTTAAAAT
>livF|8|0
CAGTGATAGAGATACTGGGAGCTATACGTCCTTAACAACGAGGGTTTTAGAGCTAGAAATAGCAAGTTAAAAT
>livF|87|0
CAGTGATAGAGATACTGGGAGCTATAACTGTGACCAACTCCCCGTTTTAGAGCTAGAAATAGCAAGTTAAAAT
>sll1188|172|0
CAGTGATAGAGATACTGGGAGCTATCGGATTTAATCCTGTGGAAAGGTTTTAGAGCTAGAAATAGCAAGTTAAAAT
>sll1188|76|0
CAGTGATAGAGATACTGGGAGCTATTTGCCTCTACTGGCGATCGATGTTTTAGAGCTAGAAATAGCAAGTTAAAAT
>hemN2|4|0
CAGTGATAGAGATACTGGGAGCTACTCAACAGTAGGAAATGTGGGTTTTAGAGCTAGAAATAGCAAGTTAAAAT
>hemN2|15|0
CAGTGATAGAGATACTGGGAGCTACTCAGCGCTAAACTCAACAGTGTTTTAGAGCTAGAAATAGCAAGTTAAAAT
>sll1186|10|0
CAGTGATAGAGATACTGGGAGCTAAGCACACTGATGCGGTCTAGTTTTAGAGCTAGAAATAGCAAGTTAAAAT
>sll1186|115|0
CAGTGATAGAGATACTGGGAGCTAGTTGTTGACCATAGTAAGCAATGCGTTTTAGAGCTAGAAATAGCAAGTTAAAAT
>slr1942|8|0
CAGTGATAGAGATACTGGGAGCTACTTCTCAATGCCATCTGTCTCTGTTTTAGAGCTAGAAATAGCAAGTTAAAAT
>slr1942|80|0
CAGTGATAGAGATACTGGGAGCTATTAGGGTGGCGCGGCCGAGGGTTTTAGAGCTAGAAATAGCAAGTTAAAAT
>hglK|13|0
CAGTGATAGAGATACTGGGAGCTACTGGCGGTGGTAGTCCTTAGCCCGTTTTAGAGCTAGAAATAGCAAGTTAAAAT
>hglK|29|0
CAGTGATAGAGATACTGGGAGCTATTCATCTTAACCCACTGGCGGGTTTTAGAGCTAGAAATAGCAAGTTAAAAT
>ppiB|12|0
CAGTGATAGAGATACTGGGAGCTACCAAGTGGCTCGGCTGATATTGTTTTAGAGCTAGAAATAGCAAGTTAAAAT
>ppiB|23|0
CAGTGATAGAGATACTGGGAGCTATGCCCACAAACCAAGTGGCTGTTTTAGAGCTAGAAATAGCAAGTTAAAAT
>slr1946|82|0
CAGTGATAGAGATACTGGGAGCTAGGCTTGCTTGCTCCCATTGTGTTTTAGAGCTAGAAATAGCAAGTTAAAAT
>slr1946|38|0
CAGTGATAGAGATACTGGGAGCTACCAGTAATAAAGTCAACAAGAATGTTTTAGAGCTAGAAATAGCAAGTTAAAAT
>livH|64|0
CAGTGATAGAGATACTGGGAGCTAAAGACGATCGCCAAACCCAGTTTTAGAGCTAGAAATAGCAAGTTAAAAT
>livH|107|0
CAGTGATAGAGATACTGGGAGCTATCATCAATTCCCCATGGGCCGTTTTAGAGCTAGAAATAGCAAGTTAAAAT
>slr0300|10|0
CAGTGATAGAGATACTGGGAGCTAATTGGCCTTAGCTTGAGGAGTTTTAGAGCTAGAAATAGCAAGTTAAAAT
>slr0300|27|0
CAGTGATAGAGATACTGGGAGCTATTGCTGATCTGTTAGCGAAATAATGTTTTAGAGCTAGAAATAGCAAGTTAAAAT
>slr0303|43|0
CAGTGATAGAGATACTGGGAGCTAGAGTCCCACTTCTGGGGTCTGTTTTAGAGCTAGAAATAGCAAGTTAAAAT
>slr0303|4|0
CAGTGATAGAGATACTGGGAGCTAGTCGGCGGTGGTTTGCAGATGTTTTAGAGCTAGAAATAGCAAGTTAAAAT
>slr0302|35|0
CAGTGATAGAGATACTGGGAGCTATCCGCCCTCAACCTCTCCATTTCCGTTTTAGAGCTAGAAATAGCAAGTTAAAAT
>slr0302|11|0
CAGTGATAGAGATACTGGGAGCTAGTAATTGAGCTTTGGTTTTGGTTTTAGAGCTAGAAATAGCAAGTTAAAAT
>slr0305|121|0
CAGTGATAGAGATACTGGGAGCTACCCCGAACACTACCCCAGCGCCTAGTTTTAGAGCTAGAAATAGCAAGTTAAAAT
>slr0305|4|0
CAGTGATAGAGATACTGGGAGCTATTGCAGAGCATTTAGTAGATAATGTTTTAGAGCTAGAAATAGCAAGTTAAAAT
>umpS|34|0
CAGTGATAGAGATACTGGGAGCTATTGGCGTACTTGTGCTAGGGGTTTTAGAGCTAGAAATAGCAAGTTAAAAT
>umpS|13|0
CAGTGATAGAGATACTGGGAGCTAGGGGGGCAGTTTTGAGAGCGGCCAGTTTTAGAGCTAGAAATAGCAAGTTAAAAT
>TU2529|59|0
CAGTGATAGAGATACTGGGAGCTACCAGGTCTTAAAGATGGATTGTTTTAGAGCTAGAAATAGCAAGTTAAAAT
>TU2529|4|0
CAGTGATAGAGATACTGGGAGCTACTGTCGACCTTACCCAAGAGGTTTTAGAGCTAGAAATAGCAAGTTAAAAT
>slr0306|77|0
CAGTGATAGAGATACTGGGAGCTAGGGTAAAGGGAATAGTTTCTGCTGTTTTAGAGCTAGAAATAGCAAGTTAAAAT
>slr0306|93|0
CAGTGATAGAGATACTGGGAGCTATCGTTAAGCTGGAGCAGGGTAAAGTTTTAGAGCTAGAAATAGCAAGTTAAAAT
>slr0309|12|0
CAGTGATAGAGATACTGGGAGCTATGGCTCGTTTCACAAACTCGTTGTTTTAGAGCTAGAAATAGCAAGTTAAAAT
>slr0309|101|0
CAGTGATAGAGATACTGGGAGCTAGATGGATACCAGTCAGCGGCGTTTTAGAGCTAGAAATAGCAAGTTAAAAT
>sll1503|13|0
CAGTGATAGAGATACTGGGAGCTATTCTGTTTCTCGGAAATGCTCATGTTTTAGAGCTAGAAATAGCAAGTTAAAAT
>sll1503|101|0
CAGTGATAGAGATACTGGGAGCTACTCGGTGGCAGGATATTTTCTTCGGTTTTAGAGCTAGAAATAGCAAGTTAAAAT
>sll1052|131|0
CAGTGATAGAGATACTGGGAGCTAGGGTGGTGCCCTGGGCTAAATGTGTTTTAGAGCTAGAAATAGCAAGTTAAAAT
>sll1052|61|0
CAGTGATAGAGATACTGGGAGCTACCGCCGATACCAATCAGGCCGCGTTTTAGAGCTAGAAATAGCAAGTTAAAAT
>sll1053|9|0
CAGTGATAGAGATACTGGGAGCTAGAAGTTTCGTGCAGTACGGGGTTTTAGAGCTAGAAATAGCAAGTTAAAAT
>sll1053|76|0
CAGTGATAGAGATACTGGGAGCTAGGCTTGGGGAATGGGTTGAAGTTTTAGAGCTAGAAATAGCAAGTTAAAAT
>sll1054|19|0
CAGTGATAGAGATACTGGGAGCTAGCAATTTCCAGAGGATGAGGTTTTAGAGCTAGAAATAGCAAGTTAAAAT
>sll1054|7|0
CAGTGATAGAGATACTGGGAGCTAGGATGAGGGGATGAATCTGGTTTTAGAGCTAGAAATAGCAAGTTAAAAT
>sll1507|170|0
CAGTGATAGAGATACTGGGAGCTAGGGGGACACTTTCCCAGTGGTTTTAGAGCTAGAAATAGCAAGTTAAAAT
>sll1507|62|0
CAGTGATAGAGATACTGGGAGCTAGAGTTCCAGCACCAGCCAACGTTTTAGAGCTAGAAATAGCAAGTTAAAAT
>sll1504|18|0
CAGTGATAGAGATACTGGGAGCTAATTGACGAATTTGCTCCATGTTTTAGAGCTAGAAATAGCAAGTTAAAAT
>sll1504|82|0
CAGTGATAGAGATACTGGGAGCTATGAAAGTTTGGACGTAGGAGTTTTAGAGCTAGAAATAGCAAGTTAAAAT
>sll1505|20|0
CAGTGATAGAGATACTGGGAGCTATGGCATTGGCAATATCAATAGTTTTAGAGCTAGAAATAGCAAGTTAAAAT
>sll1505|173|0
CAGTGATAGAGATACTGGGAGCTAGGTATTGCTGGATGTTGACTGGTTTTAGAGCTAGAAATAGCAAGTTAAAAT
>xerC|5|0
CAGTGATAGAGATACTGGGAGCTATAAATTGTTAGGGGAAGGGGTTTTAGAGCTAGAAATAGCAAGTTAAAAT
>xerC|38|0
CAGTGATAGAGATACTGGGAGCTAGAAGTTCTTCGAGGATATTTGTTTTAGAGCTAGAAATAGCAAGTTAAAAT
>sll5026|225|0
CAGTGATAGAGATACTGGGAGCTATAATCGAGGTAGGAAATTTTGTTTTAGAGCTAGAAATAGCAAGTTAAAAT
>sll5026|69|0
CAGTGATAGAGATACTGGGAGCTAGTAATGAATATAGAGCGCATCGTTTTAGAGCTAGAAATAGCAAGTTAAAAT
>sll1984|264|20
CAGTGATAGAGATACTGGGAGCTATTGATGGAATGTCGAGGGAGTTTTAGAGCTAGAAATAGCAAGTTAAAAT
>sll1984|211|22
CAGTGATAGAGATACTGGGAGCTATGGCAGTTTTACGATGAATGTTTTAGAGCTAGAAATAGCAAGTTAAAAT
>sll1985|240|4
CAGTGATAGAGATACTGGGAGCTATTTGTTTAAGAAGTTATCATGCGGGTTTTAGAGCTAGAAATAGCAAGTTAAAAT
>sll1985|169|22
CAGTGATAGAGATACTGGGAGCTACGCTAAACGCCACAGTAAGAAGTTTTAGAGCTAGAAATAGCAAGTTAAAAT
>sll1982|123|4
CAGTGATAGAGATACTGGGAGCTAGTATTCAAAGCTTCTCACTTCGTTTTAGAGCTAGAAATAGCAAGTTAAAAT
>sll1982|55|5
CAGTGATAGAGATACTGGGAGCTACTGTTTCTTTTGCTTCACGGTTTTAGAGCTAGAAATAGCAAGTTAAAAT
>sll1983|97|23
CAGTGATAGAGATACTGGGAGCTAATGCGTAATATACGGCACTGTTTTAGAGCTAGAAATAGCAAGTTAAAAT
>sll1983|134|23
CAGTGATAGAGATACTGGGAGCTATGGCGACGCTCTACTTTTGTTGTTTTAGAGCTAGAAATAGCAAGTTAAAAT
>sll0671|3|0
CAGTGATAGAGATACTGGGAGCTATTGTCGAAACTGAGGCTTGTTGTTTTAGAGCTAGAAATAGCAAGTTAAAAT
>sll0671|63|0
CAGTGATAGAGATACTGGGAGCTAATGTTCCAGGAATACTTTCGTTTTAGAGCTAGAAATAGCAAGTTAAAAT
>ssr2439|32|0
CAGTGATAGAGATACTGGGAGCTACCTCGGTAGTTCGTTGAGAACTCGTTTTAGAGCTAGAAATAGCAAGTTAAAAT
>ssr2439|19|0
CAGTGATAGAGATACTGGGAGCTAGAACTCTGGCTATGGAGGTGTTTTAGAGCTAGAAATAGCAAGTTAAAAT
>sll1988|8|0
CAGTGATAGAGATACTGGGAGCTATCGGCGGCGGTGGCGCGGATCAATGTTTTAGAGCTAGAAATAGCAAGTTAAAAT
>sll1988|25|0
CAGTGATAGAGATACTGGGAGCTACTGCGCGAATACCCCCATCGGCGGGTTTTAGAGCTAGAAATAGCAAGTTAAAAT
>slr0042|40|0
CAGTGATAGAGATACTGGGAGCTAGGGAATGTGGTTAGGCTAGTAAGTTTTAGAGCTAGAAATAGCAAGTTAAAAT
>slr0042|55|0
CAGTGATAGAGATACTGGGAGCTAGCCCCAGCGGAACCAGGGAATGGTTTTAGAGCTAGAAATAGCAAGTTAAAAT
>im30_2|72|0
CAGTGATAGAGATACTGGGAGCTAGACGTTCGAGGAGATCCTCGTTTTAGAGCTAGAAATAGCAAGTTAAAAT
>im30_2|83|0
CAGTGATAGAGATACTGGGAGCTATCTCGCCCAATAGACGTTCGGTTTTAGAGCTAGAAATAGCAAGTTAAAAT
>slr0049|49|0
CAGTGATAGAGATACTGGGAGCTAGTCCTCTAAAGCCGCGCATTTGTGTTTTAGAGCTAGAAATAGCAAGTTAAAAT
>slr0049|142|0
CAGTGATAGAGATACTGGGAGCTAGGGCAGCAGTTTTAACCTTGGGTTTTAGAGCTAGAAATAGCAAGTTAAAAT
>slr1544|8|0
CAGTGATAGAGATACTGGGAGCTACGGTGCCAAGGGCAGTCCTTGTTTTAGAGCTAGAAATAGCAAGTTAAAAT
>slr1544|19|0
CAGTGATAGAGATACTGGGAGCTATTTGTTCGATTTTCACGGTGCCAAGTTTTAGAGCTAGAAATAGCAAGTTAAAAT
>slr1546|28|0
CAGTGATAGAGATACTGGGAGCTATTAGCTGTTTGTTATTAACTCGTTTTAGAGCTAGAAATAGCAAGTTAAAAT
>slr1546|78|0
CAGTGATAGAGATACTGGGAGCTATTCATAGTAAACCTCTTCGGGTTTTAGAGCTAGAAATAGCAAGTTAAAAT
>slr1547|49|0
CAGTGATAGAGATACTGGGAGCTAGCCACGGCAGAGATAGCAACAGTTTTAGAGCTAGAAATAGCAAGTTAAAAT
>slr1547|66|0
CAGTGATAGAGATACTGGGAGCTATAATTCCCAACAGGAGCCAGTTTTAGAGCTAGAAATAGCAAGTTAAAAT
>slr1540|64|0
CAGTGATAGAGATACTGGGAGCTATAGGACCACTTCATGACCTTGTTTTAGAGCTAGAAATAGCAAGTTAAAAT
>slr1540|50|0
CAGTGATAGAGATACTGGGAGCTATGACCTTGGGCCACCAGCACCGTTTTAGAGCTAGAAATAGCAAGTTAAAAT
>slr1541|4|0
CAGTGATAGAGATACTGGGAGCTAGGGCCCAAACTTCATCGGCAGTGGGTTTTAGAGCTAGAAATAGCAAGTTAAAAT
>slr1541|29|0
CAGTGATAGAGATACTGGGAGCTATTCAATCAACTCCCCCAGTGTTTTAGAGCTAGAAATAGCAAGTTAAAAT
>slr1542|89|0
CAGTGATAGAGATACTGGGAGCTATCGCTGTGGCCATCCAGTCCTAAAGTTTTAGAGCTAGAAATAGCAAGTTAAAAT
>slr1542|35|0
CAGTGATAGAGATACTGGGAGCTAGGGGCGATCGCCTACGAGGCGGGTTTTAGAGCTAGAAATAGCAAGTTAAAAT
>slr1543|27|0
CAGTGATAGAGATACTGGGAGCTAAGACTTCTAAACTGGTCAGGTTTTAGAGCTAGAAATAGCAAGTTAAAAT
>slr1543|61|0
CAGTGATAGAGATACTGGGAGCTAGAATTGATACTGGCTAGGCAGTTTTAGAGCTAGAAATAGCAAGTTAAAAT
>ssl1300|49|0
CAGTGATAGAGATACTGGGAGCTAGTGTTAGACTCTGACTTTTGCCACGTTTTAGAGCTAGAAATAGCAAGTTAAAAT
>ssl1300|28|0
CAGTGATAGAGATACTGGGAGCTACGGGAATCCAGTTTAACAACATGTTTTAGAGCTAGAAATAGCAAGTTAAAAT
>AT103|34|0
CAGTGATAGAGATACTGGGAGCTAGCTTTAATGCCGGGGCGAAGTTTTAGAGCTAGAAATAGCAAGTTAAAAT
>AT103|13|0
CAGTGATAGAGATACTGGGAGCTATGGTTTCTAACTGAGTCGGTAGTTTTAGAGCTAGAAATAGCAAGTTAAAAT
>cdsA|128|0
CAGTGATAGAGATACTGGGAGCTATGCCCTTAGCCCGCACCATTGTTTTAGAGCTAGAAATAGCAAGTTAAAAT
>cdsA|3|0
CAGTGATAGAGATACTGGGAGCTACTGCACTAATAATTCGCTGGGTGTTTTAGAGCTAGAAATAGCAAGTTAAAAT
>cad|8|0
CAGTGATAGAGATACTGGGAGCTAGGGGCAAATCTTGTTGATTGGTTTTAGAGCTAGAAATAGCAAGTTAAAAT
>cad|27|0
CAGTGATAGAGATACTGGGAGCTAGGGCTTTTAACGCATTGACCAGGTTTTAGAGCTAGAAATAGCAAGTTAAAAT
>slr8038|16|0
CAGTGATAGAGATACTGGGAGCTATGGCGGCATTAACGATCGCAAGTTTTAGAGCTAGAAATAGCAAGTTAAAAT
>slr8038|3|0
CAGTGATAGAGATACTGGGAGCTATCGCAAGGGCATCTTCAAAGTTTTAGAGCTAGAAATAGCAAGTTAAAAT
>purU|13|0
CAGTGATAGAGATACTGGGAGCTACAGGAAACAAGCAGTGTTGGTTTTAGAGCTAGAAATAGCAAGTTAAAAT
>purU|31|0
CAGTGATAGAGATACTGGGAGCTAATGCCCGGTTGGTCAGGACGTTTTAGAGCTAGAAATAGCAAGTTAAAAT
>purT|76|0
CAGTGATAGAGATACTGGGAGCTACCCGATTGCCCAATCTCTGGGGTTTTAGAGCTAGAAATAGCAAGTTAAAAT
>purT|4|0
CAGTGATAGAGATACTGGGAGCTAGTTTGGGGCAAAGTGACAGGATGTTTTAGAGCTAGAAATAGCAAGTTAAAAT
>sps|82|0
CAGTGATAGAGATACTGGGAGCTATTTGGTTTGCCCGCCGGTGTGTTTTAGAGCTAGAAATAGCAAGTTAAAAT
>sps|38|0
CAGTGATAGAGATACTGGGAGCTAGGTTTTCTCCCCGAATTAAACCAGTTTTAGAGCTAGAAATAGCAAGTTAAAAT
>cbbZp|4|0
CAGTGATAGAGATACTGGGAGCTATCGAACAATACAGCTTTAAGTTTTAGAGCTAGAAATAGCAAGTTAAAAT
>cbbZp|37|0
CAGTGATAGAGATACTGGGAGCTAGCATCGTGGGTATCGGCAAGTTTTAGAGCTAGAAATAGCAAGTTAAAAT
>slr8036|57|0
CAGTGATAGAGATACTGGGAGCTACTTGTATTGAGAATGGTGCGTTTTAGAGCTAGAAATAGCAAGTTAAAAT
>slr8036|31|0
CAGTGATAGAGATACTGGGAGCTATGCCATAGCTTCCCATAGAGTTTTAGAGCTAGAAATAGCAAGTTAAAAT
>purC|80|0
CAGTGATAGAGATACTGGGAGCTATCTGGGTCCTCGGTGGGGTAGGTTTTAGAGCTAGAAATAGCAAGTTAAAAT
>purC|91|0
CAGTGATAGAGATACTGGGAGCTAGTTAGCAGTACATCTGGGTCCTGTTTTAGAGCTAGAAATAGCAAGTTAAAAT
>sll1873|114|0
CAGTGATAGAGATACTGGGAGCTAGTGGTCGGAGCCGGTTTTTCCACGTTTTAGAGCTAGAAATAGCAAGTTAAAAT
>sll1873|62|0
CAGTGATAGAGATACTGGGAGCTACGTCGGCCTCTTCCACCTGGGCGGTTTTAGAGCTAGAAATAGCAAGTTAAAAT
>purA|35|0
CAGTGATAGAGATACTGGGAGCTAGTCTGATCGTTAACCACAATTGTGGTTTTAGAGCTAGAAATAGCAAGTTAAAAT
>purA|71|0
CAGTGATAGAGATACTGGGAGCTAGAATACCCGAAGGAATTAGGGTTTTAGAGCTAGAAATAGCAAGTTAAAAT
>trxA|43|0
CAGTGATAGAGATACTGGGAGCTACACAGGCTTAGTTTGCCCTTGTTTTAGAGCTAGAAATAGCAAGTTAAAAT
>trxA|95|0
CAGTGATAGAGATACTGGGAGCTAGCAGGGGCCATCAACCGACAAGTTTTAGAGCTAGAAATAGCAAGTTAAAAT
>purF|45|0
CAGTGATAGAGATACTGGGAGCTATCGGCATGGTGGCCAGACAAGTTTTAGAGCTAGAAATAGCAAGTTAAAAT
>purF|6|0
CAGTGATAGAGATACTGGGAGCTACTCAGTCAAATCACTGGAGGGGTTTTAGAGCTAGAAATAGCAAGTTAAAAT
>purE|55|0
CAGTGATAGAGATACTGGGAGCTACGGCGATCGCCGCTGCCATGGGTTTTAGAGCTAGAAATAGCAAGTTAAAAT
>purE|7|0
CAGTGATAGAGATACTGGGAGCTATGATGCCGACCAGGGGAGAGGGTTTTAGAGCTAGAAATAGCAAGTTAAAAT
>purD|66|0
CAGTGATAGAGATACTGGGAGCTAGCAATAGCAATGGCTCACCTCGTTTTAGAGCTAGAAATAGCAAGTTAAAAT
>purD|77|0
CAGTGATAGAGATACTGGGAGCTATTTCCCGGCAAGCAATAGCAAGTTTTAGAGCTAGAAATAGCAAGTTAAAAT
>purK|16|0
CAGTGATAGAGATACTGGGAGCTACCACCAATTACCCCCACTGGTTTTAGAGCTAGAAATAGCAAGTTAAAAT
>purK|61|0
CAGTGATAGAGATACTGGGAGCTATCCCAATCGGGGGGCTTCCTGTTTTAGAGCTAGAAATAGCAAGTTAAAAT
>sll1878|32|0
CAGTGATAGAGATACTGGGAGCTAAACAGAGTCTTCTATGGAAGTTTTAGAGCTAGAAATAGCAAGTTAAAAT
>sll1878|21|0
CAGTGATAGAGATACTGGGAGCTAGTCTTCTATGGAAAGGCGGGCAACGTTTTAGAGCTAGAAATAGCAAGTTAAAAT
>sll1879|42|0
CAGTGATAGAGATACTGGGAGCTATCAATCCCAGGCGAAACACGTTTTAGAGCTAGAAATAGCAAGTTAAAAT
>sll1879|12|0
CAGTGATAGAGATACTGGGAGCTATCAACAATGACAATGGTTAAGTTTTAGAGCTAGAAATAGCAAGTTAAAAT
>purN|43|0
CAGTGATAGAGATACTGGGAGCTATTCCCTAAAGCAACGGGGGGTTTTAGAGCTAGAAATAGCAAGTTAAAAT
>purN|69|0
CAGTGATAGAGATACTGGGAGCTAGGGATAAACAGCGGGGTTGGTTTTAGAGCTAGAAATAGCAAGTTAAAAT
>purM|53|0
CAGTGATAGAGATACTGGGAGCTACTTTCCACCTGTTGCCGAATGGTTTTAGAGCTAGAAATAGCAAGTTAAAAT
>purM|118|0
CAGTGATAGAGATACTGGGAGCTAGCGGGAATCTCAAACAGCCGTTTTAGAGCTAGAAATAGCAAGTTAAAAT
>purL|17|0
CAGTGATAGAGATACTGGGAGCTAGGGGGCGGTCATGGCAAGGGTTTTAGAGCTAGAAATAGCAAGTTAAAAT
>purL|31|0
CAGTGATAGAGATACTGGGAGCTATTTCGGCGGGAGTAAAGGGGGGTTTTAGAGCTAGAAATAGCAAGTTAAAAT
>slr0362|34|0
CAGTGATAGAGATACTGGGAGCTATCCGGTTGCAGTAATTTGGCGCGTTTTAGAGCTAGAAATAGCAAGTTAAAAT
>slr0362|76|0
CAGTGATAGAGATACTGGGAGCTATGGCCGGGGACAATTCCACAAGTTTTAGAGCTAGAAATAGCAAGTTAAAAT
>ndhK2|41|0
CAGTGATAGAGATACTGGGAGCTATTCTTTTGTCACCTGGGGTGCCGTTTTAGAGCTAGAAATAGCAAGTTAAAAT
>ndhK2|4|0
CAGTGATAGAGATACTGGGAGCTAGGGTGAGGGCATGGGTGCTGGGTTTTAGAGCTAGAAATAGCAAGTTAAAAT
>ssl7042|10|0
CAGTGATAGAGATACTGGGAGCTAATGCTGACCGTATATCTAGGTTTTAGAGCTAGAAATAGCAAGTTAAAAT
>ssl7042|34|0
CAGTGATAGAGATACTGGGAGCTACTCCCGCAGACGGAGCCCAGACCGTTTTAGAGCTAGAAATAGCAAGTTAAAAT
>slr0889|29|0
CAGTGATAGAGATACTGGGAGCTATACTTTAATGATCTCGCCAGTTTTAGAGCTAGAAATAGCAAGTTAAAAT
>slr0889|7|0
CAGTGATAGAGATACTGGGAGCTACGGCGATCGCCGGCTTGAGGTAGTTTTAGAGCTAGAAATAGCAAGTTAAAAT
>ssl7045|112|0
CAGTGATAGAGATACTGGGAGCTATTCTCCGGGTTGCGGGAAGCCTTGTTTTAGAGCTAGAAATAGCAAGTTAAAAT
>ssl7045|98|0
CAGTGATAGAGATACTGGGAGCTAGCCTTTGGTTAGGGGTAGAGTTTTAGAGCTAGAAATAGCAAGTTAAAAT
>ssl7046|96|0
CAGTGATAGAGATACTGGGAGCTAGGGGAGTTGGCGGTGGAGGGTTGTTTTAGAGCTAGAAATAGCAAGTTAAAAT
>ssl7046|13|0
CAGTGATAGAGATACTGGGAGCTATTGAGCCTGAACTTGAGGTGTTTTAGAGCTAGAAATAGCAAGTTAAAAT
>feoB|34|0
CAGTGATAGAGATACTGGGAGCTACCCTTTTTTTCACATCTGGACGACGTTTTAGAGCTAGAAATAGCAAGTTAAAAT
>feoB|14|0
CAGTGATAGAGATACTGGGAGCTACTGGACTGGACTGACCCCCTTGTTTTAGAGCTAGAAATAGCAAGTTAAAAT
>prsA|52|0
CAGTGATAGAGATACTGGGAGCTACGTAAGCGATTGTTGTCAGATAGTTTTAGAGCTAGAAATAGCAAGTTAAAAT
>prsA|14|0
CAGTGATAGAGATACTGGGAGCTATTGACGTGTTAAAGTAGCGATAGTTTTAGAGCTAGAAATAGCAAGTTAAAAT
>ssr1528|73|0
CAGTGATAGAGATACTGGGAGCTAGTTCCAGCTTGGCTTCGGGAAGTTTTAGAGCTAGAAATAGCAAGTTAAAAT
>ssr1528|85|0
CAGTGATAGAGATACTGGGAGCTACCTGATGATAGAGTTCCAGCTGTTTTAGAGCTAGAAATAGCAAGTTAAAAT
>slr0887|51|0
CAGTGATAGAGATACTGGGAGCTAACAACCCCGGATCGTTAACGTTTTAGAGCTAGAAATAGCAAGTTAAAAT
>slr0887|63|0
CAGTGATAGAGATACTGGGAGCTACCGTCGCCCCATACAACAACCCGTTTTAGAGCTAGAAATAGCAAGTTAAAAT
>ssr0692|41|0
CAGTGATAGAGATACTGGGAGCTAGGTTTTGACGCAGGGTTTCTTTGGTTTTAGAGCTAGAAATAGCAAGTTAAAAT
>ssr0692|52|0
CAGTGATAGAGATACTGGGAGCTACGGTGCTGGAGGTTTTGACGCAGTTTTAGAGCTAGAAATAGCAAGTTAAAAT
>ssr0693|64|0
CAGTGATAGAGATACTGGGAGCTACCATAGTAGGTAATGGGAAGTTTTAGAGCTAGAAATAGCAAGTTAAAAT
>ssr0693|52|0
CAGTGATAGAGATACTGGGAGCTAATGGGAACGGCGACAGCAAGTTTTAGAGCTAGAAATAGCAAGTTAAAAT
>clcD|36|0
CAGTGATAGAGATACTGGGAGCTAGCCTGCAATTTGCAAATTTTGGTTGTTTTAGAGCTAGAAATAGCAAGTTAAAAT
>clcD|22|0
CAGTGATAGAGATACTGGGAGCTATTTTGGTTGGGAATGGTGACCAGTTTTAGAGCTAGAAATAGCAAGTTAAAAT
>sll0494|132|0
CAGTGATAGAGATACTGGGAGCTACCGGTTTTGAATGTTGATTAATGTTTTAGAGCTAGAAATAGCAAGTTAAAAT
>sll0494|111|0
CAGTGATAGAGATACTGGGAGCTAGGTAGATTGCTTACAGTCACGTTTTAGAGCTAGAAATAGCAAGTTAAAAT
>slr1152|34|0
CAGTGATAGAGATACTGGGAGCTACTGTTGTCTCTCTTTGGCCACTGTTTTAGAGCTAGAAATAGCAAGTTAAAAT
>slr1152|82|0
CAGTGATAGAGATACTGGGAGCTAGGATTGATGTTCATAGACAGTTTTAGAGCTAGAAATAGCAAGTTAAAAT
>slr1150|20|0
CAGTGATAGAGATACTGGGAGCTATGAAATTAATGGTCGGCAAGTTTTAGAGCTAGAAATAGCAAGTTAAAAT
>slr1150|47|0
CAGTGATAGAGATACTGGGAGCTAGCCAGGGAAATCGTACTGACCGTTTTAGAGCTAGAAATAGCAAGTTAAAAT
>talB|49|0
CAGTGATAGAGATACTGGGAGCTATGGCTTGGATGTCGCCGGTGTGTTTTAGAGCTAGAAATAGCAAGTTAAAAT
>talB|14|0
CAGTGATAGAGATACTGGGAGCTACTGTAAATTGGCGCAGTTGTTCGGTTTTAGAGCTAGAAATAGCAAGTTAAAAT
>slr1794|127|0
CAGTGATAGAGATACTGGGAGCTACAGAGTTATGCCCCATTGCCGTTTTAGAGCTAGAAATAGCAAGTTAAAAT
>slr1794|79|0
CAGTGATAGAGATACTGGGAGCTACCAGTACCCTCTGACCCGCTTGTTTTAGAGCTAGAAATAGCAAGTTAAAAT
>slr1796|32|0
CAGTGATAGAGATACTGGGAGCTACTATGAGAAAGCGGCGACAAGTTTTAGAGCTAGAAATAGCAAGTTAAAAT
>slr1796|21|0
CAGTGATAGAGATACTGGGAGCTAGCGGCGACAACGGGCCAGCCAGTTTTAGAGCTAGAAATAGCAAGTTAAAAT
>divK|62|0
CAGTGATAGAGATACTGGGAGCTATTGGCCGCGAATTGACGAGCGCACGTTTTAGAGCTAGAAATAGCAAGTTAAAAT
>divK|47|0
CAGTGATAGAGATACTGGGAGCTAGCGCACAGGTTCCCAGCGGCAGTTTTAGAGCTAGAAATAGCAAGTTAAAAT
>slr1790|3|0
CAGTGATAGAGATACTGGGAGCTAGGGAGAAATACTCGCGCTTGTTTTAGAGCTAGAAATAGCAAGTTAAAAT
>slr1790|22|0
CAGTGATAGAGATACTGGGAGCTACGTTGACAGTGGACAAGGGAGTTTTAGAGCTAGAAATAGCAAGTTAAAAT
>hypB2|40|0
CAGTGATAGAGATACTGGGAGCTATCGCCATGGTGATGGTGGCTATGTTTTAGAGCTAGAAATAGCAAGTTAAAAT
>hypB2|83|0
CAGTGATAGAGATACTGGGAGCTATGTTCTTGCTGGTCATGGTCATCAGTTTTAGAGCTAGAAATAGCAAGTTAAAAT
>slr1799|10|0
CAGTGATAGAGATACTGGGAGCTAGCGGGCAATAGGGAGGTTAAGTTTTAGAGCTAGAAATAGCAAGTTAAAAT
>slr1799|21|0
CAGTGATAGAGATACTGGGAGCTAGACTGGAAATAGCGGGCAATGTTTTAGAGCTAGAAATAGCAAGTTAAAAT
>spoU|28|0
CAGTGATAGAGATACTGGGAGCTAGGGGGTTTTGGGTGCTGGTGAGTTTTAGAGCTAGAAATAGCAAGTTAAAAT
>spoU|6|0
CAGTGATAGAGATACTGGGAGCTATGGAAGCAATGTCACTGGTCAAGTTTTAGAGCTAGAAATAGCAAGTTAAAAT
>sucC|17|0
CAGTGATAGAGATACTGGGAGCTACTTGCTGAAATAGTTCCTTGGCCGTTTTAGAGCTAGAAATAGCAAGTTAAAAT
>sucC|60|0
CAGTGATAGAGATACTGGGAGCTAGTGGTGTTTTGGATAGTCTGGGAGTTTTAGAGCTAGAAATAGCAAGTTAAAAT
>sucD|49|0
CAGTGATAGAGATACTGGGAGCTATCTGTTCCAGGTAGGTTAAACCGAGTTTTAGAGCTAGAAATAGCAAGTTAAAAT
>sucD|61|0
CAGTGATAGAGATACTGGGAGCTAGCTCCGCATCTGTTCCAGGTGTTTTAGAGCTAGAAATAGCAAGTTAAAAT
>sll0007|24|0
CAGTGATAGAGATACTGGGAGCTAATGATTCCAGGGAAAGGGTGTTTTAGAGCTAGAAATAGCAAGTTAAAAT
>sll0007|10|0
CAGTGATAGAGATACTGGGAGCTAAGGGTTGGTACTTTTGCTGGTTTTAGAGCTAGAAATAGCAAGTTAAAAT
>sll0314|106|0
CAGTGATAGAGATACTGGGAGCTAGGGCGAAAGGGATCCCCTGCCCGTTTTAGAGCTAGAAATAGCAAGTTAAAAT
>sll0314|67|0
CAGTGATAGAGATACTGGGAGCTATTAGGACTCCTAATATAGATTGTTTTAGAGCTAGAAATAGCAAGTTAAAAT
>sll0821|56|0
CAGTGATAGAGATACTGGGAGCTAGGGTTTCCCGTAAAGTCAAAGCCGTTTTAGAGCTAGAAATAGCAAGTTAAAAT
>sll0821|5|0
CAGTGATAGAGATACTGGGAGCTAATCTTCTAAGGATCGATTAGTTTTAGAGCTAGAAATAGCAAGTTAAAAT
>dnaE2|17|0
CAGTGATAGAGATACTGGGAGCTAGGCTATAGTCGCTGTGGATAGTTTTAGAGCTAGAAATAGCAAGTTAAAAT
>dnaE2|38|0
CAGTGATAGAGATACTGGGAGCTATTGGGAAGCCCCATCCAGGGTTTTAGAGCTAGAAATAGCAAGTTAAAAT
>fabG3|64|0
CAGTGATAGAGATACTGGGAGCTACCTTGTTTGGCTAGTTCTTGTTTTAGAGCTAGAAATAGCAAGTTAAAAT
>fabG3|76|0
CAGTGATAGAGATACTGGGAGCTAATTTTTCCCAGACCTTGTTGTTTTAGAGCTAGAAATAGCAAGTTAAAAT
>fabG2|112|0
CAGTGATAGAGATACTGGGAGCTACCCCCGTCCGTAGCTAAATGTTTTAGAGCTAGAAATAGCAAGTTAAAAT
>fabG2|83|0
CAGTGATAGAGATACTGGGAGCTAGCTACTTTGGCCCCCATTTCCGTTTTAGAGCTAGAAATAGCAAGTTAAAAT
>slr0950|32|0
CAGTGATAGAGATACTGGGAGCTATAAACCTTTGGCTACCAAAGTTTTAGAGCTAGAAATAGCAAGTTAAAAT
>slr0950|4|0
CAGTGATAGAGATACTGGGAGCTATCCAGTCGTTGTTTATCTGCTTGTTTTAGAGCTAGAAATAGCAAGTTAAAAT
>ssr7079|16|0
CAGTGATAGAGATACTGGGAGCTATTTGGGCAAGGCGATACGGCTTTGTTTTAGAGCTAGAAATAGCAAGTTAAAAT
>ssr7079|31|0
CAGTGATAGAGATACTGGGAGCTAAATCCCATCAATTTGGGCAGTTTTAGAGCTAGAAATAGCAAGTTAAAAT
>slr1376|8|0
CAGTGATAGAGATACTGGGAGCTATCGGTACAAAGTTGATAGATTTTCGTTTTAGAGCTAGAAATAGCAAGTTAAAAT
>slr1376|31|0
CAGTGATAGAGATACTGGGAGCTAAGACTGACTTCGTGGCCATGTTTTAGAGCTAGAAATAGCAAGTTAAAAT
>hisC2|32|0
CAGTGATAGAGATACTGGGAGCTATTGCGCAATTACGATCAAAGGTTTTAGAGCTAGAAATAGCAAGTTAAAAT
>hisC2|69|0
CAGTGATAGAGATACTGGGAGCTAGGCGGGGGTATGACGGACGGAGTTTTAGAGCTAGAAATAGCAAGTTAAAAT
>cobW|35|0
CAGTGATAGAGATACTGGGAGCTAGGTGGTTTTGCCAGAGCCGGTTTTAGAGCTAGAAATAGCAAGTTAAAAT
>cobW|11|0
CAGTGATAGAGATACTGGGAGCTAGCCAGTGACTACGGTAACGGTTTTAGAGCTAGAAATAGCAAGTTAAAAT
>cytM|24|0
CAGTGATAGAGATACTGGGAGCTAGCATTTACCGTGGCAACAGTGTTTTAGAGCTAGAAATAGCAAGTTAAAAT
>cytM|4|0
CAGTGATAGAGATACTGGGAGCTAGTTGGACTTTTTTCGATTACAGGTTTTAGAGCTAGAAATAGCAAGTTAAAAT
>aroA|4|0
CAGTGATAGAGATACTGGGAGCTATGATTGTTGAGGGAAAGCAGTTTTAGAGCTAGAAATAGCAAGTTAAAAT
>aroA|31|0
CAGTGATAGAGATACTGGGAGCTATTAACAGTTAAGCGTTGATGTTTTAGAGCTAGAAATAGCAAGTTAAAAT
>aroB|21|0
CAGTGATAGAGATACTGGGAGCTACTTGATAGGGGGACTGGGGCAGGTTTTAGAGCTAGAAATAGCAAGTTAAAAT
>aroB|7|0
CAGTGATAGAGATACTGGGAGCTACTGGGGCAGGGGAACGGGGATAGGTTTTAGAGCTAGAAATAGCAAGTTAAAAT
>cobA|10|0
CAGTGATAGAGATACTGGGAGCTATTTTGTACTGCTCGTCGGACAGTTTTAGAGCTAGAAATAGCAAGTTAAAAT
>cobA|76|0
CAGTGATAGAGATACTGGGAGCTACCTTTCTCTGCCTTAGCAGGTTTTAGAGCTAGAAATAGCAAGTTAAAAT
>cobN|34|0
CAGTGATAGAGATACTGGGAGCTAATAACCCCTTCCATGGCCGGTTTTAGAGCTAGAAATAGCAAGTTAAAAT
>cobN|21|0
CAGTGATAGAGATACTGGGAGCTATGGCCGGGGTCCAACCACCGTTTTAGAGCTAGAAATAGCAAGTTAAAAT
>nrdA|22|0
CAGTGATAGAGATACTGGGAGCTATTGGCGGAGGAGCTGATAGGTTTTAGAGCTAGAAATAGCAAGTTAAAAT
>nrdA|6|0
CAGTGATAGAGATACTGGGAGCTATAGGGGCGCTGATGAGGGTGTTTTAGAGCTAGAAATAGCAAGTTAAAAT
>rps20|16|0
CAGTGATAGAGATACTGGGAGCTAATTTCGATGCGCTTCAGGGGTTTTAGAGCTAGAAATAGCAAGTTAAAAT
>rps20|50|0
CAGTGATAGAGATACTGGGAGCTACTTATAGCTTTTGTTTTGGAGTGTTTTAGAGCTAGAAATAGCAAGTTAAAAT
>rps21|50|0
CAGTGATAGAGATACTGGGAGCTAGCCTTAGCGACCTGACGCTTAAAGGTTTTAGAGCTAGAAATAGCAAGTTAAAAT
>rps21|30|0
CAGTGATAGAGATACTGGGAGCTAGCGGCGTAGCGCGGATTCAATGTTTTAGAGCTAGAAATAGCAAGTTAAAAT
>slr1207|16|0
CAGTGATAGAGATACTGGGAGCTAGGGGTTTTTTCATTGATTGGACAAGTTTTAGAGCTAGAAATAGCAAGTTAAAAT
>slr1207|39|0
CAGTGATAGAGATACTGGGAGCTAAACTGAGCAGAATAGGCAGGTTTTAGAGCTAGAAATAGCAAGTTAAAAT
>slr1206|13|0
CAGTGATAGAGATACTGGGAGCTAGTCGTCCACTTCTTGACCGGGTTTTAGAGCTAGAAATAGCAAGTTAAAAT
>slr1206|46|0
CAGTGATAGAGATACTGGGAGCTAGCGACGGAACCAACCTTGGTGTTTTAGAGCTAGAAATAGCAAGTTAAAAT
>slr1205|37|0
CAGTGATAGAGATACTGGGAGCTAGCTTCCTTGGGGAGGGTGAGGTTTTAGAGCTAGAAATAGCAAGTTAAAAT
>slr1205|14|0
CAGTGATAGAGATACTGGGAGCTAGGGGCAACTTGAATTTTTGCCAACGTTTTAGAGCTAGAAATAGCAAGTTAAAAT
>slr1203|86|0
CAGTGATAGAGATACTGGGAGCTATTTCTTCAATGAGGTTGTCCGTTTTAGAGCTAGAAATAGCAAGTTAAAAT
>slr1203|46|0
CAGTGATAGAGATACTGGGAGCTACCACTTTTGAGTTGGTTGAGTTTTAGAGCTAGAAATAGCAAGTTAAAAT
>slr1201|16|0
CAGTGATAGAGATACTGGGAGCTAGTTTGGCCAGGGGAGAACCAGAAGGTTTTAGAGCTAGAAATAGCAAGTTAAAAT
>slr1201|30|0
CAGTGATAGAGATACTGGGAGCTACTTCTTCAGCAGTTTGGCCAGGTTTTAGAGCTAGAAATAGCAAGTTAAAAT
>sll7075|74|0
CAGTGATAGAGATACTGGGAGCTACAACCGAGCTAACCCCGATGTTTTAGAGCTAGAAATAGCAAGTTAAAAT
>sll7075|52|0
CAGTGATAGAGATACTGGGAGCTATTGGCTCATGCCTGATTCCCCTGGTTTTAGAGCTAGAAATAGCAAGTTAAAAT
>sll7077|10|0
CAGTGATAGAGATACTGGGAGCTAGCGTGGAGTGAGGGGAGTAGGATGTTTTAGAGCTAGAAATAGCAAGTTAAAAT
>sll7077|21|0
CAGTGATAGAGATACTGGGAGCTATCGCCAAAGCGTGGAGTGAGGTTTTAGAGCTAGAAATAGCAAGTTAAAAT
>sll7070|20|0
CAGTGATAGAGATACTGGGAGCTATCCATTTGCTGGGCATAGTTTGTTTTAGAGCTAGAAATAGCAAGTTAAAAT
>sll7070|157|0
CAGTGATAGAGATACTGGGAGCTATCCCCAAAGCTTTCCAGCGGCGTTTTAGAGCTAGAAATAGCAAGTTAAAAT
>slr1209|48|0
CAGTGATAGAGATACTGGGAGCTAATAAACTATAATCCTCCACGTTTTAGAGCTAGAAATAGCAAGTTAAAAT
>slr1209|108|0
CAGTGATAGAGATACTGGGAGCTAGCGTGGCCACCGCATACCCCGTTTTAGAGCTAGAAATAGCAAGTTAAAAT
>slr1208|20|0
CAGTGATAGAGATACTGGGAGCTATCCCCTTGGTATTGGTTGGCTTCCGTTTTAGAGCTAGAAATAGCAAGTTAAAAT
>slr1208|38|0
CAGTGATAGAGATACTGGGAGCTACCCGTTGGGGTAAATCCCCTGTTTTAGAGCTAGAAATAGCAAGTTAAAAT
>sll1663|10|0
CAGTGATAGAGATACTGGGAGCTAGTAATGCTTTGATGGCGGTGAGTTTTAGAGCTAGAAATAGCAAGTTAAAAT
>sll1663|62|0
CAGTGATAGAGATACTGGGAGCTAGGGCCCGCAATTGATTCAAGCCCGTTTTAGAGCTAGAAATAGCAAGTTAAAAT
>ssr3570|56|0
CAGTGATAGAGATACTGGGAGCTAATTAGACCGCCCCTCTGCTGTTTTAGAGCTAGAAATAGCAAGTTAAAAT
>ssr3570|112|1
CAGTGATAGAGATACTGGGAGCTACTTTTTGCCTAAATTTTCTACCGTTTTAGAGCTAGAAATAGCAAGTTAAAAT
>ssr3571|134|0
CAGTGATAGAGATACTGGGAGCTAAACAGTTTCCATCAAACTAGTTTTAGAGCTAGAAATAGCAAGTTAAAAT
>ssr3571|39|0
CAGTGATAGAGATACTGGGAGCTACCTATTTTTTCTACCAAAGTGTTTTAGAGCTAGAAATAGCAAGTTAAAAT
>slr1809|11|0
CAGTGATAGAGATACTGGGAGCTAGTTTTCGATTACTCCGCTGGTTTTAGAGCTAGAAATAGCAAGTTAAAAT
>slr1809|38|0
CAGTGATAGAGATACTGGGAGCTATTGGCTTAACTCAGTCACCCGTGTTTTAGAGCTAGAAATAGCAAGTTAAAAT
>sbpA|116|0
CAGTGATAGAGATACTGGGAGCTAGGTCAAATTAGCGGGGGCCGTTTTAGAGCTAGAAATAGCAAGTTAAAAT
>sbpA|85|0
CAGTGATAGAGATACTGGGAGCTATTTTCCCCTTGCCCTGGCTCGGGTTTTAGAGCTAGAAATAGCAAGTTAAAAT
>sll0596|24|0
CAGTGATAGAGATACTGGGAGCTACTGTAGATAATTTTCGACTTCGTTTTAGAGCTAGAAATAGCAAGTTAAAAT
>sll0596|11|0
CAGTGATAGAGATACTGGGAGCTATTTTCGACTTCGGGCCAGGTGGAGGTTTTAGAGCTAGAAATAGCAAGTTAAAAT
>sll0597|10|0
CAGTGATAGAGATACTGGGAGCTAGACAGACTATCAACTACGGGTTTTAGAGCTAGAAATAGCAAGTTAAAAT
>sll0597|36|0
CAGTGATAGAGATACTGGGAGCTATTGTTTCAGTTCTTCCAACATGGCGTTTTAGAGCTAGAAATAGCAAGTTAAAAT
>slr1807|32|0
CAGTGATAGAGATACTGGGAGCTAATAAAGCAGACTTGCCCTGGTTTTAGAGCTAGAAATAGCAAGTTAAAAT
>slr1807|57|0
CAGTGATAGAGATACTGGGAGCTATTTGCCCGTACCATCCAACCCGTTTTAGAGCTAGAAATAGCAAGTTAAAAT
>sll0595|70|0
CAGTGATAGAGATACTGGGAGCTACCAGCTTTTAATGGGATGGGTTTTAGAGCTAGAAATAGCAAGTTAAAAT
>sll0595|14|0
CAGTGATAGAGATACTGGGAGCTAGCCATCGACAACAGTGCCCAGTTTTAGAGCTAGAAATAGCAAGTTAAAAT
>sll0224|57|0
CAGTGATAGAGATACTGGGAGCTAATACCTCCCCTGCCCAACTGTTTTAGAGCTAGAAATAGCAAGTTAAAAT
>sll0224|13|0
CAGTGATAGAGATACTGGGAGCTAGTAATACAGACAAGGCTAAACGTTTTAGAGCTAGAAATAGCAAGTTAAAAT
>slr1800|34|0
CAGTGATAGAGATACTGGGAGCTAGCGGGAATTTCCAGCGCGGGTTTTAGAGCTAGAAATAGCAAGTTAAAAT
>slr1800|19|0
CAGTGATAGAGATACTGGGAGCTAGCGCGGCGGTAATGGCTTCAGGTTTTAGAGCTAGAAATAGCAAGTTAAAAT
>sll0590|107|0
CAGTGATAGAGATACTGGGAGCTATTTTCCGTTTGTGTTTGACTTGTTTTAGAGCTAGAAATAGCAAGTTAAAAT
>sll0590|62|0
CAGTGATAGAGATACTGGGAGCTATTTTGTGCAACACCTACGGTGGTTTTAGAGCTAGAAATAGCAAGTTAAAAT
>gap1|74|0
CAGTGATAGAGATACTGGGAGCTATGCGGGCCACAAGACGACCAATGGTTTTAGAGCTAGAAATAGCAAGTTAAAAT
>gap1|94|0
CAGTGATAGAGATACTGGGAGCTACTTGGGGATTGGCCATGGCGATGCGTTTTAGAGCTAGAAATAGCAAGTTAAAAT
>gap2|50|0
CAGTGATAGAGATACTGGGAGCTATCGGTGCGCCCCAGCCAGCAAGTTTTAGAGCTAGAAATAGCAAGTTAAAAT
>gap2|70|0
CAGTGATAGAGATACTGGGAGCTACCGACTACTTCTAACTGGCTATGTTTTAGAGCTAGAAATAGCAAGTTAAAAT
>slr0820|48|0
CAGTGATAGAGATACTGGGAGCTATGCACCCCGGTGAAATTATGGTTTTAGAGCTAGAAATAGCAAGTTAAAAT
>slr0820|61|0
CAGTGATAGAGATACTGGGAGCTATTGGGGGGGAGCCAAATGCACCCGTTTTAGAGCTAGAAATAGCAAGTTAAAAT
>slr0821|9|0
CAGTGATAGAGATACTGGGAGCTATTGCTCAACCGGGGCAAAGCGTTTTAGAGCTAGAAATAGCAAGTTAAAAT
>slr0821|75|0
CAGTGATAGAGATACTGGGAGCTACTGGTGAACTTTTGTAGCGGAGTGTTTTAGAGCTAGAAATAGCAAGTTAAAAT
>slr0822|8|0
CAGTGATAGAGATACTGGGAGCTACTGGGGAGACGGACACATCAGTTTTAGAGCTAGAAATAGCAAGTTAAAAT
>slr0822|25|0
CAGTGATAGAGATACTGGGAGCTACCAAGCCTCGGCCTTAACTGGTTTTAGAGCTAGAAATAGCAAGTTAAAAT
>slr0825|28|0
CAGTGATAGAGATACTGGGAGCTATTGGCGATCGCCAGGAACCATAGGGTTTTAGAGCTAGAAATAGCAAGTTAAAAT
>slr0825|7|0
CAGTGATAGAGATACTGGGAGCTAGGGGGCAATCTGTTTAGTGGTCAGTTTTAGAGCTAGAAATAGCAAGTTAAAAT
>slr1298|129|0
CAGTGATAGAGATACTGGGAGCTACCAACGCCCAAACCTAGTTGGTTTTAGAGCTAGAAATAGCAAGTTAAAAT
>slr1298|37|0
CAGTGATAGAGATACTGGGAGCTATCAATAGTCCCATTGGTACGTTTTAGAGCTAGAAATAGCAAGTTAAAAT
>ssl2789|102|0
CAGTGATAGAGATACTGGGAGCTACAAGAGTTACAACCTGTTCGTTTTAGAGCTAGAAATAGCAAGTTAAAAT
>ssr2998|35|0
CAGTGATAGAGATACTGGGAGCTATCGGGGGAAACCCGGTCCCGCAGAGTTTTAGAGCTAGAAATAGCAAGTTAAAAT
>ssr2998|47|0
CAGTGATAGAGATACTGGGAGCTACCCACCACATCGGGGGAAACCGTTTTAGAGCTAGAAATAGCAAGTTAAAAT
>argS|60|0
CAGTGATAGAGATACTGGGAGCTAGTGGGTAGGGTAACATCAGAGTTTTAGAGCTAGAAATAGCAAGTTAAAAT
>argS|37|0
CAGTGATAGAGATACTGGGAGCTAAACTGACCTTCCAGAGCTTGTTTTAGAGCTAGAAATAGCAAGTTAAAAT
>slr0583|64|0
CAGTGATAGAGATACTGGGAGCTATTTTGGTTAGCTCATGACCCTGTTTTAGAGCTAGAAATAGCAAGTTAAAAT
>slr0583|44|0
CAGTGATAGAGATACTGGGAGCTACCCTGGGCCTCTAGTTGATTGCAGGTTTTAGAGCTAGAAATAGCAAGTTAAAAT
>ssl2781|40|0
CAGTGATAGAGATACTGGGAGCTACGGACTTCCTCTCGATGGCCATGTTTTAGAGCTAGAAATAGCAAGTTAAAAT
>ssl2781|10|0
CAGTGATAGAGATACTGGGAGCTACAGATGGATGGCAAATTCGTGTTTTAGAGCTAGAAATAGCAAGTTAAAAT
>argH|46|0
CAGTGATAGAGATACTGGGAGCTATGCTGGCATTAAACAGGGCAATGGGTTTTAGAGCTAGAAATAGCAAGTTAAAAT
>argH|159|0
CAGTGATAGAGATACTGGGAGCTACTAGCTGTTCTGCTTCCCCGTTTTAGAGCTAGAAATAGCAAGTTAAAAT
>argJ|99|0
CAGTGATAGAGATACTGGGAGCTAGGCTTAAATCGGGGGAACCGGAGTTTTAGAGCTAGAAATAGCAAGTTAAAAT
>argJ|15|0
CAGTGATAGAGATACTGGGAGCTATTACCTGCCAGTCAGCCATGTTTTAGAGCTAGAAATAGCAAGTTAAAAT
>pleD|88|0
CAGTGATAGAGATACTGGGAGCTATCGGAGCCCAGTAATCCTGTCGTTTTAGAGCTAGAAATAGCAAGTTAAAAT
>pleD|23|0
CAGTGATAGAGATACTGGGAGCTACGCTTCAGTGTGTCAATTCGTCGAGTTTTAGAGCTAGAAATAGCAAGTTAAAAT
>exoD|5|0
CAGTGATAGAGATACTGGGAGCTATCCTGCAATTCCTGGGACAAAGTTTTAGAGCTAGAAATAGCAAGTTAAAAT
>exoD|53|0
CAGTGATAGAGATACTGGGAGCTACCTGGGCCAGGTTCACCGTCGTTTTAGAGCTAGAAATAGCAAGTTAAAAT
>ssl2148|12|0
CAGTGATAGAGATACTGGGAGCTACGTGCCAGCAACCGCCAGGATGTTTTAGAGCTAGAAATAGCAAGTTAAAAT
>ssl2148|39|0
CAGTGATAGAGATACTGGGAGCTATAGACCGCTACAAAGTAGGTGTTTTAGAGCTAGAAATAGCAAGTTAAAAT
>carB|10|0
CAGTGATAGAGATACTGGGAGCTATCCCAATCATTGTATAGGCTTTATGTTTTAGAGCTAGAAATAGCAAGTTAAAAT
>carB|44|0
CAGTGATAGAGATACTGGGAGCTAAACTGTCCGAGACGTGATGGTTTTAGAGCTAGAAATAGCAAGTTAAAAT
>argB|34|0
CAGTGATAGAGATACTGGGAGCTACTGAGGATTTTGACTCTGGTGGGTTTTAGAGCTAGAAATAGCAAGTTAAAAT
>argB|77|0
CAGTGATAGAGATACTGGGAGCTACGGTGCGGCCAGCAAAGTGTGTTTTAGAGCTAGAAATAGCAAGTTAAAAT
>argC|100|0
CAGTGATAGAGATACTGGGAGCTACTGCTGTGCCCCGCTAGGTGTTTTAGAGCTAGAAATAGCAAGTTAAAAT
>argC|84|0
CAGTGATAGAGATACTGGGAGCTAGGTAGGTCAATTCCACCTGGTTTTAGAGCTAGAAATAGCAAGTTAAAAT
>argD|52|0
CAGTGATAGAGATACTGGGAGCTACTCGGCGGCAGGGGATAGGTGTTTTAGAGCTAGAAATAGCAAGTTAAAAT
>argD|4|0
CAGTGATAGAGATACTGGGAGCTACGGATTCAACAACAGGGGAATGTTTTAGAGCTAGAAATAGCAAGTTAAAAT
>fmt|68|0
CAGTGATAGAGATACTGGGAGCTACCGCCAACACATCAATATCCGTTTTAGAGCTAGAAATAGCAAGTTAAAAT
>fmt|110|0
CAGTGATAGAGATACTGGGAGCTACTTACTCCCCCTACCCCGAGTTTTAGAGCTAGAAATAGCAAGTTAAAAT
>argF|43|0
CAGTGATAGAGATACTGGGAGCTATTTCATCTCTTCGATGGTCAAATGTTTTAGAGCTAGAAATAGCAAGTTAAAAT
>argF|100|0
CAGTGATAGAGATACTGGGAGCTACAGTGGGGCTTGAGCACACGTTTTAGAGCTAGAAATAGCAAGTTAAAAT
>argG|10|0
CAGTGATAGAGATACTGGGAGCTATAGGCGAGAACGACTTTCTGTTTTAGAGCTAGAAATAGCAAGTTAAAAT
>argG|28|0
CAGTGATAGAGATACTGGGAGCTATGTATCTACCCCACCGGAATGTTTTAGAGCTAGAAATAGCAAGTTAAAAT
>sll0048|40|0
CAGTGATAGAGATACTGGGAGCTATGTAAATAGGTCAATGTTGCCTGTTTTAGAGCTAGAAATAGCAAGTTAAAAT
>sll0048|7|0
CAGTGATAGAGATACTGGGAGCTAAAGTCAGGAAAGGAAGTGGGTTTTAGAGCTAGAAATAGCAAGTTAAAAT
>sll0827|9|0
CAGTGATAGAGATACTGGGAGCTATGTTTTTTGGATCGGTCAAAGTTTTAGAGCTAGAAATAGCAAGTTAAAAT
>sll0827|22|0
CAGTGATAGAGATACTGGGAGCTAGGTACTGCTAGATGTTTTTGTTTTAGAGCTAGAAATAGCAAGTTAAAAT
>zam|93|0
CAGTGATAGAGATACTGGGAGCTATCTGTAGGGCTTCTATGGCCTCGTTTTAGAGCTAGAAATAGCAAGTTAAAAT
>zam|109|0
CAGTGATAGAGATACTGGGAGCTAGGGCATCGAGGGCAATCTGTAGTTTTAGAGCTAGAAATAGCAAGTTAAAAT
>sll0822|75|0
CAGTGATAGAGATACTGGGAGCTAGATTTTAGCTTTCTCTTCTTTGTTTTAGAGCTAGAAATAGCAAGTTAAAAT
>sll0822|19|0
CAGTGATAGAGATACTGGGAGCTATGCTTCGCCAGTTAGGGGCTGTTTTAGAGCTAGAAATAGCAAGTTAAAAT
>ssr2422|161|0
CAGTGATAGAGATACTGGGAGCTACAATTTGCTGGGAAGCTTTCGTTTTAGAGCTAGAAATAGCAAGTTAAAAT
>ssr2422|86|0
CAGTGATAGAGATACTGGGAGCTAGAATCGTTTCAATTCGGTCTGTTTTAGAGCTAGAAATAGCAAGTTAAAAT
>cefD|32|0
CAGTGATAGAGATACTGGGAGCTATTCGCTAGGCCGGGAAATTGCGTTTTAGAGCTAGAAATAGCAAGTTAAAAT
>cefD|17|0
CAGTGATAGAGATACTGGGAGCTATTGCTGGCGATCGGGTATCGTTTTAGAGCTAGAAATAGCAAGTTAAAAT
>sll1268|67|0
CAGTGATAGAGATACTGGGAGCTAGCGGAATCTTTTTTCCTACCGGGTTTTAGAGCTAGAAATAGCAAGTTAAAAT
>sll1268|11|0
CAGTGATAGAGATACTGGGAGCTATTACCCTTCGATCCCTACAAGTTTTAGAGCTAGAAATAGCAAGTTAAAAT
>sll1267|80|0
CAGTGATAGAGATACTGGGAGCTACTATGGATAGCAATTGGGCCTGTTTTAGAGCTAGAAATAGCAAGTTAAAAT
>sll1267|36|0
CAGTGATAGAGATACTGGGAGCTACCAAAGCGCCCCATGGGGATGTTTTAGAGCTAGAAATAGCAAGTTAAAAT
>sll0041|16|0
CAGTGATAGAGATACTGGGAGCTAGTGTCAGGACGGCGATCGGGTTTTAGAGCTAGAAATAGCAAGTTAAAAT
>sll0041|4|0
CAGTGATAGAGATACTGGGAGCTACGGCGATCGGAGGAAGGATTTTGTTTTAGAGCTAGAAATAGCAAGTTAAAAT
>sll1265|40|0
CAGTGATAGAGATACTGGGAGCTAGTTAGCCAACGTCTCAATTGTTTTAGAGCTAGAAATAGCAAGTTAAAAT
>sll1265|12|0
CAGTGATAGAGATACTGGGAGCTATCGCCCCCGCACTGTGAGGGGAGTTTTAGAGCTAGAAATAGCAAGTTAAAAT
>sll0043|10|0
CAGTGATAGAGATACTGGGAGCTACTGGTAGGCGTGGTCACGAATGTGTTTTAGAGCTAGAAATAGCAAGTTAAAAT
>sll0043|54|0
CAGTGATAGAGATACTGGGAGCTATTTCAATCACACTGAGCAATTCGTTTTAGAGCTAGAAATAGCAAGTTAAAAT
>sll1263|16|0
CAGTGATAGAGATACTGGGAGCTATGGAAAGAACCGCATAGGGACGTTTTAGAGCTAGAAATAGCAAGTTAAAAT
>sll1263|4|0
CAGTGATAGAGATACTGGGAGCTATAGGGACGGGCAAGACGGGGTTTTAGAGCTAGAAATAGCAAGTTAAAAT
>sll1262|80|0
CAGTGATAGAGATACTGGGAGCTACCTTCATAACCACCTTCTAGGGTTTTAGAGCTAGAAATAGCAAGTTAAAAT
>sll1262|12|0
CAGTGATAGAGATACTGGGAGCTATCCTTTTCCGTTAGCAATTAAGTTTTAGAGCTAGAAATAGCAAGTTAAAAT
>slr0954|17|0
CAGTGATAGAGATACTGGGAGCTAGGGAAGATTGCCAAAGGGGAGTTTTAGAGCTAGAAATAGCAAGTTAAAAT
>slr0954|37|0
CAGTGATAGAGATACTGGGAGCTAGGGGCATCAGCGGGGTTCAGTTTTAGAGCTAGAAATAGCAAGTTAAAAT
>ssr2194|31|0
CAGTGATAGAGATACTGGGAGCTACGGCGGCGATGGTGTAGTTGCGGAGTTTTAGAGCTAGAAATAGCAAGTTAAAAT
>ssr2194|7|0
CAGTGATAGAGATACTGGGAGCTATGGCGGTGGAGGTGTAGTTGGTGGGTTTTAGAGCTAGAAATAGCAAGTTAAAAT
>slr0114|8|0
CAGTGATAGAGATACTGGGAGCTACCTGAATGGCCCGGGACAAGGGGGTTTTAGAGCTAGAAATAGCAAGTTAAAAT
>slr0114|20|0
CAGTGATAGAGATACTGGGAGCTACATTGCCACCTGAATGGCCGTTTTAGAGCTAGAAATAGCAAGTTAAAAT
>slr0951|28|0
CAGTGATAGAGATACTGGGAGCTACCGCTCCCCATCCGTTTGCGTTTTAGAGCTAGAAATAGCAAGTTAAAAT
>slr0951|15|0
CAGTGATAGAGATACTGGGAGCTATCCGTTTGCCGGAACCCGCCGCGTTTTAGAGCTAGAAATAGCAAGTTAAAAT
>slr0224|97|0
CAGTGATAGAGATACTGGGAGCTAAGTAACGATTGACCCCAAGGTTTTAGAGCTAGAAATAGCAAGTTAAAAT
>slr0224|125|0
CAGTGATAGAGATACTGGGAGCTAGGGAATATTAATGGGTAAAGTTTTAGAGCTAGAAATAGCAAGTTAAAAT
>slr0953|26|0
CAGTGATAGAGATACTGGGAGCTATCTCCGACCCAGGTATTGTCCGTTTTAGAGCTAGAAATAGCAAGTTAAAAT
>slr0953|37|0
CAGTGATAGAGATACTGGGAGCTAGGGCTTGTTGATCTCCGACCCGTTTTAGAGCTAGAAATAGCAAGTTAAAAT
>glnH/glnP|37|0
CAGTGATAGAGATACTGGGAGCTAGCCAGCAACAGATAATAACGCCGTTTTAGAGCTAGAAATAGCAAGTTAAAAT
>glnH/glnP|23|0
CAGTGATAGAGATACTGGGAGCTAACGCCAGGTTTTACCCCAAGTTTTAGAGCTAGAAATAGCAAGTTAAAAT
>slr0959|80|0
CAGTGATAGAGATACTGGGAGCTAAATAACCGTCAACAGGGCGGTTTTAGAGCTAGAAATAGCAAGTTAAAAT
>slr0959|147|0
CAGTGATAGAGATACTGGGAGCTAGTTGTAGCTGAGACTGTACTTGGTTTTAGAGCTAGAAATAGCAAGTTAAAAT
>slr6081|40|1
CAGTGATAGAGATACTGGGAGCTATAAGGCTTGGGTCAAGGCAAGTTTTAGAGCTAGAAATAGCAAGTTAAAAT
>slr6081|58|1
CAGTGATAGAGATACTGGGAGCTAGGCCGACAGCAGACAAACAACGCGTTTTAGAGCTAGAAATAGCAAGTTAAAAT
>slr1557|18|0
CAGTGATAGAGATACTGGGAGCTATCGGTGTCGGTCAGCTTAGCGTTTTAGAGCTAGAAATAGCAAGTTAAAAT
>slr1557|31|0
CAGTGATAGAGATACTGGGAGCTACCAACTCTTGTTTATCGGTGTGTTTTAGAGCTAGAAATAGCAAGTTAAAAT
>sll1660|31|0
CAGTGATAGAGATACTGGGAGCTATACCAGAGCATCACCAAAGCGTTTTAGAGCTAGAAATAGCAAGTTAAAAT
>sll1660|15|0
CAGTGATAGAGATACTGGGAGCTAAGCGGGCAGTGAGAGGAGTGTTTTAGAGCTAGAAATAGCAAGTTAAAAT
>degT|49|0
CAGTGATAGAGATACTGGGAGCTATTCACCGCCTGTTGAATTTGTTTTAGAGCTAGAAATAGCAAGTTAAAAT
>degT|20|0
CAGTGATAGAGATACTGGGAGCTATCCTTTGGTACTGGGGCTTAGTTTTAGAGCTAGAAATAGCAAGTTAAAAT
>sphX|35|0
CAGTGATAGAGATACTGGGAGCTATTCCCAACAAGAGCAAAGCCATAGTTTTAGAGCTAGAAATAGCAAGTTAAAAT
>sphX|23|0
CAGTGATAGAGATACTGGGAGCTAAGCCATAGGGACAATGCCCGTTTTAGAGCTAGAAATAGCAAGTTAAAAT
>sll1665|70|0
CAGTGATAGAGATACTGGGAGCTACTTTTTCTGAAGTTTGGTAACCAGTTTTAGAGCTAGAAATAGCAAGTTAAAAT
>sll1665|55|0
CAGTGATAGAGATACTGGGAGCTAACCAGGGTGAAATAGGTGCGTTTTAGAGCTAGAAATAGCAAGTTAAAAT
>sll1664|44|0
CAGTGATAGAGATACTGGGAGCTAGGGCCCGTAGGCATTTTTCCGTTTTAGAGCTAGAAATAGCAAGTTAAAAT
>sll1664|21|0
CAGTGATAGAGATACTGGGAGCTATCGGCAGACGATTATAGGTGTTTTAGAGCTAGAAATAGCAAGTTAAAAT
>slr0053|67|0
CAGTGATAGAGATACTGGGAGCTACTCTTCCACCCCTGAACTCGCCAGTTTTAGAGCTAGAAATAGCAAGTTAAAAT
>slr0053|4|0
CAGTGATAGAGATACTGGGAGCTAATCTTGTTAACAGAGGTAGGTTTTAGAGCTAGAAATAGCAAGTTAAAAT
>accA|80|0
CAGTGATAGAGATACTGGGAGCTATTTTTTTCCTCGGCTAGTTCCGTTTTAGAGCTAGAAATAGCAAGTTAAAAT
>accA|45|0
CAGTGATAGAGATACTGGGAGCTATTTTTTCCTCTAGCTCATAGAGGTTTTAGAGCTAGAAATAGCAAGTTAAAAT
>slr1413|21|0
CAGTGATAGAGATACTGGGAGCTATAGGGGCAACTGGTAGGCCTGTTTTAGAGCTAGAAATAGCAAGTTAAAAT
>slr1413|62|0
CAGTGATAGAGATACTGGGAGCTATTGGGGGGAAGAACCATAGCCGCTGTTTTAGAGCTAGAAATAGCAAGTTAAAAT
>accC|25|0
CAGTGATAGAGATACTGGGAGCTATGCGTAGGGCGATCTCTCCCCGATGTTTTAGAGCTAGAAATAGCAAGTTAAAAT
>accC|81|0
CAGTGATAGAGATACTGGGAGCTATGGTGGAGTGGACTGCCACGGTGTTTTAGAGCTAGAAATAGCAAGTTAAAAT
>slr6039|41|1
CAGTGATAGAGATACTGGGAGCTACCCCAGCCGCTGAACCACTGGTTTTAGAGCTAGAAATAGCAAGTTAAAAT
>slr6039|93|1
CAGTGATAGAGATACTGGGAGCTATTCCCTGGCTCGACAAAGCGTTTTAGAGCTAGAAATAGCAAGTTAAAAT
>sll7106|50|0
CAGTGATAGAGATACTGGGAGCTACCGTGTACCCAGTTTCCTCGGAAGTTTTAGAGCTAGAAATAGCAAGTTAAAAT
>sll7106|140|0
CAGTGATAGAGATACTGGGAGCTATTTCAGGGTTTGCCCCGCTGTTTTAGAGCTAGAAATAGCAAGTTAAAAT
>sgl0002|12|0
CAGTGATAGAGATACTGGGAGCTAGGGTGTTGAGGACAGGAGTGTTTTAGAGCTAGAAATAGCAAGTTAAAAT
>sgl0002|47|0
CAGTGATAGAGATACTGGGAGCTACTAACAAGCACTAGCATCACCGTTTTAGAGCTAGAAATAGCAAGTTAAAAT
>ssl5039|77|1
CAGTGATAGAGATACTGGGAGCTACCCCATTCCAGACGAGGGAAGGTTTTAGAGCTAGAAATAGCAAGTTAAAAT
>ssl5039|134|1
CAGTGATAGAGATACTGGGAGCTAGTCAATCTCTAACTTGTAGTCCGTTTTAGAGCTAGAAATAGCAAGTTAAAAT
>sll7103|176|0
CAGTGATAGAGATACTGGGAGCTACCACTGGATATTCGGAACCCGTTTTAGAGCTAGAAATAGCAAGTTAAAAT
>sll7103|61|0
CAGTGATAGAGATACTGGGAGCTATATTTGTTCTTCCCTTTCAAGTTTTAGAGCTAGAAATAGCAAGTTAAAAT
>slr1975|41|0
CAGTGATAGAGATACTGGGAGCTATACGTCCTGGTGTAAAGCCGTTTTAGAGCTAGAAATAGCAAGTTAAAAT
>slr1975|14|0
CAGTGATAGAGATACTGGGAGCTATTGCTGGGCTAACTCCTGAGTTTTAGAGCTAGAAATAGCAAGTTAAAAT
>slr1974|32|0
CAGTGATAGAGATACTGGGAGCTAGGTGGATTTACCCACATTGGTTTTAGAGCTAGAAATAGCAAGTTAAAAT
>slr1974|19|0
CAGTGATAGAGATACTGGGAGCTACCCACATTGGGGCGGCCGATAAGTTTTAGAGCTAGAAATAGCAAGTTAAAAT
>slr1977|10|0
CAGTGATAGAGATACTGGGAGCTAGGGACAGAGTGGGGATTGAGGTGTTTTAGAGCTAGAAATAGCAAGTTAAAAT
>slr1977|21|0
CAGTGATAGAGATACTGGGAGCTATCCACCAAGGGACAGAGTGGTTTTAGAGCTAGAAATAGCAAGTTAAAAT
>slr1971|43|0
CAGTGATAGAGATACTGGGAGCTACGGTGACAGTGGCGGTGAGAACAAGTTTTAGAGCTAGAAATAGCAAGTTAAAAT
>slr1971|55|0
CAGTGATAGAGATACTGGGAGCTAATGGCAACGGTGACAGTGGGTTTTAGAGCTAGAAATAGCAAGTTAAAAT
>serS|50|0
CAGTGATAGAGATACTGGGAGCTACTTGCCCCGCCCCCTCTTTGATTGGTTTTAGAGCTAGAAATAGCAAGTTAAAAT
>serS|30|0
CAGTGATAGAGATACTGGGAGCTAGGCGATTTTGAATAGCGGTGTTTTAGAGCTAGAAATAGCAAGTTAAAAT
>slr1972|10|0
CAGTGATAGAGATACTGGGAGCTAATGGAGAGGAGAATAATGAGTTTTAGAGCTAGAAATAGCAAGTTAAAAT
>slr1972|37|0
CAGTGATAGAGATACTGGGAGCTACGGCGAAGCCGACCCCTGCAAGTTTTAGAGCTAGAAATAGCAAGTTAAAAT
>pnp|19|0
CAGTGATAGAGATACTGGGAGCTATCCCGTCCGTCGAAGGATAGTTTTAGAGCTAGAAATAGCAAGTTAAAAT
>pnp|62|0
CAGTGATAGAGATACTGGGAGCTAACCTCCTGCTTGGGGGGCTGTTTTAGAGCTAGAAATAGCAAGTTAAAAT
>sll1401|56|0
CAGTGATAGAGATACTGGGAGCTATCCATGCAGATTCTCCTTGGGGTTTTAGAGCTAGAAATAGCAAGTTAAAAT
>sll1401|81|0
CAGTGATAGAGATACTGGGAGCTATCTTATGGCTGTCTTTTATGTTTTAGAGCTAGAAATAGCAAGTTAAAAT
>sll1400|111|0
CAGTGATAGAGATACTGGGAGCTATTTTTTGCATAATCCCAAACGATGTTTTAGAGCTAGAAATAGCAAGTTAAAAT
>sll1400|63|0
CAGTGATAGAGATACTGGGAGCTATTTCGCACATGAAGGGAATTGTTTTAGAGCTAGAAATAGCAAGTTAAAAT
>sll1407|66|0
CAGTGATAGAGATACTGGGAGCTATCTGCAACTTCTTCAGCAATGTTTTAGAGCTAGAAATAGCAAGTTAAAAT
>sll1407|138|0
CAGTGATAGAGATACTGGGAGCTATTGAGCCCAGTCCCTACACCGTTTTAGAGCTAGAAATAGCAAGTTAAAAT
>slr1978|21|0
CAGTGATAGAGATACTGGGAGCTATTTTCCAAATACAAGCCGATGTTTTAGAGCTAGAAATAGCAAGTTAAAAT
>slr1978|45|0
CAGTGATAGAGATACTGGGAGCTAGGCGGTGCAACCAAGTCACGTTTTAGAGCTAGAAATAGCAAGTTAAAAT
>sll1405|34|0
CAGTGATAGAGATACTGGGAGCTATTTCGCCCTGGGCTTCAAACTCATGTTTTAGAGCTAGAAATAGCAAGTTAAAAT
>sll1405|4|0
CAGTGATAGAGATACTGGGAGCTAGTCGCATACTCTTTTTCCTCCGGTGTTTTAGAGCTAGAAATAGCAAGTTAAAAT
>sll0912|159|0
CAGTGATAGAGATACTGGGAGCTACCAATATTCTCCGCCATCAAAGTTTTAGAGCTAGAAATAGCAAGTTAAAAT
>sll0912|127|0
CAGTGATAGAGATACTGGGAGCTACCCGGCAATCATTTTCAACAGGGGTTTTAGAGCTAGAAATAGCAAGTTAAAAT
>sll0913|58|0
CAGTGATAGAGATACTGGGAGCTAGAGTCTTCAATGTGGGATAGTTTTAGAGCTAGAAATAGCAAGTTAAAAT
>sll0913|22|0
CAGTGATAGAGATACTGGGAGCTATAGCGTTGTGATGGGGCTAGGTTTTAGAGCTAGAAATAGCAAGTTAAAAT
>sll0910|451|0
CAGTGATAGAGATACTGGGAGCTATGGGATTATAACACTTGTTGATATGTTTTAGAGCTAGAAATAGCAAGTTAAAAT
>sll0910|143|0
CAGTGATAGAGATACTGGGAGCTACTCCAAGTTTGAACAGATGCTCAGTTTTAGAGCTAGAAATAGCAAGTTAAAAT
>sll0911|40|0
CAGTGATAGAGATACTGGGAGCTATTGGGGAGAATCAAGCGTTAGTTTTAGAGCTAGAAATAGCAAGTTAAAAT
>sll0911|28|0
CAGTGATAGAGATACTGGGAGCTAAGCGTTAAGGTCAGTTGGTGTTTTAGAGCTAGAAATAGCAAGTTAAAAT
>ssr2227|58|0
CAGTGATAGAGATACTGGGAGCTATATACTGTCTGATGGGGGAGTTTTAGAGCTAGAAATAGCAAGTTAAAAT
>ssr2227|46|0
CAGTGATAGAGATACTGGGAGCTATGGGGGAGGGAAATCATAGGTTTTAGAGCTAGAAATAGCAAGTTAAAAT
>serA|10|0
CAGTGATAGAGATACTGGGAGCTAAGAGACAGTCCCTGGAGCCGTTTTAGAGCTAGAAATAGCAAGTTAAAAT
>serA|43|0
CAGTGATAGAGATACTGGGAGCTATTAATAGCGCTGGGGCCGGCGGTTTTAGAGCTAGAAATAGCAAGTTAAAAT
>slr6025|8|1
CAGTGATAGAGATACTGGGAGCTAGGCAGGCAACGTAAATTTCAGTTTTAGAGCTAGAAATAGCAAGTTAAAAT
>slr6025|25|1
CAGTGATAGAGATACTGGGAGCTATCCATTGTTATAACTAGCAGTTTTAGAGCTAGAAATAGCAAGTTAAAAT
>slr0318|146|0
CAGTGATAGAGATACTGGGAGCTAATCCTTAGGTTTGGCGCTAGTTTTAGAGCTAGAAATAGCAAGTTAAAAT
>slr0318|38|0
CAGTGATAGAGATACTGGGAGCTATGTCCACCAGAGCCATAGGCGGTTTTAGAGCTAGAAATAGCAAGTTAAAAT
>slr0316|217|0
CAGTGATAGAGATACTGGGAGCTATGGGAGCTTAATCCAACACGATGTTTTAGAGCTAGAAATAGCAAGTTAAAAT
>slr0316|111|0
CAGTGATAGAGATACTGGGAGCTATGGCGGCACTTTTTCCAGTATTTCGTTTTAGAGCTAGAAATAGCAAGTTAAAAT
>slr0317|132|0
CAGTGATAGAGATACTGGGAGCTAGTTCCCCTCCACCACTTCAACATTGTTTTAGAGCTAGAAATAGCAAGTTAAAAT
>slr0317|31|0
CAGTGATAGAGATACTGGGAGCTAATCTCCGTACCGTTGCTCCGTTTTAGAGCTAGAAATAGCAAGTTAAAAT
>slr0314|67|0
CAGTGATAGAGATACTGGGAGCTAATCAGAACAATGGGTTGACGTTTTAGAGCTAGAAATAGCAAGTTAAAAT
>slr0314|3|0
CAGTGATAGAGATACTGGGAGCTATTTTCTTGACCAACAGTAACGTAGTTTTAGAGCTAGAAATAGCAAGTTAAAAT
>slr0315|61|0
CAGTGATAGAGATACTGGGAGCTATTTTGGGCGAGCAGTTTCGCGGGTTTTAGAGCTAGAAATAGCAAGTTAAAAT
>slr0315|79|0
CAGTGATAGAGATACTGGGAGCTAACAACTTTTGCACCATTTTGTTTTAGAGCTAGAAATAGCAAGTTAAAAT
>slr0312|106|0
CAGTGATAGAGATACTGGGAGCTATTGCTTGTTCCCCATTTTCGGCTTGTTTTAGAGCTAGAAATAGCAAGTTAAAAT
>slr0312|5|0
CAGTGATAGAGATACTGGGAGCTAAACCCGAATAGTCGTGGCTGTTTTAGAGCTAGAAATAGCAAGTTAAAAT
>slr0311|273|0
CAGTGATAGAGATACTGGGAGCTAAGTTGGAATTGAGTAATTGGTTTTAGAGCTAGAAATAGCAAGTTAAAAT
>slr0311|289|0
CAGTGATAGAGATACTGGGAGCTAGTTGATTGCCGAATCAAGTGTTTTAGAGCTAGAAATAGCAAGTTAAAAT
>alaS|4|0
CAGTGATAGAGATACTGGGAGCTACCGCTGAGGACGGGCGGGGTAGGTTTTAGAGCTAGAAATAGCAAGTTAAAAT
>alaS|15|0
CAGTGATAGAGATACTGGGAGCTATTTCGGGACCGCTGAGGACGTTTTAGAGCTAGAAATAGCAAGTTAAAAT
>sll1068|40|0
CAGTGATAGAGATACTGGGAGCTACTAAGGCTGAAGCTGGCTAGTTTTAGAGCTAGAAATAGCAAGTTAAAAT
>sll1068|56|0
CAGTGATAGAGATACTGGGAGCTACATATCCATAACCTCCACTAGTTTTAGAGCTAGAAATAGCAAGTTAAAAT
>pma1|13|0
CAGTGATAGAGATACTGGGAGCTATGGTGATGGAGGTAAGAACTTAGTTTTAGAGCTAGAAATAGCAAGTTAAAAT
>pma1|29|0
CAGTGATAGAGATACTGGGAGCTATGTCTTCCCCTGGTCGATGGTGAGTTTTAGAGCTAGAAATAGCAAGTTAAAAT
>slr6056|88|0
CAGTGATAGAGATACTGGGAGCTATGCACTTACCCCCGACTGCTGTTTTAGAGCTAGAAATAGCAAGTTAAAAT
>slr6056|28|0
CAGTGATAGAGATACTGGGAGCTACCATCTAATGCTGCGTAGAGTTTTAGAGCTAGAAATAGCAAGTTAAAAT
>ssl7048|115|0
CAGTGATAGAGATACTGGGAGCTAGCCCGTTGGATCCTAACCGGTTTTAGAGCTAGAAATAGCAAGTTAAAAT
>ssl7048|52|0
CAGTGATAGAGATACTGGGAGCTATTCCGCCGCACCAATCTGTTGTTTTAGAGCTAGAAATAGCAAGTTAAAAT
>spoIID|43|0
CAGTGATAGAGATACTGGGAGCTAACCCGTAAGTTTGTCGGCAGTTTTAGAGCTAGAAATAGCAAGTTAAAAT
>spoIID|71|0
CAGTGATAGAGATACTGGGAGCTATTTACCAATTAGTTGTAACCAGGTTTTAGAGCTAGAAATAGCAAGTTAAAAT
>ctaD2|16|0
CAGTGATAGAGATACTGGGAGCTAGGGGCGTTGAAAGGGAACCGATGGTTTTAGAGCTAGAAATAGCAAGTTAAAAT
>ctaD2|27|0
CAGTGATAGAGATACTGGGAGCTAGTCGTGCCAGGGGCGTTGAAAGTTTTAGAGCTAGAAATAGCAAGTTAAAAT
>nrtD3|25|0
CAGTGATAGAGATACTGGGAGCTATCCGATGGAGTTGCAGTAGGCAGTTTTAGAGCTAGAAATAGCAAGTTAAAAT
>nrtD3|7|0
CAGTGATAGAGATACTGGGAGCTAGGCATGGCGCGCTGGGATTTTAGTTTTAGAGCTAGAAATAGCAAGTTAAAAT
>sll0875|48|0
CAGTGATAGAGATACTGGGAGCTAGAATAACAGCGCTAAGCCAGTTTTAGAGCTAGAAATAGCAAGTTAAAAT
>sll0875|11|0
CAGTGATAGAGATACTGGGAGCTACTTTGCCGCCAAATTTCGCTGAGCGTTTTAGAGCTAGAAATAGCAAGTTAAAAT
>ssr5074|149|3
CAGTGATAGAGATACTGGGAGCTATCCTATCAAAGCTCCCATTGTTTTAGAGCTAGAAATAGCAAGTTAAAAT
>ssr5074|111|3
CAGTGATAGAGATACTGGGAGCTATTGAGGTCATTGCTAATTCCAAGTTTTAGAGCTAGAAATAGCAAGTTAAAAT
>ssr2009|21|0
CAGTGATAGAGATACTGGGAGCTATGCGATTTCTGTTGGCATTTCTGTTTTAGAGCTAGAAATAGCAAGTTAAAAT
>ssr2009|6|0
CAGTGATAGAGATACTGGGAGCTATTTCTTGGATTTTTTAGAGGGTTTTAGAGCTAGAAATAGCAAGTTAAAAT
>sll0301|81|0
CAGTGATAGAGATACTGGGAGCTATTGGCTTGGGCCAAGGCCGAGTTTTAGAGCTAGAAATAGCAAGTTAAAAT
>sll0301|61|0
CAGTGATAGAGATACTGGGAGCTATGGCGCCCAGAGCAACACCAGTTTTAGAGCTAGAAATAGCAAGTTAAAAT
>slr7008|48|11
CAGTGATAGAGATACTGGGAGCTAATACTGGGTAGTCATCTTTGTTTTAGAGCTAGAAATAGCAAGTTAAAAT
>slr7008|63|11
CAGTGATAGAGATACTGGGAGCTACAAACTTAAATGTGTCTAATACGTTTTAGAGCTAGAAATAGCAAGTTAAAAT
>ssr6078|49|1
CAGTGATAGAGATACTGGGAGCTAGGCCTTGATAGTTAGCTTTTGTCGTTTTAGAGCTAGAAATAGCAAGTTAAAAT
>ssr6078|6|2
CAGTGATAGAGATACTGGGAGCTAGGGACGACGACCATAAAGTGCCGTTTTAGAGCTAGAAATAGCAAGTTAAAAT
>kdpA|41|0
CAGTGATAGAGATACTGGGAGCTAGCAAGGGGGCCGTGGCCACAGTTTTAGAGCTAGAAATAGCAAGTTAAAAT
>kdpA|58|0
CAGTGATAGAGATACTGGGAGCTACCCGTGCCATATAACGCCCAAGCAGTTTTAGAGCTAGAAATAGCAAGTTAAAAT
>ssr3532|91|0
CAGTGATAGAGATACTGGGAGCTATCTTCCATTCGTAATTGTAGTTTTAGAGCTAGAAATAGCAAGTTAAAAT
>ssr3532|21|0
CAGTGATAGAGATACTGGGAGCTATTTCATGAACTAGAGAAGAGTTTTAGAGCTAGAAATAGCAAGTTAAAAT
>kdpD|19|0
CAGTGATAGAGATACTGGGAGCTACGCCGCTGGAGTCAAGGAACGTTTTAGAGCTAGAAATAGCAAGTTAAAAT
>kdpD|5|0
CAGTGATAGAGATACTGGGAGCTAGGAACTGGATTGACCGGCAGTTTTAGAGCTAGAAATAGCAAGTTAAAAT
>slr0904|43|0
CAGTGATAGAGATACTGGGAGCTACGTCTACTTCTACCCCGACCTTAAGTTTTAGAGCTAGAAATAGCAAGTTAAAAT
>slr0904|94|0
CAGTGATAGAGATACTGGGAGCTACTGCCGTATCTGGTAGCCCCACCAGTTTTAGAGCTAGAAATAGCAAGTTAAAAT
>sll8019|10|0
CAGTGATAGAGATACTGGGAGCTATAGCTTTGGGGCAGATGCTGTTTTAGAGCTAGAAATAGCAAGTTAAAAT
>sll8019|22|0
CAGTGATAGAGATACTGGGAGCTACCTTTGCCCTGTATAGCTTTGTTTTAGAGCTAGAAATAGCAAGTTAAAAT
>ssl5125|74|0
CAGTGATAGAGATACTGGGAGCTAGCCGGGAGAGCAAAGCGAACCGGGGTTTTAGAGCTAGAAATAGCAAGTTAAAAT
>ssl5125|95|0
CAGTGATAGAGATACTGGGAGCTATAATCATTTTTTTAGGAGCCGTTTTAGAGCTAGAAATAGCAAGTTAAAAT
>grxC|61|0
CAGTGATAGAGATACTGGGAGCTACTCCTTTACGTTTCAATAAAGCCAGTTTTAGAGCTAGAAATAGCAAGTTAAAAT
>grxC|191|0
CAGTGATAGAGATACTGGGAGCTATGTCATCACAGCCACCAATGTGTGTTTTAGAGCTAGAAATAGCAAGTTAAAAT
>sll0005|18|0
CAGTGATAGAGATACTGGGAGCTATCTTGTTCGGCGGTGGTAACGTTTTAGAGCTAGAAATAGCAAGTTAAAAT
>sll0005|31|0
CAGTGATAGAGATACTGGGAGCTACCACTACATCGCGATCTTGTTGTTTTAGAGCTAGAAATAGCAAGTTAAAAT
>sll1532|18|0
CAGTGATAGAGATACTGGGAGCTACAACCCAATAGTAACGTCAGGTTTTAGAGCTAGAAATAGCAAGTTAAAAT
>sll1532|58|0
CAGTGATAGAGATACTGGGAGCTACTGTCCGGGACTATGGAGTAGCAGTTTTAGAGCTAGAAATAGCAAGTTAAAAT
>sll1531|9|0
CAGTGATAGAGATACTGGGAGCTACCCGATCGCCAAACCAAGAAGGTTTTAGAGCTAGAAATAGCAAGTTAAAAT
>sll1531|76|0
CAGTGATAGAGATACTGGGAGCTAGAAAGTATAGCGTTGGACAAGTTTTAGAGCTAGAAATAGCAAGTTAAAAT
>sll1530|118|0
CAGTGATAGAGATACTGGGAGCTAAGGTTTTCCTGGTACCAAGGTTTTAGAGCTAGAAATAGCAAGTTAAAAT
>sll1530|47|0
CAGTGATAGAGATACTGGGAGCTAGCTTTTTATCAATTTCTGGAGCAGTTTTAGAGCTAGAAATAGCAAGTTAAAAT
>sll1537|3|0
CAGTGATAGAGATACTGGGAGCTACCGTAGCTAAGGGAAATTGGGGGTTTTAGAGCTAGAAATAGCAAGTTAAAAT
>sll1537|15|0
CAGTGATAGAGATACTGGGAGCTAGCGCACCAACCGTAGCTAAGTTTTAGAGCTAGAAATAGCAAGTTAAAAT
>slr1983|72|0
CAGTGATAGAGATACTGGGAGCTATAGCCGACAATCGCATTAATGTTTTAGAGCTAGAAATAGCAAGTTAAAAT
>slr1983|127|0
CAGTGATAGAGATACTGGGAGCTATTTCTTCTGTAAGGGGAGAATGTTTTAGAGCTAGAAATAGCAAGTTAAAAT
>slr1140|110|0
CAGTGATAGAGATACTGGGAGCTAGCCCCGTTCAAACTCCTGGGTGGTTTTAGAGCTAGAAATAGCAAGTTAAAAT
>slr1140|70|0
CAGTGATAGAGATACTGGGAGCTAGTGCCGGATTTGAGGATTTGCCGTTTTAGAGCTAGAAATAGCAAGTTAAAAT
>slr1142|17|0
CAGTGATAGAGATACTGGGAGCTAGCGCTGCTGTTCATTGGCTGTTTTAGAGCTAGAAATAGCAAGTTAAAAT
>slr1142|75|0
CAGTGATAGAGATACTGGGAGCTATGCGGTTGAACTTTTCATCGCTGTTTTAGAGCTAGAAATAGCAAGTTAAAAT
>slr1143|72|0
CAGTGATAGAGATACTGGGAGCTACGCTCAAATCTTTCTTCAATGTTTTAGAGCTAGAAATAGCAAGTTAAAAT
>slr1143|15|0
CAGTGATAGAGATACTGGGAGCTAGGCGTTGCTCCTCATTTTGGTTTTAGAGCTAGAAATAGCAAGTTAAAAT
>slr1147|28|0
CAGTGATAGAGATACTGGGAGCTAGGGAAATTAACCCAGCACTGGGTTTTAGAGCTAGAAATAGCAAGTTAAAAT
>slr1147|4|0
CAGTGATAGAGATACTGGGAGCTATACATTGATGAGATGGAACGTTTTAGAGCTAGAAATAGCAAGTTAAAAT
>slr1148|8|0
CAGTGATAGAGATACTGGGAGCTATTCTCAATTGCTTTTTCGTAAGTTTTAGAGCTAGAAATAGCAAGTTAAAAT
>slr1148|38|0
CAGTGATAGAGATACTGGGAGCTATATACGCAGATTGGCCAGCGTTTTAGAGCTAGAAATAGCAAGTTAAAAT
>slr1149|4|0
CAGTGATAGAGATACTGGGAGCTAGACGGGGGAGCAGCAGGGGACGGTTTTAGAGCTAGAAATAGCAAGTTAAAAT
>slr1149|21|0
CAGTGATAGAGATACTGGGAGCTAGCGCCAATCATTATCAGACGGGTTTTAGAGCTAGAAATAGCAAGTTAAAAT
>slr1783|80|0
CAGTGATAGAGATACTGGGAGCTATCGTAGCAGGTTGCCAGACGTTTTAGAGCTAGAAATAGCAAGTTAAAAT
>slr1783|105|0
CAGTGATAGAGATACTGGGAGCTAAATAGGGCGGTTTAGTAGGGTTTTAGAGCTAGAAATAGCAAGTTAAAAT
>slr1780|216|0
CAGTGATAGAGATACTGGGAGCTATTCTGGGGCATTAAGAAAGGCGTTTTAGAGCTAGAAATAGCAAGTTAAAAT
>slr1780|22|0
CAGTGATAGAGATACTGGGAGCTATTGACTATGTCGATGGGTGGTTTTAGAGCTAGAAATAGCAAGTTAAAAT
>slr1787|48|0
CAGTGATAGAGATACTGGGAGCTATTGGGTGGAAATGATTGAGACAAGTTTTAGAGCTAGAAATAGCAAGTTAAAAT
>slr1787|27|0
CAGTGATAGAGATACTGGGAGCTAGGCAGAAGAGAAGTGGAAGTGTTTTAGAGCTAGAAATAGCAAGTTAAAAT
>slr0491|8|0
CAGTGATAGAGATACTGGGAGCTATATCCACGGGCAATAAATTAGTTTTAGAGCTAGAAATAGCAAGTTAAAAT
>slr0491|21|0
CAGTGATAGAGATACTGGGAGCTACCTTAATCTTCATATCCACGTTTTAGAGCTAGAAATAGCAAGTTAAAAT
>slr1788|122|0
CAGTGATAGAGATACTGGGAGCTACTCTCCGAAACTAACTCTTTTCCCGTTTTAGAGCTAGAAATAGCAAGTTAAAAT
>slr1788|21|0
CAGTGATAGAGATACTGGGAGCTAGTCTTTTTTAGGGTAGGCACAATGTTTTAGAGCTAGAAATAGCAAGTTAAAAT
>slr1789|33|0
CAGTGATAGAGATACTGGGAGCTATCTGTCTCAGTTTCGGGAGAGTTTTAGAGCTAGAAATAGCAAGTTAAAAT
>slr1789|108|0
CAGTGATAGAGATACTGGGAGCTACTGTTGATTAATCTTATCTGCGTTTTAGAGCTAGAAATAGCAAGTTAAAAT
>slr0495|30|0
CAGTGATAGAGATACTGGGAGCTACCCGGAATTAAGGGGCGATCGGTGTTTTAGAGCTAGAAATAGCAAGTTAAAAT
>slr0495|6|0
CAGTGATAGAGATACTGGGAGCTACAAAGCCAAATTTGGGGCTGGTTTTAGAGCTAGAAATAGCAAGTTAAAAT
>slr0496|9|0
CAGTGATAGAGATACTGGGAGCTATGGCCGCTTCCACTTTTTGCAGGTTTTAGAGCTAGAAATAGCAAGTTAAAAT
>slr0496|31|0
CAGTGATAGAGATACTGGGAGCTACCGTTTCATTAACTTGATGGTTAAGTTTTAGAGCTAGAAATAGCAAGTTAAAAT
>slr0553|40|0
CAGTGATAGAGATACTGGGAGCTACTTTTTCCCGTAGCAATGCCCCGTTTTAGAGCTAGAAATAGCAAGTTAAAAT
>slr0553|7|0
CAGTGATAGAGATACTGGGAGCTATCAATCGTTGTCGAGGGGGCTGTTTTAGAGCTAGAAATAGCAAGTTAAAAT
>leuD|20|0
CAGTGATAGAGATACTGGGAGCTACTAGGGGCAAGGCCTTACCCGTTTTAGAGCTAGAAATAGCAAGTTAAAAT
>leuD|31|0
CAGTGATAGAGATACTGGGAGCTATGTCATCCCCCACTAGGGGCAGTTTTAGAGCTAGAAATAGCAAGTTAAAAT
>leuB|4|0
CAGTGATAGAGATACTGGGAGCTAGCAGGGTTACGTTATAGGTCTGTTTTAGAGCTAGAAATAGCAAGTTAAAAT
>leuB|22|0
CAGTGATAGAGATACTGGGAGCTAATGCCATCACCGGGGAGCAGTTTTAGAGCTAGAAATAGCAAGTTAAAAT
>leuC|57|0
CAGTGATAGAGATACTGGGAGCTAAGAGTTGGGTTTGACCCGAGTTTTAGAGCTAGAAATAGCAAGTTAAAAT
>leuC|13|0
CAGTGATAGAGATACTGGGAGCTATCCCAAACTTTGTCAAATAGTTTTAGAGCTAGAAATAGCAAGTTAAAAT
>leuA|19|0
CAGTGATAGAGATACTGGGAGCTAGGGTGGTGTCGTAGAGCCAAAGTTTTAGAGCTAGAAATAGCAAGTTAAAAT
>leuA|7|0
CAGTGATAGAGATACTGGGAGCTAGAGCCAAAGGGAAGTTTTCTGTTTTAGAGCTAGAAATAGCAAGTTAAAAT
>asnS|81|0
CAGTGATAGAGATACTGGGAGCTACCACGGCACCGAGCCAATCCTGTTTTAGAGCTAGAAATAGCAAGTTAAAAT
>asnS|61|0
CAGTGATAGAGATACTGGGAGCTAGGGTAACCAATCCCGACACGTTTTAGAGCTAGAAATAGCAAGTTAAAAT
>hisS2|8|0
CAGTGATAGAGATACTGGGAGCTATCCCTAGCCCCAGCGGGGGGAGTTTTAGAGCTAGAAATAGCAAGTTAAAAT
>hisS2|39|0
CAGTGATAGAGATACTGGGAGCTAGCTTTCTGGGCGACTTCCAGGTTTTAGAGCTAGAAATAGCAAGTTAAAAT
>leuS|109|0
CAGTGATAGAGATACTGGGAGCTAGGATAGGGAAACATGGACAGTTTTAGAGCTAGAAATAGCAAGTTAAAAT
>leuS|78|0
CAGTGATAGAGATACTGGGAGCTATTTAGGCAGATCAGAGGCGATGTTTTAGAGCTAGAAATAGCAAGTTAAAAT
>ssb|17|0
CAGTGATAGAGATACTGGGAGCTACGGCCGGCCCTTCCCACCAAAGTTTTAGAGCTAGAAATAGCAAGTTAAAAT
>ssb|34|0
CAGTGATAGAGATACTGGGAGCTATTTAACTTCAGGGTCACGGCGTTTTAGAGCTAGAAATAGCAAGTTAAAAT
>slr0565|40|0
CAGTGATAGAGATACTGGGAGCTACGGCGATCGCCCCCATAATGAAACGTTTTAGAGCTAGAAATAGCAAGTTAAAAT
>slr0565|21|0
CAGTGATAGAGATACTGGGAGCTACGGGAATAGCGATGAATCCAGTTTTAGAGCTAGAAATAGCAAGTTAAAAT
>slr6068|8|1
CAGTGATAGAGATACTGGGAGCTAAGGATTAGATTGTCCCTGGGTTTTAGAGCTAGAAATAGCAAGTTAAAAT
>slr6068|32|1
CAGTGATAGAGATACTGGGAGCTAGCCCCCAAACCCTGACCGAGAAGTTTTAGAGCTAGAAATAGCAAGTTAAAAT
>slr5040|305|8
CAGTGATAGAGATACTGGGAGCTATGGTCAGAGCGATGTGCACCAGTTTTAGAGCTAGAAATAGCAAGTTAAAAT
>slr5040|74|11
CAGTGATAGAGATACTGGGAGCTAGGTACCATCTTCGTGCCATTGCGTTTTAGAGCTAGAAATAGCAAGTTAAAAT
>slr6063|210|3
CAGTGATAGAGATACTGGGAGCTATGGTCAATTGCCCTGGTTTGTTTTAGAGCTAGAAATAGCAAGTTAAAAT
>slr6063|4|3
CAGTGATAGAGATACTGGGAGCTACCCAGTTCCTCATCCCCTTCTGTTTTAGAGCTAGAAATAGCAAGTTAAAAT
>slr0569|89|0
CAGTGATAGAGATACTGGGAGCTATGGGGGAAGCATCTTCGGGAGTTTTAGAGCTAGAAATAGCAAGTTAAAAT
>slr0569|63|0
CAGTGATAGAGATACTGGGAGCTATAGACAACCATAGACGTTTGTTTTAGAGCTAGAAATAGCAAGTTAAAAT
>slr6067|32|1
CAGTGATAGAGATACTGGGAGCTAGGCCGCCAAAGACCACAGTGCCGGTTTTAGAGCTAGAAATAGCAAGTTAAAAT
>slr6067|59|16
CAGTGATAGAGATACTGGGAGCTACCTTCCACATTGGCGATCGCCAGGGTTTTAGAGCTAGAAATAGCAAGTTAAAAT
>slr6064|14|3
CAGTGATAGAGATACTGGGAGCTACCGAGCCGCATAAAGGGAAGTTTTAGAGCTAGAAATAGCAAGTTAAAAT
>slr6064|175|1
CAGTGATAGAGATACTGGGAGCTACATAGATAAACAAGTCAGTGGTTTTAGAGCTAGAAATAGCAAGTTAAAAT
>slr6065|13|1
CAGTGATAGAGATACTGGGAGCTAGCCGCCCCCACTAATAGATGTTTTAGAGCTAGAAATAGCAAGTTAAAAT
>slr6065|53|2
CAGTGATAGAGATACTGGGAGCTATCCTCAGATTACGATTACCGGTTTTAGAGCTAGAAATAGCAAGTTAAAAT
>slr0765|104|0
CAGTGATAGAGATACTGGGAGCTACCTTGGGGCATAACGAATTGGGCTGTTTTAGAGCTAGAAATAGCAAGTTAAAAT
>slr0765|159|0
CAGTGATAGAGATACTGGGAGCTACCATACCGGGAAACTTCCGGGTTTTAGAGCTAGAAATAGCAAGTTAAAAT
>pilT2|84|0
CAGTGATAGAGATACTGGGAGCTATTTGCCGCTCACCCGGAAATAAACGTTTTAGAGCTAGAAATAGCAAGTTAAAAT
>pilT2|141|0
CAGTGATAGAGATACTGGGAGCTATTAACTTTTGGCTTTCCTGGTTTTAGAGCTAGAAATAGCAAGTTAAAAT
>repA|55|0
CAGTGATAGAGATACTGGGAGCTACCGTGGTTATAGACTTGGCCGTGTTTTAGAGCTAGAAATAGCAAGTTAAAAT
>repA|7|0
CAGTGATAGAGATACTGGGAGCTATTGCCATAGAAAGTGGCGGATTGTTTTAGAGCTAGAAATAGCAAGTTAAAAT
>hisD|16|0
CAGTGATAGAGATACTGGGAGCTACTCCTGAACAATGTCACCGGACTGTTTTAGAGCTAGAAATAGCAAGTTAAAAT
>hisD|63|0
CAGTGATAGAGATACTGGGAGCTACCGGCCAGGGGGAAGGAACGTTTTAGAGCTAGAAATAGCAAGTTAAAAT
>hisF|80|0
CAGTGATAGAGATACTGGGAGCTACTCCACCGGATCCCCGGCATCTGTTTTAGAGCTAGAAATAGCAAGTTAAAAT
>hisF|96|0
CAGTGATAGAGATACTGGGAGCTATAGGCCCGGGCCAACTCCACGTTTTAGAGCTAGAAATAGCAAGTTAAAAT
>hisG|18|0
CAGTGATAGAGATACTGGGAGCTATCCCGCAACAACGAGCCTTTGTTTTAGAGCTAGAAATAGCAAGTTAAAAT
>hisG|7|0
CAGTGATAGAGATACTGGGAGCTACGAGCCTTTCGGTAAAGCAAGTTTTAGAGCTAGAAATAGCAAGTTAAAAT
>radC|11|0
CAGTGATAGAGATACTGGGAGCTATCCTCCGGTAGATCGGCAATTCTCGTTTTAGAGCTAGAAATAGCAAGTTAAAAT
>radC|30|0
CAGTGATAGAGATACTGGGAGCTATTTTTCCCTGGGGCGTTCATCCTCGTTTTAGAGCTAGAAATAGCAAGTTAAAAT
>hisA|68|0
CAGTGATAGAGATACTGGGAGCTATCTTCGTGGTACACCTGGGACGTTTTAGAGCTAGAAATAGCAAGTTAAAAT
>hisA|47|0
CAGTGATAGAGATACTGGGAGCTACTGGTCATAATCCCCTTGATAGGTTTTAGAGCTAGAAATAGCAAGTTAAAAT
>hisB|9|0
CAGTGATAGAGATACTGGGAGCTAAAGCTTCCCCGGCACCGGCGTTTTAGAGCTAGAAATAGCAAGTTAAAAT
>hisB|35|0
CAGTGATAGAGATACTGGGAGCTAATATCCTGCTTTTTGCCACGTTTTAGAGCTAGAAATAGCAAGTTAAAAT
>hisC|51|0
CAGTGATAGAGATACTGGGAGCTAGGACAGAGGCGGGGGGGCCCAAGTTTTAGAGCTAGAAATAGCAAGTTAAAAT
>hisC|62|0
CAGTGATAGAGATACTGGGAGCTATGGCGGCCAGGACAGAGGCGGTTTTAGAGCTAGAAATAGCAAGTTAAAAT
>hisH|13|0
CAGTGATAGAGATACTGGGAGCTATTGCCCATATCATAATCAACGAGTTTTAGAGCTAGAAATAGCAAGTTAAAAT
>hisH|46|0
CAGTGATAGAGATACTGGGAGCTACTTTCTCCAAACCCTTACAGAGTTTTAGAGCTAGAAATAGCAAGTTAAAAT
>hisI|28|0
CAGTGATAGAGATACTGGGAGCTAGTGGCTCATCAAAGGAAGGATGGGTTTTAGAGCTAGAAATAGCAAGTTAAAAT
>hisI|39|0
CAGTGATAGAGATACTGGGAGCTAAATCAGAGTGGCTCATCAAGTTTTAGAGCTAGAAATAGCAAGTTAAAAT
>psaL|61|0
CAGTGATAGAGATACTGGGAGCTAGCGGAGTCGGAAATGGGGGGTTTTAGAGCTAGAAATAGCAAGTTAAAAT
>psaL|14|0
CAGTGATAGAGATACTGGGAGCTATCGCCGTTATAGGCTTGTACAACTGTTTTAGAGCTAGAAATAGCAAGTTAAAAT
>psaM|43|0
CAGTGATAGAGATACTGGGAGCTAGCCAGGAAAGCAGGCAGGAGTTTTAGAGCTAGAAATAGCAAGTTAAAAT
>psaM|31|0
CAGTGATAGAGATACTGGGAGCTAGGCAGGAGGGCAACCACTAGTTTTAGAGCTAGAAATAGCAAGTTAAAAT
>pleD2|53|0
CAGTGATAGAGATACTGGGAGCTAAACCTTGAGCAATTCCACCGTTTTAGAGCTAGAAATAGCAAGTTAAAAT
>pleD2|118|0
CAGTGATAGAGATACTGGGAGCTAACGCCCTGGGCTAGGGTCCGTTTTAGAGCTAGAAATAGCAAGTTAAAAT
>pleD3|73|0
CAGTGATAGAGATACTGGGAGCTAATAGCAAAGTTTTTCCCCAGTTTTAGAGCTAGAAATAGCAAGTTAAAAT
>pleD3|36|0
CAGTGATAGAGATACTGGGAGCTACTGCTGGAGTAGAGTTTTGACTTCGTTTTAGAGCTAGAAATAGCAAGTTAAAAT
>psaI|10|0
CAGTGATAGAGATACTGGGAGCTAGGCAGGTAAGATGCAGCGTGTTTTAGAGCTAGAAATAGCAAGTTAAAAT
>psaI|66|0
CAGTGATAGAGATACTGGGAGCTAGCAACCCCATGGTCACAGCGTTTTAGAGCTAGAAATAGCAAGTTAAAAT
>ycf22_2|17|0
CAGTGATAGAGATACTGGGAGCTACAATACGGGCGATAGGCGCGTTTTAGAGCTAGAAATAGCAAGTTAAAAT
>ycf22_2|30|0
CAGTGATAGAGATACTGGGAGCTATACTACTCTGTAACAATACGTTTTAGAGCTAGAAATAGCAAGTTAAAAT
>hisS|42|0
CAGTGATAGAGATACTGGGAGCTACTGCCAGTAGTTGGTTTCCGGGTTTTAGAGCTAGAAATAGCAAGTTAAAAT
>hisS|11|0
CAGTGATAGAGATACTGGGAGCTATGTCACGGGTTCCACGAATGGCTGTTTTAGAGCTAGAAATAGCAAGTTAAAAT
>psaD|64|0
CAGTGATAGAGATACTGGGAGCTATGGCATACTTTTCTTCCCGGTGTTTTAGAGCTAGAAATAGCAAGTTAAAAT
>psaD|21|0
CAGTGATAGAGATACTGGGAGCTAGTGCTGCCACCGAATTTAGGGTTTTAGAGCTAGAAATAGCAAGTTAAAAT
>psaE|4|0
CAGTGATAGAGATACTGGGAGCTAACTTTGTCACCACGATTTAGTTTTAGAGCTAGAAATAGCAAGTTAAAAT
>psaE|46|0
CAGTGATAGAGATACTGGGAGCTACCGTGCCAACATCACCGTACCAGTGTTTTAGAGCTAGAAATAGCAAGTTAAAAT
>psaF|54|0
CAGTGATAGAGATACTGGGAGCTAAATCGTCCGCCGAAGCTGAGTTTTAGAGCTAGAAATAGCAAGTTAAAAT
>psaF|23|0
CAGTGATAGAGATACTGGGAGCTATTAAACCAGAGTGTAAAGGCTGTTTTAGAGCTAGAAATAGCAAGTTAAAAT
>psaA|34|0
CAGTGATAGAGATACTGGGAGCTACCGGGTTGTTATCAACCGAGACTTGTTTTAGAGCTAGAAATAGCAAGTTAAAAT
>psaA|15|0
CAGTGATAGAGATACTGGGAGCTACTTTGGCCTTAGCCTCTCTTTCGTTTTAGAGCTAGAAATAGCAAGTTAAAAT
>psaB|26|0
CAGTGATAGAGATACTGGGAGCTAGTCGGGTCTTGGGCGAGATCCGTTTTAGAGCTAGAAATAGCAAGTTAAAAT
>psaB|38|0
CAGTGATAGAGATACTGGGAGCTATACGCCGTGTAGTCGGGTCTGTTTTAGAGCTAGAAATAGCAAGTTAAAAT
>psaC|28|0
CAGTGATAGAGATACTGGGAGCTACGCATTGGGTACAACCAATACGTTTTAGAGCTAGAAATAGCAAGTTAAAAT
>psaC|5|0
CAGTGATAGAGATACTGGGAGCTAGGTATCGTAAATTTTTACACTAGTTTTAGAGCTAGAAATAGCAAGTTAAAAT
>sll1549|70|0
CAGTGATAGAGATACTGGGAGCTAATTAAGCTGGGATTATTGGGTTTTAGAGCTAGAAATAGCAAGTTAAAAT
>sll1549|14|0
CAGTGATAGAGATACTGGGAGCTATAACCCCAAATAATAGCAACGTTTTAGAGCTAGAAATAGCAAGTTAAAAT
>rfbA2|34|0
CAGTGATAGAGATACTGGGAGCTAGTTCCAAGTAGCGCTGAATCGGTTTTAGAGCTAGAAATAGCAAGTTAAAAT
>rfbA2|15|0
CAGTGATAGAGATACTGGGAGCTATCGGGGACCAGTTCACCCTTGTGTTTTAGAGCTAGAAATAGCAAGTTAAAAT
>ssr0761|16|0
CAGTGATAGAGATACTGGGAGCTACTGCGTTCATGTTTGGCAATTGTTGTTTTAGAGCTAGAAATAGCAAGTTAAAAT
>ssr0761|27|0
CAGTGATAGAGATACTGGGAGCTATTTGGCTGACTGCGTTCATGTTGTTTTAGAGCTAGAAATAGCAAGTTAAAAT
>ssr8047|80|0
CAGTGATAGAGATACTGGGAGCTATTCTTTGAGTGTTATCTCCTCTGTTTTAGAGCTAGAAATAGCAAGTTAAAAT
>ssr8047|23|0
CAGTGATAGAGATACTGGGAGCTATACTTTTCACTGTTGATAGTGTTTTAGAGCTAGAAATAGCAAGTTAAAAT
>slr6016|17|1
CAGTGATAGAGATACTGGGAGCTATTTGCGTGTACTTACAGATTTCGTTTTAGAGCTAGAAATAGCAAGTTAAAAT
>slr6016|4|1
CAGTGATAGAGATACTGGGAGCTATGATTCTAGGTTAAAGAGTCGTTTTAGAGCTAGAAATAGCAAGTTAAAAT
>sll0754|34|0
CAGTGATAGAGATACTGGGAGCTACTGACCTCCCGCTTAATTAGTTTTAGAGCTAGAAATAGCAAGTTAAAAT
>sll0754|7|0
CAGTGATAGAGATACTGGGAGCTACACCCGGGAAACTCGACGACGTTTTAGAGCTAGAAATAGCAAGTTAAAAT
>sll0755|46|0
CAGTGATAGAGATACTGGGAGCTAGCTTTGATCGACGATCGCCGGTTTTAGAGCTAGAAATAGCAAGTTAAAAT
>sll0755|71|0
CAGTGATAGAGATACTGGGAGCTAGGTGCTTAATTTGACGGTCGTTTTAGAGCTAGAAATAGCAAGTTAAAAT
>hlyB2|258|0
CAGTGATAGAGATACTGGGAGCTATCCAATTCGTCGAGAATTTCGTTTTAGAGCTAGAAATAGCAAGTTAAAAT
>hlyB2|238|0
CAGTGATAGAGATACTGGGAGCTATTTCCGGTTCTGCTTGGATGGCTGGTTTTAGAGCTAGAAATAGCAAGTTAAAAT
>sll5036|42|0
CAGTGATAGAGATACTGGGAGCTATGCCTTAACTCGTAGGCGGCGTTTTAGAGCTAGAAATAGCAAGTTAAAAT
>sll5036|68|0
CAGTGATAGAGATACTGGGAGCTATTACTTGATGAGCTTTTCCCGTTTTAGAGCTAGAAATAGCAAGTTAAAAT
>acs|48|0
CAGTGATAGAGATACTGGGAGCTAGCCCGCTCACTAAATTCTGTAGGGTTTTAGAGCTAGAAATAGCAAGTTAAAAT
>acs|23|0
CAGTGATAGAGATACTGGGAGCTATCAAACAGTCGCTCTTCCTGCGTTTTAGAGCTAGAAATAGCAAGTTAAAAT
>sll1472|13|0
CAGTGATAGAGATACTGGGAGCTAGGTCAGGGCAGAGGCTTTTTTACGTTTTAGAGCTAGAAATAGCAAGTTAAAAT
>sll1472|37|0
CAGTGATAGAGATACTGGGAGCTATTTTTGCCTTCGTTTTCTTGCGTTTTAGAGCTAGAAATAGCAAGTTAAAAT
>slr0591|73|0
CAGTGATAGAGATACTGGGAGCTACCAAATGGTGCGGTTCTCGAGTTTTAGAGCTAGAAATAGCAAGTTAAAAT
>slr0591|22|0
CAGTGATAGAGATACTGGGAGCTATGGGGGTCACAGGCATGGGCGCTGGTTTTAGAGCTAGAAATAGCAAGTTAAAAT
>slr6031|368|0
CAGTGATAGAGATACTGGGAGCTAGCATCCCGACGATCCGGGTCTGTTTTAGAGCTAGAAATAGCAAGTTAAAAT
>slr6031|335|0
CAGTGATAGAGATACTGGGAGCTAGCCGTTGCCGTTCAATTTCTGTTTTAGAGCTAGAAATAGCAAGTTAAAAT
>slr6034|145|1
CAGTGATAGAGATACTGGGAGCTACGTCCCCCGCCAGTAGCTATCAAAGTTTTAGAGCTAGAAATAGCAAGTTAAAAT
>slr6034|37|1
CAGTGATAGAGATACTGGGAGCTAGGCATTTTGTCGAACCTCAAGTTTTAGAGCTAGAAATAGCAAGTTAAAAT
>slr8046|264|20
CAGTGATAGAGATACTGGGAGCTATTGATGGAATGTCGAGGGAGTTTTAGAGCTAGAAATAGCAAGTTAAAAT
>slr8046|211|22
CAGTGATAGAGATACTGGGAGCTATGGCAGTTTTACGATGAATGTTTTAGAGCTAGAAATAGCAAGTTAAAAT
>slr8045|73|23
CAGTGATAGAGATACTGGGAGCTAGGCTTTTCCTATTTTACATATCTGTTTTAGAGCTAGAAATAGCAAGTTAAAAT
>slr8045|134|23
CAGTGATAGAGATACTGGGAGCTAGCTTCCCAGTCTAATTTCCTAGTTTTAGAGCTAGAAATAGCAAGTTAAAAT
>gdhA|25|0
CAGTGATAGAGATACTGGGAGCTAGGGCTTTTTCTAATCTTTTACGTTTTAGAGCTAGAAATAGCAAGTTAAAAT
>gdhA|47|0
CAGTGATAGAGATACTGGGAGCTATCGTCGGAAATGGCCACATATTTCGTTTTAGAGCTAGAAATAGCAAGTTAAAAT
>sll1860|451|15
CAGTGATAGAGATACTGGGAGCTAACATCGAGAAGTAATCCCAGTTTTAGAGCTAGAAATAGCAAGTTAAAAT
>sll1860|212|11
CAGTGATAGAGATACTGGGAGCTAGGTACCATCTTCGTGCCATGGCGTTTTAGAGCTAGAAATAGCAAGTTAAAAT
>sll1863|10|0
CAGTGATAGAGATACTGGGAGCTAGTAGTGGGGTTAGACATAAGTTTTAGAGCTAGAAATAGCAAGTTAAAAT
>sll1863|55|0
CAGTGATAGAGATACTGGGAGCTATTTTTGCCCTTACCTTCTCTTTGTGTTTTAGAGCTAGAAATAGCAAGTTAAAAT
>sll1862|138|0
CAGTGATAGAGATACTGGGAGCTATCCCTTGGCGGCAACTTCAGAGTTTTAGAGCTAGAAATAGCAAGTTAAAAT
>sll1862|107|0
CAGTGATAGAGATACTGGGAGCTAGGTCGCTCCCATCACTGAAATGTGTTTTAGAGCTAGAAATAGCAAGTTAAAAT
>slr0607|80|0
CAGTGATAGAGATACTGGGAGCTACAATTCCACTGCGCCTTCCGTTTTAGAGCTAGAAATAGCAAGTTAAAAT
>slr0607|22|0
CAGTGATAGAGATACTGGGAGCTACCGTCTTACCATACGTTTGCAGTTTTAGAGCTAGAAATAGCAAGTTAAAAT
>slr0600|10|0
CAGTGATAGAGATACTGGGAGCTACGGGCATCTAAATTTTTGCGTTTTAGAGCTAGAAATAGCAAGTTAAAAT
>slr0600|28|0
CAGTGATAGAGATACTGGGAGCTATCGTAAACCGTGTCGAGACGTTTTAGAGCTAGAAATAGCAAGTTAAAAT
>ssr0332|75|0
CAGTGATAGAGATACTGGGAGCTATCTTCGGCTTGTTTTTTGGTTAAGTTTTAGAGCTAGAAATAGCAAGTTAAAAT
>ssr0332|47|0
CAGTGATAGAGATACTGGGAGCTACTCCACAACCCGTTGATCCGTTTTAGAGCTAGAAATAGCAAGTTAAAAT
>ssl7053|19|0
CAGTGATAGAGATACTGGGAGCTACTGCTAGGTAGGCAAGGGTTAGTTTTAGAGCTAGAAATAGCAAGTTAAAAT
>ssl7053|31|0
CAGTGATAGAGATACTGGGAGCTAGTAGGATGACCACTGCTAGGTGTTTTAGAGCTAGAAATAGCAAGTTAAAAT
>sll1064|32|0
CAGTGATAGAGATACTGGGAGCTAAGGATCACTCAACATAACCGTTTTAGAGCTAGAAATAGCAAGTTAAAAT
>sll1064|66|0
CAGTGATAGAGATACTGGGAGCTACTTCAACGCTGTCAGGGGTGTTTTAGAGCTAGAAATAGCAAGTTAAAAT
>sll5030|24|0
CAGTGATAGAGATACTGGGAGCTAAGGATTGGTGCAACAGGCAGTTTTAGAGCTAGAAATAGCAAGTTAAAAT
>sll5030|7|0
CAGTGATAGAGATACTGGGAGCTAGGCAGGGAATACAATCTAAAGGTTTTAGAGCTAGAAATAGCAAGTTAAAAT
>sll1060|34|0
CAGTGATAGAGATACTGGGAGCTACCCCCTTGTTTAGTGGTGAACCATGTTTTAGAGCTAGAAATAGCAAGTTAAAAT
>sll1060|3|0
CAGTGATAGAGATACTGGGAGCTAGTTTTTTGATTCCCCAACTGCTGAGTTTTAGAGCTAGAAATAGCAAGTTAAAAT
>sll1063|9|0
CAGTGATAGAGATACTGGGAGCTATCGGCCAGGGAAAGGGGAGGGTTTTAGAGCTAGAAATAGCAAGTTAAAAT
>sll1063|22|0
CAGTGATAGAGATACTGGGAGCTAGCCCAAACTATGATCGGCCAGTTTTAGAGCTAGAAATAGCAAGTTAAAAT
>sll1062|64|0
CAGTGATAGAGATACTGGGAGCTAGCGGTAGCCCCCAGAAGCTTGGGTTTTAGAGCTAGAAATAGCAAGTTAAAAT
>sll1062|226|0
CAGTGATAGAGATACTGGGAGCTATCCTTTTGCTTTTATGCCATGTTTTAGAGCTAGAAATAGCAAGTTAAAAT
>sll1315|105|0
CAGTGATAGAGATACTGGGAGCTACCCCAGACTCTTCCTTGCTGGTTTTAGAGCTAGAAATAGCAAGTTAAAAT
>sll1315|35|0
CAGTGATAGAGATACTGGGAGCTACGCTTCAATTGATTGTTTTTAGAAGTTTTAGAGCTAGAAATAGCAAGTTAAAAT
>prc|88|0
CAGTGATAGAGATACTGGGAGCTATCCTGTAGGTAGCCCTGGGAGCGTTTTAGAGCTAGAAATAGCAAGTTAAAAT
>prc|104|0
CAGTGATAGAGATACTGGGAGCTAGCTCCTTGGGATTATCCTGTGTTTTAGAGCTAGAAATAGCAAGTTAAAAT
>ssl1552|8|0
CAGTGATAGAGATACTGGGAGCTAGCCACCACCATTGGGGGAAGTTTTAGAGCTAGAAATAGCAAGTTAAAAT
>ssl1552|163|0
CAGTGATAGAGATACTGGGAGCTATTGAGAACCTGCACCACGCCAAGTTTTAGAGCTAGAAATAGCAAGTTAAAAT
>psaK|34|0
CAGTGATAGAGATACTGGGAGCTACTTTAGGGCTCCAGGACAGGGGTTTTAGAGCTAGAAATAGCAAGTTAAAAT
>psaK|22|0
CAGTGATAGAGATACTGGGAGCTAGGACAGGGTGGCGGGAACGGGTTTTAGAGCTAGAAATAGCAAGTTAAAAT
>sll1319|145|0
CAGTGATAGAGATACTGGGAGCTAAAGGAGTGGCTCAGGGTAGGTTTTAGAGCTAGAAATAGCAAGTTAAAAT
>sll1319|158|0
CAGTGATAGAGATACTGGGAGCTATAGTAGAAGAAGAAAGGAGGTTTTAGAGCTAGAAATAGCAAGTTAAAAT
>ank|9|0
CAGTGATAGAGATACTGGGAGCTACCCTGTTTAGCCGCCACCACAATGTTTTAGAGCTAGAAATAGCAAGTTAAAAT
>ank|89|0
CAGTGATAGAGATACTGGGAGCTACCGTCAGCCCCCTTTCGTCCCTTGTTTTAGAGCTAGAAATAGCAAGTTAAAAT
>sll1087|67|0
CAGTGATAGAGATACTGGGAGCTATCGGTATTATCTTGTTTGCGACGTTTTAGAGCTAGAAATAGCAAGTTAAAAT
>sll1087|19|0
CAGTGATAGAGATACTGGGAGCTATCGCCGAATAGACCAGCACAAGTTTTAGAGCTAGAAATAGCAAGTTAAAAT
>sll1086|49|0
CAGTGATAGAGATACTGGGAGCTAGGCAAAGCTTAGTAGGGCGGGTTTTAGAGCTAGAAATAGCAAGTTAAAAT
>sll1086|11|0
CAGTGATAGAGATACTGGGAGCTAGGCGATCGCCGCTGCCTGGAAGTGTTTTAGAGCTAGAAATAGCAAGTTAAAAT
>slr0031|16|0
CAGTGATAGAGATACTGGGAGCTATCGCCACTTGGTAGTGCAGATGTTTTAGAGCTAGAAATAGCAAGTTAAAAT
>slr0031|5|0
CAGTGATAGAGATACTGGGAGCTAGTGCAGATGGGGGAGAGTAGTTTTAGAGCTAGAAATAGCAAGTTAAAAT
>sll1084|19|0
CAGTGATAGAGATACTGGGAGCTATCTCGGCATTAATCAGGGTTTCTAGTTTTAGAGCTAGAAATAGCAAGTTAAAAT
>sll1084|7|0
CAGTGATAGAGATACTGGGAGCTAGGGTTTCTACGGGCACTGGCAGTTTTAGAGCTAGAAATAGCAAGTTAAAAT
>sll1081|10|0
CAGTGATAGAGATACTGGGAGCTAGGGATAATCTGATAATTTATCCTGTTTTAGAGCTAGAAATAGCAAGTTAAAAT
>sll1081|34|0
CAGTGATAGAGATACTGGGAGCTACTGTGGGCTTGAGGGATTCTTTAGGTTTTAGAGCTAGAAATAGCAAGTTAAAAT
>sll1080|33|0
CAGTGATAGAGATACTGGGAGCTAAGGAAATTAAACTACGTCTGTTTTAGAGCTAGAAATAGCAAGTTAAAAT
>sll1080|76|0
CAGTGATAGAGATACTGGGAGCTACAACTAACTGTTAACAGTAGTTTTAGAGCTAGAAATAGCAAGTTAAAAT
>slr0039|43|0
CAGTGATAGAGATACTGGGAGCTAATCCCCGATTTGCCGCTGTGTTTTAGAGCTAGAAATAGCAAGTTAAAAT
>slr0039|4|0
CAGTGATAGAGATACTGGGAGCTACTAATAAACATTGGGGTGAATGTTTTAGAGCTAGAAATAGCAAGTTAAAAT
>slr0038|26|0
CAGTGATAGAGATACTGGGAGCTACCTCCCTTTTATCGGCGGGCGTTTTAGAGCTAGAAATAGCAAGTTAAAAT
>slr0038|13|0
CAGTGATAGAGATACTGGGAGCTATCGGCGGGCTGGAGCTGGCTAAGTTTTAGAGCTAGAAATAGCAAGTTAAAAT
>gylA|44|0
CAGTGATAGAGATACTGGGAGCTATTCCCGGTCAATGATGGCCGCAGTTTTAGAGCTAGAAATAGCAAGTTAAAAT
>gylA|31|0
CAGTGATAGAGATACTGGGAGCTATGATGGCCGCAAGGGCGGGGTCGCGTTTTAGAGCTAGAAATAGCAAGTTAAAAT
>sll1089|120|0
CAGTGATAGAGATACTGGGAGCTACCGCAGAGTGTCCTGGGATTGGTTTTAGAGCTAGAAATAGCAAGTTAAAAT
>sll1089|55|0
CAGTGATAGAGATACTGGGAGCTACTGGGCCATTACTTGGCCCGGTTTTAGAGCTAGAAATAGCAAGTTAAAAT
>slr1571|40|0
CAGTGATAGAGATACTGGGAGCTATTGGCCTCCAGAAGTACCCGTTTTAGAGCTAGAAATAGCAAGTTAAAAT
>slr1571|22|0
CAGTGATAGAGATACTGGGAGCTACCCTGGCGATCGCCGTTTGGGGTTTTAGAGCTAGAAATAGCAAGTTAAAAT
>slr1573|48|0
CAGTGATAGAGATACTGGGAGCTAACAAAGCACAGGTGAGATAGTTTTAGAGCTAGAAATAGCAAGTTAAAAT
>slr1573|103|0
CAGTGATAGAGATACTGGGAGCTAGTTGTTCGGGCAATTGGGGATAGAGTTTTAGAGCTAGAAATAGCAAGTTAAAAT
>slr1572|16|0
CAGTGATAGAGATACTGGGAGCTACTTTCTTCGAGCTTTTCTAGTTTTAGAGCTAGAAATAGCAAGTTAAAAT
>slr1572|53|0
CAGTGATAGAGATACTGGGAGCTATCCTCTTCCAAATCCTCCTCAGTTTTAGAGCTAGAAATAGCAAGTTAAAAT
>slr1575|40|0
CAGTGATAGAGATACTGGGAGCTACTTAGGGTGGTGGCGTCGAGTTTTAGAGCTAGAAATAGCAAGTTAAAAT
>slr1575|73|0
CAGTGATAGAGATACTGGGAGCTATAAATCCAAGAGGGAAAGTTGTTTTAGAGCTAGAAATAGCAAGTTAAAAT
>slr1577|13|0
CAGTGATAGAGATACTGGGAGCTATAAAGGATCGCTTCAATGGGTTTTAGAGCTAGAAATAGCAAGTTAAAAT
>slr1577|29|0
CAGTGATAGAGATACTGGGAGCTACCGGTTTAGCCTGGAGATAAGTTTTAGAGCTAGAAATAGCAAGTTAAAAT
>slr1579|76|0
CAGTGATAGAGATACTGGGAGCTAGGGGACTGTGGCCTAGTACCAGTTTTAGAGCTAGAAATAGCAAGTTAAAAT
>slr1579|61|0
CAGTGATAGAGATACTGGGAGCTAGTACCAGGGCAGTACCCCAGCGTTTTAGAGCTAGAAATAGCAAGTTAAAAT
>sulA|4|0
CAGTGATAGAGATACTGGGAGCTAACGGTCCTTAGTGACCAACGTTTTAGAGCTAGAAATAGCAAGTTAAAAT
>sulA|22|0
CAGTGATAGAGATACTGGGAGCTACCCTCCCCATCTTAGGGGGAAGTTTTAGAGCTAGAAATAGCAAGTTAAAAT
>slr8029|123|0
CAGTGATAGAGATACTGGGAGCTAGCGAAGGCACTCCTGTAGGACGTTTTAGAGCTAGAAATAGCAAGTTAAAAT
>slr8029|31|0
CAGTGATAGAGATACTGGGAGCTAGTTGCACATCAAGATTTTGACCCAGTTTTAGAGCTAGAAATAGCAAGTTAAAAT
>gyrB|28|0
CAGTGATAGAGATACTGGGAGCTACCCTTCCAAGACTTGAATTTGATGTTTTAGAGCTAGAAATAGCAAGTTAAAAT
>gyrB|4|0
CAGTGATAGAGATACTGGGAGCTACCGTAGTTCGTGGTCGTCAGTTTTAGAGCTAGAAATAGCAAGTTAAAAT
>secD|75|0
CAGTGATAGAGATACTGGGAGCTAGGTCTAAACCCAGTTGCAGGTTTTAGAGCTAGAAATAGCAAGTTAAAAT
>secD|52|0
CAGTGATAGAGATACTGGGAGCTAGGGGTAATTTGACCAGCACAAAGCGTTTTAGAGCTAGAAATAGCAAGTTAAAAT
>gyrA|38|0
CAGTGATAGAGATACTGGGAGCTACCTGTGCGCTCGTCAATTCGGTTTTAGAGCTAGAAATAGCAAGTTAAAAT
>gyrA|22|0
CAGTGATAGAGATACTGGGAGCTATTCGCGGCCAATGTTAGCATGTTTTAGAGCTAGAAATAGCAAGTTAAAAT
>sll0659|65|0
CAGTGATAGAGATACTGGGAGCTATCTAAACGCCGTAGATAACCCGTTTTAGAGCTAGAAATAGCAAGTTAAAAT
>sll0659|54|0
CAGTGATAGAGATACTGGGAGCTAGATAACCCAGGGCATCTCCGTTTTAGAGCTAGAAATAGCAAGTTAAAAT
>slr8021|52|0
CAGTGATAGAGATACTGGGAGCTACGCAGGATCTTTTTACCGGCCGGTTTTAGAGCTAGAAATAGCAAGTTAAAAT
>slr8021|78|0
CAGTGATAGAGATACTGGGAGCTATTTCTGTGGCTTTCCGCCCGCCGTTTTAGAGCTAGAAATAGCAAGTTAAAAT
>slr8022|37|0
CAGTGATAGAGATACTGGGAGCTATTCGATGTGCTCCTGTAGACGTTTTAGAGCTAGAAATAGCAAGTTAAAAT
>slr8022|7|0
CAGTGATAGAGATACTGGGAGCTAGTTGCTTGAAACGAAAGGATTGGTTTTAGAGCTAGAAATAGCAAGTTAAAAT
>slr8026|12|0
CAGTGATAGAGATACTGGGAGCTAGCTCGTGGAATGCCTCTCGCCTGTTTTAGAGCTAGAAATAGCAAGTTAAAAT
>slr8026|62|0
CAGTGATAGAGATACTGGGAGCTAGACAAGTTCCGACCGCTTCTGTTTTAGAGCTAGAAATAGCAAGTTAAAAT
>phy|26|0
CAGTGATAGAGATACTGGGAGCTAGGGTTTCTAGCTGACGGAGGGATGTTTTAGAGCTAGAAATAGCAAGTTAAAAT
>phy|4|0
CAGTGATAGAGATACTGGGAGCTATTGGTCGCTGAGTTGTACGGTGGGTTTTAGAGCTAGAAATAGCAAGTTAAAAT
>slr0789|19|0
CAGTGATAGAGATACTGGGAGCTATAGTCTTCCCATTTTAATCGTTTTAGAGCTAGAAATAGCAAGTTAAAAT
>slr0789|52|0
CAGTGATAGAGATACTGGGAGCTAGGGCAGGACCGCCATCTGTGTAGTTTTAGAGCTAGAAATAGCAAGTTAAAAT
>slr0788|60|0
CAGTGATAGAGATACTGGGAGCTATACATTGCCGTTGTGTCAGGGTTTTAGAGCTAGAAATAGCAAGTTAAAAT
>slr0788|31|0
CAGTGATAGAGATACTGGGAGCTACTGCAACCAGTGGCTCACTTTATGTTTTAGAGCTAGAAATAGCAAGTTAAAAT
>sll1888|9|0
CAGTGATAGAGATACTGGGAGCTAGGGTGGATTCCGTCAAATCGCTGTTTTAGAGCTAGAAATAGCAAGTTAAAAT
>sll1888|54|0
CAGTGATAGAGATACTGGGAGCTATTGGGAAATAACCGGGGGATGCAGGTTTTAGAGCTAGAAATAGCAAGTTAAAAT
>sll1886|44|0
CAGTGATAGAGATACTGGGAGCTAGCCCAACCACCACCAAGGGAAGTTTTAGAGCTAGAAATAGCAAGTTAAAAT
>sll1886|12|0
CAGTGATAGAGATACTGGGAGCTACTAATCCTGTCAGCACCACGTTTTAGAGCTAGAAATAGCAAGTTAAAAT
>sll1885|76|0
CAGTGATAGAGATACTGGGAGCTATGGTGATCCGTGTTACTGCTCCGTTTTAGAGCTAGAAATAGCAAGTTAAAAT
>sll1885|30|0
CAGTGATAGAGATACTGGGAGCTAGAAGACCAAGCATCTGGGCGTTTTAGAGCTAGAAATAGCAAGTTAAAAT
>sohA|17|0
CAGTGATAGAGATACTGGGAGCTATCCGTCAGGGTAGATTCTGAACATGTTTTAGAGCTAGAAATAGCAAGTTAAAAT
>sohA|34|0
CAGTGATAGAGATACTGGGAGCTACTGTGGTCTGATAGCGATCCGTCAGTTTTAGAGCTAGAAATAGCAAGTTAAAAT
>sll1882|6|0
CAGTGATAGAGATACTGGGAGCTACGGGGGAAACAAATCATGGCGTTTTAGAGCTAGAAATAGCAAGTTAAAAT
>sll1882|39|0
CAGTGATAGAGATACTGGGAGCTACGGTGGCGATCGCCGTTAAGAAGTTTTAGAGCTAGAAATAGCAAGTTAAAAT
>sll1880|112|0
CAGTGATAGAGATACTGGGAGCTACGGTGCAAAGTCCTGTTTTAACGCGTTTTAGAGCTAGAAATAGCAAGTTAAAAT
>sll1880|52|0
CAGTGATAGAGATACTGGGAGCTATGGAGACTTTTGCCCTGGGGTTTTAGAGCTAGAAATAGCAAGTTAAAAT
>slr0149|9|0
CAGTGATAGAGATACTGGGAGCTATCAATGGTGAGACGAGTCAAGTTTTAGAGCTAGAAATAGCAAGTTAAAAT
>slr0149|25|0
CAGTGATAGAGATACTGGGAGCTATAGCGACCATCCGCATCAAGTTTTAGAGCTAGAAATAGCAAGTTAAAAT
>slr0148|34|0
CAGTGATAGAGATACTGGGAGCTAACAATGGCATTAACCCTGTGTTTTAGAGCTAGAAATAGCAAGTTAAAAT
>slr0148|4|0
CAGTGATAGAGATACTGGGAGCTAGCAATTCCATAATGGTGGCAGTTTTAGAGCTAGAAATAGCAAGTTAAAAT
>slr0147|56|0
CAGTGATAGAGATACTGGGAGCTACTCCAACTGTTCCTTGAGTAATGGTTTTAGAGCTAGAAATAGCAAGTTAAAAT
>slr0147|23|0
CAGTGATAGAGATACTGGGAGCTATTTCGATCGCCAATAGGTCGTGTTTTAGAGCTAGAAATAGCAAGTTAAAAT
>slr0146|34|0
CAGTGATAGAGATACTGGGAGCTAGGTTGGAGATAGTGGTCTTGTTTTAGAGCTAGAAATAGCAAGTTAAAAT
>slr0146|50|0
CAGTGATAGAGATACTGGGAGCTAGGAAATGATTTCCGGAGGTGTTTTAGAGCTAGAAATAGCAAGTTAAAAT
>slr0145|72|0
CAGTGATAGAGATACTGGGAGCTACCGAACATTCCAGCACTGGGTTTTAGAGCTAGAAATAGCAAGTTAAAAT
>slr0145|14|0
CAGTGATAGAGATACTGGGAGCTATCCCCTACCTTCATTTGCCCCCACGTTTTAGAGCTAGAAATAGCAAGTTAAAAT
>slr0144|34|0
CAGTGATAGAGATACTGGGAGCTATGGACGACATCCCCTTAGGTAGTTTTAGAGCTAGAAATAGCAAGTTAAAAT
>slr0144|70|0
CAGTGATAGAGATACTGGGAGCTAGCCGGAATATTTGATGTACTAAGTTTTAGAGCTAGAAATAGCAAGTTAAAAT
>slr0143|13|0
CAGTGATAGAGATACTGGGAGCTAGGGGGTTGACTGCAATAAATTGAGTTTTAGAGCTAGAAATAGCAAGTTAAAAT
>slr0143|61|0
CAGTGATAGAGATACTGGGAGCTACTGTAGCTGGGATGATTAGGTTTTAGAGCTAGAAATAGCAAGTTAAAAT
>slr0142|106|0
CAGTGATAGAGATACTGGGAGCTATGACCAGATTTCCTGTGATGTGTTTTAGAGCTAGAAATAGCAAGTTAAAAT
>slr0142|31|0
CAGTGATAGAGATACTGGGAGCTAGCCACCCCACTGAATAATACACGTTTTAGAGCTAGAAATAGCAAGTTAAAAT
>ssl5008|73|1
CAGTGATAGAGATACTGGGAGCTACCAAGTCTTGACCAATATGGGTTTTAGAGCTAGAAATAGCAAGTTAAAAT
>ssl5008|11|1
CAGTGATAGAGATACTGGGAGCTACTTTTTGATGTTTCTGGTGCCATGTTTTAGAGCTAGAAATAGCAAGTTAAAAT
>ssr5092|8|0
CAGTGATAGAGATACTGGGAGCTAGTTGGGCTAATTGAATAGCTGTTTTAGAGCTAGAAATAGCAAGTTAAAAT
>ssr5092|25|0
CAGTGATAGAGATACTGGGAGCTAGTTAAGAGATTGCCAAATAGTTGTTTTAGAGCTAGAAATAGCAAGTTAAAAT
>map2|5|0
CAGTGATAGAGATACTGGGAGCTAGTGATTGAAAGCAAATTTTGAGTTTTAGAGCTAGAAATAGCAAGTTAAAAT
>map2|46|0
CAGTGATAGAGATACTGGGAGCTAGACAAGCCCTGAGCTAATTGGTTTTAGAGCTAGAAATAGCAAGTTAAAAT
>clpP3|43|0
CAGTGATAGAGATACTGGGAGCTAGTAGGCGGGAATAAATATCAAGTTTTAGAGCTAGAAATAGCAAGTTAAAAT
>clpP3|6|0
CAGTGATAGAGATACTGGGAGCTACGCCCAGACGTTTCAATGACGGTGTTTTAGAGCTAGAAATAGCAAGTTAAAAT
>slr7076|64|0
CAGTGATAGAGATACTGGGAGCTAGGTGGCAACTCCAGTCCGCCCGTTTTAGAGCTAGAAATAGCAAGTTAAAAT
>slr7076|172|0
CAGTGATAGAGATACTGGGAGCTAGAGGGTGTTGAACTCAGGAGTTTTAGAGCTAGAAATAGCAAGTTAAAAT
>clpP4|10|0
CAGTGATAGAGATACTGGGAGCTAGGGGAGAACGGTAGGGAGAACGTTTTAGAGCTAGAAATAGCAAGTTAAAAT
>clpP4|30|0
CAGTGATAGAGATACTGGGAGCTATTGCCCCCTAGGGTACTGAGGTTTTAGAGCTAGAAATAGCAAGTTAAAAT
>arcC|9|0
CAGTGATAGAGATACTGGGAGCTATGGGTCTGGTGTTTTGGTTGTTTTAGAGCTAGAAATAGCAAGTTAAAAT
>arcC|27|0
CAGTGATAGAGATACTGGGAGCTATTTCCGCCCAAAGCAATGACAATGTTTTAGAGCTAGAAATAGCAAGTTAAAAT
>glgA2|32|0
CAGTGATAGAGATACTGGGAGCTATGCCACCTACCTTTGCTAGGGTTTTAGAGCTAGAAATAGCAAGTTAAAAT
>glgA2|73|0
CAGTGATAGAGATACTGGGAGCTACTGATGCAGAACTTTAGGCAGTTTTAGAGCTAGAAATAGCAAGTTAAAAT
>ssr5020|66|0
CAGTGATAGAGATACTGGGAGCTAGGGCAACTTGTTGGATGTCGCCGTTTTAGAGCTAGAAATAGCAAGTTAAAAT
>ssr5020|77|0
CAGTGATAGAGATACTGGGAGCTAGCTTTCTGAGGGCAACTTGTGTTTTAGAGCTAGAAATAGCAAGTTAAAAT
>sll1256|97|23
CAGTGATAGAGATACTGGGAGCTAATGCGTAATATACGGCACTGTTTTAGAGCTAGAAATAGCAAGTTAAAAT
>sll1256|134|23
CAGTGATAGAGATACTGGGAGCTATGGCGACGCTCTACTTTTGTTGTTTTAGAGCTAGAAATAGCAAGTTAAAAT
>petC2|136|0
CAGTGATAGAGATACTGGGAGCTAGTGTTCCCCTTCAACTCTCCCTGTTTTAGAGCTAGAAATAGCAAGTTAAAAT
>petC2|171|0
CAGTGATAGAGATACTGGGAGCTACCATTGGGTACTACCGTCACGTTTTAGAGCTAGAAATAGCAAGTTAAAAT
>sll1255|48|11
CAGTGATAGAGATACTGGGAGCTAATACTGGGTAGTCATCTTTGTTTTAGAGCTAGAAATAGCAAGTTAAAAT
>sll1255|63|11
CAGTGATAGAGATACTGGGAGCTACAAACTTAAATGTGTCTAATACGTTTTAGAGCTAGAAATAGCAAGTTAAAAT
>sll1624|5|0
CAGTGATAGAGATACTGGGAGCTAAATACGGAGGGGAGAAATTGTTTTAGAGCTAGAAATAGCAAGTTAAAAT
>sll1624|46|0
CAGTGATAGAGATACTGGGAGCTAGGTCGGCGCTGGCGATGCGACTGTGTTTTAGAGCTAGAAATAGCAAGTTAAAAT
>sll1151|59|0
CAGTGATAGAGATACTGGGAGCTATCTAAATTATTCGTAAAGCCAGTTTTAGAGCTAGAAATAGCAAGTTAAAAT
>sll1151|35|0
CAGTGATAGAGATACTGGGAGCTACGGCGTAGACGCAGTAACATCAGCGTTTTAGAGCTAGAAATAGCAAGTTAAAAT
>sll5104|33|1
CAGTGATAGAGATACTGGGAGCTACGTTTCTTGAGGTGCCACAGTCGTTTTAGAGCTAGAAATAGCAAGTTAAAAT
>sll5104|92|1
CAGTGATAGAGATACTGGGAGCTATTCAGTTCAGCGGCAGGAGACTGTTTTAGAGCTAGAAATAGCAAGTTAAAAT
>ssl1464|3|0
CAGTGATAGAGATACTGGGAGCTACGATGTCAAATGTAACTTCGTTTTAGAGCTAGAAATAGCAAGTTAAAAT
>ssl1464|30|0
CAGTGATAGAGATACTGGGAGCTAACTGATCCTCTGAACCATCGTTTTAGAGCTAGAAATAGCAAGTTAAAAT
>slr6008|32|1
CAGTGATAGAGATACTGGGAGCTAGGCCGCCAAAGACCACAGTGCCGGTTTTAGAGCTAGAAATAGCAAGTTAAAAT
>slr6008|59|16
CAGTGATAGAGATACTGGGAGCTACCTTCCACATTGGCGATCGCCAGGGTTTTAGAGCTAGAAATAGCAAGTTAAAAT
>slr0488|22|0
CAGTGATAGAGATACTGGGAGCTAGCGATATTAGCTAAGGAACGTTTTAGAGCTAGAAATAGCAAGTTAAAAT
>slr0488|6|0
CAGTGATAGAGATACTGGGAGCTAGGAACGGGACGATTTACCAGAGTTTTAGAGCTAGAAATAGCAAGTTAAAAT
>sll8032|8|0
CAGTGATAGAGATACTGGGAGCTAGGTCACATTGATTTGCAGAATAGTTTTAGAGCTAGAAATAGCAAGTTAAAAT
>sll8032|43|0
CAGTGATAGAGATACTGGGAGCTATACGTTTTCTAGCTCCGCTTGTTTTAGAGCTAGAAATAGCAAGTTAAAAT
>sll1631|9|0
CAGTGATAGAGATACTGGGAGCTATCCAATCTTCATGGGTGGGTAGGTTTTAGAGCTAGAAATAGCAAGTTAAAAT
>sll1631|20|0
CAGTGATAGAGATACTGGGAGCTATCGCCATTTGCATCCAATCTTCAGTTTTAGAGCTAGAAATAGCAAGTTAAAAT
>sll0586|64|0
CAGTGATAGAGATACTGGGAGCTACTCTACCCTCCGGCAGATTTCGTTTTAGAGCTAGAAATAGCAAGTTAAAAT
>sll0586|161|0
CAGTGATAGAGATACTGGGAGCTACTGGGTCGGGTCAAAGCAATGGGTTTTAGAGCTAGAAATAGCAAGTTAAAAT
>ssl6082|8|1
CAGTGATAGAGATACTGGGAGCTATCTGGATTCCCACCAGGACGACCTGTTTTAGAGCTAGAAATAGCAAGTTAAAAT
>ssl6082|105|1
CAGTGATAGAGATACTGGGAGCTATTTTTTAAGCGTTCCTTATCAGGTTTTAGAGCTAGAAATAGCAAGTTAAAAT
>fabF2|8|0
CAGTGATAGAGATACTGGGAGCTATTGGAGCCGTTTTTTGTTTCCCCGTTTTAGAGCTAGAAATAGCAAGTTAAAAT
>fabF2|30|0
CAGTGATAGAGATACTGGGAGCTACTCCCATAGCCAGAGCCTCTATGTTTTAGAGCTAGAAATAGCAAGTTAAAAT
>slr1362|10|0
CAGTGATAGAGATACTGGGAGCTATCCTTTAACAACGTCAACTGAGGTTTTAGAGCTAGAAATAGCAAGTTAAAAT
>slr1362|60|0
CAGTGATAGAGATACTGGGAGCTATCTTCCCTTTCCTGGTCATTCTGGTTTTAGAGCTAGAAATAGCAAGTTAAAAT
>slr1363|17|0
CAGTGATAGAGATACTGGGAGCTACTCTGTTTGTCCAGATTAAGGGAAGTTTTAGAGCTAGAAATAGCAAGTTAAAAT
>slr1363|97|0
CAGTGATAGAGATACTGGGAGCTACCGGAATTTTTTCTTCCCAACGTTTTAGAGCTAGAAATAGCAAGTTAAAAT
>ssl3573|29|0
CAGTGATAGAGATACTGGGAGCTATGGTTAATTTGCCGCCAATTGTTTTAGAGCTAGAAATAGCAAGTTAAAAT
>ssl3573|63|0
CAGTGATAGAGATACTGGGAGCTAATGGGGTCGGTCGGAGGTCGTTTTAGAGCTAGAAATAGCAAGTTAAAAT
>gldA|16|0
CAGTGATAGAGATACTGGGAGCTAACCAAAGGTTGGGTGACAGGTTTTAGAGCTAGAAATAGCAAGTTAAAAT
>gldA|5|0
CAGTGATAGAGATACTGGGAGCTAGGTTGGGTGACAGGGGAAATTGATGTTTTAGAGCTAGAAATAGCAAGTTAAAAT
>sll1308|49|0
CAGTGATAGAGATACTGGGAGCTAGTACTTTGCCTATCCCCCGATGTTTTAGAGCTAGAAATAGCAAGTTAAAAT
>sll1308|10|0
CAGTGATAGAGATACTGGGAGCTACTGTTTTGTTGCTAATATCGAGTTTTAGAGCTAGAAATAGCAAGTTAAAAT
>ccmM|67|0
CAGTGATAGAGATACTGGGAGCTACCAAGGCCTGGAAGCCAAGGGTTTTAGAGCTAGAAATAGCAAGTTAAAAT
>ccmM|13|0
CAGTGATAGAGATACTGGGAGCTATACAGCCAACAACCAGCCCAGTTTTAGAGCTAGAAATAGCAAGTTAAAAT
>manA|11|0
CAGTGATAGAGATACTGGGAGCTAGTGGGGGCCGGACTAGAAGCTTCAGTTTTAGAGCTAGAAATAGCAAGTTAAAAT
>manA|39|0
CAGTGATAGAGATACTGGGAGCTAGTGCGGGTGGTTTCAGGATGGTTTTAGAGCTAGAAATAGCAAGTTAAAAT
>ccmN|9|0
CAGTGATAGAGATACTGGGAGCTAGACTAACACTGTGAACGGGGTTTTAGAGCTAGAAATAGCAAGTTAAAAT
>ccmN|127|0
CAGTGATAGAGATACTGGGAGCTAATGCAGACTCCGGCTTCAAGTTTTAGAGCTAGAAATAGCAAGTTAAAAT
>ccmK|76|0
CAGTGATAGAGATACTGGGAGCTAGCCCACCAGGGTAACCCGGGGTTTTAGAGCTAGAAATAGCAAGTTAAAAT
>ccmK|39|0
CAGTGATAGAGATACTGGGAGCTAGTCGGCGGCCTCCACAACGGCGTTTTAGAGCTAGAAATAGCAAGTTAAAAT
>ccmA|64|0
CAGTGATAGAGATACTGGGAGCTATCTTTTCGGGGGTGAGGCCCCGTTGTTTTAGAGCTAGAAATAGCAAGTTAAAAT
>ccmA|25|0
CAGTGATAGAGATACTGGGAGCTATGCGCTCAATTTCTATTTCTGGTTTTAGAGCTAGAAATAGCAAGTTAAAAT
>rps13|52|0
CAGTGATAGAGATACTGGGAGCTAATACCGTACAGATAAGTGAGTTTTAGAGCTAGAAATAGCAAGTTAAAAT
>rps13|23|0
CAGTGATAGAGATACTGGGAGCTATTTCCACACGCTTATCCCGAGGCGTTTTAGAGCTAGAAATAGCAAGTTAAAAT
>rps11|50|0
CAGTGATAGAGATACTGGGAGCTATTGAATGTGGGCCACCCCGCTAGTTTTAGAGCTAGAAATAGCAAGTTAAAAT
>rps11|27|0
CAGTGATAGAGATACTGGGAGCTAGGGACATTCTTTTTTGCCTTTTTGTTTTAGAGCTAGAAATAGCAAGTTAAAAT
>rps10|26|0
CAGTGATAGAGATACTGGGAGCTACGGTCAAAGGCTTTGAGGCGGATAGTTTTAGAGCTAGAAATAGCAAGTTAAAAT
>rps10|50|0
CAGTGATAGAGATACTGGGAGCTAGGATGTATCGAGGAGGCGAGTTTTAGAGCTAGAAATAGCAAGTTAAAAT
>ssl2559|136|0
CAGTGATAGAGATACTGGGAGCTATTTCCCCCACGACTTTCACTAGACGTTTTAGAGCTAGAAATAGCAAGTTAAAAT
>ssl2559|42|0
CAGTGATAGAGATACTGGGAGCTAGCGTTAAATTCTAGTGATAGGTTTTAGAGCTAGAAATAGCAAGTTAAAAT
>rps16|11|0
CAGTGATAGAGATACTGGGAGCTACGTTTCTTACCAAAGCGTTTTAGAGTTTTAGAGCTAGAAATAGCAAGTTAAAAT
>rps16|61|0
CAGTGATAGAGATACTGGGAGCTATCCCGGCGGGTGGTGCTGTGCAGTTTTAGAGCTAGAAATAGCAAGTTAAAAT
>rps15|17|0
CAGTGATAGAGATACTGGGAGCTACTCGGTCATCAATTCTTGTTTAGTTTTAGAGCTAGAAATAGCAAGTTAAAAT
>rps15|4|0
CAGTGATAGAGATACTGGGAGCTATTCTTGTTTACGGATTTGGGTTAGTTTTAGAGCTAGAAATAGCAAGTTAAAAT
>ccmL|48|0
CAGTGATAGAGATACTGGGAGCTAGCTTGACGCCGGTTAAGTTGTTTTAGAGCTAGAAATAGCAAGTTAAAAT
>ccmL|107|0
CAGTGATAGAGATACTGGGAGCTATCCCCCGCCACTTCATAGCGTTCCGTTTTAGAGCTAGAAATAGCAAGTTAAAAT
>lpxA|17|0
CAGTGATAGAGATACTGGGAGCTATGGGGGATAATCGGAGCAGGGACAGTTTTAGAGCTAGAAATAGCAAGTTAAAAT
>lpxA|30|0
CAGTGATAGAGATACTGGGAGCTATCTCTCGGAATGGGGGATAATGTTTTAGAGCTAGAAATAGCAAGTTAAAAT
>rps19|24|0
CAGTGATAGAGATACTGGGAGCTAGCAGGGAAGCAGCCACAAAGTTTTAGAGCTAGAAATAGCAAGTTAAAAT
>rps19|41|0
CAGTGATAGAGATACTGGGAGCTAGCTTGTCAATTTTGCGGAGCGTTTTAGAGCTAGAAATAGCAAGTTAAAAT
>lpxC|32|0
CAGTGATAGAGATACTGGGAGCTACTCCAGAGTGCAGTCCCACTCCCGTTTTAGAGCTAGAAATAGCAAGTTAAAAT
>lpxC|21|0
CAGTGATAGAGATACTGGGAGCTAGTCCCACTCCCTGGACTGTCAGGTTTTAGAGCTAGAAATAGCAAGTTAAAAT
>glcP|18|0
CAGTGATAGAGATACTGGGAGCTACGTTAGCCGTAGATTGGGAGTTTTAGAGCTAGAAATAGCAAGTTAAAAT
>glcP|6|0
CAGTGATAGAGATACTGGGAGCTAGATTGGGAAGGAGAAGAGGAGTTTTAGAGCTAGAAATAGCAAGTTAAAAT
>psrR1|72|0
CAGTGATAGAGATACTGGGAGCTAGGAGAACTCAATGTCAATGGAGTTTTAGAGCTAGAAATAGCAAGTTAAAAT
>psrR1|76|0
CAGTGATAGAGATACTGGGAGCTATCTAGGAGAACTCAATGTCAAGTTTTAGAGCTAGAAATAGCAAGTTAAAAT
>slr1214|17|0
CAGTGATAGAGATACTGGGAGCTAGGAATTGGCCAGGAATTTGGGTTTTAGAGCTAGAAATAGCAAGTTAAAAT
>slr1214|38|0
CAGTGATAGAGATACTGGGAGCTAGCTTTTTCCTTAATTAAGGTTTGCGTTTTAGAGCTAGAAATAGCAAGTTAAAAT
>slr1215|11|0
CAGTGATAGAGATACTGGGAGCTACAGGCAAGCCAACGCTAAAGTTTTAGAGCTAGAAATAGCAAGTTAAAAT
>slr1215|29|0
CAGTGATAGAGATACTGGGAGCTAAATTACCAATGCCAACCACGTTTTAGAGCTAGAAATAGCAAGTTAAAAT
>slr1210|100|0
CAGTGATAGAGATACTGGGAGCTAGATAAATCAGTAATTCTTTGGTGTTTTAGAGCTAGAAATAGCAAGTTAAAAT
>slr1210|31|0
CAGTGATAGAGATACTGGGAGCTACGTAGTTGATTAACTAAGCCCAGTTTTAGAGCTAGAAATAGCAAGTTAAAAT
>slr1213|44|0
CAGTGATAGAGATACTGGGAGCTACTTTTTAATAATTGGGCAATGTGTGTTTTAGAGCTAGAAATAGCAAGTTAAAAT
>slr1213|7|0
CAGTGATAGAGATACTGGGAGCTATCCTCTACAATCAGTATTTGTTTTAGAGCTAGAAATAGCAAGTTAAAAT
>glcD|25|0
CAGTGATAGAGATACTGGGAGCTAGCTGGGGAATAATATCGGTAAGTTTTAGAGCTAGAAATAGCAAGTTAAAAT
>glcD|13|0
CAGTGATAGAGATACTGGGAGCTATCGGTAACGGCGTTGACGGGTTTTAGAGCTAGAAATAGCAAGTTAAAAT
>glcE|33|0
CAGTGATAGAGATACTGGGAGCTAGAGCTGTGGGGAAAGTTTTGGTTTTAGAGCTAGAAATAGCAAGTTAAAAT
>glcE|3|0
CAGTGATAGAGATACTGGGAGCTAGGTAGGGAAACAACAGCCATGTTTTAGAGCTAGAAATAGCAAGTTAAAAT
>glcF|8|0
CAGTGATAGAGATACTGGGAGCTAGGAGCCGACATAGGGACCATGGTTTTAGAGCTAGAAATAGCAAGTTAAAAT
>glcF|34|0
CAGTGATAGAGATACTGGGAGCTACGGCCTGGGCCAAGGCGGTGAAGGGTTTTAGAGCTAGAAATAGCAAGTTAAAAT
>slr1218|18|0
CAGTGATAGAGATACTGGGAGCTACACCGTTCAAGCCGCTTAAGTTTTAGAGCTAGAAATAGCAAGTTAAAAT
>slr1218|61|0
CAGTGATAGAGATACTGGGAGCTAGCCGAGGAAGGCGAGAGTATGTTTTAGAGCTAGAAATAGCAAGTTAAAAT
>sll7044|76|0
CAGTGATAGAGATACTGGGAGCTATCTGCATCAAGCAGGGGACGTTTTAGAGCTAGAAATAGCAAGTTAAAAT
>sll7044|52|0
CAGTGATAGAGATACTGGGAGCTAGAAATGACGGCTAAATTGGGTTTTAGAGCTAGAAATAGCAAGTTAAAAT
>sll7047|8|0
CAGTGATAGAGATACTGGGAGCTAGCGGTGAAGTCTCTATCATTGTTTTAGAGCTAGAAATAGCAAGTTAAAAT
>sll7047|27|0
CAGTGATAGAGATACTGGGAGCTAGCGGCTCTTGCATAGACTAGGTTTTAGAGCTAGAAATAGCAAGTTAAAAT
>sll0219|9|0
CAGTGATAGAGATACTGGGAGCTAGCTTGGGAAAGACCACCAATGTTTTAGAGCTAGAAATAGCAAGTTAAAAT
>sll0219|25|0
CAGTGATAGAGATACTGGGAGCTATCTGACGGACTATGCAAAGCTTGTTTTAGAGCTAGAAATAGCAAGTTAAAAT
>sll0218|16|0
CAGTGATAGAGATACTGGGAGCTAGGCTTTGCGTCCGAATCCACATGTTTTAGAGCTAGAAATAGCAAGTTAAAAT
>sll0218|39|0
CAGTGATAGAGATACTGGGAGCTACGACTGAAATATAGGAGAGTGTTTTAGAGCTAGAAATAGCAAGTTAAAAT
>slr1818|4|0
CAGTGATAGAGATACTGGGAGCTAGGTCGAGCACTTCGTCGAGGGTGGGTTTTAGAGCTAGAAATAGCAAGTTAAAAT
>slr1818|46|0
CAGTGATAGAGATACTGGGAGCTATCGGTTTCTTTCTGGGCTTGTTTTAGAGCTAGAAATAGCAAGTTAAAAT
>slr1819|20|0
CAGTGATAGAGATACTGGGAGCTAGTTTCGCCGTTGCGATAGCGTGTTTTAGAGCTAGAAATAGCAAGTTAAAAT
>slr1819|7|0
CAGTGATAGAGATACTGGGAGCTATAGCGTTGGACCAATTCCTGTTTTAGAGCTAGAAATAGCAAGTTAAAAT
>slr0810|88|0
CAGTGATAGAGATACTGGGAGCTAACGTCCTCCTGTTCCAGGGGTTTTAGAGCTAGAAATAGCAAGTTAAAAT
>slr0810|37|0
CAGTGATAGAGATACTGGGAGCTATTGTCTCTTCCGCTTGGTTAAGTTTTAGAGCTAGAAATAGCAAGTTAAAAT
>slr0813|48|0
CAGTGATAGAGATACTGGGAGCTATATACAATGCCCCCGGATATGTTTTAGAGCTAGAAATAGCAAGTTAAAAT
>slr0813|31|0
CAGTGATAGAGATACTGGGAGCTATATGGGCAATAAACATAACCGTTTTAGAGCTAGAAATAGCAAGTTAAAAT
>slr0812|31|0
CAGTGATAGAGATACTGGGAGCTAGGTTTTTGCTTGTCATTATCCAGTTTTAGAGCTAGAAATAGCAAGTTAAAAT
>slr0812|15|0
CAGTGATAGAGATACTGGGAGCTATCCAGGGCTAAACCACAACCGTTTTAGAGCTAGAAATAGCAAGTTAAAAT
>slr1812|350|0
CAGTGATAGAGATACTGGGAGCTAGCCGCGATCTTGCGCCCATACGTTTTAGAGCTAGAAATAGCAAGTTAAAAT
>slr1813|181|0
CAGTGATAGAGATACTGGGAGCTACTTTAATAAATGCTCGAATAGTCGTTTTAGAGCTAGAAATAGCAAGTTAAAAT
>slr1813|70|0
CAGTGATAGAGATACTGGGAGCTATCTCGGCATTGCAACTTTTGTAGTTTTAGAGCTAGAAATAGCAAGTTAAAAT
>ssr6083|16|1
CAGTGATAGAGATACTGGGAGCTACAGACTGCGGCGATCTCTTGTTTTAGAGCTAGAAATAGCAAGTTAAAAT
>ssr6083|60|1
CAGTGATAGAGATACTGGGAGCTACTTCCTCCCACATTCCATCGTTTTAGAGCTAGAAATAGCAAGTTAAAAT
>slr1811|324|0
CAGTGATAGAGATACTGGGAGCTACTAAGATAGTTTCGTAAACTGTTTTAGAGCTAGAAATAGCAAGTTAAAAT
>slr1811|94|0
CAGTGATAGAGATACTGGGAGCTATCCAAGTCTCGACTTTTCAACTGTTTTAGAGCTAGAAATAGCAAGTTAAAAT
>slr1816|288|0
CAGTGATAGAGATACTGGGAGCTAGATGTCCTGCCAGGTAATTGTTTTAGAGCTAGAAATAGCAAGTTAAAAT
>slr1816|468|0
CAGTGATAGAGATACTGGGAGCTAAATCAAGGGAAAGGGCAGTGTTTTAGAGCTAGAAATAGCAAGTTAAAAT
>slr0818|49|0
CAGTGATAGAGATACTGGGAGCTATTCCGCTTCCCGATTAATTTCCTGTTTTAGAGCTAGAAATAGCAAGTTAAAAT
>slr0818|76|0
CAGTGATAGAGATACTGGGAGCTATCCTTTTGCACCTCAAAGCCGAGTTTTAGAGCTAGAAATAGCAAGTTAAAAT
>sll0217|21|0
CAGTGATAGAGATACTGGGAGCTAGCGGGGCTGGACAGCAGCAGAGGTGTTTTAGAGCTAGAAATAGCAAGTTAAAAT
>sll0217|7|0
CAGTGATAGAGATACTGGGAGCTAGAGGTTGGAGAATCAATTAGTTTTAGAGCTAGAAATAGCAAGTTAAAAT
>sll0216|34|0
CAGTGATAGAGATACTGGGAGCTATCATTTCCACAGTGCGTTGTTGTTTTAGAGCTAGAAATAGCAAGTTAAAAT
>sll0216|23|0
CAGTGATAGAGATACTGGGAGCTAGTGCGTTGTTGGGGGGTTTCGGTTTTAGAGCTAGAAATAGCAAGTTAAAAT
>ssr2699|171|15
CAGTGATAGAGATACTGGGAGCTAACATCGAGAAGTAATCCCAGTTTTAGAGCTAGAAATAGCAAGTTAAAAT
>ssr2699|134|3
CAGTGATAGAGATACTGGGAGCTACCGAGTAGAGTAAGACCTTGGGTTTTAGAGCTAGAAATAGCAAGTTAAAAT
>sll8042|264|20
CAGTGATAGAGATACTGGGAGCTATTGATGGAATGTCGAGGGAGTTTTAGAGCTAGAAATAGCAAGTTAAAAT
>sll8042|211|22
CAGTGATAGAGATACTGGGAGCTATGGCAGTTTTACGATGAATGTTTTAGAGCTAGAAATAGCAAGTTAAAAT
>sll8043|73|23
CAGTGATAGAGATACTGGGAGCTAGGCTTTTCCTATTTTACATATCTGTTTTAGAGCTAGAAATAGCAAGTTAAAAT
>sll8043|134|23
CAGTGATAGAGATACTGGGAGCTAGCTTCCCAGTCTAATTTCCTAGTTTTAGAGCTAGAAATAGCAAGTTAAAAT
>sll8048|16|0
CAGTGATAGAGATACTGGGAGCTAGTTCTCCCAAGTGCAGAGTGGGTTTTAGAGCTAGAAATAGCAAGTTAAAAT
>sll8048|49|0
CAGTGATAGAGATACTGGGAGCTATTTTTAATCCCTTTGTAGGTAAGTTTTAGAGCTAGAAATAGCAAGTTAAAAT
>sll8049|29|0
CAGTGATAGAGATACTGGGAGCTAGGAGTTAACAATTATGGTTTCTGTTTTAGAGCTAGAAATAGCAAGTTAAAAT
>sll8049|7|0
CAGTGATAGAGATACTGGGAGCTAGGCCCTTCTCGCTGGTGTCAGGTTTTAGAGCTAGAAATAGCAAGTTAAAAT
>lytR|56|0
CAGTGATAGAGATACTGGGAGCTACCGCCCTGGAATTTCCCCTTTCGGGTTTTAGAGCTAGAAATAGCAAGTTAAAAT
>lytR|74|0
CAGTGATAGAGATACTGGGAGCTACCCGTTAATAACCACTTACCGCCCGTTTTAGAGCTAGAAATAGCAAGTTAAAAT
>bfr2|25|0
CAGTGATAGAGATACTGGGAGCTACGCAGTAGCTTATGGAGTTGTTTTAGAGCTAGAAATAGCAAGTTAAAAT
>bfr2|12|0
CAGTGATAGAGATACTGGGAGCTATGGAGTTGGGCGAGGACGGCGTTTTAGAGCTAGAAATAGCAAGTTAAAAT
>sll0699|97|23
CAGTGATAGAGATACTGGGAGCTAATGCGTAATATACGGCACTGTTTTAGAGCTAGAAATAGCAAGTTAAAAT
>sll0699|134|23
CAGTGATAGAGATACTGGGAGCTATGGCGACGCTCTACTTTTGTTGTTTTAGAGCTAGAAATAGCAAGTTAAAAT
>sll0696|40|0
CAGTGATAGAGATACTGGGAGCTATGGAGCGGTCAGTTGAGCAAGTTTTAGAGCTAGAAATAGCAAGTTAAAAT
>sll0696|55|0
CAGTGATAGAGATACTGGGAGCTACACACCAATTCTCCATGGAGGTTTTAGAGCTAGAAATAGCAAGTTAAAAT
>sll0691|162|0
CAGTGATAGAGATACTGGGAGCTAACCATTGCATCACCATCACGTTTTAGAGCTAGAAATAGCAAGTTAAAAT
>sll0691|63|0
CAGTGATAGAGATACTGGGAGCTATCATGGTTAACAGGGCCAAGTTTTAGAGCTAGAAATAGCAAGTTAAAAT
>ssr3341|24|0
CAGTGATAGAGATACTGGGAGCTAGCTGTACTTGGCGGACACTGTTTTAGAGCTAGAAATAGCAAGTTAAAAT
>ssr3341|98|0
CAGTGATAGAGATACTGGGAGCTATCTTGCCAACGAATGGTGCCGAAGGTTTTAGAGCTAGAAATAGCAAGTTAAAAT
>polA|49|0
CAGTGATAGAGATACTGGGAGCTATAGTAAGCCCGGAATGCCAGTTTTAGAGCTAGAAATAGCAAGTTAAAAT
>polA|19|0
CAGTGATAGAGATACTGGGAGCTACCATCAACTAACAATAACAAAGGTTTTAGAGCTAGAAATAGCAAGTTAAAAT
>ssl2420|22|0
CAGTGATAGAGATACTGGGAGCTAGACTTTGAATTATTTGAACCAGTTTTAGAGCTAGAAATAGCAAGTTAAAAT
>ssl2420|7|0
CAGTGATAGAGATACTGGGAGCTAACCAAGGATTCTACTAATTGTTTTAGAGCTAGAAATAGCAAGTTAAAAT
>lspA|16|0
CAGTGATAGAGATACTGGGAGCTAGAAGAGGGGGTTTTTAGCGAGTTTTAGAGCTAGAAATAGCAAGTTAAAAT
>lspA|29|0
CAGTGATAGAGATACTGGGAGCTATCGCCACTTGCCAGAAGAGGGTTTTAGAGCTAGAAATAGCAAGTTAAAAT
>grxC2|24|0
CAGTGATAGAGATACTGGGAGCTATCCGCTTGGCGGCCACTGAGGAGGTTTTAGAGCTAGAAATAGCAAGTTAAAAT
>grxC2|41|0
CAGTGATAGAGATACTGGGAGCTACTTTGGCTTTGATCCCATCCGCTGTTTTAGAGCTAGAAATAGCAAGTTAAAAT
>sll0101|107|0
CAGTGATAGAGATACTGGGAGCTATCCCCCGTTGCAGTTCTTGAATCGTTTTAGAGCTAGAAATAGCAAGTTAAAAT
>slr1968|97|0
CAGTGATAGAGATACTGGGAGCTAGATGACTTCTGGGGGAGACTGTTTTAGAGCTAGAAATAGCAAGTTAAAAT
>slr1968|34|0
CAGTGATAGAGATACTGGGAGCTAACTGTGACCACGGAGGCAAGTTTTAGAGCTAGAAATAGCAAGTTAAAAT
>sll0103|32|0
CAGTGATAGAGATACTGGGAGCTAGGGGCCCCAGCATCCAAATTTGTTTTAGAGCTAGAAATAGCAAGTTAAAAT
>sll0103|52|0
CAGTGATAGAGATACTGGGAGCTATCCGCAACTGCCGCTGACTGGTAGGTTTTAGAGCTAGAAATAGCAAGTTAAAAT
>sll0102|4|0
CAGTGATAGAGATACTGGGAGCTAGGGTTGGATTCAGGGGAATGTTTTAGAGCTAGAAATAGCAAGTTAAAAT
>sll0102|23|0
CAGTGATAGAGATACTGGGAGCTAGCGGCTTCGGCGGCGCTCACAGTAGTTTTAGAGCTAGAAATAGCAAGTTAAAAT
>sll0853|124|0
CAGTGATAGAGATACTGGGAGCTACCTTTGCACCGTCACATCGGATTGTTTTAGAGCTAGAAATAGCAAGTTAAAAT
>sll0853|55|0
CAGTGATAGAGATACTGGGAGCTAAGCCATTTTCCTTCCCAGGGTTTTAGAGCTAGAAATAGCAAGTTAAAAT
>sll0676|76|0
CAGTGATAGAGATACTGGGAGCTAGCGAGATCCACAGGTTCCAGTTTTAGAGCTAGAAATAGCAAGTTAAAAT
>sll0676|37|0
CAGTGATAGAGATACTGGGAGCTATGCCTCGGCAGTAGTCATTGGTTTTAGAGCTAGAAATAGCAAGTTAAAAT
>sll0857|107|0
CAGTGATAGAGATACTGGGAGCTAGGGAGCGGGAACCCCTGGGCGAGTTTTAGAGCTAGAAATAGCAAGTTAAAAT
>sll0857|70|0
CAGTGATAGAGATACTGGGAGCTAGTGCTTCAGTTTTGTCTCTTGATGTTTTAGAGCTAGAAATAGCAAGTTAAAAT
>sll0672|56|0
CAGTGATAGAGATACTGGGAGCTAGTATGCCAGGTAATCAAAGGTGTTTTAGAGCTAGAAATAGCAAGTTAAAAT
>sll0672|137|0
CAGTGATAGAGATACTGGGAGCTAATTTTCAGCCACCTGTTGCGTTTTAGAGCTAGAAATAGCAAGTTAAAAT
>sll0855|49|0
CAGTGATAGAGATACTGGGAGCTACGGGCGCTATCGGTTAAATTCCGTTTTAGAGCTAGAAATAGCAAGTTAAAAT
>sll0855|19|0
CAGTGATAGAGATACTGGGAGCTATCTAACCAGCGTCGATTAGGTTTTAGAGCTAGAAATAGCAAGTTAAAAT
>sll0854|40|0
CAGTGATAGAGATACTGGGAGCTAGTAGTTTCGAGAATAGCCTGTTTTAGAGCTAGAAATAGCAAGTTAAAAT
>sll0854|20|0
CAGTGATAGAGATACTGGGAGCTAGCCTGGGCCATATCCCCCAAAGCCGTTTTAGAGCTAGAAATAGCAAGTTAAAAT
>sll1274|26|0
CAGTGATAGAGATACTGGGAGCTACTGGATTTCTGGGCCGAAAGTTTTAGAGCTAGAAATAGCAAGTTAAAAT
>sll1274|44|0
CAGTGATAGAGATACTGGGAGCTAGTTTGCCGACAGTGGGGGCACGTTTTAGAGCTAGAAATAGCAAGTTAAAAT
>sll1276|97|0
CAGTGATAGAGATACTGGGAGCTATGAGGGTATCCTGCCCATACTGTTTTAGAGCTAGAAATAGCAAGTTAAAAT
>sll1276|13|0
CAGTGATAGAGATACTGGGAGCTATCCCCTGCACCGATATATTGTTTTAGAGCTAGAAATAGCAAGTTAAAAT
>sll0858|17|0
CAGTGATAGAGATACTGGGAGCTACAAATTGTCTTATTCCCGTGGTTTTAGAGCTAGAAATAGCAAGTTAAAAT
>sll0858|106|0
CAGTGATAGAGATACTGGGAGCTAGCTAAACCGCTAAGCAAACGTTTTAGAGCTAGAAATAGCAAGTTAAAAT
>sll1271|144|0
CAGTGATAGAGATACTGGGAGCTACTTCCCAAGCGCCGCCGTTGGTTTTAGAGCTAGAAATAGCAAGTTAAAAT
>sll1271|26|0
CAGTGATAGAGATACTGGGAGCTACAGTAATCCCCAGGGAAGATGTTTTAGAGCTAGAAATAGCAAGTTAAAAT
>sll1272|52|0
CAGTGATAGAGATACTGGGAGCTATGTTTTGTCTATGGCATTACGTTTTAGAGCTAGAAATAGCAAGTTAAAAT
>sll1272|111|0
CAGTGATAGAGATACTGGGAGCTATGTCGCCCAGATCCTGAATCGCGTTTTAGAGCTAGAAATAGCAAGTTAAAAT
>sll1415|34|0
CAGTGATAGAGATACTGGGAGCTAGGTTTTGCTTTCATTGTGCCGTTTTAGAGCTAGAAATAGCAAGTTAAAAT
>sll1415|55|0
CAGTGATAGAGATACTGGGAGCTAGTTCCCTGGCACACCGTTCGGCATGTTTTAGAGCTAGAAATAGCAAGTTAAAAT
>slr0960|233|0
CAGTGATAGAGATACTGGGAGCTACCTCCTTTTTTAAATTCCGCGTTTTAGAGCTAGAAATAGCAAGTTAAAAT
>slr0960|220|0
CAGTGATAGAGATACTGGGAGCTATTCCGCAGGTAAATATAAAGTTTTAGAGCTAGAAATAGCAAGTTAAAAT
>slr0962|19|0
CAGTGATAGAGATACTGGGAGCTACTGGCTAAGGCCACTGCACGTTTTAGAGCTAGAAATAGCAAGTTAAAAT
>slr0962|70|0
CAGTGATAGAGATACTGGGAGCTATCGTCCTTGCGATGCAATTTTGGTTTTAGAGCTAGAAATAGCAAGTTAAAAT
>slr0964|37|0
CAGTGATAGAGATACTGGGAGCTATGCTTCCAATGCTTCCCGCAGTTTTAGAGCTAGAAATAGCAAGTTAAAAT
>slr0964|61|0
CAGTGATAGAGATACTGGGAGCTAGCCAACACAATGCCCACCACGAGTTTTAGAGCTAGAAATAGCAAGTTAAAAT
>slr0967|21|0
CAGTGATAGAGATACTGGGAGCTATTAGGCCAAGGGCAATTAAGTTTTAGAGCTAGAAATAGCAAGTTAAAAT
>slr0967|53|0
CAGTGATAGAGATACTGGGAGCTATCGCCGTTCCTCCCCATAGGAGGGTTTTAGAGCTAGAAATAGCAAGTTAAAAT
>pobA|130|0
CAGTGATAGAGATACTGGGAGCTATGGACACAACGATCTTCCAGTTTTAGAGCTAGAAATAGCAAGTTAAAAT
>pobA|110|0
CAGTGATAGAGATACTGGGAGCTAGGCGATCGCCATACCATGCGTTTTAGAGCTAGAAATAGCAAGTTAAAAT
>rps17|81|0
CAGTGATAGAGATACTGGGAGCTATCTTGCCGTACTTGGGGTGGTTTTAGAGCTAGAAATAGCAAGTTAAAAT
>rps17|146|0
CAGTGATAGAGATACTGGGAGCTACCTTGTCCCCTTCTTGGCACGTTTTAGAGCTAGAAATAGCAAGTTAAAAT
>yefA|143|0
CAGTGATAGAGATACTGGGAGCTAGACGACTTTTATAGACTCCGTTTTAGAGCTAGAAATAGCAAGTTAAAAT
>yefA|79|0
CAGTGATAGAGATACTGGGAGCTAGCGTCCCTTGACGTACCCCAAAGTTTTAGAGCTAGAAATAGCAAGTTAAAAT
>sll1672|121|0
CAGTGATAGAGATACTGGGAGCTATGGGCGATGAAGCGGTGCCCGCATGTTTTAGAGCTAGAAATAGCAAGTTAAAAT
>sll1672|133|0
CAGTGATAGAGATACTGGGAGCTAATCCAAATGGGCGATGAAGGTTTTAGAGCTAGAAATAGCAAGTTAAAAT
>sll1675|4|0
CAGTGATAGAGATACTGGGAGCTACCCATAGGTAAACCAGAAGAAAGTTTTAGAGCTAGAAATAGCAAGTTAAAAT
>sll1675|21|0
CAGTGATAGAGATACTGGGAGCTACACGCCGTAAACTACCCATGTTTTAGAGCTAGAAATAGCAAGTTAAAAT
>sll1677|31|0
CAGTGATAGAGATACTGGGAGCTATGTAGTTGAGCATAACCCCTAGTTTTAGAGCTAGAAATAGCAAGTTAAAAT
>sll1677|7|0
CAGTGATAGAGATACTGGGAGCTAAACTTCCCCATCCCAGACGGTTTTAGAGCTAGAAATAGCAAGTTAAAAT
>sll1678|73|0
CAGTGATAGAGATACTGGGAGCTACTTTTTTGACCACCAGGCCATAAAGTTTTAGAGCTAGAAATAGCAAGTTAAAAT
>sll1678|130|0
CAGTGATAGAGATACTGGGAGCTACGGCAATGGTGAAACCTTCCTGTTTTAGAGCTAGAAATAGCAAGTTAAAAT
>rps14|41|0
CAGTGATAGAGATACTGGGAGCTAGCAGCATACTTTGCTACCAAGGTTTTAGAGCTAGAAATAGCAAGTTAAAAT
>rps14|13|0
CAGTGATAGAGATACTGGGAGCTACGCTTATCCCGCTCGATCAGTTTTAGAGCTAGAAATAGCAAGTTAAAAT
>nusB|24|0
CAGTGATAGAGATACTGGGAGCTATGCAACTCACCAATGCCGATGTTTTAGAGCTAGAAATAGCAAGTTAAAAT
>nusB|3|0
CAGTGATAGAGATACTGGGAGCTATGGGTTTACCCTGTGCCAGAGCGTTTTAGAGCTAGAAATAGCAAGTTAAAAT
>nusA|18|0
CAGTGATAGAGATACTGGGAGCTACTAATCATTGCCGGGAGCCCGTTTTAGAGCTAGAAATAGCAAGTTAAAAT
>nusA|66|0
CAGTGATAGAGATACTGGGAGCTAGCTTCTTCCACCGCCGTGGTGTTTTAGAGCTAGAAATAGCAAGTTAAAAT
>ssl5025|35|0
CAGTGATAGAGATACTGGGAGCTAGGCCTTTCCGCCCATAATCGTTTTAGAGCTAGAAATAGCAAGTTAAAAT
>ssl5025|55|0
CAGTGATAGAGATACTGGGAGCTAGGCACCCGCATTCCACGAATACGTTTTAGAGCTAGAAATAGCAAGTTAAAAT
>ssl5027|32|0
CAGTGATAGAGATACTGGGAGCTATTGCTTTTTCTGTAGGGCCAACGTTTTAGAGCTAGAAATAGCAAGTTAAAAT
>ssl5027|41|0
CAGTGATAGAGATACTGGGAGCTAGTTAACGGATTGCTTTTTCTGTGTTTTAGAGCTAGAAATAGCAAGTTAAAAT
>lpxB|139|0
CAGTGATAGAGATACTGGGAGCTATTGGCCAGCAACGTCAGACGTTTTAGAGCTAGAAATAGCAAGTTAAAAT
>lpxB|31|0
CAGTGATAGAGATACTGGGAGCTAGCAGAGATCCTTGCAAATCTCGTTTTAGAGCTAGAAATAGCAAGTTAAAAT
>sll1418|32|0
CAGTGATAGAGATACTGGGAGCTAGCTCAGCAGTAAAGTTACCGTTTTAGAGCTAGAAATAGCAAGTTAAAAT
>sll1418|13|0
CAGTGATAGAGATACTGGGAGCTACCAGGACTACAGCAGTGGATAGTTTTAGAGCTAGAAATAGCAAGTTAAAAT
>slr1963|10|0
CAGTGATAGAGATACTGGGAGCTAATTCCGCGGGCAGAGTCAAGTTTTAGAGCTAGAAATAGCAAGTTAAAAT
>slr1963|35|0
CAGTGATAGAGATACTGGGAGCTACGTCGGCCGCTAGGGTGTTAGTTTTAGAGCTAGAAATAGCAAGTTAAAAT
>rps18|27|0
CAGTGATAGAGATACTGGGAGCTATCGGCTGATTGGGGGGCAGGTTTTAGAGCTAGAAATAGCAAGTTAAAAT
>rps18|45|0
CAGTGATAGAGATACTGGGAGCTATTCCGTGTCTTTATAGTCAATGTTTTAGAGCTAGAAATAGCAAGTTAAAAT
>slr1966|40|0
CAGTGATAGAGATACTGGGAGCTAGCCGAGGAAAGGTCGGATGGTTTTAGAGCTAGAAATAGCAAGTTAAAAT
>slr1966|26|0
CAGTGATAGAGATACTGGGAGCTAGGTCGGATGGGGAGTGGGAATTGGTTTTAGAGCTAGAAATAGCAAGTTAAAAT
>slr1964|96|0
CAGTGATAGAGATACTGGGAGCTACTGGGTTTCAGCTTGGGACCAGTTTTAGAGCTAGAAATAGCAAGTTAAAAT
>slr1964|85|0
CAGTGATAGAGATACTGGGAGCTAGCTTGGGACCAAGGTGCTTCGGGTTTTAGAGCTAGAAATAGCAAGTTAAAAT
>ssl8005|113|0
CAGTGATAGAGATACTGGGAGCTAGAATATCTACATCACTATGGGTTTTAGAGCTAGAAATAGCAAGTTAAAAT
>ssl8005|55|0
CAGTGATAGAGATACTGGGAGCTAGTGCTAACCGAGTAACACCAAACCGTTTTAGAGCTAGAAATAGCAAGTTAAAAT
>sll1411|100|0
CAGTGATAGAGATACTGGGAGCTAGTTAATTTCGCTGGCGATAAGTTTTAGAGCTAGAAATAGCAAGTTAAAAT
>sll1411|79|0
CAGTGATAGAGATACTGGGAGCTAGGTTTCCTGATCCATTTCTAGTTTTAGAGCTAGAAATAGCAAGTTAAAAT
>cpcG2|9|0
CAGTGATAGAGATACTGGGAGCTACGGGAGCATAAGCAATTAAGTTTTAGAGCTAGAAATAGCAAGTTAAAAT
>cpcG2|27|0
CAGTGATAGAGATACTGGGAGCTACCCGTTGATTCTGACTAACGTTTTAGAGCTAGAAATAGCAAGTTAAAAT
>glgP2|64|0
CAGTGATAGAGATACTGGGAGCTAATTGTGATAGTGGGTTGAGGTTTTAGAGCTAGAAATAGCAAGTTAAAAT
>glgP2|52|0
CAGTGATAGAGATACTGGGAGCTAGTGGGTTGAGGGGAAGTGTTTAGTTTTAGAGCTAGAAATAGCAAGTTAAAAT
>sll1414|60|0
CAGTGATAGAGATACTGGGAGCTACGCCGGTAGATGGAACTAATGTTTTAGAGCTAGAAATAGCAAGTTAAAAT
>sll1414|46|0
CAGTGATAGAGATACTGGGAGCTACTAATGGGACGGCTGTAGTGTTTTAGAGCTAGAAATAGCAAGTTAAAAT
>rfbB4|61|0
CAGTGATAGAGATACTGGGAGCTAGTACGGTGCGCTTCAGGTCGTGTTTTAGAGCTAGAAATAGCAAGTTAAAAT
>rfbB4|79|0
CAGTGATAGAGATACTGGGAGCTACCCTCAATGAAAGATAGTAGTTTTAGAGCTAGAAATAGCAAGTTAAAAT
>ssl8003|48|0
CAGTGATAGAGATACTGGGAGCTAGCTTTCTCTGAGCCTAGGATGTCGTTTTAGAGCTAGAAATAGCAAGTTAAAAT
>ssl8003|4|0
CAGTGATAGAGATACTGGGAGCTATTAACATTACCCTGTTGATGTTTTAGAGCTAGAAATAGCAAGTTAAAAT
>slr5093|64|0
CAGTGATAGAGATACTGGGAGCTAGGTGTGTTATTTTTGCCACAACGTTTTAGAGCTAGAAATAGCAAGTTAAAAT
>slr5093|87|0
CAGTGATAGAGATACTGGGAGCTATGGGGCATCATTCGCAGTAACGTTTTAGAGCTAGAAATAGCAAGTTAAAAT
>sll2008|67|0
CAGTGATAGAGATACTGGGAGCTATCAGGGTTAACCCCTGGTCAAGTTTTAGAGCTAGAAATAGCAAGTTAAAAT
>sll2008|85|0
CAGTGATAGAGATACTGGGAGCTACCGTGGGCACATCCTGGTGGATCAGTTTTAGAGCTAGAAATAGCAAGTTAAAAT
>pepP|19|0
CAGTGATAGAGATACTGGGAGCTATCGCGACGTTGACGATATTCAGGTTTTAGAGCTAGAAATAGCAAGTTAAAAT
>pepP|6|0
CAGTGATAGAGATACTGGGAGCTATATTCAGCGGAACTAACAACGTTTTAGAGCTAGAAATAGCAAGTTAAAAT
>slr1085|46|0
CAGTGATAGAGATACTGGGAGCTAGTTCTTCTAGCAGTTGCCCCGGTTTTAGAGCTAGAAATAGCAAGTTAAAAT
>slr1085|31|0
CAGTGATAGAGATACTGGGAGCTAGTTGCCCCGTGGCCGCATAGTCAGGTTTTAGAGCTAGAAATAGCAAGTTAAAAT
>slr1084|99|0
CAGTGATAGAGATACTGGGAGCTAGCCTGGCCATGGGCAGTAGGTTTTAGAGCTAGAAATAGCAAGTTAAAAT
>slr1084|35|0
CAGTGATAGAGATACTGGGAGCTATTGTTTAAACAGCGGGGCTCCAGTTTTAGAGCTAGAAATAGCAAGTTAAAAT
>sll2002|92|0
CAGTGATAGAGATACTGGGAGCTATCTCCTGGTAACTGCTGCACGGATGTTTTAGAGCTAGAAATAGCAAGTTAAAAT
>sll2002|111|0
CAGTGATAGAGATACTGGGAGCTATTGGCTGTAGCGGAACAAATCTCCGTTTTAGAGCTAGAAATAGCAAGTTAAAAT
>slr2052|31|0
CAGTGATAGAGATACTGGGAGCTAGCATAGCGGCGAGGGGAAGACGTTTTAGAGCTAGAAATAGCAAGTTAAAAT
>slr2052|7|0
CAGTGATAGAGATACTGGGAGCTACGCAGAGCACGGCAAATAGGTTTTAGAGCTAGAAATAGCAAGTTAAAAT
>sll0665|41|15
CAGTGATAGAGATACTGGGAGCTATCATGGGGCAGAAGTCGCCGTTTTAGAGCTAGAAATAGCAAGTTAAAAT
>sll0665|212|11
CAGTGATAGAGATACTGGGAGCTAGGTACCATCTTCGTGCCATGGCGTTTTAGAGCTAGAAATAGCAAGTTAAAAT
>ssl3549|52|0
CAGTGATAGAGATACTGGGAGCTATTAGATCCGAGTCCAACTGAAGTTTTAGAGCTAGAAATAGCAAGTTAAAAT
>ssl3549|13|0
CAGTGATAGAGATACTGGGAGCTAGAGTCCCGAAGCGAGGCGGGTTTTAGAGCTAGAAATAGCAAGTTAAAAT
>slr0369|35|0
CAGTGATAGAGATACTGGGAGCTATGGTGCACACCGTAGTCAGCACGGTTTTAGAGCTAGAAATAGCAAGTTAAAAT
>slr0369|71|0
CAGTGATAGAGATACTGGGAGCTAGGGGTAAGGCGATCGCCCCGAGGGTTTTAGAGCTAGAAATAGCAAGTTAAAAT
>slr0363|34|0
CAGTGATAGAGATACTGGGAGCTATTGTTCAAGATTGTTTAAGCCCAGTTTTAGAGCTAGAAATAGCAAGTTAAAAT
>slr0363|15|0
CAGTGATAGAGATACTGGGAGCTATGGTGTGCTCCCTTGGCGGGTTTTAGAGCTAGAAATAGCAAGTTAAAAT
>slr0361|43|0
CAGTGATAGAGATACTGGGAGCTATTTCCTCCGCATGGCGACGGGGTTTTAGAGCTAGAAATAGCAAGTTAAAAT
>slr0361|28|0
CAGTGATAGAGATACTGGGAGCTACGGGAGGCAATACCCCACTGTTTTAGAGCTAGAAATAGCAAGTTAAAAT
>slr0360|19|0
CAGTGATAGAGATACTGGGAGCTATGTCCTGTTTAACAAACCAACGGGGTTTTAGAGCTAGAAATAGCAAGTTAAAAT
>slr0360|62|0
CAGTGATAGAGATACTGGGAGCTATCTGCACCAAGTTGTTCACCGCCGTTTTAGAGCTAGAAATAGCAAGTTAAAAT
>slr0366|19|0
CAGTGATAGAGATACTGGGAGCTAGGATTTTCCCCAAAGGTATGTTTTAGAGCTAGAAATAGCAAGTTAAAAT
>slr0366|4|0
CAGTGATAGAGATACTGGGAGCTAGGTATAGGTCGTGCCGTTAAGTTTTAGAGCTAGAAATAGCAAGTTAAAAT
>sll1078|72|0
CAGTGATAGAGATACTGGGAGCTAGGTGAATCTTGGTGATTTGGTTTTAGAGCTAGAAATAGCAAGTTAAAAT
>sll1078|19|0
CAGTGATAGAGATACTGGGAGCTAATAGTCATAATCAGGGCTTGTTTTAGAGCTAGAAATAGCAAGTTAAAAT
>sll0071|24|0
CAGTGATAGAGATACTGGGAGCTACGAATTTACCCCCTAATCCGTTTTAGAGCTAGAAATAGCAAGTTAAAAT
>sll0071|56|0
CAGTGATAGAGATACTGGGAGCTATGGTTTTTAATTCTGCCCATGTTTTAGAGCTAGAAATAGCAAGTTAAAAT
>sll0072|12|0
CAGTGATAGAGATACTGGGAGCTAGTCGTTGTAAATTTTCTCGGTAGTTTTAGAGCTAGAAATAGCAAGTTAAAAT
>sll0072|141|0
CAGTGATAGAGATACTGGGAGCTAATTTGACCATAACGCCCAGGTTTTAGAGCTAGAAATAGCAAGTTAAAAT
>sll1072|49|0
CAGTGATAGAGATACTGGGAGCTAACTCGGGTGGGAGAATTGGGTTTTAGAGCTAGAAATAGCAAGTTAAAAT
>sll1072|37|0
CAGTGATAGAGATACTGGGAGCTAGAATTGGTGGTGACCATGGGTTTTAGAGCTAGAAATAGCAAGTTAAAAT
>sll6060|76|0
CAGTGATAGAGATACTGGGAGCTACTAATCTCTAGGGGCGCGAGTTTTAGAGCTAGAAATAGCAAGTTAAAAT
>sll6060|46|0
CAGTGATAGAGATACTGGGAGCTAGTCACTTCAGTAATGAGAAGTTTTAGAGCTAGAAATAGCAAGTTAAAAT
>sll1071|8|0
CAGTGATAGAGATACTGGGAGCTACGGGTAGCAGAGGACGGCAAAGTTTTAGAGCTAGAAATAGCAAGTTAAAAT
>sll1071|19|0
CAGTGATAGAGATACTGGGAGCTATTTTTGCTGAAACGGGTAGCAGGTTTTAGAGCTAGAAATAGCAAGTTAAAAT
>pyrC2|24|0
CAGTGATAGAGATACTGGGAGCTAGATGCAGGTGCCAGTCGTCGTTTTAGAGCTAGAAATAGCAAGTTAAAAT
>pyrC2|13|0
CAGTGATAGAGATACTGGGAGCTAGGTGCCAGTCGTCGGGTCGAGTGAGTTTTAGAGCTAGAAATAGCAAGTTAAAAT
>sll1304|83|0
CAGTGATAGAGATACTGGGAGCTATCCCCACCTTTTAGCATCTGTTTTAGAGCTAGAAATAGCAAGTTAAAAT
>sll1304|11|0
CAGTGATAGAGATACTGGGAGCTATGAACTCCAAACTTGATTTTGGTTTTAGAGCTAGAAATAGCAAGTTAAAAT
>sll1305|8|0
CAGTGATAGAGATACTGGGAGCTATGGCAAGGCGATAGGAATAAAGGTTTTAGAGCTAGAAATAGCAAGTTAAAAT
>sll1305|25|0
CAGTGATAGAGATACTGGGAGCTATGCTCAAAGCTTGATGGCAGTTTTAGAGCTAGAAATAGCAAGTTAAAAT
>sll1306|37|0
CAGTGATAGAGATACTGGGAGCTAACTGGCGATCGCCCCGGCTCGTTTTAGAGCTAGAAATAGCAAGTTAAAAT
>sll1306|55|0
CAGTGATAGAGATACTGGGAGCTATTGCCCATCAAAGCGTAACGTTTTAGAGCTAGAAATAGCAAGTTAAAAT
>sll1307|106|0
CAGTGATAGAGATACTGGGAGCTATCGCCGACTGGGCCGCTTTAAGTTTTAGAGCTAGAAATAGCAAGTTAAAAT
>sll1307|21|0
CAGTGATAGAGATACTGGGAGCTAAAGCAATGGTAGTTAATAGGTTTTAGAGCTAGAAATAGCAAGTTAAAAT
>sll1300|25|0
CAGTGATAGAGATACTGGGAGCTATGGTCGTTGGACATCGTCATAAAGTTTTAGAGCTAGAAATAGCAAGTTAAAAT
>sll1300|7|0
CAGTGATAGAGATACTGGGAGCTAACGGTGGCCCAATCGGGACGTTTTAGAGCTAGAAATAGCAAGTTAAAAT
>sll0871|19|0
CAGTGATAGAGATACTGGGAGCTAGTGTAACCAGCTAATGCTTTAGGTTTTAGAGCTAGAAATAGCAAGTTAAAAT
>sll0871|47|0
CAGTGATAGAGATACTGGGAGCTAGCTCTTTGGGCCCGATTGTAGGTGGTTTTAGAGCTAGAAATAGCAAGTTAAAAT
>sll1273|99|0
CAGTGATAGAGATACTGGGAGCTACGAAGAGATTGGTCTACCTGGTTTTAGAGCTAGAAATAGCAAGTTAAAAT
>sll1273|68|0
CAGTGATAGAGATACTGGGAGCTATGAAGTAGTCCGCTAACCTCGTTTTAGAGCTAGAAATAGCAAGTTAAAAT
>pcnB2|9|0
CAGTGATAGAGATACTGGGAGCTAAATCAGCCAGGTGGCTCACGTTTTAGAGCTAGAAATAGCAAGTTAAAAT
>pcnB2|20|0
CAGTGATAGAGATACTGGGAGCTACCTGTTGACGTAAATCAGCCGTTTTAGAGCTAGAAATAGCAAGTTAAAAT
>pilT|9|0
CAGTGATAGAGATACTGGGAGCTAACGGGGGAACAGAGGGGCGGGGGTTTTAGAGCTAGAAATAGCAAGTTAAAAT
>pilT|27|0
CAGTGATAGAGATACTGGGAGCTATTGTTGGGAAGGGGGGGCAACGGGTTTTAGAGCTAGAAATAGCAAGTTAAAAT
>sll0008|235|0
CAGTGATAGAGATACTGGGAGCTACCTTTGCTATCAATAACTTGCAGTTTTAGAGCTAGAAATAGCAAGTTAAAAT
>sll0008|142|0
CAGTGATAGAGATACTGGGAGCTATTCATCTGGGTAAACCACCCGTTTTAGAGCTAGAAATAGCAAGTTAAAAT
>sll5083|56|0
CAGTGATAGAGATACTGGGAGCTATTGATAGTAATGGTCTTATTCGTTTTAGAGCTAGAAATAGCAAGTTAAAAT
>sll5083|29|0
CAGTGATAGAGATACTGGGAGCTATGCCAGTTATGCCTGAATCGCTTGTTTTAGAGCTAGAAATAGCAAGTTAAAAT
>pilC|25|0
CAGTGATAGAGATACTGGGAGCTATTTGCCCATGGCTTCAGAAGTTTTAGAGCTAGAAATAGCAAGTTAAAAT
>pilC|36|0
CAGTGATAGAGATACTGGGAGCTACATTCGGGATATTTGCCCAGTTTTAGAGCTAGAAATAGCAAGTTAAAAT
>sll1898|17|0
CAGTGATAGAGATACTGGGAGCTACCTCAACGATGGGGGCAAGGGGGTTTTAGAGCTAGAAATAGCAAGTTAAAAT
>sll1898|55|0
CAGTGATAGAGATACTGGGAGCTATTGGGGAGAATAGACTCAGCCAGTTTTAGAGCTAGAAATAGCAAGTTAAAAT
>slr1938|84|0
CAGTGATAGAGATACTGGGAGCTATCGCCACCTCTTTATATTCCAAGTTTTAGAGCTAGAAATAGCAAGTTAAAAT
>slr1938|71|0
CAGTGATAGAGATACTGGGAGCTATTCCAAAGGTAAACGGGTCGTTTTAGAGCTAGAAATAGCAAGTTAAAAT
>gdh|59|0
CAGTGATAGAGATACTGGGAGCTACCGGCTTCCGCCAGGGCCATAACTGTTTTAGAGCTAGAAATAGCAAGTTAAAAT
>gdh|22|0
CAGTGATAGAGATACTGGGAGCTACCCTTATGCCTCCCCCGGTGACCAGTTTTAGAGCTAGAAATAGCAAGTTAAAAT
>sll1895|27|0
CAGTGATAGAGATACTGGGAGCTACGAATGACCTTTTTAAACGAGTTTTAGAGCTAGAAATAGCAAGTTAAAAT
>sll1895|70|0
CAGTGATAGAGATACTGGGAGCTATGGTGTTGCTCGGATGACGGCCAAGTTTTAGAGCTAGAAATAGCAAGTTAAAAT
>pilJ|88|0
CAGTGATAGAGATACTGGGAGCTAGCACCGGCCAGGACGATCTGTTTTAGAGCTAGAAATAGCAAGTTAAAAT
>pilJ|70|0
CAGTGATAGAGATACTGGGAGCTATCTGGGCAAATAGATCATCCGGTTTTAGAGCTAGAAATAGCAAGTTAAAAT
>pilM|16|0
CAGTGATAGAGATACTGGGAGCTAGGATTTACGGCCAAATAAGCGTTTTAGAGCTAGAAATAGCAAGTTAAAAT
>pilM|29|0
CAGTGATAGAGATACTGGGAGCTAGCCCTACCCCGGAGGATTTAGTTTTAGAGCTAGAAATAGCAAGTTAAAAT
>sll1891|43|0
CAGTGATAGAGATACTGGGAGCTATGGTCTGGGGGGCAGATACGGTAAGTTTTAGAGCTAGAAATAGCAAGTTAAAAT
>sll1891|31|0
CAGTGATAGAGATACTGGGAGCTATACGGTAAAGGTTAGGGCAGGTTTTAGAGCTAGAAATAGCAAGTTAAAAT
>sll1892|28|0
CAGTGATAGAGATACTGGGAGCTATGGCACTTAGTTTAAGAAATTGTTTTAGAGCTAGAAATAGCAAGTTAAAAT
>sll1892|7|0
CAGTGATAGAGATACTGGGAGCTATTTGGCTTTGGGTGAGCTGGGTGGTTTTAGAGCTAGAAATAGCAAGTTAAAAT
>slr0795|17|0
CAGTGATAGAGATACTGGGAGCTACCCTATCGTTACGCACAAAGTTTTAGAGCTAGAAATAGCAAGTTAAAAT
>slr0795|148|0
CAGTGATAGAGATACTGGGAGCTAGTGGCGAGTTGTGTTTTGGGTAAGTTTTAGAGCTAGAAATAGCAAGTTAAAAT
>fecB3|106|0
CAGTGATAGAGATACTGGGAGCTATGGCGTGGGCTATGGTGCGCTGTTTTAGAGCTAGAAATAGCAAGTTAAAAT
>fecB3|77|0
CAGTGATAGAGATACTGGGAGCTAGGTTTGATTGAATGGTTTCCCCAGTTTTAGAGCTAGAAATAGCAAGTTAAAAT
>fecB2|82|0
CAGTGATAGAGATACTGGGAGCTAGATTGATCCAGATTTTGTGGTTTTAGAGCTAGAAATAGCAAGTTAAAAT
>fecB2|67|0
CAGTGATAGAGATACTGGGAGCTATTTTGTGAGGTGCTACCAACACGTTTTAGAGCTAGAAATAGCAAGTTAAAAT
>hoxY|43|0
CAGTGATAGAGATACTGGGAGCTAAGGAAGGACATATGACAGCGTTTTAGAGCTAGAAATAGCAAGTTAAAAT
>hoxY|22|0
CAGTGATAGAGATACTGGGAGCTAGCCGGAACAACCAGCGAGCCAAAGTTTTAGAGCTAGAAATAGCAAGTTAAAAT
>slr0157|225|0
CAGTGATAGAGATACTGGGAGCTAGCCGCTCGATTGTCTGATAGTTTTAGAGCTAGAAATAGCAAGTTAAAAT
>slr0151|52|0
CAGTGATAGAGATACTGGGAGCTATCCCGGAGTTGTAGCCGGTGGCTGGTTTTAGAGCTAGAAATAGCAAGTTAAAAT
>slr0151|39|0
CAGTGATAGAGATACTGGGAGCTAGCCGGTGGCTGAGGATCCATTTTCGTTTTAGAGCTAGAAATAGCAAGTTAAAAT
>slr0152|46|0
CAGTGATAGAGATACTGGGAGCTACAGCGGCATAACCGCCACATGTTTTAGAGCTAGAAATAGCAAGTTAAAAT
>slr0152|63|0
CAGTGATAGAGATACTGGGAGCTATATTGGGAGCGGGGAAACAGGTTTTAGAGCTAGAAATAGCAAGTTAAAAT
>fumC|25|0
CAGTGATAGAGATACTGGGAGCTACTTCCAGGGACCCCATACTGTGTTTTAGAGCTAGAAATAGCAAGTTAAAAT
>fumC|10|0
CAGTGATAGAGATACTGGGAGCTACTGTCGGTTTCAAGGCGGTGTTTTAGAGCTAGAAATAGCAAGTTAAAAT
>hoxF|139|0
CAGTGATAGAGATACTGGGAGCTACTTTTTCTTCCAATCCTGCTGGTTTTAGAGCTAGAAATAGCAAGTTAAAAT
>hoxF|31|0
CAGTGATAGAGATACTGGGAGCTATTTTTGTTTGTTTCTCACGGCTTTGTTTTAGAGCTAGAAATAGCAAGTTAAAAT
>ssl0564|21|0
CAGTGATAGAGATACTGGGAGCTACGATCCGATAGGGACGCAGGGTTTTAGAGCTAGAAATAGCAAGTTAAAAT
>ssl0564|7|0
CAGTGATAGAGATACTGGGAGCTACGCAGGGGGTTGATAGTTCCGTTTTAGAGCTAGAAATAGCAAGTTAAAAT
>hoxH|24|0
CAGTGATAGAGATACTGGGAGCTATGGCCTTCAATCCGGGTAACGTTTTAGAGCTAGAAATAGCAAGTTAAAAT
>hoxH|10|0
CAGTGATAGAGATACTGGGAGCTATCCGGGTAACGGGATCGATAACAAGTTTTAGAGCTAGAAATAGCAAGTTAAAAT
>slr0924|49|0
CAGTGATAGAGATACTGGGAGCTATCTTGTTTTTTAAATGTCTGCGTTTTAGAGCTAGAAATAGCAAGTTAAAAT
>slr0924|139|0
CAGTGATAGAGATACTGGGAGCTAGGGTTGCGCCGATGCGGAGTAGTTTTAGAGCTAGAAATAGCAAGTTAAAAT
>ama|25|0
CAGTGATAGAGATACTGGGAGCTATTTCCACCAGCCGGGGCAATAGTTTTAGAGCTAGAAATAGCAAGTTAAAAT
>ama|67|0
CAGTGATAGAGATACTGGGAGCTATTCTTGGCCGCTCAACTCGGGATGTTTTAGAGCTAGAAATAGCAAGTTAAAAT
>slr2144|9|0
CAGTGATAGAGATACTGGGAGCTATTAGCCATGGAGAGGTTAGGTTTTAGAGCTAGAAATAGCAAGTTAAAAT
>slr2144|21|0
CAGTGATAGAGATACTGGGAGCTATGGCGGTGTGACCGGATTAGCCAGTTTTAGAGCTAGAAATAGCAAGTTAAAAT
>slr2141|67|0
CAGTGATAGAGATACTGGGAGCTAGCGGTGACTGCCTCTCTGACGTTTTAGAGCTAGAAATAGCAAGTTAAAAT
>slr2141|31|0
CAGTGATAGAGATACTGGGAGCTAGTTTTTCCTGTTTGCCGGCTGTTTTAGAGCTAGAAATAGCAAGTTAAAAT
>slr1931|34|0
CAGTGATAGAGATACTGGGAGCTACTCGAGTAGTGTAAAGCCTTTAGGTTTTAGAGCTAGAAATAGCAAGTTAAAAT
>slr1931|127|0
CAGTGATAGAGATACTGGGAGCTACGTCAGAAGATATATTTTCCCGTTTTAGAGCTAGAAATAGCAAGTTAAAAT
>slr0487|66|0
CAGTGATAGAGATACTGGGAGCTATGGCGGCGAGGTTGGCATAGACGTTTTAGAGCTAGAAATAGCAAGTTAAAAT
>slr0487|55|0
CAGTGATAGAGATACTGGGAGCTAGGTTGGCATAGACTGGTCGTCCCTGTTTTAGAGCTAGAAATAGCAAGTTAAAAT
>slr0484|10|0
CAGTGATAGAGATACTGGGAGCTATAGCTCTGTAAGAACAGACGGTTTTAGAGCTAGAAATAGCAAGTTAAAAT
>slr0484|58|0
CAGTGATAGAGATACTGGGAGCTAGGGAAGACTTGAAGTAGGTTTGTTTTAGAGCTAGAAATAGCAAGTTAAAAT
>slr0482|58|0
CAGTGATAGAGATACTGGGAGCTATTGTGGTCAACCAACTGCTGATGTTTTAGAGCTAGAAATAGCAAGTTAAAAT
>slr0482|12|0
CAGTGATAGAGATACTGGGAGCTATTGTTTGGTTTGTTCAGTGGGTCTGTTTTAGAGCTAGAAATAGCAAGTTAAAAT
>psr|13|0
CAGTGATAGAGATACTGGGAGCTAGGACTGCAACGAACCAGACTGTTTTAGAGCTAGAAATAGCAAGTTAAAAT
>psr|37|0
CAGTGATAGAGATACTGGGAGCTATGGGAGCGAACCTTGACGGTGCGTTTTAGAGCTAGAAATAGCAAGTTAAAAT
>slr1174|50|0
CAGTGATAGAGATACTGGGAGCTATTTCTGCCCGGTACTCCACCATTGTTTTAGAGCTAGAAATAGCAAGTTAAAAT
>slr1174|12|0
CAGTGATAGAGATACTGGGAGCTAACAGCACCCGCAGTTTGTGGTTTTAGAGCTAGAAATAGCAAGTTAAAAT
>slr1177|28|0
CAGTGATAGAGATACTGGGAGCTAGGGGGGCAAACTTTTGGCTCAGTTTTAGAGCTAGAAATAGCAAGTTAAAAT
>slr1177|4|0
CAGTGATAGAGATACTGGGAGCTATTTTACTGCTTTAACGGGAGGTTTTAGAGCTAGAAATAGCAAGTTAAAAT
>sll5080|63|0
CAGTGATAGAGATACTGGGAGCTAGGGCCAGCCGTGGCTGAACGTGATGTTTTAGAGCTAGAAATAGCAAGTTAAAAT
>sll5080|7|0
CAGTGATAGAGATACTGGGAGCTATTTCCGTACCGTCTTTGGTAGTGAGTTTTAGAGCTAGAAATAGCAAGTTAAAAT
>slr1171|8|0
CAGTGATAGAGATACTGGGAGCTACCGTAGATTGTGTTGTTGGCTGTTTTAGAGCTAGAAATAGCAAGTTAAAAT
>slr1171|40|0
CAGTGATAGAGATACTGGGAGCTACGGGGGAACCATCCAAGGCATGTTTTAGAGCTAGAAATAGCAAGTTAAAAT
>slr1170|4|0
CAGTGATAGAGATACTGGGAGCTAAGTAACAGCGGCAATGGTGGTTTTAGAGCTAGAAATAGCAAGTTAAAAT
>slr1170|31|0
CAGTGATAGAGATACTGGGAGCTATCTTGGCTCACGGCGGTTTGACGTTTTAGAGCTAGAAATAGCAAGTTAAAAT
>slr1173|28|0
CAGTGATAGAGATACTGGGAGCTAGGATGACCCCTGGACGAAGATGTTTTAGAGCTAGAAATAGCAAGTTAAAAT
>slr1173|39|0
CAGTGATAGAGATACTGGGAGCTAGCAAGCGACTAGGATGACCCCGTTTTAGAGCTAGAAATAGCAAGTTAAAAT
>slr0489|24|0
CAGTGATAGAGATACTGGGAGCTAGAAATGTGGTTAGGGAGCGGTTTTAGAGCTAGAAATAGCAAGTTAAAAT
>slr0489|7|0
CAGTGATAGAGATACTGGGAGCTAGCGGGGTAATAGGGCCAAGAGTTTTAGAGCTAGAAATAGCAAGTTAAAAT
>slr1778|171|0
CAGTGATAGAGATACTGGGAGCTACCTTTGGATTCGCCTTGAAGCCTGTTTTAGAGCTAGAAATAGCAAGTTAAAAT
>slr1778|190|0
CAGTGATAGAGATACTGGGAGCTAGTCCCAAACTGCCATTCACCTTGTTTTAGAGCTAGAAATAGCAAGTTAAAAT
>galE3|67|0
CAGTGATAGAGATACTGGGAGCTACGTCAAAGCCCGCCTGTTGTAGTTTTAGAGCTAGAAATAGCAAGTTAAAAT
>galE3|28|0
CAGTGATAGAGATACTGGGAGCTAGCCGATGTAACCCGCCCCTCGTTTTAGAGCTAGAAATAGCAAGTTAAAAT
>slr1774|5|0
CAGTGATAGAGATACTGGGAGCTACGCACTAAAGATTTCATAGTTGTTTTAGAGCTAGAAATAGCAAGTTAAAAT
>slr1774|71|0
CAGTGATAGAGATACTGGGAGCTAGGCCGAATCCATGGGTAAAGTTTTAGAGCTAGAAATAGCAAGTTAAAAT
>slr1773|65|0
CAGTGATAGAGATACTGGGAGCTAGCTTCGGTTTGGGGAATTGGCGTTGTTTTAGAGCTAGAAATAGCAAGTTAAAAT
>slr1773|54|0
CAGTGATAGAGATACTGGGAGCTATTGGCGTTTGGGAAAGGACGTTTTAGAGCTAGAAATAGCAAGTTAAAAT
>slr1772|28|0
CAGTGATAGAGATACTGGGAGCTAGGGTTCATCACAATCTTAAGTTTTAGAGCTAGAAATAGCAAGTTAAAAT
>slr1772|47|0
CAGTGATAGAGATACTGGGAGCTATTGTCTTTGTCAACTGTCTAGTTTTAGAGCTAGAAATAGCAAGTTAAAAT
>zwf|26|0
CAGTGATAGAGATACTGGGAGCTAGTGCGTTCTTGACGGAGTCCAGTGGTTTTAGAGCTAGAAATAGCAAGTTAAAAT
>zwf|38|0
CAGTGATAGAGATACTGGGAGCTAGGGGTTCTGGAGTGCGTTCTTGAGTTTTAGAGCTAGAAATAGCAAGTTAAAAT
>slr1770|77|0
CAGTGATAGAGATACTGGGAGCTAGGTAGGCCATACTGCGGCGGGTTTTAGAGCTAGAAATAGCAAGTTAAAAT
>slr1770|94|0
CAGTGATAGAGATACTGGGAGCTAGTGCATTCGGGACTGCCCAGGTGTTTTAGAGCTAGAAATAGCAAGTTAAAAT
>slr8015|16|0
CAGTGATAGAGATACTGGGAGCTACCTCCTTTACGACTGACTAGTTTTAGAGCTAGAAATAGCAAGTTAAAAT
>slr8015|52|0
CAGTGATAGAGATACTGGGAGCTACCACGGCGAGGTTGGCACAGAGTTTTAGAGCTAGAAATAGCAAGTTAAAAT
>slr8014|19|0
CAGTGATAGAGATACTGGGAGCTAAGTAAGTCGAGAACAATATGTTTTAGAGCTAGAAATAGCAAGTTAAAAT
>slr8014|54|0
CAGTGATAGAGATACTGGGAGCTATGGCTATGGTTTCTTCGATAAAGTTTTAGAGCTAGAAATAGCAAGTTAAAAT
>slr8016|145|0
CAGTGATAGAGATACTGGGAGCTATGCTTAGCGTTAATTTGACGTTTTAGAGCTAGAAATAGCAAGTTAAAAT
>slr8016|132|0
CAGTGATAGAGATACTGGGAGCTATTTGACGGGTATCTCCCTCGTTTTAGAGCTAGAAATAGCAAGTTAAAAT
>slr1776|48|0
CAGTGATAGAGATACTGGGAGCTACATCAGCTTTCAGCCAACTGTTTTAGAGCTAGAAATAGCAAGTTAAAAT
>slr1776|26|0
CAGTGATAGAGATACTGGGAGCTAGGATGATAATTTGGTAACCACGTTTTAGAGCTAGAAATAGCAAGTTAAAAT
>ssr0871|64|4
CAGTGATAGAGATACTGGGAGCTACTACCTTAGCTATTTCTGGGAGTTTTAGAGCTAGAAATAGCAAGTTAAAAT
>sll7043|73|0
CAGTGATAGAGATACTGGGAGCTATTTCTTTCAATGGAGTGATAGGGTGTTTTAGAGCTAGAAATAGCAAGTTAAAAT
>sll7043|3|0
CAGTGATAGAGATACTGGGAGCTATTTCAGGAACTGATAGTTTTTTGTTTTAGAGCTAGAAATAGCAAGTTAAAAT
>ntpJ|10|0
CAGTGATAGAGATACTGGGAGCTATGAAACCAAGGCAAATGGTACGTTTTAGAGCTAGAAATAGCAAGTTAAAAT
>ntpJ|46|0
CAGTGATAGAGATACTGGGAGCTATCAGCAACAGTAATGTTCCCCGTTTTAGAGCTAGAAATAGCAAGTTAAAAT
>slr1771|52|0
CAGTGATAGAGATACTGGGAGCTAACAGGGCCGGCCATGGCCCACGTTTTAGAGCTAGAAATAGCAAGTTAAAAT
>slr1771|20|0
CAGTGATAGAGATACTGGGAGCTAGTAAAGATCGCTGTCCAAGGTTTTAGAGCTAGAAATAGCAAGTTAAAAT
>sll0898|34|0
CAGTGATAGAGATACTGGGAGCTACCCAATAGTAGTTAGCTTGAAGTTTTAGAGCTAGAAATAGCAAGTTAAAAT
>sll0898|4|0
CAGTGATAGAGATACTGGGAGCTACCGTACCTTCATCCGTAGCTTGTTTTAGAGCTAGAAATAGCAAGTTAAAAT
>slr0572|164|0
CAGTGATAGAGATACTGGGAGCTAATTTTCTACCCATGTGCCTGTTTTAGAGCTAGAAATAGCAAGTTAAAAT
>slr0572|148|0
CAGTGATAGAGATACTGGGAGCTATGTGCCTTGGAAGCGCGGGGGAAGTTTTAGAGCTAGAAATAGCAAGTTAAAAT
>slr0573|64|0
CAGTGATAGAGATACTGGGAGCTAGTTTTTGCCGTGTTCTGAAAGCTGTTTTAGAGCTAGAAATAGCAAGTTAAAAT
>slr0573|206|0
CAGTGATAGAGATACTGGGAGCTACTTGATGGTTTTAATTCGCTAGTTTTAGAGCTAGAAATAGCAAGTTAAAAT
>slr2099|16|0
CAGTGATAGAGATACTGGGAGCTAGCACGGTTGCTTTGTTGCCCTGTTTTAGAGCTAGAAATAGCAAGTTAAAAT
>slr2099|55|0
CAGTGATAGAGATACTGGGAGCTACTGAGCATGGTCAAAGTATCGGGTTTTAGAGCTAGAAATAGCAAGTTAAAAT
>slr2098|35|0
CAGTGATAGAGATACTGGGAGCTAGGAACCCTGATAATTAAGCGTTTTAGAGCTAGAAATAGCAAGTTAAAAT
>slr2098|21|0
CAGTGATAGAGATACTGGGAGCTATTAAGCTGGTCAGCGTTGAGGTTTTAGAGCTAGAAATAGCAAGTTAAAAT
>slr5056|51|0
CAGTGATAGAGATACTGGGAGCTACTCTAATCGCTATAGGACAGTTTTAGAGCTAGAAATAGCAAGTTAAAAT
>slr5056|14|0
CAGTGATAGAGATACTGGGAGCTAATTTCCCCATTCTTTGGCTGTTTTAGAGCTAGAAATAGCAAGTTAAAAT
>slr5054|83|0
CAGTGATAGAGATACTGGGAGCTAGCCGGAATCAACATAAATAACCGTTTTAGAGCTAGAAATAGCAAGTTAAAAT
>slr5054|47|0
CAGTGATAGAGATACTGGGAGCTACCGATCGCAGACAGTCCTTGGTTTTAGAGCTAGAAATAGCAAGTTAAAAT
>slr0575|50|0
CAGTGATAGAGATACTGGGAGCTAGGCCACAAAGCCTGTAATGGTGGTTTTAGAGCTAGAAATAGCAAGTTAAAAT
>slr0575|6|0
CAGTGATAGAGATACTGGGAGCTACTGCGGCCAAAGAAATTTTGTTTTAGAGCTAGAAATAGCAAGTTAAAAT
>slr2092|83|0
CAGTGATAGAGATACTGGGAGCTACCAGGCCGCATCTGGCGATGTTTTAGAGCTAGAAATAGCAAGTTAAAAT
>slr2092|69|0
CAGTGATAGAGATACTGGGAGCTATCTGGCGATCGGTCGGCTCCATTGTTTTAGAGCTAGAAATAGCAAGTTAAAAT
>slr5058|40|0
CAGTGATAGAGATACTGGGAGCTACAACATCGCCTGCTTGGCTTGTTTTAGAGCTAGAAATAGCAAGTTAAAAT
>slr5058|65|0
CAGTGATAGAGATACTGGGAGCTAATATTCCTGGGTCCAGCCCGTTTTAGAGCTAGAAATAGCAAGTTAAAAT
>slr0579|73|0
CAGTGATAGAGATACTGGGAGCTAGCGATTGTAGTTACGAAATTGTTTTAGAGCTAGAAATAGCAAGTTAAAAT
>slr0579|59|0
CAGTGATAGAGATACTGGGAGCTACGAAATTGGGCGTTGGCGTTGGTTTTAGAGCTAGAAATAGCAAGTTAAAAT
>slr2096|266|2
CAGTGATAGAGATACTGGGAGCTATGAAATCTAGCAAACCAATGAGTTTTAGAGCTAGAAATAGCAAGTTAAAAT
>slr2096|294|2
CAGTGATAGAGATACTGGGAGCTAGTCGATGAGTCTCCCAGTAACAGTTTTAGAGCTAGAAATAGCAAGTTAAAAT
>slr2095|193|0
CAGTGATAGAGATACTGGGAGCTAACTCCCAATAGTTTCGCCGGTTTTAGAGCTAGAAATAGCAAGTTAAAAT
>slr2095|109|2
CAGTGATAGAGATACTGGGAGCTAGAGATTGGTGAATTGATATGTTTTAGAGCTAGAAATAGCAAGTTAAAAT
>glbN|34|0
CAGTGATAGAGATACTGGGAGCTATTTGTCCACAGCTAGATCGACAGGTTTTAGAGCTAGAAATAGCAAGTTAAAAT
>glbN|154|0
CAGTGATAGAGATACTGGGAGCTATCCGTACCGCCAAAGGCATGTTTTAGAGCTAGAAATAGCAAGTTAAAAT
>ddh|59|0
CAGTGATAGAGATACTGGGAGCTACCATTTCCCGTTGATGGGGGGTTTTAGAGCTAGAAATAGCAAGTTAAAAT
>ddh|94|0
CAGTGATAGAGATACTGGGAGCTAGCGGTATCAAGGTTGAGTTGTTTTAGAGCTAGAAATAGCAAGTTAAAAT
>slr0770|57|0
CAGTGATAGAGATACTGGGAGCTATCCGGTGCCCAGCGATGCGGTTTTAGAGCTAGAAATAGCAAGTTAAAAT
>slr0770|36|0
CAGTGATAGAGATACTGGGAGCTAGGTTTTCCACCACAGGTTCCGTTTTAGAGCTAGAAATAGCAAGTTAAAAT
>slr0771|52|0
CAGTGATAGAGATACTGGGAGCTACTGCGATGACGTAAGCCAAGTTTTAGAGCTAGAAATAGCAAGTTAAAAT
>slr0771|93|0
CAGTGATAGAGATACTGGGAGCTACCCCTAGCAGACCAGTTTCGTTTTAGAGCTAGAAATAGCAAGTTAAAAT
>slr0773|37|0
CAGTGATAGAGATACTGGGAGCTATTTTGAGCAGATTTTTGGCCAAATGTTTTAGAGCTAGAAATAGCAAGTTAAAAT
>slr0773|103|0
CAGTGATAGAGATACTGGGAGCTATTTTTTCCCGGGCATACTGACGTTTTAGAGCTAGAAATAGCAAGTTAAAAT
>slr1683|108|3
CAGTGATAGAGATACTGGGAGCTATTTGCCCTTACTTTAGCTTCCTTGTTTTAGAGCTAGAAATAGCAAGTTAAAAT
>slr1683|254|3
CAGTGATAGAGATACTGGGAGCTAGCCAGACCCCATGATTACTCGTTTTAGAGCTAGAAATAGCAAGTTAAAAT
>cydA|217|0
CAGTGATAGAGATACTGGGAGCTATTGAAAGGCCATGGGCAAACGTTTTAGAGCTAGAAATAGCAAGTTAAAAT
>cydA|78|0
CAGTGATAGAGATACTGGGAGCTATGCCCATACCAGTGGTTAATACGTTTTAGAGCTAGAAATAGCAAGTTAAAAT
>cydB|80|0
CAGTGATAGAGATACTGGGAGCTACCCCCAGATCAAACCCATCCAACGTTTTAGAGCTAGAAATAGCAAGTTAAAAT
>cydB|6|0
CAGTGATAGAGATACTGGGAGCTAAATGTTGTAGCGGTTCTAAGTTTTAGAGCTAGAAATAGCAAGTTAAAAT
>hisD2|80|0
CAGTGATAGAGATACTGGGAGCTACTTCCTTGGCGATCGCCAGGGCTGTTTTAGAGCTAGAAATAGCAAGTTAAAAT
>hisD2|26|0
CAGTGATAGAGATACTGGGAGCTAGTTGGTTTAATTGTTGGGGGGTAGTTTTAGAGCTAGAAATAGCAAGTTAAAAT
>slr1686|19|0
CAGTGATAGAGATACTGGGAGCTACGCTTTTACCCGGGAGAAGGAGTTTTAGAGCTAGAAATAGCAAGTTAAAAT
>slr1686|4|0
CAGTGATAGAGATACTGGGAGCTAAGGAGGGTGAGGGTGATGGGTTTTAGAGCTAGAAATAGCAAGTTAAAAT
>slr1684|275|2
CAGTGATAGAGATACTGGGAGCTATACAGAGATCACTAATCGTGTTTTAGAGCTAGAAATAGCAAGTTAAAAT
>slr1684|204|1
CAGTGATAGAGATACTGGGAGCTACTTTGACGTTGAATTTAGAGTGTTTTAGAGCTAGAAATAGCAAGTTAAAAT
>gumB|29|0
CAGTGATAGAGATACTGGGAGCTACTGCACCACCGAGTTTAGAAGTTTTAGAGCTAGAAATAGCAAGTTAAAAT
>gumB|15|0
CAGTGATAGAGATACTGGGAGCTAGTTTAGAAGGGAAGGATTGACTGTTTTAGAGCTAGAAATAGCAAGTTAAAAT
>cbaB|16|0
CAGTGATAGAGATACTGGGAGCTAGCATAGACAATACTTGACTATGTTTTAGAGCTAGAAATAGCAAGTTAAAAT
>cbaB|49|0
CAGTGATAGAGATACTGGGAGCTACCAATGGTTGAAATTGATTGGTTTTAGAGCTAGAAATAGCAAGTTAAAAT
>groEL|10|0
CAGTGATAGAGATACTGGGAGCTAGCTTCGTCATTGTAAATGAGTTTTAGAGCTAGAAATAGCAAGTTAAAAT
>groEL|35|0
CAGTGATAGAGATACTGGGAGCTATGTCCATGCCCCGCTCTAGGGCAGTTTTAGAGCTAGAAATAGCAAGTTAAAAT
>groES|13|0
CAGTGATAGAGATACTGGGAGCTAGTAGAAACATTAATGGAAATAGGTTTTAGAGCTAGAAATAGCAAGTTAAAAT
>groES|135|0
CAGTGATAGAGATACTGGGAGCTACTTGGACAACTTCACCAATTTGGTTTTAGAGCTAGAAATAGCAAGTTAAAAT
>spsA|74|0
CAGTGATAGAGATACTGGGAGCTACTTAACACACTCTCAATAGCTGTTTTAGAGCTAGAAATAGCAAGTTAAAAT
>spsA|62|0
CAGTGATAGAGATACTGGGAGCTACTCTCAATAGCTTGGTCAATAAATGTTTTAGAGCTAGAAATAGCAAGTTAAAAT
>spsC|112|0
CAGTGATAGAGATACTGGGAGCTAGGCGAGGAGAGCCAAATGCAACGGTTTTAGAGCTAGAAATAGCAAGTTAAAAT
>spsC|131|0
CAGTGATAGAGATACTGGGAGCTACCGGCACCAATATTTAAGGCGGTTTTAGAGCTAGAAATAGCAAGTTAAAAT
>slr1357|97|23
CAGTGATAGAGATACTGGGAGCTACTTTTTTTCCTTTTTTTGACCGTTTTAGAGCTAGAAATAGCAAGTTAAAAT
>slr1357|134|23
CAGTGATAGAGATACTGGGAGCTATGGCGACGCTCTACTTTTGTTGTTTTAGAGCTAGAAATAGCAAGTTAAAAT
>sll7050|32|0
CAGTGATAGAGATACTGGGAGCTAATAGTAGAGGGGGTGATTAGTTTTAGAGCTAGAAATAGCAAGTTAAAAT
>sll7050|10|0
CAGTGATAGAGATACTGGGAGCTACGGAGGTAGAAAGTAGGCTCGAGTTTTAGAGCTAGAAATAGCAAGTTAAAAT
>slr1353|32|0
CAGTGATAGAGATACTGGGAGCTAGACTGCCCTGGGGATAATGTGTTTTAGAGCTAGAAATAGCAAGTTAAAAT
>slr1353|3|0
CAGTGATAGAGATACTGGGAGCTAGGGAAATCAGACTGGACATGTTTTAGAGCTAGAAATAGCAAGTTAAAAT
>slr1197|106|0
CAGTGATAGAGATACTGGGAGCTAGGGCGATCGGTCTCGCTTTCCGTTTTAGAGCTAGAAATAGCAAGTTAAAAT
>slr1197|19|0
CAGTGATAGAGATACTGGGAGCTACCTGACTCCAGGCTAACCAATGTTTTAGAGCTAGAAATAGCAAGTTAAAAT
>slr1196|17|0
CAGTGATAGAGATACTGGGAGCTAGGAAATATTGCCGATGGCCCGTTTTAGAGCTAGAAATAGCAAGTTAAAAT
>slr1196|6|0
CAGTGATAGAGATACTGGGAGCTATTGCCGATGGCCCGGGGACGAGGAGTTTTAGAGCTAGAAATAGCAAGTTAAAAT
>slr1195|72|0
CAGTGATAGAGATACTGGGAGCTACTCTTCCACATATTGTTGTTCCGCGTTTTAGAGCTAGAAATAGCAAGTTAAAAT
>slr1195|61|0
CAGTGATAGAGATACTGGGAGCTATTGTTGTTCCGCCGGGGCAGGATGTTTTAGAGCTAGAAATAGCAAGTTAAAAT
>acp|73|0
CAGTGATAGAGATACTGGGAGCTATCTTCGGCAAAGGTGGCATCGGGTTTTAGAGCTAGAAATAGCAAGTTAAAAT
>acp|60|0
CAGTGATAGAGATACTGGGAGCTAGGTGGCATCGGGGGTCACTTTGTCGTTTTAGAGCTAGAAATAGCAAGTTAAAAT
>slr1192|41|0
CAGTGATAGAGATACTGGGAGCTACCGGGGTCGTATTCAAAGGGTGTTTTAGAGCTAGAAATAGCAAGTTAAAAT
>slr1192|28|0
CAGTGATAGAGATACTGGGAGCTAAAGGGTTGGAGTTTTCCGTGTTTTAGAGCTAGAAATAGCAAGTTAAAAT
>act|8|0
CAGTGATAGAGATACTGGGAGCTATGGGATGCTTATTTTGGGGATCTGTTTTAGAGCTAGAAATAGCAAGTTAAAAT
>act|30|0
CAGTGATAGAGATACTGGGAGCTATCTGGGCAAATCCCGCCATGTTTTAGAGCTAGAAATAGCAAGTTAAAAT
>ssr3000|38|0
CAGTGATAGAGATACTGGGAGCTATAATGGTGCCCCAATCCATGGTTTTAGAGCTAGAAATAGCAAGTTAAAAT
>ssr3000|55|0
CAGTGATAGAGATACTGGGAGCTATCCCGTTTGGCGTGGGGAATAAGTTTTAGAGCTAGAAATAGCAAGTTAAAAT
>sll6069|144|1
CAGTGATAGAGATACTGGGAGCTACGTTACTTCTGTTGAACCAGTAGTTTTAGAGCTAGAAATAGCAAGTTAAAAT
>sll6069|130|1
CAGTGATAGAGATACTGGGAGCTATCACGGGGAGCATGACCAGGTTTTAGAGCTAGAAATAGCAAGTTAAAAT
>slr1198|50|0
CAGTGATAGAGATACTGGGAGCTACTCATGGAAAGAAATGGGGCCTGTTTTAGAGCTAGAAATAGCAAGTTAAAAT
>slr1198|37|0
CAGTGATAGAGATACTGGGAGCTATGGGGCCTTGGCTGGATTCTTGTTTTAGAGCTAGAAATAGCAAGTTAAAAT
>slr0815|35|0
CAGTGATAGAGATACTGGGAGCTATGCGTCGCATGGTGGTTTTTCCTGTTTTAGAGCTAGAAATAGCAAGTTAAAAT
>slr0815|46|0
CAGTGATAGAGATACTGGGAGCTAGCATCAATGCGTCGCATGGGTTTTAGAGCTAGAAATAGCAAGTTAAAAT
>slr0816|24|0
CAGTGATAGAGATACTGGGAGCTAGCGGGGCTGTTTGAGGAGATGGTTTTAGAGCTAGAAATAGCAAGTTAAAAT
>slr0816|12|0
CAGTGATAGAGATACTGGGAGCTAGGAGATGGGGTAAGTAAATGTTTTAGAGCTAGAAATAGCAAGTTAAAAT
>sll0210|55|0
CAGTGATAGAGATACTGGGAGCTATCCCCCAAGCTTGATGATAAACAAGTTTTAGAGCTAGAAATAGCAAGTTAAAAT
>sll0210|31|0
CAGTGATAGAGATACTGGGAGCTACGGCGATCGCCACACTGAGACTAAGTTTTAGAGCTAGAAATAGCAAGTTAAAAT
>ssr2754|16|0
CAGTGATAGAGATACTGGGAGCTATCCAAATGATCTTTGGCTTGGGGTTTTAGAGCTAGAAATAGCAAGTTAAAAT
>ssr2754|75|0
CAGTGATAGAGATACTGGGAGCTACCTTGATTGTTGCTAACGATGGTGTTTTAGAGCTAGAAATAGCAAGTTAAAAT
>slr1814|275|0
CAGTGATAGAGATACTGGGAGCTATCCTCTAACACCTGGAGAAGCTGTGTTTTAGAGCTAGAAATAGCAAGTTAAAAT
>slr1814|287|0
CAGTGATAGAGATACTGGGAGCTACTCGGATTATCCTCTAACACCGTTTTAGAGCTAGAAATAGCAAGTTAAAAT
>slr1815|49|0
CAGTGATAGAGATACTGGGAGCTATCAACAATCCTCCATTCAGGTTTTAGAGCTAGAAATAGCAAGTTAAAAT
>slr1815|84|0
CAGTGATAGAGATACTGGGAGCTATTGCAAACATAATCAACCTCGTTTTAGAGCTAGAAATAGCAAGTTAAAAT
>sll8040|25|0
CAGTGATAGAGATACTGGGAGCTATGTTGTGGTTCGGTGTGGGGAGGTTTTAGAGCTAGAAATAGCAAGTTAAAAT
>sll8040|37|0
CAGTGATAGAGATACTGGGAGCTACTATTGATATGTTGTGGTTGTTTTAGAGCTAGAAATAGCAAGTTAAAAT
>pykF2|17|0
CAGTGATAGAGATACTGGGAGCTAGGGGTCTCATAAACTTCACCGTTTTAGAGCTAGAAATAGCAAGTTAAAAT
>pykF2|3|0
CAGTGATAGAGATACTGGGAGCTACTTCACCGGGTTAATCAGGGCGTTTTAGAGCTAGAAATAGCAAGTTAAAAT
>ssl1046|66|0
CAGTGATAGAGATACTGGGAGCTATAATGGCCACAATACCCAGGTTTTAGAGCTAGAAATAGCAAGTTAAAAT
>ssl1046|82|0
CAGTGATAGAGATACTGGGAGCTAACTTCCGATGCTTTGATAAGTTTTAGAGCTAGAAATAGCAAGTTAAAAT
>sll7055|26|0
CAGTGATAGAGATACTGGGAGCTATTTTCTCCAGCTATGTTTTTGAGTTTTAGAGCTAGAAATAGCAAGTTAAAAT
>sll7055|14|0
CAGTGATAGAGATACTGGGAGCTATGTTTTTGATGGCAGGTAAAGGTTTTAGAGCTAGAAATAGCAAGTTAAAAT
>speA2|136|0
CAGTGATAGAGATACTGGGAGCTAGAGGTTTTCGCTGTCGTCAAGTTTTAGAGCTAGAAATAGCAAGTTAAAAT
>speA2|74|0
CAGTGATAGAGATACTGGGAGCTATCAGTTTTCACCCCGGCGGTAGTTTTAGAGCTAGAAATAGCAAGTTAAAAT
>slr1220|127|0
CAGTGATAGAGATACTGGGAGCTAAAGTTGTCCCGCAGTCCCAGTTTTAGAGCTAGAAATAGCAAGTTAAAAT
>slr1220|55|0
CAGTGATAGAGATACTGGGAGCTACCCCCAGTTTTTTGCCGCTGCTGCGTTTTAGAGCTAGAAATAGCAAGTTAAAAT
>sll6053|144|0
CAGTGATAGAGATACTGGGAGCTACGGACAAATATTTTTTTCGGTTTTAGAGCTAGAAATAGCAAGTTAAAAT
>sll6053|115|0
CAGTGATAGAGATACTGGGAGCTAGTCCATGGATCTGCCTGAAGTTTTAGAGCTAGAAATAGCAAGTTAAAAT
>slr1222|35|0
CAGTGATAGAGATACTGGGAGCTATGCCCAGGAGTGCGTCTTCTCCGTTTTAGAGCTAGAAATAGCAAGTTAAAAT
>slr1222|78|0
CAGTGATAGAGATACTGGGAGCTACGCCATGTTGCCAGACGAAATCGTTTTAGAGCTAGAAATAGCAAGTTAAAAT
>sll6055|108|0
CAGTGATAGAGATACTGGGAGCTAACACCAGAAATTCATCTGCGTTTTAGAGCTAGAAATAGCAAGTTAAAAT
>sll6055|62|0
CAGTGATAGAGATACTGGGAGCTATCTGTCGTCCCGTAGGAACAGTTTTAGAGCTAGAAATAGCAAGTTAAAAT
>sll6054|29|0
CAGTGATAGAGATACTGGGAGCTAATCCTTATTCGCCAGATATGTTTTAGAGCTAGAAATAGCAAGTTAAAAT
>sll6054|15|0
CAGTGATAGAGATACTGGGAGCTAGATATTGGCGATCGCTCTCGTTTTAGAGCTAGAAATAGCAAGTTAAAAT
>slr1229|82|0
CAGTGATAGAGATACTGGGAGCTAGGCGATCGCCTCGGGGATAAGTTTTAGAGCTAGAAATAGCAAGTTAAAAT
>slr1229|61|0
CAGTGATAGAGATACTGGGAGCTAGGGCCAAACCCACCACAGCCCGTTTTAGAGCTAGAAATAGCAAGTTAAAAT
>sll7056|52|0
CAGTGATAGAGATACTGGGAGCTAGCCGGAGTGCTGTTAATAGAAGTTTTAGAGCTAGAAATAGCAAGTTAAAAT
>sll7056|71|0
CAGTGATAGAGATACTGGGAGCTATTTCCTTCCCACTTTTTAGCGTTTTAGAGCTAGAAATAGCAAGTTAAAAT
>slr0800|267|2
CAGTGATAGAGATACTGGGAGCTAGGTATCACCTCGATAACCCGTTTTAGAGCTAGAAATAGCAAGTTAAAAT
>slr0800|20|0
CAGTGATAGAGATACTGGGAGCTAGCCCAGACTATCGACGATTGTTTTAGAGCTAGAAATAGCAAGTTAAAAT
>slr0801|11|0
CAGTGATAGAGATACTGGGAGCTACCGACAATAATGACGGAATAGGTTTTAGAGCTAGAAATAGCAAGTTAAAAT
>slr0801|68|0
CAGTGATAGAGATACTGGGAGCTATGGTCAATGCTTTCTTGTTTTGTTTTAGAGCTAGAAATAGCAAGTTAAAAT
>slr0806|34|0
CAGTGATAGAGATACTGGGAGCTATCTTGGATTACTTCCAAGCCCTGTTTTAGAGCTAGAAATAGCAAGTTAAAAT
>slr0806|53|0
CAGTGATAGAGATACTGGGAGCTAGCTTTTTTCTTTGCTGGGGATCTGTTTTAGAGCTAGAAATAGCAAGTTAAAAT
>slr0808|157|0
CAGTGATAGAGATACTGGGAGCTAGGGGTTGGGGCGTTTCCTGGGGTTTTAGAGCTAGAAATAGCAAGTTAAAAT
>slr0808|55|0
CAGTGATAGAGATACTGGGAGCTAATACCCTGAGCCGCAACAAGTTTTAGAGCTAGAAATAGCAAGTTAAAAT
>slr7102|67|0
CAGTGATAGAGATACTGGGAGCTAGTCCGAGTCGGGGCACGGTGACGTTTTAGAGCTAGAAATAGCAAGTTAAAAT
>slr7102|30|0
CAGTGATAGAGATACTGGGAGCTATAATACCCACAAATAAAGCGTTTTAGAGCTAGAAATAGCAAGTTAAAAT
>slr7100|44|0
CAGTGATAGAGATACTGGGAGCTATTGGATCAAGTCCCGCACCTGCGTTTTAGAGCTAGAAATAGCAAGTTAAAAT
>slr7100|4|0
CAGTGATAGAGATACTGGGAGCTATCAGAATGGCATCGGTGTTGAGTTTTAGAGCTAGAAATAGCAAGTTAAAAT
>slr7101|37|0
CAGTGATAGAGATACTGGGAGCTAGGCTTCACTGAAATCAGTTATATGTTTTAGAGCTAGAAATAGCAAGTTAAAAT
>slr7101|61|0
CAGTGATAGAGATACTGGGAGCTATATAACCCTAACAGAGCTAGTTTTAGAGCTAGAAATAGCAAGTTAAAAT
>nrtA|43|0
CAGTGATAGAGATACTGGGAGCTACTCCTCCAATAGCGGCGGCCCCTGGTTTTAGAGCTAGAAATAGCAAGTTAAAAT
>nrtA|13|0
CAGTGATAGAGATACTGGGAGCTATGAACTTGCGTCGGGTGCTTCGTTTTAGAGCTAGAAATAGCAAGTTAAAAT
>ndhE|77|0
CAGTGATAGAGATACTGGGAGCTATCAACACCCGCACCGCATTAGTTTTAGAGCTAGAAATAGCAAGTTAAAAT
>ndhE|103|0
CAGTGATAGAGATACTGGGAGCTACTGCGTTGAGCAATAGTTCAAGTTTTAGAGCTAGAAATAGCAAGTTAAAAT
>sll1376|34|0
CAGTGATAGAGATACTGGGAGCTAGTTCCACCCACAGCACCGAAGCCAGTTTTAGAGCTAGAAATAGCAAGTTAAAAT
>sll1376|77|0
CAGTGATAGAGATACTGGGAGCTACCACACATGGGCCAGGGCAGTTTTAGAGCTAGAAATAGCAAGTTAAAAT
>slr1969|26|0
CAGTGATAGAGATACTGGGAGCTAGGTGACAGCAGGTAAGAGTCGAGTTTTAGAGCTAGAAATAGCAAGTTAAAAT
>slr1969|39|0
CAGTGATAGAGATACTGGGAGCTAAGCGTTCAAAGGTGACAGCGTTTTAGAGCTAGAAATAGCAAGTTAAAAT
>sll5052|142|0
CAGTGATAGAGATACTGGGAGCTAGTAACCACTAAGCCAGCCCGTTTTAGAGCTAGAAATAGCAAGTTAAAAT
>sll5052|63|0
CAGTGATAGAGATACTGGGAGCTAAATTTTTCGAAGTTGCTGGGTTTTAGAGCTAGAAATAGCAAGTTAAAAT
>slr6058|146|0
CAGTGATAGAGATACTGGGAGCTATGAGCATTGAATACATGGGTCGTTTTAGAGCTAGAAATAGCAAGTTAAAAT
>slr6058|221|0
CAGTGATAGAGATACTGGGAGCTAGGTTATTCAGTTGGCGATCGGTTTTAGAGCTAGAAATAGCAAGTTAAAAT
>dnaK2|40|0
CAGTGATAGAGATACTGGGAGCTACCCCCTTCCATTACAGCCACACGTTTTAGAGCTAGAAATAGCAAGTTAAAAT
>dnaK2|23|0
CAGTGATAGAGATACTGGGAGCTACACAGGAATTGGTAGTACCGGTTTTAGAGCTAGAAATAGCAAGTTAAAAT
>sll1094|75|0
CAGTGATAGAGATACTGGGAGCTATCCATAATTAGTATCTGACCGTTTTAGAGCTAGAAATAGCAAGTTAAAAT
>sll1094|63|0
CAGTGATAGAGATACTGGGAGCTATCTGACCTGGTATTAACTCGTTTTAGAGCTAGAAATAGCAAGTTAAAAT
>sll1095|52|0
CAGTGATAGAGATACTGGGAGCTAGGGCAGGGATCAGGCGAGTTTGTTTTAGAGCTAGAAATAGCAAGTTAAAAT
>sll1095|36|0
CAGTGATAGAGATACTGGGAGCTAGTTTTGGTTTTTCCGGGTTCGTTTTAGAGCTAGAAATAGCAAGTTAAAAT
>slr0022|73|0
CAGTGATAGAGATACTGGGAGCTACTCCTCCGGGGCGAGATACTGTTTTAGAGCTAGAAATAGCAAGTTAAAAT
>slr0022|51|0
CAGTGATAGAGATACTGGGAGCTACTCGGCCAACTCCGGCCGGTCTTCGTTTTAGAGCTAGAAATAGCAAGTTAAAAT
>slr0023|9|0
CAGTGATAGAGATACTGGGAGCTATTGGGGGCATTCTAACAGAACTGTTTTAGAGCTAGAAATAGCAAGTTAAAAT
>slr0023|27|0
CAGTGATAGAGATACTGGGAGCTACATTTGGGACGAAGATTGGGTTTTAGAGCTAGAAATAGCAAGTTAAAAT
>sll1091|38|0
CAGTGATAGAGATACTGGGAGCTATTTTCATCTTCCGTACCCGGGTTTTAGAGCTAGAAATAGCAAGTTAAAAT
>sll1091|23|0
CAGTGATAGAGATACTGGGAGCTACCCGGCGGTCAATGATTTCCGTTTTAGAGCTAGAAATAGCAAGTTAAAAT
>sll1092|208|0
CAGTGATAGAGATACTGGGAGCTAATAGGTAATAGCTTGAATCGTTTTAGAGCTAGAAATAGCAAGTTAAAAT
>sll1092|63|0
CAGTGATAGAGATACTGGGAGCTAAGGTATCTTTTGTCGTCACGTTTTAGAGCTAGAAATAGCAAGTTAAAAT
>mltA|17|0
CAGTGATAGAGATACTGGGAGCTACCAACAGTAAAGCCAATAACGTTTTAGAGCTAGAAATAGCAAGTTAAAAT
>mltA|70|0
CAGTGATAGAGATACTGGGAGCTACTGGCATTAATGGTCGCGACTGTTTTAGAGCTAGAAATAGCAAGTTAAAAT
>pyrC|18|0
CAGTGATAGAGATACTGGGAGCTATGGGATCTAAGCAACGAACCTGGTTTTAGAGCTAGAAATAGCAAGTTAAAAT
>pyrC|39|0
CAGTGATAGAGATACTGGGAGCTACCCGTGTTTCCTTGCCCTGTATGTTTTAGAGCTAGAAATAGCAAGTTAAAAT
>slr0780|9|0
CAGTGATAGAGATACTGGGAGCTACTATTGTGGTGCTGACAGTGGTTTTAGAGCTAGAAATAGCAAGTTAAAAT
>slr0780|23|0
CAGTGATAGAGATACTGGGAGCTATTCAAGGACTCGACTATTGGTTTTAGAGCTAGAAATAGCAAGTTAAAAT
>slr6040|435|0
CAGTGATAGAGATACTGGGAGCTAGGGAAATTTGCTGTTTATCGTTTTAGAGCTAGAAATAGCAAGTTAAAAT
>slr6040|335|0
CAGTGATAGAGATACTGGGAGCTATCGCCGTTGCAAAGAACGTAAAGTTTTAGAGCTAGAAATAGCAAGTTAAAAT
>ssl5007|81|2
CAGTGATAGAGATACTGGGAGCTACGGACAACCTCACCTTGTTTAGTTTTAGAGCTAGAAATAGCAAGTTAAAAT
>ssl5007|50|3
CAGTGATAGAGATACTGGGAGCTACGCATCTAGTATTAGTTGAGTTTTAGAGCTAGAAATAGCAAGTTAAAAT
>slr1568|6|0
CAGTGATAGAGATACTGGGAGCTAGGCCTGGACAGTGGCAAATTCGTTTTAGAGCTAGAAATAGCAAGTTAAAAT
>slr1568|23|0
CAGTGATAGAGATACTGGGAGCTAATCTGCCTGTTCCCAGGCCGTTTTAGAGCTAGAAATAGCAAGTTAAAAT
>slr1566|25|0
CAGTGATAGAGATACTGGGAGCTACCAAATCAGGCAGGAGATTGGTTTTAGAGCTAGAAATAGCAAGTTAAAAT
>slr1566|7|0
CAGTGATAGAGATACTGGGAGCTATTGCGGTAATTGCCAAGACAAGTTTTAGAGCTAGAAATAGCAAGTTAAAAT
>slr1567|45|0
CAGTGATAGAGATACTGGGAGCTACAGGGCAGGGAATTATTCCGTTTTAGAGCTAGAAATAGCAAGTTAAAAT
>slr1567|31|0
CAGTGATAGAGATACTGGGAGCTATTATTCCTGGTAAACTGAACGGTTTTAGAGCTAGAAATAGCAAGTTAAAAT
>Yfr1|17|0
CAGTGATAGAGATACTGGGAGCTAGTGTGGTGTGAGGAGTGAAGTTTTAGAGCTAGAAATAGCAAGTTAAAAT
>Yfr1|33|0
CAGTGATAGAGATACTGGGAGCTAACATCATCCAGGCGGAGTGGTTTTAGAGCTAGAAATAGCAAGTTAAAAT
>slr1565|26|0
CAGTGATAGAGATACTGGGAGCTACTGTGTTGCAATCGTTTAATTTCCGTTTTAGAGCTAGAAATAGCAAGTTAAAAT
>slr1565|13|0
CAGTGATAGAGATACTGGGAGCTAATTTCCTGGGCGGCACTGGGTTTTAGAGCTAGAAATAGCAAGTTAAAAT
>slr1563|13|0
CAGTGATAGAGATACTGGGAGCTAATGGTTTGCCAGGGGGCTGGTTTTAGAGCTAGAAATAGCAAGTTAAAAT
>slr1563|37|0
CAGTGATAGAGATACTGGGAGCTAGTGGTCTGACTGATTTGTTGTTTTAGAGCTAGAAATAGCAAGTTAAAAT
>ssl1498|124|0
CAGTGATAGAGATACTGGGAGCTATCAGCCCCGCCACCAGCACAAGTTTTAGAGCTAGAAATAGCAAGTTAAAAT
>ssl1498|78|0
CAGTGATAGAGATACTGGGAGCTATTTCGTTTGTCGGCTTTACTGTTTTAGAGCTAGAAATAGCAAGTTAAAAT
>hdrB|10|0
CAGTGATAGAGATACTGGGAGCTACCGGGAAAGTAGGCATATTCAAGTTTTAGAGCTAGAAATAGCAAGTTAAAAT
>hdrB|30|0
CAGTGATAGAGATACTGGGAGCTAGGCCCCCTGGGCAACGCAACCGTTTTAGAGCTAGAAATAGCAAGTTAAAAT
>ssl0787|18|0
CAGTGATAGAGATACTGGGAGCTAAATCCCCGTTGCTAGAACCGTTTTAGAGCTAGAAATAGCAAGTTAAAAT
>ssl0787|4|0
CAGTGATAGAGATACTGGGAGCTAGAACCGGGGTCAGTGCCGCGTTTTAGAGCTAGAAATAGCAAGTTAAAAT
>ssl0788|84|0
CAGTGATAGAGATACTGGGAGCTATTGTCGGTGGCGGCGGGACAGGTTTTAGAGCTAGAAATAGCAAGTTAAAAT
>ssl0788|95|0
CAGTGATAGAGATACTGGGAGCTAGGGTTCATCCGATTGTCGGTGGGTTTTAGAGCTAGAAATAGCAAGTTAAAAT
>sll1330|35|0
CAGTGATAGAGATACTGGGAGCTAGCTCAATAGAGAGCGGAGATGGGTTTTAGAGCTAGAAATAGCAAGTTAAAAT
>sll1330|6|0
CAGTGATAGAGATACTGGGAGCTACCCTCTACGACTGATATGTAGACGTTTTAGAGCTAGAAATAGCAAGTTAAAAT
>sll1333|89|0
CAGTGATAGAGATACTGGGAGCTACGGGTTTTCCCCCGGCTCCGTTTTAGAGCTAGAAATAGCAAGTTAAAAT
>sll1333|108|0
CAGTGATAGAGATACTGGGAGCTATGGCAGGCTCCAAATCTAAGTTTTAGAGCTAGAAATAGCAAGTTAAAAT
>sll1334|177|0
CAGTGATAGAGATACTGGGAGCTATCAAACCCACTAAACAAATGTTTTAGAGCTAGAAATAGCAAGTTAAAAT
>sll1334|149|0
CAGTGATAGAGATACTGGGAGCTAGTCCCAGATTCCTAGCTAAGGTTGTTTTAGAGCTAGAAATAGCAAGTTAAAAT
>pth|100|0
CAGTGATAGAGATACTGGGAGCTATGGTCATACCAAGAACACTGCCGTTTTAGAGCTAGAAATAGCAAGTTAAAAT
>pth|6|0
CAGTGATAGAGATACTGGGAGCTACCCAAACCCACAATTAACTTGTTTTAGAGCTAGAAATAGCAAGTTAAAAT
>dnaJ2|114|0
CAGTGATAGAGATACTGGGAGCTATTTCTCTTCCGCTGTTTTATCGTTGTTTTAGAGCTAGAAATAGCAAGTTAAAAT
>dnaJ2|39|0
CAGTGATAGAGATACTGGGAGCTATCTCTTCAGCAGTGGCATTGCGGTTTTAGAGCTAGAAATAGCAAGTTAAAAT
>dnaJ3|120|0
CAGTGATAGAGATACTGGGAGCTATTTTTCCTCCGCCGCCTTATCCCCGTTTTAGAGCTAGAAATAGCAAGTTAAAAT
>dnaJ3|46|0
CAGTGATAGAGATACTGGGAGCTATTTCAGCTTCTGAAGCGGTTTGTTTTAGAGCTAGAAATAGCAAGTTAAAAT
>dnaJ4|17|0
CAGTGATAGAGATACTGGGAGCTATCCCGCGTCACTCCAAGCGTTGTTTTAGAGCTAGAAATAGCAAGTTAAAAT
>dnaJ4|3|0
CAGTGATAGAGATACTGGGAGCTAGCGTTTGGTAATAATCCCCGTTTTAGAGCTAGAAATAGCAAGTTAAAAT
>pta|25|0
CAGTGATAGAGATACTGGGAGCTATTTACCGCTGCGGGCTTCGGGTTTTAGAGCTAGAAATAGCAAGTTAAAAT
>pta|114|0
CAGTGATAGAGATACTGGGAGCTATTAACTGGGTCTTGAATAATGTTTTAGAGCTAGAAATAGCAAGTTAAAAT
>norB|36|0
CAGTGATAGAGATACTGGGAGCTAGTCCGAAGGATTTAGTCCGGGGGTTTTAGAGCTAGAAATAGCAAGTTAAAAT
>norB|23|0
CAGTGATAGAGATACTGGGAGCTAGTCCGGGGTGGTGTGGCGATCGTTTTAGAGCTAGAAATAGCAAGTTAAAAT
>norA|11|0
CAGTGATAGAGATACTGGGAGCTAGGGAGATAGTTGACGGAGGGTCGTTTTAGAGCTAGAAATAGCAAGTTAAAAT
>norA|92|0
CAGTGATAGAGATACTGGGAGCTAGAGTGGGAAGAAGGGCAGTGGTTTTAGAGCTAGAAATAGCAAGTTAAAAT
>slr0019|50|0
CAGTGATAGAGATACTGGGAGCTATTAGCCCGACGACGGTCATCGTTTTAGAGCTAGAAATAGCAAGTTAAAAT
>slr0019|74|0
CAGTGATAGAGATACTGGGAGCTAGTTTCTGTTCTAGCTGACTGGGGTGTTTTAGAGCTAGAAATAGCAAGTTAAAAT
>slr0016|233|0
CAGTGATAGAGATACTGGGAGCTATGCCCGGTAAACGTTTCATTTTCGTTTTAGAGCTAGAAATAGCAAGTTAAAAT
>slr0016|36|0
CAGTGATAGAGATACTGGGAGCTAGCCTCGCCGTTCCAATGGGGCCAGGTTTTAGAGCTAGAAATAGCAAGTTAAAAT
>alr|40|0
CAGTGATAGAGATACTGGGAGCTATAACGTTGACGAAACCCTAGGTTTTAGAGCTAGAAATAGCAAGTTAAAAT
>alr|28|0
CAGTGATAGAGATACTGGGAGCTAACCCTAGAGGCTTGCTCCGGTTTTAGAGCTAGAAATAGCAAGTTAAAAT
>slr0013|74|0
CAGTGATAGAGATACTGGGAGCTAAATTCCCACAGCTACCATGGTTTTAGAGCTAGAAATAGCAAGTTAAAAT
>slr0013|44|0
CAGTGATAGAGATACTGGGAGCTAGGCGGCCCCCAGATCCAACGTTTTAGAGCTAGAAATAGCAAGTTAAAAT
>lacF|43|0
CAGTGATAGAGATACTGGGAGCTAGCGGGCAACAGGAATAAATAGGGTTTTAGAGCTAGAAATAGCAAGTTAAAAT
>lacF|23|0
CAGTGATAGAGATACTGGGAGCTAGGGGGTGGCTCCCCTAGGCCAAGTTTTAGAGCTAGAAATAGCAAGTTAAAAT
>lacG|57|0
CAGTGATAGAGATACTGGGAGCTACGCCGTAGCTACCAACCACAGCAAGTTTTAGAGCTAGAAATAGCAAGTTAAAAT
>lacG|46|0
CAGTGATAGAGATACTGGGAGCTACCACAGCAACGGTAACAACAGTTTTAGAGCTAGAAATAGCAAGTTAAAAT
>slr1513|9|0
CAGTGATAGAGATACTGGGAGCTACGATGACGAGCTTGTTCGCGTTTTAGAGCTAGAAATAGCAAGTTAAAAT
>slr1513|61|0
CAGTGATAGAGATACTGGGAGCTACCGGATTCGTCGATGATTTGTTTTAGAGCTAGAAATAGCAAGTTAAAAT
>slr1512|88|0
CAGTGATAGAGATACTGGGAGCTATTACCAATTGGGTGCCAAGGGGTTTTAGAGCTAGAAATAGCAAGTTAAAAT
>slr1512|49|0
CAGTGATAGAGATACTGGGAGCTAATCAGAAAGGCTAGGGTTGGTTTTAGAGCTAGAAATAGCAAGTTAAAAT
>atp1|6|0
CAGTGATAGAGATACTGGGAGCTACCCTCGGACGATGGAGTTGGGTTTTAGAGCTAGAAATAGCAAGTTAAAAT
>atp1|39|0
CAGTGATAGAGATACTGGGAGCTAGCTTCGGGGCAGGAGCACTGTTTTAGAGCTAGAAATAGCAAGTTAAAAT
>slr1515|9|0
CAGTGATAGAGATACTGGGAGCTAGCGATCGCCAGATAGAGATGTTTTAGAGCTAGAAATAGCAAGTTAAAAT
>slr1515|49|0
CAGTGATAGAGATACTGGGAGCTACTGCCCCGGCCCCATTCCTGGGGTTTTAGAGCTAGAAATAGCAAGTTAAAAT
>mom72|42|0
CAGTGATAGAGATACTGGGAGCTACGGTGAAGCGTTGGGGCCAGTTTTAGAGCTAGAAATAGCAAGTTAAAAT
>mom72|61|0
CAGTGATAGAGATACTGGGAGCTAGGCAAAGGTTAAAGCCATGAGTTTTAGAGCTAGAAATAGCAAGTTAAAAT
>ssl1378|9|0
CAGTGATAGAGATACTGGGAGCTATCTGACCAAACGTTATAACCTTCGTTTTAGAGCTAGAAATAGCAAGTTAAAAT
>ssl1378|39|0
CAGTGATAGAGATACTGGGAGCTATTGTCCAAGGCTGACACCAACGGTTTTAGAGCTAGAAATAGCAAGTTAAAAT
>sll1424|120|0
CAGTGATAGAGATACTGGGAGCTAACAATACCGCCGTCTGTCGGTTTTAGAGCTAGAAATAGCAAGTTAAAAT
>sll1424|4|0
CAGTGATAGAGATACTGGGAGCTAAGAACCAGAATATAGGCACGTTTTAGAGCTAGAAATAGCAAGTTAAAAT
>sll1426|82|0
CAGTGATAGAGATACTGGGAGCTATGTCATCCCCTGGAGCTACCTGTTTTAGAGCTAGAAATAGCAAGTTAAAAT
>sll1426|52|0
CAGTGATAGAGATACTGGGAGCTAGTGGTTAATCCATAGCCCCCTGGTTTTAGAGCTAGAAATAGCAAGTTAAAAT
>sll1429|215|0
CAGTGATAGAGATACTGGGAGCTATTTTTGCTGACTTGATTCCATTCCGTTTTAGAGCTAGAAATAGCAAGTTAAAAT
>sll1429|15|0
CAGTGATAGAGATACTGGGAGCTAGCACCAGCACCTATTAACCAGTTTTAGAGCTAGAAATAGCAAGTTAAAAT
>sll1428|111|0
CAGTGATAGAGATACTGGGAGCTAAACCAATTGCAACGGCTTTGTTTTAGAGCTAGAAATAGCAAGTTAAAAT
>sll1428|79|0
CAGTGATAGAGATACTGGGAGCTAGCCAAATGCGATTAAAGTCTTTAAGTTTTAGAGCTAGAAATAGCAAGTTAAAAT
>slr7023|24|0
CAGTGATAGAGATACTGGGAGCTACTCAGATTGGGCTTCGGCCTTGTTTTAGAGCTAGAAATAGCAAGTTAAAAT
>slr7023|79|0
CAGTGATAGAGATACTGGGAGCTAGCTTGGCCAGTTTGGGGTCTTGTTTTAGAGCTAGAAATAGCAAGTTAAAAT
>psaK2|105|0
CAGTGATAGAGATACTGGGAGCTAGAGCAGTATTAAACATTGATAAGTTTTAGAGCTAGAAATAGCAAGTTAAAAT
>psaK2|139|0
CAGTGATAGAGATACTGGGAGCTAGCGGTGGTGGGACTAGCCTGTTTTAGAGCTAGAAATAGCAAGTTAAAAT
>atpI|41|0
CAGTGATAGAGATACTGGGAGCTACGGGGTAAAGAGGAAAGCTGTGTTTTAGAGCTAGAAATAGCAAGTTAAAAT
>atpI|11|0
CAGTGATAGAGATACTGGGAGCTACAAACCTGAGCAACCAGGAGGTTTTAGAGCTAGAAATAGCAAGTTAAAAT
>atpH|40|0
CAGTGATAGAGATACTGGGAGCTATCGCCCCTAAACCAACAGCAAGTTTTAGAGCTAGAAATAGCAAGTTAAAAT
>atpH|10|0
CAGTGATAGAGATACTGGGAGCTAATGACAGAAGCAGCAGCAAGTTTTAGAGCTAGAAATAGCAAGTTAAAAT
>atpC|8|0
CAGTGATAGAGATACTGGGAGCTATCCGGTCACGAATCGCTTTAGTTTTAGAGCTAGAAATAGCAAGTTAAAAT
>atpC|103|0
CAGTGATAGAGATACTGGGAGCTACGGGTAGAAAGCACCTGTTCCTGTTTTAGAGCTAGAAATAGCAAGTTAAAAT
>atpB|40|0
CAGTGATAGAGATACTGGGAGCTAATTACAGGCCCGATGACCTGTTTTAGAGCTAGAAATAGCAAGTTAAAAT
>atpB|7|0
CAGTGATAGAGATACTGGGAGCTAACGTTAGTTGCTTCTTTTAGTTTTAGAGCTAGAAATAGCAAGTTAAAAT
>atpA|55|0
CAGTGATAGAGATACTGGGAGCTAACCTGGACGCTTTGGTCGTGTTTTAGAGCTAGAAATAGCAAGTTAAAAT
>atpA|15|0
CAGTGATAGAGATACTGGGAGCTATAATACTGCTAATTTCGTCGTTTTAGAGCTAGAAATAGCAAGTTAAAAT
>atpG|16|0
CAGTGATAGAGATACTGGGAGCTACTGCAATGCCATCAGGGGCAGGGGTTTTAGAGCTAGAAATAGCAAGTTAAAAT
>atpG|127|0
CAGTGATAGAGATACTGGGAGCTACCGCTCCCGGGCATCCTCTTCATGTTTTAGAGCTAGAAATAGCAAGTTAAAAT
>atpF|85|0
CAGTGATAGAGATACTGGGAGCTAATGGCCAGGTTAAAGAGGTGTTTTAGAGCTAGAAATAGCAAGTTAAAAT
>atpF|135|0
CAGTGATAGAGATACTGGGAGCTAGGATTTTACCCAAGGTTTTGTTTTAGAGCTAGAAATAGCAAGTTAAAAT
>pfkA|49|0
CAGTGATAGAGATACTGGGAGCTAGCGAATTACGGCGTTTAGTCGTTTTAGAGCTAGAAATAGCAAGTTAAAAT
>pfkA|31|0
CAGTGATAGAGATACTGGGAGCTAGTCCGGCACAGTCTCCTCCACGTTTTAGAGCTAGAAATAGCAAGTTAAAAT
>atpD|10|0
CAGTGATAGAGATACTGGGAGCTAGCAATCTTACTACTGTATAGTTTTAGAGCTAGAAATAGCAAGTTAAAAT
>atpD|36|0
CAGTGATAGAGATACTGGGAGCTATCCTATCAACGCCTGGGCGTAGTTTTAGAGCTAGAAATAGCAAGTTAAAAT
>ureB|31|0
CAGTGATAGAGATACTGGGAGCTACGTTTAGTTCTATGTCACCTTCGGGTTTTAGAGCTAGAAATAGCAAGTTAAAAT
>ureB|15|0
CAGTGATAGAGATACTGGGAGCTACCTTCGGGGGTAATGATTTCGCCGTTTTAGAGCTAGAAATAGCAAGTTAAAAT
>ureC|32|0
CAGTGATAGAGATACTGGGAGCTATCTCCCACTGTGGGACCAAAGGTGGTTTTAGAGCTAGAAATAGCAAGTTAAAAT
>ureC|17|0
CAGTGATAGAGATACTGGGAGCTAGGTGTGGGCGTAGCTGTGGGTTTTAGAGCTAGAAATAGCAAGTTAAAAT
>hemH|77|0
CAGTGATAGAGATACTGGGAGCTATGATTTCCGGATCCGCAAACGTTTTAGAGCTAGAAATAGCAAGTTAAAAT
>hemH|39|0
CAGTGATAGAGATACTGGGAGCTAGGGGCGTACATCCTCTAACTTCTCGTTTTAGAGCTAGAAATAGCAAGTTAAAAT
>ureA|43|0
CAGTGATAGAGATACTGGGAGCTACGGCGTTCTGCCACTAGGCTGGGTTTTAGAGCTAGAAATAGCAAGTTAAAAT
>ureA|11|0
CAGTGATAGAGATACTGGGAGCTACAATTTATCTTTTTCCTGGGTTTTAGAGCTAGAAATAGCAAGTTAAAAT
>hemN|24|0
CAGTGATAGAGATACTGGGAGCTATGTGAATGTAGGCGGCAGTGTTTTAGAGCTAGAAATAGCAAGTTAAAAT
>hemN|84|0
CAGTGATAGAGATACTGGGAGCTACTGGAAACCCGTCACAGCAATGTTTTAGAGCTAGAAATAGCAAGTTAAAAT
>ureG|35|0
CAGTGATAGAGATACTGGGAGCTAGGGCCGTTTTGCCAGAGCCCACAGTTTTAGAGCTAGAAATAGCAAGTTAAAAT
>ureG|12|0
CAGTGATAGAGATACTGGGAGCTAGGGCCAGCAATGCCAATGCGGAGGTTTTAGAGCTAGAAATAGCAAGTTAAAAT
>ureD|145|0
CAGTGATAGAGATACTGGGAGCTACTGGTGAAACACACATCACTCTGTTTTAGAGCTAGAAATAGCAAGTTAAAAT
>ureD|76|0
CAGTGATAGAGATACTGGGAGCTATGCCGCCCCCAGTATGGAGCAACAGTTTTAGAGCTAGAAATAGCAAGTTAAAAT
>ureE|56|0
CAGTGATAGAGATACTGGGAGCTACCCCTTTCCTCGGCGGTGAGGGTTTTAGAGCTAGAAATAGCAAGTTAAAAT
>ureE|34|0
CAGTGATAGAGATACTGGGAGCTAGGGGGAGGTCCCAGGTGGTGGCATGTTTTAGAGCTAGAAATAGCAAGTTAAAAT
>hemB|18|0
CAGTGATAGAGATACTGGGAGCTATCAGTTTGGCGCAGGCGACGGTTTTAGAGCTAGAAATAGCAAGTTAAAAT
>hemB|6|0
CAGTGATAGAGATACTGGGAGCTAGGCGACGGGGACGGATGGTGTTTTAGAGCTAGAAATAGCAAGTTAAAAT
>hemC|50|0
CAGTGATAGAGATACTGGGAGCTAGGTTTGCACGAGGGCTAGTGTTTTAGAGCTAGAAATAGCAAGTTAAAAT
>hemC|13|0
CAGTGATAGAGATACTGGGAGCTAGCCTATCCGAACTGTGGGAGCAGGTTTTAGAGCTAGAAATAGCAAGTTAAAAT
>hemA|8|0
CAGTGATAGAGATACTGGGAGCTATCTTTGCAATGTAGTCCGAAGTTTTAGAGCTAGAAATAGCAAGTTAAAAT
>hemA|93|0
CAGTGATAGAGATACTGGGAGCTATATTCATGGGTTCTCCTAAGTTTTAGAGCTAGAAATAGCAAGTTAAAAT
>hemF|12|0
CAGTGATAGAGATACTGGGAGCTATTAGTTTGGGGCTGGGTTGTGTTTTAGAGCTAGAAATAGCAAGTTAAAAT
>hemF|45|0
CAGTGATAGAGATACTGGGAGCTACCCGCTGTTTAGCGTCCGCCGGGTTTTAGAGCTAGAAATAGCAAGTTAAAAT
>hemD|40|0
CAGTGATAGAGATACTGGGAGCTACTTTCGCGCCGGGGCGATCGGCGTTTTAGAGCTAGAAATAGCAAGTTAAAAT
>hemD|15|0
CAGTGATAGAGATACTGGGAGCTACACCAAGGCATTGTGGGTGGTTTTAGAGCTAGAAATAGCAAGTTAAAAT
>slr0166|176|3
CAGTGATAGAGATACTGGGAGCTACCGAGTAGAGTAAGACCTTGGGTTTTAGAGCTAGAAATAGCAAGTTAAAAT
>slr0166|213|15
CAGTGATAGAGATACTGGGAGCTAACATCGAGAAGTAATCCCAGTTTTAGAGCTAGAAATAGCAAGTTAAAAT
>ssr1513|24|0
CAGTGATAGAGATACTGGGAGCTAGCCGTCGCCCTGACTTTTGCAGGTTTTAGAGCTAGAAATAGCAAGTTAAAAT
>ssr1513|10|0
CAGTGATAGAGATACTGGGAGCTACTTTTGCAGGGGAAATTCAAATTGTTTTAGAGCTAGAAATAGCAAGTTAAAAT
>ssl0511|112|0
CAGTGATAGAGATACTGGGAGCTAATTAATTTTGCGACCAGCCGTTTTAGAGCTAGAAATAGCAAGTTAAAAT
>ssl0511|54|0
CAGTGATAGAGATACTGGGAGCTAGTTCTCGTTTACGCTCAGCGTTTTAGAGCTAGAAATAGCAAGTTAAAAT
>ssr1041|60|0
CAGTGATAGAGATACTGGGAGCTAGCCCTCTCTGCCACATCTAAGATGTTTTAGAGCTAGAAATAGCAAGTTAAAAT
>ssr1041|47|0
CAGTGATAGAGATACTGGGAGCTATCTAAGATTGGTTCCCCTACCGTTTTAGAGCTAGAAATAGCAAGTTAAAAT
>map3, pepM|59|0
CAGTGATAGAGATACTGGGAGCTATCAAGTAGGGCCGCCGCTAGTGTTTTAGAGCTAGAAATAGCAAGTTAAAAT
>map3, pepM|20|0
CAGTGATAGAGATACTGGGAGCTATTTTTTCTATTTCTCGGCGGGAAGTTTTAGAGCTAGAAATAGCAAGTTAAAAT
>dcoH|35|0
CAGTGATAGAGATACTGGGAGCTACCGCCGAGTTCTCCCAGGGCAGTTGTTTTAGAGCTAGAAATAGCAAGTTAAAAT
>dcoH|7|0
CAGTGATAGAGATACTGGGAGCTATTTCTGGGTCAGTTAAACGTTGGGGTTTTAGAGCTAGAAATAGCAAGTTAAAAT
>ntcB|82|0
CAGTGATAGAGATACTGGGAGCTATTTGCCTACTAATGGTGGATTGTTTTAGAGCTAGAAATAGCAAGTTAAAAT
>ntcB|124|0
CAGTGATAGAGATACTGGGAGCTATGAAATAATTGGCACTTGAGTTTTAGAGCTAGAAATAGCAAGTTAAAAT
>ntcA|16|0
CAGTGATAGAGATACTGGGAGCTACTGCCGCTAGGGGACGATCTTGTTTTAGAGCTAGAAATAGCAAGTTAAAAT
>ntcA|27|0
CAGTGATAGAGATACTGGGAGCTAGCGTCGAAACACTGCCGCTAGGTTTTAGAGCTAGAAATAGCAAGTTAAAAT
>slr1168|44|0
CAGTGATAGAGATACTGGGAGCTATCTTTCCAGATGGGCTGGCGTTTTAGAGCTAGAAATAGCAAGTTAAAAT
>slr1168|7|0
CAGTGATAGAGATACTGGGAGCTACGAATATGGGGATAATTAGTAAGTTTTAGAGCTAGAAATAGCAAGTTAAAAT
>slr1169|50|0
CAGTGATAGAGATACTGGGAGCTAGTTGTATGGGCTGTCGATTTTGCGTTTTAGAGCTAGAAATAGCAAGTTAAAAT
>slr1169|91|0
CAGTGATAGAGATACTGGGAGCTAGCTAGGGCAGACTCAGCAGGTTTTAGAGCTAGAAATAGCAAGTTAAAAT
>ycf21|69|0
CAGTGATAGAGATACTGGGAGCTATACCTGTCGCCGCAGGTGGGGGCCGTTTTAGAGCTAGAAATAGCAAGTTAAAAT
>ycf21|31|0
CAGTGATAGAGATACTGGGAGCTATTTGGGGGGGAGCGCCGTCGTCCCGTTTTAGAGCTAGAAATAGCAAGTTAAAAT
>sll1371|12|0
CAGTGATAGAGATACTGGGAGCTACGCTCAGTAAACTCTGAATTTTGGTTTTAGAGCTAGAAATAGCAAGTTAAAAT
>sll1371|94|0
CAGTGATAGAGATACTGGGAGCTACTGCGAACGGAAACATGGGCAAGTTTTAGAGCTAGAAATAGCAAGTTAAAAT
>slr2001|3|0
CAGTGATAGAGATACTGGGAGCTATGGCCGGTTGGGAGGATAGGTTTTAGAGCTAGAAATAGCAAGTTAAAAT
>slr2001|14|0
CAGTGATAGAGATACTGGGAGCTACCAATAATTAAGATGGCCGGTGTTTTAGAGCTAGAAATAGCAAGTTAAAAT
>fraH|43|0
CAGTGATAGAGATACTGGGAGCTAAAGCAGGCCTCACACTGGAGTTTTAGAGCTAGAAATAGCAAGTTAAAAT
>fraH|28|0
CAGTGATAGAGATACTGGGAGCTACTGGATGGCCCCTTCTGGATGTTTTAGAGCTAGAAATAGCAAGTTAAAAT
>recJ|28|0
CAGTGATAGAGATACTGGGAGCTAATAGCCGGGGGAGTAACAGGTTTTAGAGCTAGAAATAGCAAGTTAAAAT
>recJ|4|0
CAGTGATAGAGATACTGGGAGCTAATTAACTGCCAACGAAATTGTTTTAGAGCTAGAAATAGCAAGTTAAAAT
>slr0460|64|4
CAGTGATAGAGATACTGGGAGCTACTACCTTAGCTATTTCTGGGAGTTTTAGAGCTAGAAATAGCAAGTTAAAAT
>ssr6089|40|1
CAGTGATAGAGATACTGGGAGCTATGGGGGTAGAAGAACTCCGGGTTTTAGAGCTAGAAATAGCAAGTTAAAAT
>ssr6089|154|0
CAGTGATAGAGATACTGGGAGCTACCTCTAAATACTGAATGGGGAAGTTTTAGAGCTAGAAATAGCAAGTTAAAAT
>ssl1045|41|0
CAGTGATAGAGATACTGGGAGCTACCCTGGACTAAACTCCGCCAGGTTTTAGAGCTAGAAATAGCAAGTTAAAAT
>ssl1045|91|0
CAGTGATAGAGATACTGGGAGCTACTCGCAGCGTAGTTAAATCTGGGGGTTTTAGAGCTAGAAATAGCAAGTTAAAAT
>sll0456|56|0
CAGTGATAGAGATACTGGGAGCTATTAATTCATCCGCTAAATAGGTTTTAGAGCTAGAAATAGCAAGTTAAAAT
>sll0456|34|0
CAGTGATAGAGATACTGGGAGCTAGTGGCCAATGCAACCACTGATCCGTTTTAGAGCTAGAAATAGCAAGTTAAAAT
>sll0451|201|0
CAGTGATAGAGATACTGGGAGCTATGGTTCCGGGTATCTGGTATTGTTTTAGAGCTAGAAATAGCAAGTTAAAAT
>sll0451|68|0
CAGTGATAGAGATACTGGGAGCTACCACAAACACTTCCTGCCGTGTTTTAGAGCTAGAAATAGCAAGTTAAAAT
>sll0677|451|15
CAGTGATAGAGATACTGGGAGCTAACATCGAGAAGTAATCCCAGTTTTAGAGCTAGAAATAGCAAGTTAAAAT
>sll0677|212|11
CAGTGATAGAGATACTGGGAGCTAGGTACCATCTTCGTGCCATGGCGTTTTAGAGCTAGAAATAGCAAGTTAAAAT
>sll0778|24|0
CAGTGATAGAGATACTGGGAGCTACCTTGATTAGTGACAATAATGTAGTTTTAGAGCTAGAAATAGCAAGTTAAAAT
>sll0778|107|0
CAGTGATAGAGATACTGGGAGCTAGTGGGGACTATCAGGTCGGCAAATGTTTTAGAGCTAGAAATAGCAAGTTAAAAT
>sll0670|56|0
CAGTGATAGAGATACTGGGAGCTATCAACTCCAATCAGTTGAGTTGTTTTAGAGCTAGAAATAGCAAGTTAAAAT
>sll0670|9|0
CAGTGATAGAGATACTGGGAGCTACTTCCCCAATATCGAACAAGGTTTTAGAGCTAGAAATAGCAAGTTAAAAT
>ssl5099|217|0
CAGTGATAGAGATACTGGGAGCTACGGTGGTAATAAAGGTGACAGAGTTTTAGAGCTAGAAATAGCAAGTTAAAAT
>ssl5099|21|1
CAGTGATAGAGATACTGGGAGCTACTGCTTTTTGCTCAGGGCCAACTGTTTTAGAGCTAGAAATAGCAAGTTAAAAT
>sll0772|51|0
CAGTGATAGAGATACTGGGAGCTACGGAGATAGTTTGGGCCTCACTGTTTTAGAGCTAGAAATAGCAAGTTAAAAT
>sll0772|62|0
CAGTGATAGAGATACTGGGAGCTATTCGTTCACGGAGATAGTTGTTTTAGAGCTAGAAATAGCAAGTTAAAAT
>slr0398|42|0
CAGTGATAGAGATACTGGGAGCTAGATTATTTCCTCGGTTAAATTGTTTTAGAGCTAGAAATAGCAAGTTAAAAT
>slr0398|20|0
CAGTGATAGAGATACTGGGAGCTAGGTTTACCTAGTAAATGGGCCGTTTTAGAGCTAGAAATAGCAAGTTAAAAT
>nrtB|46|0
CAGTGATAGAGATACTGGGAGCTACCTTGGGACTGTAAATGAAACTGAGTTTTAGAGCTAGAAATAGCAAGTTAAAAT
>nrtB|23|0
CAGTGATAGAGATACTGGGAGCTAGGGGATTTTTCTTGCGGCGGGGAGTTTTAGAGCTAGAAATAGCAAGTTAAAAT
>nrtC|148|0
CAGTGATAGAGATACTGGGAGCTAGCCCAGAGATCATGTTCAACAGTTTTAGAGCTAGAAATAGCAAGTTAAAAT
>nrtC|70|0
CAGTGATAGAGATACTGGGAGCTATTTTCAGCTCAATGTTTTTGAGTTTTAGAGCTAGAAATAGCAAGTTAAAAT
>nrtD|171|0
CAGTGATAGAGATACTGGGAGCTACATTAATGGTGCCGGAAGTGTTTTAGAGCTAGAAATAGCAAGTTAAAAT
>nrtD|140|0
CAGTGATAGAGATACTGGGAGCTAACCAGCAATTAACCTCAAAGTTTTAGAGCTAGAAATAGCAAGTTAAAAT
>sppA2|25|0
CAGTGATAGAGATACTGGGAGCTAATGCGGGCAATCTTTTTACGTTTTAGAGCTAGAAATAGCAAGTTAAAAT
>sppA2|10|0
CAGTGATAGAGATACTGGGAGCTATCTTTTTACGGGTGCTGGTTTTGAGTTTTAGAGCTAGAAATAGCAAGTTAAAAT
>sll0284|8|0
CAGTGATAGAGATACTGGGAGCTACCTTGGGTAACGGAGCCGAGGGCAGTTTTAGAGCTAGAAATAGCAAGTTAAAAT
>sll0284|22|0
CAGTGATAGAGATACTGGGAGCTACTGAGGGAACCTTGGGTAAGTTTTAGAGCTAGAAATAGCAAGTTAAAAT
>lgt|97|0
CAGTGATAGAGATACTGGGAGCTATTCAAACCAATAATGACAGCACGTTTTAGAGCTAGAAATAGCAAGTTAAAAT
>lgt|34|0
CAGTGATAGAGATACTGGGAGCTATCTGGAACATCACCGGCCCGGGTTTTAGAGCTAGAAATAGCAAGTTAAAAT
>sll1671|20|0
CAGTGATAGAGATACTGGGAGCTATTGTTTAAATCCGAGGGACGATATGTTTTAGAGCTAGAAATAGCAAGTTAAAAT
>sll1671|7|0
CAGTGATAGAGATACTGGGAGCTACGATATGGGCGTAGATGGAGTTTTAGAGCTAGAAATAGCAAGTTAAAAT
>sll0688|66|0
CAGTGATAGAGATACTGGGAGCTACTCCTCCACCTGGGCCTGCTCCCCGTTTTAGAGCTAGAAATAGCAAGTTAAAAT
>sll0688|22|0
CAGTGATAGAGATACTGGGAGCTAGCCCGCCAACAATTCCTGCAGTTTTAGAGCTAGAAATAGCAAGTTAAAAT
>sll0689|24|0
CAGTGATAGAGATACTGGGAGCTAGTGGCGATCATTGGCCACAGGTTTTAGAGCTAGAAATAGCAAGTTAAAAT
>sll0689|11|0
CAGTGATAGAGATACTGGGAGCTATTGGCCACAGGGGAGGGAGCAATGTTTTAGAGCTAGAAATAGCAAGTTAAAAT
>nusG|51|0
CAGTGATAGAGATACTGGGAGCTACGGCAAACCAATGGCCTTCGGAGTTTTAGAGCTAGAAATAGCAAGTTAAAAT
>nusG|62|0
CAGTGATAGAGATACTGGGAGCTAGGCTACCTGTACGGCAAACCAAGTTTTAGAGCTAGAAATAGCAAGTTAAAAT
>thrC2|38|0
CAGTGATAGAGATACTGGGAGCTACTGGGCAACACTGTCGAATTTGTTTTAGAGCTAGAAATAGCAAGTTAAAAT
>thrC2|22|0
CAGTGATAGAGATACTGGGAGCTATTTGGGGCGGATGGGGTCAGTTTTAGAGCTAGAAATAGCAAGTTAAAAT
>sll0687|58|0
CAGTGATAGAGATACTGGGAGCTATAGAGAACTCCTAGGGCAAGTTTTAGAGCTAGAAATAGCAAGTTAAAAT
>sll0687|83|0
CAGTGATAGAGATACTGGGAGCTACGATAAACCACCGCACCGTAGGTTTTAGAGCTAGAAATAGCAAGTTAAAAT
>sll0685|58|0
CAGTGATAGAGATACTGGGAGCTACTCACCGAAGCCACGCCGAGTTTTAGAGCTAGAAATAGCAAGTTAAAAT
>sll0685|43|0
CAGTGATAGAGATACTGGGAGCTACGCCGAGGGCACCACCAAGAAGTTTTAGAGCTAGAAATAGCAAGTTAAAAT
>sll0448|84|0
CAGTGATAGAGATACTGGGAGCTATAATCCCTCATTGCTGGACAGTTTTAGAGCTAGAAATAGCAAGTTAAAAT
>sll0448|60|0
CAGTGATAGAGATACTGGGAGCTATTATTTTGCTGAGCATAAACGTTTTAGAGCTAGAAATAGCAAGTTAAAAT
>sll0444|72|0
CAGTGATAGAGATACTGGGAGCTAGTCCACTTCCCCCTAGCAACCAGTTTTAGAGCTAGAAATAGCAAGTTAAAAT
>sll0444|99|0
CAGTGATAGAGATACTGGGAGCTAGTTACCCCGGGATAAACTCAAGTTTTAGAGCTAGAAATAGCAAGTTAAAAT
>sll0446|8|0
CAGTGATAGAGATACTGGGAGCTATTAGTTTTGGGAAGTAGGGGTGTTTTAGAGCTAGAAATAGCAAGTTAAAAT
>sll0446|57|0
CAGTGATAGAGATACTGGGAGCTACTCCCTCGGCGATCCATTCCCCGTTTTAGAGCTAGAAATAGCAAGTTAAAAT
>sll0447|208|0
CAGTGATAGAGATACTGGGAGCTAGTTGTTGTTGCACTTGATTGATATGTTTTAGAGCTAGAAATAGCAAGTTAAAAT
>sll0447|46|0
CAGTGATAGAGATACTGGGAGCTAGGCAAGTATTGAAGCGGTAAGTTTTAGAGCTAGAAATAGCAAGTTAAAAT
>sll0441|24|0
CAGTGATAGAGATACTGGGAGCTAGATTATACGCATATTCTCTGTTTTAGAGCTAGAAATAGCAAGTTAAAAT
>sll0441|73|0
CAGTGATAGAGATACTGGGAGCTATAAACATTGAGTGCAGGCAGTTTTAGAGCTAGAAATAGCAAGTTAAAAT
>sll0442|201|0
CAGTGATAGAGATACTGGGAGCTAGCACCACGCCGATGATAATGTTTTAGAGCTAGAAATAGCAAGTTAAAAT
>sll0442|171|0
CAGTGATAGAGATACTGGGAGCTAGCCCCAGGATTTTTCCCTGGCGTTTTAGAGCTAGAAATAGCAAGTTAAAAT
>sll0443|43|0
CAGTGATAGAGATACTGGGAGCTACCTCCCCTCTGGCCACAACGTTTTAGAGCTAGAAATAGCAAGTTAAAAT
>sll0443|69|0
CAGTGATAGAGATACTGGGAGCTATCCCTTGGTCTGTTTCCACACAGTTTTAGAGCTAGAAATAGCAAGTTAAAAT
>sll0664|46|0
CAGTGATAGAGATACTGGGAGCTAATTGGTAGGTTATCTTTTGGTTTTAGAGCTAGAAATAGCAAGTTAAAAT
>sll0664|30|0
CAGTGATAGAGATACTGGGAGCTATCTTTTGTGGCGAGTGAAACCTTGTTTTAGAGCTAGAAATAGCAAGTTAAAAT
>sll0666|313|12
CAGTGATAGAGATACTGGGAGCTAACATAGAGCATTGTCTCACGTTTTAGAGCTAGAAATAGCAAGTTAAAAT
>sll0666|38|9
CAGTGATAGAGATACTGGGAGCTAGACCCTGATGGTCAGAGCGAGTTTTAGAGCTAGAAATAGCAAGTTAAAAT
>sll0843|58|0
CAGTGATAGAGATACTGGGAGCTAGCCTGAACAGGTGGAGCTTCCCGTTTTAGAGCTAGAAATAGCAAGTTAAAAT
>sll0843|102|0
CAGTGATAGAGATACTGGGAGCTATTTAGTCAGATATTCATGGCCGTTTTAGAGCTAGAAATAGCAAGTTAAAAT
>sll0844|58|0
CAGTGATAGAGATACTGGGAGCTATAACCTTGACGGTGCAACAGTTTTAGAGCTAGAAATAGCAAGTTAAAAT
>sll0844|82|0
CAGTGATAGAGATACTGGGAGCTACCAGAGGGTAACTCCCACCAGTTTTAGAGCTAGAAATAGCAAGTTAAAAT
>sll0846|10|0
CAGTGATAGAGATACTGGGAGCTACCAACCATAGAGAGACTCGAGTTTTAGAGCTAGAAATAGCAAGTTAAAAT
>sll0846|35|0
CAGTGATAGAGATACTGGGAGCTACCGGGGATGGTTCAGCATTTGAGTTTTAGAGCTAGAAATAGCAAGTTAAAAT
>sll0847|40|0
CAGTGATAGAGATACTGGGAGCTAGGGGGCAATAGGCAATAACTGTGTTTTAGAGCTAGAAATAGCAAGTTAAAAT
>sll0847|60|0
CAGTGATAGAGATACTGGGAGCTAGGTATTTGTCCCAGAGCTGAGGGTTTTAGAGCTAGAAATAGCAAGTTAAAAT
>sll1241|304|0
CAGTGATAGAGATACTGGGAGCTAGTCGCATCATCGCTTCAGATAGTTTTAGAGCTAGAAATAGCAAGTTAAAAT
>sll1241|85|0
CAGTGATAGAGATACTGGGAGCTATTCCCATCTACGTAGAGGCTCACGTTTTAGAGCTAGAAATAGCAAGTTAAAAT
>sll1792|64|2
CAGTGATAGAGATACTGGGAGCTACGACTAATCACCTGGACTTGTTTTAGAGCTAGAAATAGCAAGTTAAAAT
>sll1792|267|2
CAGTGATAGAGATACTGGGAGCTACGTCCTCTCGACAATCCATCTTTTGTTTTAGAGCTAGAAATAGCAAGTTAAAAT
>sll1791|272|2
CAGTGATAGAGATACTGGGAGCTACCGCTCGCATATCTGTGGTTCGGTTTTAGAGCTAGAAATAGCAAGTTAAAAT
>sll1791|212|1
CAGTGATAGAGATACTGGGAGCTACGCCATGACGTTGCCATTTAGTTTTAGAGCTAGAAATAGCAAGTTAAAAT
>sll1242|8|0
CAGTGATAGAGATACTGGGAGCTAGGGGGAAACAACGGATAGATTAATGTTTTAGAGCTAGAAATAGCAAGTTAAAAT
>sll1242|21|0
CAGTGATAGAGATACTGGGAGCTACCAGAAAGTAGGGGGAAACAAGTTTTAGAGCTAGAAATAGCAAGTTAAAAT
>sll0668|156|5
CAGTGATAGAGATACTGGGAGCTATGGAAGCTTCTCAATAACTGGTTTTAGAGCTAGAAATAGCAAGTTAAAAT
>sll0668|87|4
CAGTGATAGAGATACTGGGAGCTATTTGTTTAAGGAGTTATCATGGTTTTAGAGCTAGAAATAGCAAGTTAAAAT
>sll0669|50|0
CAGTGATAGAGATACTGGGAGCTAGCTTTGACGGTTTTGGTCGGTTTTAGAGCTAGAAATAGCAAGTTAAAAT
>sll0669|27|0
CAGTGATAGAGATACTGGGAGCTAGGCCATAATGTTCTTCTTCCATGTTTTAGAGCTAGAAATAGCAAGTTAAAAT
>sll1247|64|0
CAGTGATAGAGATACTGGGAGCTAGTGGTAACCCTCTTTGGGGAAAGTTTTAGAGCTAGAAATAGCAAGTTAAAAT
>sll1247|46|0
CAGTGATAGAGATACTGGGAGCTAAAGGGGGCAAATTGGGAGCGTTTTAGAGCTAGAAATAGCAAGTTAAAAT
>slr0978|109|0
CAGTGATAGAGATACTGGGAGCTATTAGCCAATGTAGCCAGGAGTTTTAGAGCTAGAAATAGCAAGTTAAAAT
>slr0978|70|0
CAGTGATAGAGATACTGGGAGCTATTGCTCCACTGTCGGGGATGTTTTAGAGCTAGAAATAGCAAGTTAAAAT
>slr0976|17|0
CAGTGATAGAGATACTGGGAGCTATCCGGCATTTGTGATTCCAGTTCCGTTTTAGAGCTAGAAATAGCAAGTTAAAAT
>slr0976|69|0
CAGTGATAGAGATACTGGGAGCTATGCACTGAACTTTCCATCTCGTTTTAGAGCTAGAAATAGCAAGTTAAAAT
>slr0977|65|0
CAGTGATAGAGATACTGGGAGCTACAATTCCCGGTAACGCCATGTTTTAGAGCTAGAAATAGCAAGTTAAAAT
>slr0977|94|0
CAGTGATAGAGATACTGGGAGCTACCGCAATGTCCCGCCAAGCCAGTTTTAGAGCTAGAAATAGCAAGTTAAAAT
>slr0975|64|0
CAGTGATAGAGATACTGGGAGCTAAAGAGAATTTGCGTTAGTTGTTTTAGAGCTAGAAATAGCAAGTTAAAAT
>slr0975|102|0
CAGTGATAGAGATACTGGGAGCTAGGGGGGTTTGCAGATAATCCAAGTTTTAGAGCTAGAAATAGCAAGTTAAAAT
>slr0971|90|0
CAGTGATAGAGATACTGGGAGCTATCCGCCGGCAAAGTTTGGGGGTTTTAGAGCTAGAAATAGCAAGTTAAAAT
>slr0971|37|0
CAGTGATAGAGATACTGGGAGCTACTCTAAAGTACAGGTGGGAGGTTTTAGAGCTAGAAATAGCAAGTTAAAAT
>slr1576|57|0
CAGTGATAGAGATACTGGGAGCTATTGGGACTCAGAATCAGAACCAAGTTTTAGAGCTAGAAATAGCAAGTTAAAAT
>slr1576|34|0
CAGTGATAGAGATACTGGGAGCTAGCAACAACGATTAAACCAAGTTTTAGAGCTAGAAATAGCAAGTTAAAAT
>sll1647|14|0
CAGTGATAGAGATACTGGGAGCTATGGTGGCATCCCGTAGGAAAGTTTTAGAGCTAGAAATAGCAAGTTAAAAT
>sll1647|31|0
CAGTGATAGAGATACTGGGAGCTAGAATCTAAATCCGTAATGGGTTTTAGAGCTAGAAATAGCAAGTTAAAAT
>sll1640|25|0
CAGTGATAGAGATACTGGGAGCTACCCCCGTGCCCGGAGCAGGTGGTTGTTTTAGAGCTAGAAATAGCAAGTTAAAAT
>sll1640|13|0
CAGTGATAGAGATACTGGGAGCTAGGTGGTTGGGGCTGAAGACGTTTTAGAGCTAGAAATAGCAAGTTAAAAT
>sll1643|59|0
CAGTGATAGAGATACTGGGAGCTAGTTCCAGGCTTTGCTGTTGCCATGTTTTAGAGCTAGAAATAGCAAGTTAAAAT
>sll1643|22|0
CAGTGATAGAGATACTGGGAGCTATTGCCTTCTTTCTTGTAGTAATTGTTTTAGAGCTAGAAATAGCAAGTTAAAAT
>sll1642|65|0
CAGTGATAGAGATACTGGGAGCTACCCCAAACTCAATATCATCCGTTTTAGAGCTAGAAATAGCAAGTTAAAAT
>sll0205|82|0
CAGTGATAGAGATACTGGGAGCTATGCTGACATAAACTTTTGGCTGTTTTAGAGCTAGAAATAGCAAGTTAAAAT
>sll0205|54|0
CAGTGATAGAGATACTGGGAGCTATCAAACTCTTGAGATGTGAGTTTTAGAGCTAGAAATAGCAAGTTAAAAT
>sll0200|97|23
CAGTGATAGAGATACTGGGAGCTAATGCGTAATATACGGCACTGTTTTAGAGCTAGAAATAGCAAGTTAAAAT
>sll0200|134|23
CAGTGATAGAGATACTGGGAGCTATGGCGACGCTCTACTTTTGTTGTTTTAGAGCTAGAAATAGCAAGTTAAAAT
>sll0201|264|20
CAGTGATAGAGATACTGGGAGCTATTGATGGAATGTCGAGGGAGTTTTAGAGCTAGAAATAGCAAGTTAAAAT
>sll0201|211|22
CAGTGATAGAGATACTGGGAGCTATGGCAGTTTTACGATGAATGTTTTAGAGCTAGAAATAGCAAGTTAAAAT
>opcA|26|0
CAGTGATAGAGATACTGGGAGCTATGGCTCCAATGGAATCGGACTGTTTTAGAGCTAGAAATAGCAAGTTAAAAT
>opcA|47|0
CAGTGATAGAGATACTGGGAGCTAGGGGCTTGGGTGGTACTCATGCAAGTTTTAGAGCTAGAAATAGCAAGTTAAAAT
>ssl5015|99|0
CAGTGATAGAGATACTGGGAGCTAGCGTCCGTACTTCAGGCAAGTTTTAGAGCTAGAAATAGCAAGTTAAAAT
>sll0208|3|0
CAGTGATAGAGATACTGGGAGCTATTCGGTGCGGACAGCAAGCTCGTTTTAGAGCTAGAAATAGCAAGTTAAAAT
>sll0208|22|0
CAGTGATAGAGATACTGGGAGCTATTTCGCTGGAATAGTCAAATTGTTTTAGAGCTAGAAATAGCAAGTTAAAAT
>sll0209|40|0
CAGTGATAGAGATACTGGGAGCTAGCCTAAATCTTCAGCAACCGCTTGTTTTAGAGCTAGAAATAGCAAGTTAAAAT
>sll0209|69|0
CAGTGATAGAGATACTGGGAGCTAGGCCTTGGTTGGCGTACTCGTTTTAGAGCTAGAAATAGCAAGTTAAAAT
>slr1999|17|0
CAGTGATAGAGATACTGGGAGCTACCATCCCGTTCTAAGATTTTGGTTTTAGAGCTAGAAATAGCAAGTTAAAAT
>slr1999|86|0
CAGTGATAGAGATACTGGGAGCTAGTTACCAAACCTGCCTTGTGGGTTTTAGAGCTAGAAATAGCAAGTTAAAAT
>slr1998|36|0
CAGTGATAGAGATACTGGGAGCTACTGTCGGGCACATTGGCCCCCGGCGTTTTAGAGCTAGAAATAGCAAGTTAAAAT
>slr1998|55|0
CAGTGATAGAGATACTGGGAGCTACCTTGTTGGGCCAACTGTCGTTTTAGAGCTAGAAATAGCAAGTTAAAAT
>ssl8010|89|0
CAGTGATAGAGATACTGGGAGCTACTGTCATCGGCAGGATAACATCAGTTTTAGAGCTAGAAATAGCAAGTTAAAAT
>ssl8010|5|0
CAGTGATAGAGATACTGGGAGCTACAATGTTGTTGTGGCTAACTGTTTTAGAGCTAGAAATAGCAAGTTAAAAT
>lysC|34|0
CAGTGATAGAGATACTGGGAGCTAATACGCTCCACAGTGCCAAGTTTTAGAGCTAGAAATAGCAAGTTAAAAT
>lysC|124|0
CAGTGATAGAGATACTGGGAGCTACACATCGGTGCTTTTTCCCAGTTTTAGAGCTAGAAATAGCAAGTTAAAAT
>slr1992|17|0
CAGTGATAGAGATACTGGGAGCTAGGGGCGTTCCATCCAGGGTGGTCGTTTTAGAGCTAGAAATAGCAAGTTAAAAT
>slr1992|3|0
CAGTGATAGAGATACTGGGAGCTAGGGTGGTCAGGGAAGTGGGTAAGTTTTAGAGCTAGAAATAGCAAGTTAAAAT
>slr1990|19|0
CAGTGATAGAGATACTGGGAGCTATTCAGCCCTGGCTGGGCTAAGGGTTTTAGAGCTAGAAATAGCAAGTTAAAAT
>slr1990|53|0
CAGTGATAGAGATACTGGGAGCTAGCCAGAACGCCAACGGTGTAAGGTTTTAGAGCTAGAAATAGCAAGTTAAAAT
>lysS|16|0
CAGTGATAGAGATACTGGGAGCTACGGATTTCTTCAAGGCTGGAGTGTTTTAGAGCTAGAAATAGCAAGTTAAAAT
>lysS|4|0
CAGTGATAGAGATACTGGGAGCTAGGCTGGAGTGGGAATGGGAATGTTTTAGAGCTAGAAATAGCAAGTTAAAAT
>srrA|97|0
CAGTGATAGAGATACTGGGAGCTACTTTCCCCTCCATGCTCTGGGGTTTTAGAGCTAGAAATAGCAAGTTAAAAT
>srrA|86|0
CAGTGATAGAGATACTGGGAGCTATGCTCTGGGGGGAATTGCTCGTTTTAGAGCTAGAAATAGCAAGTTAAAAT
>slr0378|154|0
CAGTGATAGAGATACTGGGAGCTAGCCTCCATTAACTTGGTTTCATGTTTTAGAGCTAGAAATAGCAAGTTAAAAT
>slr0378|190|0
CAGTGATAGAGATACTGGGAGCTAATCTCCGTGGCCCCGGGCCTGTTTTAGAGCTAGAAATAGCAAGTTAAAAT
>slr0379|10|0
CAGTGATAGAGATACTGGGAGCTAGATGGGCCTTGATTTCCCTGTTTTAGAGCTAGAAATAGCAAGTTAAAAT
>slr0379|26|0
CAGTGATAGAGATACTGGGAGCTAATTTCTTCCTTTTCCAGATGTTTTAGAGCTAGAAATAGCAAGTTAAAAT
>ssl1792|96|0
CAGTGATAGAGATACTGGGAGCTACATTGAGAGGCGTACCGGTGTTTTAGAGCTAGAAATAGCAAGTTAAAAT
>ssl1792|60|0
CAGTGATAGAGATACTGGGAGCTACAAATTTCCTTTGCTTGGGAGTTTTAGAGCTAGAAATAGCAAGTTAAAAT
>slr0373|80|0
CAGTGATAGAGATACTGGGAGCTAGCGTCAATGGCTGAGCGAATTGTTTTAGAGCTAGAAATAGCAAGTTAAAAT
>slr0373|57|0
CAGTGATAGAGATACTGGGAGCTAGTTGCCGATGGATGCCCGGGTTTTAGAGCTAGAAATAGCAAGTTAAAAT
>slr0374|112|0
CAGTGATAGAGATACTGGGAGCTAACAAATAGCCGCTGGTGCCGTTTTAGAGCTAGAAATAGCAAGTTAAAAT
>slr0374|38|0
CAGTGATAGAGATACTGGGAGCTAAGTAACGAGATAAATCAGGGTTTTAGAGCTAGAAATAGCAAGTTAAAAT
>glpX|10|0
CAGTGATAGAGATACTGGGAGCTACTTCAATAATTTCTAAACCGAGTTTTAGAGCTAGAAATAGCAAGTTAAAAT
>glpX|55|0
CAGTGATAGAGATACTGGGAGCTACCTTTGCCCATCCATTTTGCCGGTTTTAGAGCTAGAAATAGCAAGTTAAAAT
>slr0376|68|0
CAGTGATAGAGATACTGGGAGCTAGCTTCGGTCTTGGTGGTGATACCGGTTTTAGAGCTAGAAATAGCAAGTTAAAAT
>slr0376|20|0
CAGTGATAGAGATACTGGGAGCTACTTCAGCGTTCGTGATCTTAGTAGTTTTAGAGCTAGAAATAGCAAGTTAAAAT
>slr0377|9|0
CAGTGATAGAGATACTGGGAGCTACATCAGCCAGAGCACTAGGGTTTTAGAGCTAGAAATAGCAAGTTAAAAT
>slr0377|34|0
CAGTGATAGAGATACTGGGAGCTATCCTGTTCTTCAAGATAGTGTTTTAGAGCTAGAAATAGCAAGTTAAAAT
>sll0062|3|0
CAGTGATAGAGATACTGGGAGCTATATAGCAACAGCCCAAGGAGTTTTAGAGCTAGAAATAGCAAGTTAAAAT
>sll0062|109|0
CAGTGATAGAGATACTGGGAGCTAATGCCAACGCAGTGGCCTCGTTTTAGAGCTAGAAATAGCAAGTTAAAAT
>sll0063|24|0
CAGTGATAGAGATACTGGGAGCTACCAATTTTGCGGCGGGGGACTGTTTTAGAGCTAGAAATAGCAAGTTAAAAT
>sll0063|36|0
CAGTGATAGAGATACTGGGAGCTACCATTTGAACAACCAATTTTGGTTTTAGAGCTAGAAATAGCAAGTTAAAAT
>sll0060|32|0
CAGTGATAGAGATACTGGGAGCTACGTCAGACCAATCCACAACCAAGTTTTAGAGCTAGAAATAGCAAGTTAAAAT
>sll0060|9|0
CAGTGATAGAGATACTGGGAGCTACGGCGATCGCCAGGGGGCATATTGTTTTAGAGCTAGAAATAGCAAGTTAAAAT
>sll0066|40|0
CAGTGATAGAGATACTGGGAGCTAGTTGCCCCAGGGTAGCTTCCAGTTGTTTTAGAGCTAGAAATAGCAAGTTAAAAT
>sll0066|26|0
CAGTGATAGAGATACTGGGAGCTAGCTTCCAGTTGGGATGCGAGGGAGGTTTTAGAGCTAGAAATAGCAAGTTAAAAT
>sll0064|64|0
CAGTGATAGAGATACTGGGAGCTACACAGTTTCCGCCTGGACCGGTTTTAGAGCTAGAAATAGCAAGTTAAAAT
>sll0064|37|0
CAGTGATAGAGATACTGGGAGCTATCGCCACCAGGCCAGTGGTAAGTTTTAGAGCTAGAAATAGCAAGTTAAAAT
>pchR1|34|0
CAGTGATAGAGATACTGGGAGCTATTGCCTCCTTCCCTGAACAGTTTTAGAGCTAGAAATAGCAAGTTAAAAT
>pchR1|102|0
CAGTGATAGAGATACTGGGAGCTAGATCCACGCCCTAAATGCGTGTTTTAGAGCTAGAAATAGCAAGTTAAAAT
>sll0068|3|0
CAGTGATAGAGATACTGGGAGCTACAGGCAGAATAAATTCCCTCGTTTTAGAGCTAGAAATAGCAAGTTAAAAT
>sll0068|22|0
CAGTGATAGAGATACTGGGAGCTATCGCCAGGAATTTTGGGTCACGTTTTAGAGCTAGAAATAGCAAGTTAAAAT
>sll0069|4|0
CAGTGATAGAGATACTGGGAGCTACGATTAATTAAACCCAAACAATGTTTTAGAGCTAGAAATAGCAAGTTAAAAT
>sll0069|55|0
CAGTGATAGAGATACTGGGAGCTATCTACCCCCGCATTAGTGCGTTTTAGAGCTAGAAATAGCAAGTTAAAAT
>sll6017|248|7
CAGTGATAGAGATACTGGGAGCTACGAATTGGTGCATTGTCTTCGTTTTAGAGCTAGAAATAGCAAGTTAAAAT
>sll6017|52|8
CAGTGATAGAGATACTGGGAGCTATTGGTCGTCCCAACAACCAGGGTTTTAGAGCTAGAAATAGCAAGTTAAAAT
>sll6010|144|1
CAGTGATAGAGATACTGGGAGCTACGTTACTTCTGTTGAACCAGTAGTTTTAGAGCTAGAAATAGCAAGTTAAAAT
>sll6010|130|1
CAGTGATAGAGATACTGGGAGCTATCACGGGGAGCATGACCAGGTTTTAGAGCTAGAAATAGCAAGTTAAAAT
>livH2|184|0
CAGTGATAGAGATACTGGGAGCTACCGACACAACCCAGGGCCAGTTTTAGAGCTAGAAATAGCAAGTTAAAAT
>livH2|154|0
CAGTGATAGAGATACTGGGAGCTACAAATTAATGCCGCTGGTGTGTTTTAGAGCTAGAAATAGCAAGTTAAAAT
>slr1262|136|0
CAGTGATAGAGATACTGGGAGCTACGGCCCCCACAATCACTAACGTCAGTTTTAGAGCTAGAAATAGCAAGTTAAAAT
>slr1262|117|0
CAGTGATAGAGATACTGGGAGCTATGGCGATCGCCGCCTTGGGGTTTTAGAGCTAGAAATAGCAAGTTAAAAT
>cmpA|40|0
CAGTGATAGAGATACTGGGAGCTATAAAGCCCCTGTGGCAGTGGGTTTTAGAGCTAGAAATAGCAAGTTAAAAT
>cmpA|89|0
CAGTGATAGAGATACTGGGAGCTACCGGTGCTGGCGGCGTTGGGATCGGTTTTAGAGCTAGAAATAGCAAGTTAAAAT
>cmpB|90|0
CAGTGATAGAGATACTGGGAGCTAGCCTAAGATTCCGAATATAGGGTTTTAGAGCTAGAAATAGCAAGTTAAAAT
>cmpB|4|0
CAGTGATAGAGATACTGGGAGCTATTTTTCCTTTGGGAAATGGTAGGTTTTAGAGCTAGAAATAGCAAGTTAAAAT
>slr2084|75|0
CAGTGATAGAGATACTGGGAGCTATTGAACGTATTCCAACTAACGTTTTAGAGCTAGAAATAGCAAGTTAAAAT
>slr2084|174|0
CAGTGATAGAGATACTGGGAGCTATTGTTGTTTTCGTGAACACCCAAGTTTTAGAGCTAGAAATAGCAAGTTAAAAT
>fmu/fmv|73|0
CAGTGATAGAGATACTGGGAGCTATGTTTTTGCAAAGCCCGGTCAAGTTTTAGAGCTAGAAATAGCAAGTTAAAAT
>fmu/fmv|50|0
CAGTGATAGAGATACTGGGAGCTATGGCCACATCAGTGTAACTATCCGTTTTAGAGCTAGAAATAGCAAGTTAAAAT
>katG|56|0
CAGTGATAGAGATACTGGGAGCTAGCCATGGGTTTTTCCTTACGAGTTTTAGAGCTAGAAATAGCAAGTTAAAAT
>katG|12|0
CAGTGATAGAGATACTGGGAGCTACTCTGTTTCTTAATTTCCTGGCGTTTTAGAGCTAGAAATAGCAAGTTAAAAT
>slr7024|43|0
CAGTGATAGAGATACTGGGAGCTATCTTGAATTGATAGTCTTTAGGTTTTAGAGCTAGAAATAGCAAGTTAAAAT
>slr7024|13|0
CAGTGATAGAGATACTGGGAGCTATTTCTTAGTGGATGTTCTAGTTTTAGAGCTAGAAATAGCAAGTTAAAAT
>petG|9|0
CAGTGATAGAGATACTGGGAGCTAGTACAATGCCGAGCAATAGGTTTTAGAGCTAGAAATAGCAAGTTAAAAT
>petG|42|0
CAGTGATAGAGATACTGGGAGCTAACAGCCCTGCTAGGGTTACGTTTTAGAGCTAGAAATAGCAAGTTAAAAT
>slr1162|18|0
CAGTGATAGAGATACTGGGAGCTATTAACGCATTCTTTATTCTCGTTTTAGAGCTAGAAATAGCAAGTTAAAAT
>slr1162|67|0
CAGTGATAGAGATACTGGGAGCTAGTATTTTGGCTCATCTTCAGGTTTTAGAGCTAGAAATAGCAAGTTAAAAT
>slr1163|145|0
CAGTGATAGAGATACTGGGAGCTACTTCCTCTTCTGGCATAGACTGTTTTAGAGCTAGAAATAGCAAGTTAAAAT
>slr1163|118|0
CAGTGATAGAGATACTGGGAGCTAATTTTCGACTGGGGAAAGAGTTTTAGAGCTAGAAATAGCAAGTTAAAAT
>slr1160|44|0
CAGTGATAGAGATACTGGGAGCTAGTCAAACTGGAGACCACGGCAGTTTTAGAGCTAGAAATAGCAAGTTAAAAT
>slr1160|69|0
CAGTGATAGAGATACTGGGAGCTACCCCCTGTCCCCGGACTGAGTTTTAGAGCTAGAAATAGCAAGTTAAAAT
>slr1161|88|0
CAGTGATAGAGATACTGGGAGCTATTGCCGCACCAAATAGTTTGTTTCGTTTTAGAGCTAGAAATAGCAAGTTAAAAT
>slr1161|29|0
CAGTGATAGAGATACTGGGAGCTATCCTGTTCAATCACTGAAAGTAAGGTTTTAGAGCTAGAAATAGCAAGTTAAAAT
>slr1166|24|0
CAGTGATAGAGATACTGGGAGCTACCGTCCAGAATTGAGGGAACTGACGTTTTAGAGCTAGAAATAGCAAGTTAAAAT
>slr1166|5|0
CAGTGATAGAGATACTGGGAGCTACGGGACTAGAAACAAATAGTGTTTTAGAGCTAGAAATAGCAAGTTAAAAT
>sll1934|49|0
CAGTGATAGAGATACTGGGAGCTAGCCTTAAAGAGGTTCACCACGGGTTTTAGAGCTAGAAATAGCAAGTTAAAAT
>sll1934|19|0
CAGTGATAGAGATACTGGGAGCTATTTTGGTAGTAGTAGCGAGTCCAAGTTTTAGAGCTAGAAATAGCAAGTTAAAAT
>slr1768|25|0
CAGTGATAGAGATACTGGGAGCTATACTGTCCAACTAGCCAAAGGTTTTAGAGCTAGAAATAGCAAGTTAAAAT
>slr1768|55|0
CAGTGATAGAGATACTGGGAGCTATTTTGGGATTCTCAGGATTTTTAAGTTTTAGAGCTAGAAATAGCAAGTTAAAAT
>sll1930|264|20
CAGTGATAGAGATACTGGGAGCTATTGATGGAATGTCGAGGGAGTTTTAGAGCTAGAAATAGCAAGTTAAAAT
>sll1930|211|22
CAGTGATAGAGATACTGGGAGCTATGGCAGTTTTACGATGAATGTTTTAGAGCTAGAAATAGCAAGTTAAAAT
>slr1767|130|0
CAGTGATAGAGATACTGGGAGCTATTACAGAGTTGGCAACTCGTGGTTTTAGAGCTAGAAATAGCAAGTTAAAAT
>slr1767|30|0
CAGTGATAGAGATACTGGGAGCTACTCGACAGCCAATCTGCCAATGTGTTTTAGAGCTAGAAATAGCAAGTTAAAAT
>slr1760|124|0
CAGTGATAGAGATACTGGGAGCTATTTGGTTAGGGCTTCTTCCCCATGTTTTAGAGCTAGAAATAGCAAGTTAAAAT
>slr1760|15|0
CAGTGATAGAGATACTGGGAGCTATTTTTGCGGCGGCGGTTTCTATGTTTTAGAGCTAGAAATAGCAAGTTAAAAT
>slr1762|123|0
CAGTGATAGAGATACTGGGAGCTACTGCCCACCGCCATTAGTCCCCCGTTTTAGAGCTAGAAATAGCAAGTTAAAAT
>slr1762|54|0
CAGTGATAGAGATACTGGGAGCTAGGCGATCGCCAAAGTTTGCGGCGTTTTAGAGCTAGAAATAGCAAGTTAAAAT
>slr1763|8|0
CAGTGATAGAGATACTGGGAGCTAGACGGGTAGAATCACAAACAGTTTTAGAGCTAGAAATAGCAAGTTAAAAT
>slr1763|82|0
CAGTGATAGAGATACTGGGAGCTAGGGTTCCTGGCCCACTTCCGCCGGTTTTAGAGCTAGAAATAGCAAGTTAAAAT
>ssl0426|171|1
CAGTGATAGAGATACTGGGAGCTATTTAAATCAGGAGAGTACTTGTTTTAGAGCTAGAAATAGCAAGTTAAAAT
>ssl0426|78|0
CAGTGATAGAGATACTGGGAGCTATTATCCATTGTTAAGACTGAGTTTTAGAGCTAGAAATAGCAAGTTAAAAT
>trxA2|25|0
CAGTGATAGAGATACTGGGAGCTAGGCGATCGCCACTACGGCTAATAGTTTTAGAGCTAGAAATAGCAAGTTAAAAT
>trxA2|5|0
CAGTGATAGAGATACTGGGAGCTAGGCGTTACGAATTTTGGCCGTTTTAGAGCTAGAAATAGCAAGTTAAAAT
>trxA3|10|0
CAGTGATAGAGATACTGGGAGCTACTTGCGTCGGAAACTTGAGGTTTTAGAGCTAGAAATAGCAAGTTAAAAT
>trxA3|87|0
CAGTGATAGAGATACTGGGAGCTATGCGACAAGGGCCACACCAGTTTTAGAGCTAGAAATAGCAAGTTAAAAT
>trmD|73|0
CAGTGATAGAGATACTGGGAGCTACGCTGGCGATCGCCTTTTCGAGTTTTAGAGCTAGAAATAGCAAGTTAAAAT
>trmD|45|0
CAGTGATAGAGATACTGGGAGCTACCTAGAAGGCCAGATTGCAGGTTTTAGAGCTAGAAATAGCAAGTTAAAAT
>ssr1600|76|0
CAGTGATAGAGATACTGGGAGCTATCTGTACACTTCCCTGTTTGTTTTGTTTTAGAGCTAGAAATAGCAAGTTAAAAT
>ssr1600|109|0
CAGTGATAGAGATACTGGGAGCTACCGTTTGGGTAACCCTAGGGTGTTTTAGAGCTAGAAATAGCAAGTTAAAAT
>ssl0352|9|0
CAGTGATAGAGATACTGGGAGCTATTGGTGACTCGCACCGTTGCACCGTTTTAGAGCTAGAAATAGCAAGTTAAAAT
>ssl0352|31|0
CAGTGATAGAGATACTGGGAGCTAGCGATAGTAAGTATCATCAACATGTTTTAGAGCTAGAAATAGCAAGTTAAAAT
>ggt|40|0
CAGTGATAGAGATACTGGGAGCTATTTGCCCGCTTCTGCCGTTTGTTTTAGAGCTAGAAATAGCAAGTTAAAAT
>ggt|88|0
CAGTGATAGAGATACTGGGAGCTACCGAGGCGATCGCCGCATCGAGTTTTAGAGCTAGAAATAGCAAGTTAAAAT
>prfA|46|0
CAGTGATAGAGATACTGGGAGCTAGCATCCTAGTCAATTCCTGATGTTTTAGAGCTAGAAATAGCAAGTTAAAAT
>prfA|14|0
CAGTGATAGAGATACTGGGAGCTACAGAAGCTAGTTTGTCTAAGGTTTTAGAGCTAGAAATAGCAAGTTAAAAT
>prfB|26|0
CAGTGATAGAGATACTGGGAGCTAGTTTCCGCTTCCGTCAGTAGGGCTGTTTTAGAGCTAGAAATAGCAAGTTAAAAT
>prfB|55|0
CAGTGATAGAGATACTGGGAGCTATTCTTTTTGCAGTTGTTCCAGTTTTAGAGCTAGAAATAGCAAGTTAAAAT
>ssr1391|45|0
CAGTGATAGAGATACTGGGAGCTATCCTTCACAAAGATGGCAACCGTTTTAGAGCTAGAAATAGCAAGTTAAAAT
>ssr1391|85|0
CAGTGATAGAGATACTGGGAGCTAATGGTTAGGCTATTAATCTGTTTTAGAGCTAGAAATAGCAAGTTAAAAT
>slr1611|16|0
CAGTGATAGAGATACTGGGAGCTATCTTGTTCGTAAAGTGAGGTGAGTTTTAGAGCTAGAAATAGCAAGTTAAAAT
>slr1611|45|0
CAGTGATAGAGATACTGGGAGCTAGGGTCAAATCTAACCAGGCGTTTTAGAGCTAGAAATAGCAAGTTAAAAT
>sodB|48|0
CAGTGATAGAGATACTGGGAGCTAGGGTGCTTTTGGAAATGCAGTTTTAGAGCTAGAAATAGCAAGTTAAAAT
>sodB|15|0
CAGTGATAGAGATACTGGGAGCTAGCGGTGTAGTCGTAAGGTAAGTTGTTTTAGAGCTAGAAATAGCAAGTTAAAAT
>lig2|4|0
CAGTGATAGAGATACTGGGAGCTAGGGGTAGCTCAATTCCAATGGTTTTAGAGCTAGAAATAGCAAGTTAAAAT
>lig2|46|0
CAGTGATAGAGATACTGGGAGCTAGACATATATGCCGCTGCCTAGTTTTAGAGCTAGAAATAGCAAGTTAAAAT
>slr1234|32|0
CAGTGATAGAGATACTGGGAGCTATCGCCGCTGGAATTTCCCGAGTTTTAGAGCTAGAAATAGCAAGTTAAAAT
>slr1234|99|0
CAGTGATAGAGATACTGGGAGCTAGCACATGGACTGGCGCTTGGTTTTAGAGCTAGAAATAGCAAGTTAAAAT
>slr1759|13|0
CAGTGATAGAGATACTGGGAGCTAGATTTCATCGATATCACAGGTTTTAGAGCTAGAAATAGCAAGTTAAAAT
>slr1759|37|0
CAGTGATAGAGATACTGGGAGCTACGGGGGAAAGTAATAGGCGACGCAGTTTTAGAGCTAGAAATAGCAAGTTAAAAT
>CsiR1|41|0
CAGTGATAGAGATACTGGGAGCTAGGTCTAATCCTTGGCAAGGTTGTTTTAGAGCTAGAAATAGCAAGTTAAAAT
>CsiR1|27|0
CAGTGATAGAGATACTGGGAGCTAAGGTTGGGATTTGAGCCAAGTTTTAGAGCTAGAAATAGCAAGTTAAAAT
>recN|10|0
CAGTGATAGAGATACTGGGAGCTAGCAAAGTTATTGATCCGCAGTTTTAGAGCTAGAAATAGCAAGTTAAAAT
>recN|167|0
CAGTGATAGAGATACTGGGAGCTATCACACCGCTGGAACACCCCGTTTTAGAGCTAGAAATAGCAAGTTAAAAT
>slr0589|18|0
CAGTGATAGAGATACTGGGAGCTAATAGGGTGGAGCCGAGAACGTTTTAGAGCTAGAAATAGCAAGTTAAAAT
>slr0589|98|0
CAGTGATAGAGATACTGGGAGCTAAGCCCGGATTCTTTGGGTCGTTTTAGAGCTAGAAATAGCAAGTTAAAAT
>slr0588|97|0
CAGTGATAGAGATACTGGGAGCTAGGTGGCTTCAAAGGCCGCGCCACGTTTTAGAGCTAGAAATAGCAAGTTAAAAT
>slr0588|109|0
CAGTGATAGAGATACTGGGAGCTACTTTCTGTTTTAAGGTGGCTTCAAGTTTTAGAGCTAGAAATAGCAAGTTAAAAT
>slr2080|152|0
CAGTGATAGAGATACTGGGAGCTAACGACGACAAGCAAGGGCAGTTTTAGAGCTAGAAATAGCAAGTTAAAAT
>slr2080|70|0
CAGTGATAGAGATACTGGGAGCTATCTGTTTGCACTCAATCGTTCTGGTTTTAGAGCTAGAAATAGCAAGTTAAAAT
>slr0586|97|0
CAGTGATAGAGATACTGGGAGCTATCCATAATCGGGCCATCACAGTGTTTTAGAGCTAGAAATAGCAAGTTAAAAT
>slr0586|77|0
CAGTGATAGAGATACTGGGAGCTAGTCGGTAATCAGTCTCAGCATGGTTTTAGAGCTAGAAATAGCAAGTTAAAAT
>recA|4|0
CAGTGATAGAGATACTGGGAGCTACGGTCGGAAATGTTGGTGCGTTTTAGAGCTAGAAATAGCAAGTTAAAAT
>recA|23|0
CAGTGATAGAGATACTGGGAGCTAGGGCGGCGTTGAGGGCTTTTTCAGTTTTAGAGCTAGAAATAGCAAGTTAAAAT
>ssr0256|66|15
CAGTGATAGAGATACTGGGAGCTACCATAGACTGTTCGCCATTTGTTTTAGAGCTAGAAATAGCAAGTTAAAAT
>ssr0256|95|3
CAGTGATAGAGATACTGGGAGCTAGGTACCGTCTTCCTGCCACTGTGTTTTAGAGCTAGAAATAGCAAGTTAAAAT
>slr0582|35|0
CAGTGATAGAGATACTGGGAGCTATGGCGTTAATGTCCTCTGAAGTTTTAGAGCTAGAAATAGCAAGTTAAAAT
>slr0582|55|0
CAGTGATAGAGATACTGGGAGCTATCGGTGGAAGTAGTAACCAGTTTTAGAGCTAGAAATAGCAAGTTAAAAT
>slr0581|16|0
CAGTGATAGAGATACTGGGAGCTAGCTGGGCGACCCCAGAGAGGTTTTAGAGCTAGAAATAGCAAGTTAAAAT
>slr0581|32|0
CAGTGATAGAGATACTGGGAGCTAGGGCCACTAGGACAACTTTAGCTGTTTTAGAGCTAGAAATAGCAAGTTAAAAT
>slr0580|113|0
CAGTGATAGAGATACTGGGAGCTAGTGCTGTACCCCTACCCGAGTTTTAGAGCTAGAAATAGCAAGTTAAAAT
>slr0580|139|0
CAGTGATAGAGATACTGGGAGCTATGGCCATAACCACTCACCCGTTTTAGAGCTAGAAATAGCAAGTTAAAAT
>slr0740|106|0
CAGTGATAGAGATACTGGGAGCTACCTTCTCCCAGGGGGAGGGGTTTTAGAGCTAGAAATAGCAAGTTAAAAT
>slr0740|85|0
CAGTGATAGAGATACTGGGAGCTAGGGGGGCTAACCATTGCCGCAGTTGTTTTAGAGCTAGAAATAGCAAGTTAAAAT
>slr0742|61|0
CAGTGATAGAGATACTGGGAGCTATGGGTCATTGAATACAATTGTTTTAGAGCTAGAAATAGCAAGTTAAAAT
>slr0742|30|0
CAGTGATAGAGATACTGGGAGCTAAGCGGGGGACACCCACTTCGTTTTAGAGCTAGAAATAGCAAGTTAAAAT
>slr1690|75|0
CAGTGATAGAGATACTGGGAGCTAGTCAGCTAAATGGTTTTGTCGGTTTTAGAGCTAGAAATAGCAAGTTAAAAT
>slr1690|63|0
CAGTGATAGAGATACTGGGAGCTATGGTTTTGTCGAGGCTGGCCCATGTTTTAGAGCTAGAAATAGCAAGTTAAAAT
>slr1692|70|0
CAGTGATAGAGATACTGGGAGCTATTGTCCAACATTGCATGTAGTGGTTTTAGAGCTAGAAATAGCAAGTTAAAAT
>slr1692|7|0
CAGTGATAGAGATACTGGGAGCTATTTTTTCACCATGGTAAAGCGGTTTTAGAGCTAGAAATAGCAAGTTAAAAT
>slr1693|89|0
CAGTGATAGAGATACTGGGAGCTACAAGTTTGCCGCTGGCTTTTGTTTTAGAGCTAGAAATAGCAAGTTAAAAT
>slr1693|60|0
CAGTGATAGAGATACTGGGAGCTAGGGAATAGAGGAGTTGGGCGTTTTAGAGCTAGAAATAGCAAGTTAAAAT
>slr1694|11|0
CAGTGATAGAGATACTGGGAGCTATGCCCTGACTGCTGTAAATCAAAGTTTTAGAGCTAGAAATAGCAAGTTAAAAT
>slr1694|39|0
CAGTGATAGAGATACTGGGAGCTAAATCCTGGGGTTGTAAATTGTTTTAGAGCTAGAAATAGCAAGTTAAAAT
>slr6001|40|0
CAGTGATAGAGATACTGGGAGCTACGTTGTATACCCATGATATGTTTTAGAGCTAGAAATAGCAAGTTAAAAT
>slr6001|66|0
CAGTGATAGAGATACTGGGAGCTAGTACTATTGGATAGGCGTATGTTTTAGAGCTAGAAATAGCAAGTTAAAAT
>slr5029|75|3
CAGTGATAGAGATACTGGGAGCTATGACTCATAAGACCTCACTTCGTTTTAGAGCTAGAAATAGCAAGTTAAAAT
>slr5029|150|4
CAGTGATAGAGATACTGGGAGCTATCTGTTGTTTTCCCTTTTTGTTTTAGAGCTAGAAATAGCAAGTTAAAAT
>morR|60|0
CAGTGATAGAGATACTGGGAGCTAATAATTCTTGGATGAGATGGTTTTAGAGCTAGAAATAGCAAGTTAAAAT
>morR|4|0
CAGTGATAGAGATACTGGGAGCTACGGAGTTCGTTAAACAGGGGACGTTTTAGAGCTAGAAATAGCAAGTTAAAAT
>ssr6085|64|1
CAGTGATAGAGATACTGGGAGCTACACTTTCAATCTGGGCTAATGTTTTAGAGCTAGAAATAGCAAGTTAAAAT
>ssr6085|5|1
CAGTGATAGAGATACTGGGAGCTAGATCGCTTCTTTGGTGTCGGTTTTAGAGCTAGAAATAGCAAGTTAAAAT
>ssl1807|41|0
CAGTGATAGAGATACTGGGAGCTATGAAGCTGGAAATCGGCTCAGTTTTAGAGCTAGAAATAGCAAGTTAAAAT
>ssl1807|55|0
CAGTGATAGAGATACTGGGAGCTACCGCCGCCACAATTAGAATGAAGCGTTTTAGAGCTAGAAATAGCAAGTTAAAAT
>nucH|42|0
CAGTGATAGAGATACTGGGAGCTATCGCCTTCGGGAGTCCACCGTTTTAGAGCTAGAAATAGCAAGTTAAAAT
>nucH|53|0
CAGTGATAGAGATACTGGGAGCTACGTATAACTCGATCGCCTTCGTTTTAGAGCTAGAAATAGCAAGTTAAAAT
>slr1342|10|0
CAGTGATAGAGATACTGGGAGCTATCATCAATAACAATGATTTTGGGTTTTAGAGCTAGAAATAGCAAGTTAAAAT
>slr1342|38|0
CAGTGATAGAGATACTGGGAGCTACTGTGAACCGTTTGGGAGCCGGTGGTTTTAGAGCTAGAAATAGCAAGTTAAAAT
>slr1343|52|0
CAGTGATAGAGATACTGGGAGCTATCGCCTTGATGGCTTTTTAGTTTTAGAGCTAGAAATAGCAAGTTAAAAT
>slr1343|4|0
CAGTGATAGAGATACTGGGAGCTATCTCCCAATATCCAAATGCCAAGTTTTAGAGCTAGAAATAGCAAGTTAAAAT
>slr1340|84|0
CAGTGATAGAGATACTGGGAGCTAATTCTTCTCCTCCTCCCATGTTTTAGAGCTAGAAATAGCAAGTTAAAAT
>slr1340|38|0
CAGTGATAGAGATACTGGGAGCTATTGAATCATTGCTTCTGCAGTTTTAGAGCTAGAAATAGCAAGTTAAAAT
>slr1344|26|0
CAGTGATAGAGATACTGGGAGCTATCGCCGGGGTTTGAAGAATGGGAGTTTTAGAGCTAGAAATAGCAAGTTAAAAT
>slr1344|5|0
CAGTGATAGAGATACTGGGAGCTACGGTAGGGGGGACGAAACCATGTTTTAGAGCTAGAAATAGCAAGTTAAAAT
>pntB|34|0
CAGTGATAGAGATACTGGGAGCTAGGCTGAAGATAAATAATATGCTGGGTTTTAGAGCTAGAAATAGCAAGTTAAAAT
>pntB|19|0
CAGTGATAGAGATACTGGGAGCTATGCTGGCGGCCACATAGGCCAGTTTTAGAGCTAGAAATAGCAAGTTAAAAT
>pntA|4|0
CAGTGATAGAGATACTGGGAGCTACGGTGGTTTTAGGGGCGGCAAGTTTTAGAGCTAGAAATAGCAAGTTAAAAT
>pntA|15|0
CAGTGATAGAGATACTGGGAGCTATCTCAGGGGCAACGGTGGTTTTGTTTTAGAGCTAGAAATAGCAAGTTAAAAT
>slr1184|17|0
CAGTGATAGAGATACTGGGAGCTAAACGAGAACAGTAAGGTAGGTTTTAGAGCTAGAAATAGCAAGTTAAAAT
>slr1184|67|0
CAGTGATAGAGATACTGGGAGCTAGAACCTGCCGCCAGGGTCGGCGGTTTTAGAGCTAGAAATAGCAAGTTAAAAT
>slr1186|52|0
CAGTGATAGAGATACTGGGAGCTAGGGCCTCCGTAACCAATGCCCCAAGTTTTAGAGCTAGAAATAGCAAGTTAAAAT
>slr1186|13|0
CAGTGATAGAGATACTGGGAGCTAGGTAATGAATATACGCAACGGGTTTTAGAGCTAGAAATAGCAAGTTAAAAT
>slr1182|88|0
CAGTGATAGAGATACTGGGAGCTACCGGTAACAGTACAAATCCAAGTTTTAGAGCTAGAAATAGCAAGTTAAAAT
>slr1182|108|0
CAGTGATAGAGATACTGGGAGCTACTGTAAATTAGTAGGAGTATAAACGTTTTAGAGCTAGAAATAGCAAGTTAAAAT
>ssr7040|8|0
CAGTGATAGAGATACTGGGAGCTATGCTATTTCCCCACTTTTTGAGCGTTTTAGAGCTAGAAATAGCAAGTTAAAAT
>ssr7040|48|0
CAGTGATAGAGATACTGGGAGCTACCCCCAACTGATGGCCAAGGGGTGGTTTTAGAGCTAGAAATAGCAAGTTAAAAT
>slr1189|60|0
CAGTGATAGAGATACTGGGAGCTATGGTTTTTACGAGGAAGGGGGAGTTTTAGAGCTAGAAATAGCAAGTTAAAAT
>slr1189|29|0
CAGTGATAGAGATACTGGGAGCTAGCGTCGAGCTTTCATGGCCGCAAGTTTTAGAGCTAGAAATAGCAAGTTAAAAT
>sll0782|91|0
CAGTGATAGAGATACTGGGAGCTATTAATGCTTCGGTGATTTCTTGTTTTAGAGCTAGAAATAGCAAGTTAAAAT
>sll0782|159|0
CAGTGATAGAGATACTGGGAGCTAGTTTTAAACTCGCACCATCGTTTTAGAGCTAGAAATAGCAAGTTAAAAT
>malQ|32|0
CAGTGATAGAGATACTGGGAGCTACGACTGGGCAAGGAGGTGGGAGTTTTAGAGCTAGAAATAGCAAGTTAAAAT
>malQ|43|0
CAGTGATAGAGATACTGGGAGCTAATGCCGAAACGACTGGGCAGTTTTAGAGCTAGAAATAGCAAGTTAAAAT
>malK|4|0
CAGTGATAGAGATACTGGGAGCTAGAGATTTTCGACAATTACCTGTTTTAGAGCTAGAAATAGCAAGTTAAAAT
>malK|38|0
CAGTGATAGAGATACTGGGAGCTAGCTTTGTTTTTGCCTTGGGCGGTTTTAGAGCTAGAAATAGCAAGTTAAAAT
>sll7027|33|0
CAGTGATAGAGATACTGGGAGCTACCATCCCGGGACTGAAGCTCGTTTTAGAGCTAGAAATAGCAAGTTAAAAT
>sll7027|18|0
CAGTGATAGAGATACTGGGAGCTAGCTCAGGATAGCCAACACCGTTTTAGAGCTAGAAATAGCAAGTTAAAAT
>sll7029|4|0
CAGTGATAGAGATACTGGGAGCTAGGTAGTTTTTTAGCTGAACTGGTTTTAGAGCTAGAAATAGCAAGTTAAAAT
>sll7029|47|0
CAGTGATAGAGATACTGGGAGCTATCATGGTGCTGGTTTTAATTGTTTTAGAGCTAGAAATAGCAAGTTAAAAT
>sll7028|73|0
CAGTGATAGAGATACTGGGAGCTATAACGGGCAAACAGAGCGAGTTTTAGAGCTAGAAATAGCAAGTTAAAAT
>sll7028|34|0
CAGTGATAGAGATACTGGGAGCTACTGCATCCGTAGCCGCAATCGTTTTAGAGCTAGAAATAGCAAGTTAAAAT
>ssl1972|19|0
CAGTGATAGAGATACTGGGAGCTACGGGCATGGGGGAATATTTAAGTTTTAGAGCTAGAAATAGCAAGTTAAAAT
>ssl1972|46|0
CAGTGATAGAGATACTGGGAGCTATCCTTTTCCTTGCGCTGTAGTTTTAGAGCTAGAAATAGCAAGTTAAAAT
>sll0602|19|0
CAGTGATAGAGATACTGGGAGCTATTGGGGGCTTGACAATCGCAGTGTTTTAGAGCTAGAAATAGCAAGTTAAAAT
>sll0602|3|0
CAGTGATAGAGATACTGGGAGCTATCGCAGTTGGAGCAGTGGACAGTGTTTTAGAGCTAGAAATAGCAAGTTAAAAT
>sll0606|31|0
CAGTGATAGAGATACTGGGAGCTATCTCGTTTTTGTTGGACATATGTTTTAGAGCTAGAAATAGCAAGTTAAAAT
>sll0606|15|0
CAGTGATAGAGATACTGGGAGCTATATTGGTACTCACACTTAAGTTTTAGAGCTAGAAATAGCAAGTTAAAAT
>slr1236|40|0
CAGTGATAGAGATACTGGGAGCTACCAAAGTCCGCGCAATAGATGGTTTTAGAGCTAGAAATAGCAAGTTAAAAT
>slr1236|113|0
CAGTGATAGAGATACTGGGAGCTAGCGGCGATCGGGAATAACTAGTTTTAGAGCTAGAAATAGCAAGTTAAAAT
>sll0359|94|0
CAGTGATAGAGATACTGGGAGCTATGCTTTGCCGGTTAGTGCGGGTTTTAGAGCTAGAAATAGCAAGTTAAAAT
>sll0359|78|0
CAGTGATAGAGATACTGGGAGCTAGTGCGGTGGAGGCGTTTGGCATGTTTTAGAGCTAGAAATAGCAAGTTAAAAT
>sll0608|40|0
CAGTGATAGAGATACTGGGAGCTATCGCCACGATCCATTCAATGACACGTTTTAGAGCTAGAAATAGCAAGTTAAAAT
>sll0608|18|0
CAGTGATAGAGATACTGGGAGCTACTGGAAACATGAACCATCCAAGTGTTTTAGAGCTAGAAATAGCAAGTTAAAAT
>slr1235|77|0
CAGTGATAGAGATACTGGGAGCTATCCGGCTGGGGTTGTCCGGCCGTTTTAGAGCTAGAAATAGCAAGTTAAAAT
>slr1235|15|0
CAGTGATAGAGATACTGGGAGCTACCTGTGGGTGCGGTGATCTGGTTTTAGAGCTAGAAATAGCAAGTTAAAAT
>slr1232|36|0
CAGTGATAGAGATACTGGGAGCTAAGAGTTTCAAGATACGGTGGTTTTAGAGCTAGAAATAGCAAGTTAAAAT
>slr1232|21|0
CAGTGATAGAGATACTGGGAGCTACGGTGGGGAGAAACTTTTTCGTTTTAGAGCTAGAAATAGCAAGTTAAAAT
>csgA|18|0
CAGTGATAGAGATACTGGGAGCTACCGTTTGGGGATGATTTTGGGCGTTTTAGAGCTAGAAATAGCAAGTTAAAAT
>csgA|108|0
CAGTGATAGAGATACTGGGAGCTAGGTGGCCCAAATTTTGACGGGGAAGTTTTAGAGCTAGAAATAGCAAGTTAAAAT
>slr1962|8|0
CAGTGATAGAGATACTGGGAGCTATCGCCGATTGGCCAAGGAGTTGAGTTTTAGAGCTAGAAATAGCAAGTTAAAAT
>slr1962|37|0
CAGTGATAGAGATACTGGGAGCTACTAAACCAGCAGCAGTTCCAGGTTTTAGAGCTAGAAATAGCAAGTTAAAAT
>ssl2595|92|0
CAGTGATAGAGATACTGGGAGCTACCAACACACCACTTTCCTTTGTTTTAGAGCTAGAAATAGCAAGTTAAAAT
>ssl2595|55|0
CAGTGATAGAGATACTGGGAGCTATCTAGGTGTGCTTGACGGTGGGGTTTTAGAGCTAGAAATAGCAAGTTAAAAT
>ssl8008|53|0
CAGTGATAGAGATACTGGGAGCTACTCTGGTTCCGACGAAGACCGTTTTAGAGCTAGAAATAGCAAGTTAAAAT
>ssl8008|7|0
CAGTGATAGAGATACTGGGAGCTACTGTGCATTACTCTGGCTGGTTTTAGAGCTAGAAATAGCAAGTTAAAAT
>sll1556|10|0
CAGTGATAGAGATACTGGGAGCTATGATCGGACTTACGGTGGGGTTTTAGAGCTAGAAATAGCAAGTTAAAAT
>sll1556|35|0
CAGTGATAGAGATACTGGGAGCTACATCTTCTTCTAGGACAATGGTTTTAGAGCTAGAAATAGCAAGTTAAAAT
>sll1558|52|0
CAGTGATAGAGATACTGGGAGCTATCATCGGCTTAGGAATGGTGTGTTTTAGAGCTAGAAATAGCAAGTTAAAAT
>sll1558|22|0
CAGTGATAGAGATACTGGGAGCTATTGGTCTGACCCGAGTGCCCTTGCGTTTTAGAGCTAGAAATAGCAAGTTAAAAT
>bcp2|19|0
CAGTGATAGAGATACTGGGAGCTAGGGCAATGATAGTTTTTGGCCGTTTTAGAGCTAGAAATAGCAAGTTAAAAT
>bcp2|111|0
CAGTGATAGAGATACTGGGAGCTAGGGGCGCAGGTTGATCCAACTCGTTTTAGAGCTAGAAATAGCAAGTTAAAAT
>sll5050|34|0
CAGTGATAGAGATACTGGGAGCTATTTTGACTTCCTTTACTGCCTCCAGTTTTAGAGCTAGAAATAGCAAGTTAAAAT
>sll5050|12|0
CAGTGATAGAGATACTGGGAGCTAGGCTAGTTGTGCCCGGAATTGGTTTTAGAGCTAGAAATAGCAAGTTAAAAT
>rfbC|43|0
CAGTGATAGAGATACTGGGAGCTACGGATAACGGTTCTGAGTCGTTTTAGAGCTAGAAATAGCAAGTTAAAAT
>rfbC|55|0
CAGTGATAGAGATACTGGGAGCTATCGCCGATGGGCTGACGGATAAGTTTTAGAGCTAGAAATAGCAAGTTAAAAT
>rfbA|14|0
CAGTGATAGAGATACTGGGAGCTAGTTATCAGTAAGCAGGAATGTTTTAGAGCTAGAAATAGCAAGTTAAAAT
>rfbA|47|0
CAGTGATAGAGATACTGGGAGCTAGCGGTTATGTTGTTGGGTCTAGTTTTAGAGCTAGAAATAGCAAGTTAAAAT
>rfbF|43|0
CAGTGATAGAGATACTGGGAGCTAGGTCGAAGATGAGTTTCTTGTTTTAGAGCTAGAAATAGCAAGTTAAAAT
>rfbF|19|0
CAGTGATAGAGATACTGGGAGCTAATTCTAGTCCCCAAGCCACGTTTTAGAGCTAGAAATAGCAAGTTAAAAT
>umuC|74|0
CAGTGATAGAGATACTGGGAGCTAGCTTTAACTCTAAGCCGCACCGCTGTTTTAGAGCTAGAAATAGCAAGTTAAAAT
>umuC|61|0
CAGTGATAGAGATACTGGGAGCTAGCCGCACCGCTGGGATCCCTGCATGTTTTAGAGCTAGAAATAGCAAGTTAAAAT
>mntA|31|0
CAGTGATAGAGATACTGGGAGCTAGGTAACGCTGACACCATCGAGTTTTAGAGCTAGAAATAGCAAGTTAAAAT
>mntA|7|0
CAGTGATAGAGATACTGGGAGCTATATATCAAGACGAGATAGGGGTTTTAGAGCTAGAAATAGCAAGTTAAAAT
>mntC|19|0
CAGTGATAGAGATACTGGGAGCTAGACGCCAGCAGTCCTCCCCGTTTTAGAGCTAGAAATAGCAAGTTAAAAT
>mntC|175|0
CAGTGATAGAGATACTGGGAGCTATGTCGGCCAATACGGTGAAGGGTTTTAGAGCTAGAAATAGCAAGTTAAAAT
>mntB|25|0
CAGTGATAGAGATACTGGGAGCTAGGCTCCACTAACCAATGCCAAAGTTTTAGAGCTAGAAATAGCAAGTTAAAAT
>mntB|148|0
CAGTGATAGAGATACTGGGAGCTATGGGAAATGGCATCCCCCATTAGTTTTAGAGCTAGAAATAGCAAGTTAAAAT
>sll0479|36|0
CAGTGATAGAGATACTGGGAGCTATGGGGGTAATTTCTAGTTCGTTTTAGAGCTAGAAATAGCAAGTTAAAAT
>sll0479|23|0
CAGTGATAGAGATACTGGGAGCTATTTCTAGTTCCGGCAATTTGTCCGTTTTAGAGCTAGAAATAGCAAGTTAAAAT
>sll0478|97|0
CAGTGATAGAGATACTGGGAGCTATCACCCTACCAGTCAAAGACAGTTTTAGAGCTAGAAATAGCAAGTTAAAAT
>sll0478|30|0
CAGTGATAGAGATACTGGGAGCTATCGGTACTAAATTAATCCCGTTTTAGAGCTAGAAATAGCAAGTTAAAAT
>sll0471|57|0
CAGTGATAGAGATACTGGGAGCTAGCAGTTTGCCCAGGGGCGATGTTTTAGAGCTAGAAATAGCAAGTTAAAAT
>sll0471|7|0
CAGTGATAGAGATACTGGGAGCTAGCCGCAACAGTTCGGCGGCAGTGTTTTAGAGCTAGAAATAGCAAGTTAAAAT
>sll0470|43|0
CAGTGATAGAGATACTGGGAGCTAGAGAAGCGCGAGTAGTTTTTGTTTTAGAGCTAGAAATAGCAAGTTAAAAT
>sll0470|28|0
CAGTGATAGAGATACTGGGAGCTAGTTTTTTGGACAATTTAGCTTGTTTTAGAGCTAGAAATAGCAAGTTAAAAT
>sll0473|40|0
CAGTGATAGAGATACTGGGAGCTATTGCGGTCTGGGAAATATTAAGTTTTAGAGCTAGAAATAGCAAGTTAAAAT
>sll0473|52|0
CAGTGATAGAGATACTGGGAGCTAGGGAATACTTCATTGCGGTCTGTTTTAGAGCTAGAAATAGCAAGTTAAAAT
>mgtC|80|0
CAGTGATAGAGATACTGGGAGCTAGTACGCAAGCCCGCCATCCGTGTTTTAGAGCTAGAAATAGCAAGTTAAAAT
>mgtC|109|0
CAGTGATAGAGATACTGGGAGCTATGCAGCTCCAATGGCCACCAGTTTTAGAGCTAGAAATAGCAAGTTAAAAT
>ponA|50|0
CAGTGATAGAGATACTGGGAGCTACTTCCAATGTGTTCGCTAACTGGGTTTTAGAGCTAGAAATAGCAAGTTAAAAT
>ponA|119|0
CAGTGATAGAGATACTGGGAGCTATGTTGTGCAACCTGTGCAACGGTTTTAGAGCTAGAAATAGCAAGTTAAAAT
>mgtE|33|0
CAGTGATAGAGATACTGGGAGCTATTTTTGTAGCTCCTCTCGGTCGTTTTAGAGCTAGAAATAGCAAGTTAAAAT
>mgtE|67|0
CAGTGATAGAGATACTGGGAGCTAGGTTTCTAGCAGAGTTTCAATCTGTTTTAGAGCTAGAAATAGCAAGTTAAAAT
>sll0477|52|0
CAGTGATAGAGATACTGGGAGCTAAACAGGGGGGATGGGGCCAGTTTTAGAGCTAGAAATAGCAAGTTAAAAT
>sll0477|87|0
CAGTGATAGAGATACTGGGAGCTAGAAACTCATCGAGTAGCCGGTTTTAGAGCTAGAAATAGCAAGTTAAAAT
>sll0651|264|20
CAGTGATAGAGATACTGGGAGCTATTGATGGAATGTCGAGGGAGTTTTAGAGCTAGAAATAGCAAGTTAAAAT
>sll0651|306|22
CAGTGATAGAGATACTGGGAGCTATGGCAGTTTTACGATGAATGTTTTAGAGCTAGAAATAGCAAGTTAAAAT
>sll0650|249|23
CAGTGATAGAGATACTGGGAGCTAATGCGTAATATACGACACTGTTTTAGAGCTAGAAATAGCAAGTTAAAAT
>sll0650|134|24
CAGTGATAGAGATACTGGGAGCTATGGCGACGCTCTACTTTTGTGTTTTAGAGCTAGAAATAGCAAGTTAAAAT
>slr7005|56|0
CAGTGATAGAGATACTGGGAGCTAGTGAGCAACCCAACGGTGAACGTTTTAGAGCTAGAAATAGCAAGTTAAAAT
>slr7005|14|0
CAGTGATAGAGATACTGGGAGCTAGTTAATACTTTTGCCTGCCCCGTTTTAGAGCTAGAAATAGCAAGTTAAAAT
>secE|25|0
CAGTGATAGAGATACTGGGAGCTACGGAATTGTCTTCGGTACTGTGTTTTAGAGCTAGAAATAGCAAGTTAAAAT
>secE|85|0
CAGTGATAGAGATACTGGGAGCTACTTTTGCCAACTCATCTTTGGGTTTTAGAGCTAGAAATAGCAAGTTAAAAT
>sll0654|49|0
CAGTGATAGAGATACTGGGAGCTAATTTCTGCCCCGTTGCTACGTTTTAGAGCTAGAAATAGCAAGTTAAAAT
>sll0654|4|0
CAGTGATAGAGATACTGGGAGCTATCAAACTAACGCCGCTGTTAAGTTTTAGAGCTAGAAATAGCAAGTTAAAAT
>sll0309|34|0
CAGTGATAGAGATACTGGGAGCTAAATGCCGCTTCCGCTGCCGGTTTTAGAGCTAGAAATAGCAAGTTAAAAT
>sll0309|68|0
CAGTGATAGAGATACTGGGAGCTATTTAGGAATGTAGTGATGGGTTTTAGAGCTAGAAATAGCAAGTTAAAAT
>secF|11|0
CAGTGATAGAGATACTGGGAGCTAGCTGGCTTTTCCCATTTGAACGTTTTAGAGCTAGAAATAGCAAGTTAAAAT
>secF|30|0
CAGTGATAGAGATACTGGGAGCTAGAGAAGAAACGATCCAAGCGTTTTAGAGCTAGAAATAGCAAGTTAAAAT
>sll1780|48|11
CAGTGATAGAGATACTGGGAGCTAATACTGGGTAGTCATCTTTGTTTTAGAGCTAGAAATAGCAAGTTAAAAT
>sll1780|63|11
CAGTGATAGAGATACTGGGAGCTACAAACTTAAATGTGTCTAATACGTTTTAGAGCTAGAAATAGCAAGTTAAAAT
>sll0658|25|0
CAGTGATAGAGATACTGGGAGCTAACAATAGCAAGATTAGCAAGTTTTAGAGCTAGAAATAGCAAGTTAAAAT
>sll0658|93|0
CAGTGATAGAGATACTGGGAGCTATTTCATTGGCAACAGTGCCGTTTTAGAGCTAGAAATAGCAAGTTAAAAT
>sll0877|40|0
CAGTGATAGAGATACTGGGAGCTAGCTTGCCTCGCAGATTGTAGTCGTGTTTTAGAGCTAGAAATAGCAAGTTAAAAT
>sll0877|85|0
CAGTGATAGAGATACTGGGAGCTACGCCAATGCTCATAGGCAAAGCGTTTTAGAGCTAGAAATAGCAAGTTAAAAT
>sll1783|144|0
CAGTGATAGAGATACTGGGAGCTATGTTGCCCGCTACGACAATGTTTTAGAGCTAGAAATAGCAAGTTAAAAT
>sll1783|202|0
CAGTGATAGAGATACTGGGAGCTAGGCTCAATAAATGTCTGGGATAGTTTTAGAGCTAGAAATAGCAAGTTAAAAT
>sll1784|73|0
CAGTGATAGAGATACTGGGAGCTATTGCCAAGGCTTTAGGAATTGCTAGTTTTAGAGCTAGAAATAGCAAGTTAAAAT
>sll1784|19|0
CAGTGATAGAGATACTGGGAGCTAGGCACAACTTGGAAAGTAATGGTTTTAGAGCTAGAAATAGCAAGTTAAAAT
>sll1785|123|0
CAGTGATAGAGATACTGGGAGCTAGGGGATCCGCTAATTTGGGCATGTTTTAGAGCTAGAAATAGCAAGTTAAAAT
>sll1785|190|0
CAGTGATAGAGATACTGGGAGCTACCAATGTCCTTGGCACTACGTTTTAGAGCTAGAAATAGCAAGTTAAAAT
>sll1786|16|0
CAGTGATAGAGATACTGGGAGCTATCAAAGTTAATGTGGACATGTTTTAGAGCTAGAAATAGCAAGTTAAAAT
>sll1786|59|0
CAGTGATAGAGATACTGGGAGCTAGCTTGCCGCCAGCGATGCTGTAACGTTTTAGAGCTAGAAATAGCAAGTTAAAAT
>sll0872|85|0
CAGTGATAGAGATACTGGGAGCTATGGATTTCATCGGTAGTAACAGTTTTAGAGCTAGAAATAGCAAGTTAAAAT
>sll0872|118|0
CAGTGATAGAGATACTGGGAGCTATGTGCATGCCAGTGCCAAGACGGGTTTTAGAGCTAGAAATAGCAAGTTAAAAT
>slr0909|115|0
CAGTGATAGAGATACTGGGAGCTATTTCTTCCAGGTTTTGATCGGGTTTTAGAGCTAGAAATAGCAAGTTAAAAT
>slr0909|83|0
CAGTGATAGAGATACTGGGAGCTATTTGGTCAACACTTGCCTGGGTTTTAGAGCTAGAAATAGCAAGTTAAAAT
>ilvN|42|0
CAGTGATAGAGATACTGGGAGCTAGAGAGGGTGTGTTTCATGGGGTTTTAGAGCTAGAAATAGCAAGTTAAAAT
>ilvN|12|0
CAGTGATAGAGATACTGGGAGCTAGGCGATCGCCGGTGGCCATTGTTTTAGAGCTAGAAATAGCAAGTTAAAAT
>maf|61|0
CAGTGATAGAGATACTGGGAGCTACGGCCACTAGGGGGCTAATGCGTTTTAGAGCTAGAAATAGCAAGTTAAAAT
>maf|31|0
CAGTGATAGAGATACTGGGAGCTATTTCCAGCAAACGTTTGCGGGCGGGTTTTAGAGCTAGAAATAGCAAGTTAAAAT
>secY|44|0
CAGTGATAGAGATACTGGGAGCTAGGCCAGCCGCTTGGGCCATCTGCGTTTTAGAGCTAGAAATAGCAAGTTAAAAT
>secY|22|0
CAGTGATAGAGATACTGGGAGCTAGGAAAGTTTCCTGGGCAGAGGGTTTTAGAGCTAGAAATAGCAAGTTAAAAT
>ilvD|40|0
CAGTGATAGAGATACTGGGAGCTATGGCCCGGTTGGGACTCCGTTGTTTTAGAGCTAGAAATAGCAAGTTAAAAT
>ilvD|51|0
CAGTGATAGAGATACTGGGAGCTACGGCCCGGAGCATGGCCCGGTTGTTTTAGAGCTAGAAATAGCAAGTTAAAAT
>ilvG|48|0
CAGTGATAGAGATACTGGGAGCTAGCCCCGGTTTGCCGTTGGCTGTTTTAGAGCTAGAAATAGCAAGTTAAAAT
>ilvG|15|0
CAGTGATAGAGATACTGGGAGCTAGGAAATTTGTTTTGGGATTGTTTTAGAGCTAGAAATAGCAAGTTAAAAT
>sll0678|113|0
CAGTGATAGAGATACTGGGAGCTACATCGGCCATAGTTTGCCCAGTTTTAGAGCTAGAAATAGCAAGTTAAAAT
>sll0678|214|0
CAGTGATAGAGATACTGGGAGCTATGAACCTGACGTACTTTGCGTTTTAGAGCTAGAAATAGCAAGTTAAAAT
>ilvA|35|0
CAGTGATAGAGATACTGGGAGCTAGTTTCGATCGCCACATCGTAAACCGTTTTAGAGCTAGAAATAGCAAGTTAAAAT
>ilvA|4|0
CAGTGATAGAGATACTGGGAGCTAATTCTTTCGAGGTAATCGGGTTTTAGAGCTAGAAATAGCAAGTTAAAAT
>ilvC|45|0
CAGTGATAGAGATACTGGGAGCTACTTTTAATCATAGCAAAGGCGTTTTAGAGCTAGAAATAGCAAGTTAAAAT
>ilvC|14|0
CAGTGATAGAGATACTGGGAGCTATTCTGTCCTGTAAGTGTTGTGTTTTAGAGCTAGAAATAGCAAGTTAAAAT
>ilvB|16|0
CAGTGATAGAGATACTGGGAGCTACATTGAACCAATAGGTCTGGTTTTAGAGCTAGAAATAGCAAGTTAAAAT
>ilvB|75|0
CAGTGATAGAGATACTGGGAGCTATGTGGAGGTTTTCCTCTCCGTTTTAGAGCTAGAAATAGCAAGTTAAAAT
>sll0783|18|0
CAGTGATAGAGATACTGGGAGCTAAATCACCTGTTTGGTGAGCGTTTTAGAGCTAGAAATAGCAAGTTAAAAT
>sll0783|69|0
CAGTGATAGAGATACTGGGAGCTACCGGGTTCAGCTTGGACATCGTTTTAGAGCTAGAAATAGCAAGTTAAAAT
>slr0704|97|23
CAGTGATAGAGATACTGGGAGCTACTTTTTTTCCTTTTTTTGACCGTTTTAGAGCTAGAAATAGCAAGTTAAAAT
>slr0704|134|23
CAGTGATAGAGATACTGGGAGCTATGGCGACGCTCTACTTTTATTGTTTTAGAGCTAGAAATAGCAAGTTAAAAT
>sll1658|195|0
CAGTGATAGAGATACTGGGAGCTACGTCCGGGGGAGTAGGGCTGGTTTTAGAGCTAGAAATAGCAAGTTAAAAT
>sll1658|55|0
CAGTGATAGAGATACTGGGAGCTAGGAGTACGGTTAACTTTGACCGTTTTAGAGCTAGAAATAGCAAGTTAAAAT
>sll1659|43|0
CAGTGATAGAGATACTGGGAGCTATCTTCCAGGGCCAGGGCTTGGGGTTTTAGAGCTAGAAATAGCAAGTTAAAAT
>sll1659|13|0
CAGTGATAGAGATACTGGGAGCTAGTTCTTCAATCAGGGTAAGGTTGAGTTTTAGAGCTAGAAATAGCAAGTTAAAAT
>sll0787|144|0
CAGTGATAGAGATACTGGGAGCTAGTAGATAGCCATTCTCGTCGTTTTAGAGCTAGAAATAGCAAGTTAAAAT
>sll0787|73|0
CAGTGATAGAGATACTGGGAGCTATCAATCGCTGTTGACCTTGACGTTTTAGAGCTAGAAATAGCAAGTTAAAAT
>sll0786|214|0
CAGTGATAGAGATACTGGGAGCTACCAGGAGTCTCCGTATCTAGTTTTAGAGCTAGAAATAGCAAGTTAAAAT
>sll0786|199|0
CAGTGATAGAGATACTGGGAGCTATCTAGGGCAACAATTGGATGTTTTAGAGCTAGAAATAGCAAGTTAAAAT
>sll0785|144|0
CAGTGATAGAGATACTGGGAGCTATGCCGCAGCGGTGGAAGTATAGATGTTTTAGAGCTAGAAATAGCAAGTTAAAAT
>sll0785|34|0
CAGTGATAGAGATACTGGGAGCTATCCACCAGTCGCAACCCTTGTTTTAGAGCTAGAAATAGCAAGTTAAAAT
>ssl5001|44|0
CAGTGATAGAGATACTGGGAGCTAAATCCCCGTTTTCTCCGTTGTTTTAGAGCTAGAAATAGCAAGTTAAAAT
>ssl5001|7|0
CAGTGATAGAGATACTGGGAGCTATTTGTCTCTTACGGCGGTTAGTTTTAGAGCTAGAAATAGCAAGTTAAAAT
>sll1652|16|0
CAGTGATAGAGATACTGGGAGCTACAGCGAGAAACCTTTCTTCTGTTTTAGAGCTAGAAATAGCAAGTTAAAAT
>sll1652|62|0
CAGTGATAGAGATACTGGGAGCTAAGGTAAAGACGACAAACATGTTTTAGAGCTAGAAATAGCAAGTTAAAAT
>sll0789|433|0
CAGTGATAGAGATACTGGGAGCTAGGGTAATTCTTGCTTGCTCTGGTTTTAGAGCTAGAAATAGCAAGTTAAAAT
>sll0789|454|0
CAGTGATAGAGATACTGGGAGCTAGCTGGAACTCCTTGGCTGTGAGTTTTAGAGCTAGAAATAGCAAGTTAAAAT
>sll0788|41|1
CAGTGATAGAGATACTGGGAGCTACCCCAGCCGCTGAACCACTGGTTTTAGAGCTAGAAATAGCAAGTTAAAAT
>sll0788|93|1
CAGTGATAGAGATACTGGGAGCTATTCCCTGGCTCGACAAAGCGTTTTAGAGCTAGAAATAGCAAGTTAAAAT
>sll1656|5|0
CAGTGATAGAGATACTGGGAGCTATTGGCCAATTCGGTGTTGCGTGTTTTAGAGCTAGAAATAGCAAGTTAAAAT
>sll1656|30|0
CAGTGATAGAGATACTGGGAGCTAGGCCCGCAAGGCGGCCTGGGGAATGTTTTAGAGCTAGAAATAGCAAGTTAAAAT
>sll1654|24|0
CAGTGATAGAGATACTGGGAGCTACTCTTACCAATAGCGCGATTGTTTTAGAGCTAGAAATAGCAAGTTAAAAT
>sll1654|98|0
CAGTGATAGAGATACTGGGAGCTATCTGGGCCGCATCCCTTGCTTCTGTTTTAGAGCTAGAAATAGCAAGTTAAAAT
>slr7073|50|0
CAGTGATAGAGATACTGGGAGCTACCTTGAGTTCATTAAGATCCTTTGTTTTAGAGCTAGAAATAGCAAGTTAAAAT
>slr7073|3|0
CAGTGATAGAGATACTGGGAGCTAGCTTAATTTCAACGGTGGGGTTGTTTTAGAGCTAGAAATAGCAAGTTAAAAT
>rapQ|49|0
CAGTGATAGAGATACTGGGAGCTAGTCGCTAGGCGGGAAACTAGTTTTAGAGCTAGAAATAGCAAGTTAAAAT
>rapQ|14|0
CAGTGATAGAGATACTGGGAGCTACGGATACTGATAACTCCAAGTGGTTTTAGAGCTAGAAATAGCAAGTTAAAAT
>slr7010|9|0
CAGTGATAGAGATACTGGGAGCTACTTTCATAGCACCTACTTTGTTTTAGAGCTAGAAATAGCAAGTTAAAAT
>slr7010|42|0
CAGTGATAGAGATACTGGGAGCTACCCTCATTGAGCTTGGCATAGAGGTTTTAGAGCTAGAAATAGCAAGTTAAAAT
>slr1980|90|0
CAGTGATAGAGATACTGGGAGCTAGAATTTTGAATGTGCGGAGGTTTTAGAGCTAGAAATAGCAAGTTAAAAT
>slr1980|266|0
CAGTGATAGAGATACTGGGAGCTAGGGCAGTACTTTGGGAATGCGTGTTTTAGAGCTAGAAATAGCAAGTTAAAAT
>slr1982|61|0
CAGTGATAGAGATACTGGGAGCTATCCTTTGCGGATCAAGCGACGTTTTAGAGCTAGAAATAGCAAGTTAAAAT
>slr1982|23|0
CAGTGATAGAGATACTGGGAGCTATTCATTTCATTGTCTTCAACTGTTTTAGAGCTAGAAATAGCAAGTTAAAAT
>slr0345|49|0
CAGTGATAGAGATACTGGGAGCTAATCATCCCGGCCATAATCCGTTTTAGAGCTAGAAATAGCAAGTTAAAAT
>slr0345|20|0
CAGTGATAGAGATACTGGGAGCTATTCCCGTAGTATTTTGACCGTGGTTTTAGAGCTAGAAATAGCAAGTTAAAAT
>slr0347|25|0
CAGTGATAGAGATACTGGGAGCTACTTAGTAGCTCTTTACGGAGAAGTTTTAGAGCTAGAAATAGCAAGTTAAAAT
>slr0347|4|0
CAGTGATAGAGATACTGGGAGCTATGGCGAGCAGATTGTACAGAGGTTTTAGAGCTAGAAATAGCAAGTTAAAAT
>slr0341|19|0
CAGTGATAGAGATACTGGGAGCTAGATTTTGGCTGGGGGAGACGTTTTAGAGCTAGAAATAGCAAGTTAAAAT
>slr0341|45|0
CAGTGATAGAGATACTGGGAGCTAGTCAGTAGGGGACGCAGAATGTTTTAGAGCTAGAAATAGCAAGTTAAAAT
>ffh|109|0
CAGTGATAGAGATACTGGGAGCTATTCACGTCCGCCGCCAACAGTTTTAGAGCTAGAAATAGCAAGTTAAAAT
>ffh|23|0
CAGTGATAGAGATACTGGGAGCTAGCTTCTTCCAGGCATCTTCAGTTTTAGAGCTAGAAATAGCAAGTTAAAAT
>ycf43|41|0
CAGTGATAGAGATACTGGGAGCTATCGGGCACTTCGTCCAAATAATCGGTTTTAGAGCTAGAAATAGCAAGTTAAAAT
>ycf43|28|0
CAGTGATAGAGATACTGGGAGCTATAATCGGGGGCAGTTTCCGGTTTTAGAGCTAGAAATAGCAAGTTAAAAT
>slr0348|65|0
CAGTGATAGAGATACTGGGAGCTACCCCCATCACCTCTTCCCCAGTTTTAGAGCTAGAAATAGCAAGTTAAAAT
>slr0348|37|0
CAGTGATAGAGATACTGGGAGCTACCCCTTGCGATGGTAATTGTGTTTTAGAGCTAGAAATAGCAAGTTAAAAT
>pcnB|64|0
CAGTGATAGAGATACTGGGAGCTATGCGACTGCCGGGATGGAGTTGTTTTAGAGCTAGAAATAGCAAGTTAAAAT
>pcnB|17|0
CAGTGATAGAGATACTGGGAGCTACATCAAAGTCCGCCGTTTGAGTTTTAGAGCTAGAAATAGCAAGTTAAAAT
>yibO|19|0
CAGTGATAGAGATACTGGGAGCTATCTAGGATGACCAGAACCACCGGTTTTAGAGCTAGAAATAGCAAGTTAAAAT
>yibO|38|0
CAGTGATAGAGATACTGGGAGCTATCTGGGCGATAGCCCCAGCCATCTGTTTTAGAGCTAGAAATAGCAAGTTAAAAT
>pcr|34|0
CAGTGATAGAGATACTGGGAGCTATCCCACCCCGGAGGAGGCTCGTTTTAGAGCTAGAAATAGCAAGTTAAAAT
>pcr|46|0
CAGTGATAGAGATACTGGGAGCTAGCTCCGTATAATCCCACCCGTTTTAGAGCTAGAAATAGCAAGTTAAAAT
>HAGH1|11|0
CAGTGATAGAGATACTGGGAGCTAGTTATCGGCCAGGGCTGGTAAGGTTTTAGAGCTAGAAATAGCAAGTTAAAAT
>HAGH1|44|0
CAGTGATAGAGATACTGGGAGCTATTCCTCTGGCGATCATGGAGGGTTTTAGAGCTAGAAATAGCAAGTTAAAAT
>sll1257|264|20
CAGTGATAGAGATACTGGGAGCTATTGATGGAATGTCGAGGGAGTTTTAGAGCTAGAAATAGCAAGTTAAAAT
>sll1257|211|22
CAGTGATAGAGATACTGGGAGCTATGGCAGTTTTACGATGAATGTTTTAGAGCTAGAAATAGCAAGTTAAAAT
>sll1254|84|0
CAGTGATAGAGATACTGGGAGCTAACTGCCGTACTTTTACCAAGTTTTAGAGCTAGAAATAGCAAGTTAAAAT
>sll1254|55|0
CAGTGATAGAGATACTGGGAGCTAAATAGGGCCGCCTCTGCACGTTTTAGAGCTAGAAATAGCAAGTTAAAAT
>ctpB|27|0
CAGTGATAGAGATACTGGGAGCTAAGACTAAAGCGGCAACCAAGTTTTAGAGCTAGAAATAGCAAGTTAAAAT
>ctpB|6|0
CAGTGATAGAGATACTGGGAGCTAGGACGAAGACAAAGCAAATGGTTTTAGAGCTAGAAATAGCAAGTTAAAAT
>sll1252|65|0
CAGTGATAGAGATACTGGGAGCTAGGTACGCAGGGCCTGTTCCGCCGTTTTAGAGCTAGAAATAGCAAGTTAAAAT
>sll1252|31|0
CAGTGATAGAGATACTGGGAGCTACCCTGGCGATCGCCTCCCGGTCTGGTTTTAGAGCTAGAAATAGCAAGTTAAAAT
>sll1250|70|0
CAGTGATAGAGATACTGGGAGCTAGGGGCGGCTTCTCTTCCGGTAGTTTTAGAGCTAGAAATAGCAAGTTAAAAT
>sll1250|47|0
CAGTGATAGAGATACTGGGAGCTAGGCTAGAAACTCAGTCAGGGTTGTTTTAGAGCTAGAAATAGCAAGTTAAAAT
>sll1251|3|0
CAGTGATAGAGATACTGGGAGCTAGTACTGCGGGATGGGTGGGAGTTTTAGAGCTAGAAATAGCAAGTTAAAAT
>sll1251|36|0
CAGTGATAGAGATACTGGGAGCTACTATCAGGGCGGCACTCTAGGTTTTAGAGCTAGAAATAGCAAGTTAAAAT
>sll0096|68|0
CAGTGATAGAGATACTGGGAGCTATCCCGCACCAACACCCGCACCTCTGTTTTAGAGCTAGAAATAGCAAGTTAAAAT
>sll0096|22|0
CAGTGATAGAGATACTGGGAGCTACTACCCTTTTGCCCACGCCGCGTTTTAGAGCTAGAAATAGCAAGTTAAAAT
>sll0095|33|0
CAGTGATAGAGATACTGGGAGCTACGGGACAAACCCGACCAACTGAGGTTTTAGAGCTAGAAATAGCAAGTTAAAAT
>sll0095|18|0
CAGTGATAGAGATACTGGGAGCTACTGAGGGGTCGATCCGCCATGTTTTAGAGCTAGAAATAGCAAGTTAAAAT
>sll0094|8|0
CAGTGATAGAGATACTGGGAGCTATTTGCCAAGGGACGCATAGGTTTTAGAGCTAGAAATAGCAAGTTAAAAT
>sll0094|19|0
CAGTGATAGAGATACTGGGAGCTATCAATGAGGGATTTGCCAAGTTTTAGAGCTAGAAATAGCAAGTTAAAAT
>sll0092|498|3
CAGTGATAGAGATACTGGGAGCTATTCTAGTGATGATGCTATTGCGTTTTAGAGCTAGAAATAGCAAGTTAAAAT
>sll0092|403|2
CAGTGATAGAGATACTGGGAGCTACGTTACCCCATCGCAGTAAACATGTTTTAGAGCTAGAAATAGCAAGTTAAAAT
>sll1258|93|0
CAGTGATAGAGATACTGGGAGCTACTGCTCAGACCAAAGGAAATAGCGTTTTAGAGCTAGAAATAGCAAGTTAAAAT
>sll1258|23|0
CAGTGATAGAGATACTGGGAGCTATGCCTTGGGCAGCTTGAGCAGTTTTAGAGCTAGAAATAGCAAGTTAAAAT
>sll1329|10|0
CAGTGATAGAGATACTGGGAGCTACTGCCTGACAAGGGCAATAGTTTTAGAGCTAGAAATAGCAAGTTAAAAT
>sll1329|146|0
CAGTGATAGAGATACTGGGAGCTACCGTCGGCTTTGCGTTGGGCAGTTTTAGAGCTAGAAATAGCAAGTTAAAAT
>dnaX and dnaZ|20|0
CAGTGATAGAGATACTGGGAGCTAGCAATGGCTTGGTCTTGACCAGTTTTAGAGCTAGAAATAGCAAGTTAAAAT
>dnaX and dnaZ|37|0
CAGTGATAGAGATACTGGGAGCTATCGCCTGTTGGAGTAGAGCAAGTTTTAGAGCTAGAAATAGCAAGTTAAAAT
>sll5089|4|0
CAGTGATAGAGATACTGGGAGCTACAGGCTTCGACTGCTGGCTGTTTTAGAGCTAGAAATAGCAAGTTAAAAT
>sll5089|214|0
CAGTGATAGAGATACTGGGAGCTATGTCGATGTCCGGCAACAGACGTTTTAGAGCTAGAAATAGCAAGTTAAAAT
>Era|25|0
CAGTGATAGAGATACTGGGAGCTAGCCTGGGGAATAGTTGCAAGTTTTAGAGCTAGAAATAGCAAGTTAAAAT
>Era|10|0
CAGTGATAGAGATACTGGGAGCTAGTTGCAATGGTTGCGGTGGTGTGTTTTAGAGCTAGAAATAGCAAGTTAAAAT
>pknA|16|0
CAGTGATAGAGATACTGGGAGCTATTTAAACGGGCACAACCGGGGCGTTTTAGAGCTAGAAATAGCAAGTTAAAAT
>pknA|48|0
CAGTGATAGAGATACTGGGAGCTAGTATTGCGATTATCCAGGTCGTTTTAGAGCTAGAAATAGCAAGTTAAAAT
>sll5081|49|0
CAGTGATAGAGATACTGGGAGCTACTAGCTGATTCTATTTCTGGTTTTAGAGCTAGAAATAGCAAGTTAAAAT
>sll5081|35|0
CAGTGATAGAGATACTGGGAGCTATTTCTGAGGTAACGAGTCTTGTTTTAGAGCTAGAAATAGCAAGTTAAAAT
>slr0001|25|0
CAGTGATAGAGATACTGGGAGCTAGGCCGTGGGGAATTTTACGCAGGAGTTTTAGAGCTAGAAATAGCAAGTTAAAAT
>slr0001|42|0
CAGTGATAGAGATACTGGGAGCTACCACAGACGTAGAGGCCGTGGTTTTAGAGCTAGAAATAGCAAGTTAAAAT
>slr0006|70|0
CAGTGATAGAGATACTGGGAGCTACCATTGCTTCCTGCTCCAAGAGTTTTAGAGCTAGAAATAGCAAGTTAAAAT
>slr0006|46|0
CAGTGATAGAGATACTGGGAGCTATTGAATGGCAGGGATTGCTCGTTTTAGAGCTAGAAATAGCAAGTTAAAAT
>slr0007|10|0
CAGTGATAGAGATACTGGGAGCTATGACCACGGTAACGTCTGCGGGTTTTAGAGCTAGAAATAGCAAGTTAAAAT
>slr0007|55|0
CAGTGATAGAGATACTGGGAGCTATCTGGTAACTGTTGCTTAATGCGTTTTAGAGCTAGAAATAGCAAGTTAAAAT
>sll5084|296|0
CAGTGATAGAGATACTGGGAGCTACGGCCCGAAAGGTATCCCCATCAGTTTTAGAGCTAGAAATAGCAAGTTAAAAT
>sll5084|285|0
CAGTGATAGAGATACTGGGAGCTATCCCCATCATGGACTGAACCGTTTTAGAGCTAGAAATAGCAAGTTAAAAT
>slr1508|67|0
CAGTGATAGAGATACTGGGAGCTATGGCCCCGGTCTAGTAATGCATGTTTTAGAGCTAGAAATAGCAAGTTAAAAT
>slr1508|31|0
CAGTGATAGAGATACTGGGAGCTACCGTAGGTTACATTGCCGCAAAGTTTTAGAGCTAGAAATAGCAAGTTAAAAT
>sll0896|42|0
CAGTGATAGAGATACTGGGAGCTAGCCCAACCAATAATGGCTAAACCGTTTTAGAGCTAGAAATAGCAAGTTAAAAT
>sll0896|20|0
CAGTGATAGAGATACTGGGAGCTACCGGGGTCAATGCCCAACCAGCGTGTTTTAGAGCTAGAAATAGCAAGTTAAAAT
>galE2|52|0
CAGTGATAGAGATACTGGGAGCTATTACCGAGGTTAAAGATGTGTTTTAGAGCTAGAAATAGCAAGTTAAAAT
>galE2|4|0
CAGTGATAGAGATACTGGGAGCTAGTTAATCCGAGAACGTGGGCCTGTTTTAGAGCTAGAAATAGCAAGTTAAAAT
>sll0409|74|0
CAGTGATAGAGATACTGGGAGCTAGCCCCGTCGCCGTTGCCAAGTTTTAGAGCTAGAAATAGCAAGTTAAAAT
>sll0409|44|0
CAGTGATAGAGATACTGGGAGCTATGGGCTGTTACCACTGGCTTAGGCGTTTTAGAGCTAGAAATAGCAAGTTAAAAT
>slr1503|26|0
CAGTGATAGAGATACTGGGAGCTACCCATGGCCGGCCAAATAATTGTTTTAGAGCTAGAAATAGCAAGTTAAAAT
>slr1503|13|0
CAGTGATAGAGATACTGGGAGCTAATAATTAGGGAAGTATCTGGTTTTAGAGCTAGAAATAGCAAGTTAAAAT
>slr1505|28|0
CAGTGATAGAGATACTGGGAGCTATGAACGCCGGCATTGACGGGTTTTAGAGCTAGAAATAGCAAGTTAAAAT
>slr1505|13|0
CAGTGATAGAGATACTGGGAGCTATTGACGGGGGCTGAGGACTCGGGTTTTAGAGCTAGAAATAGCAAGTTAAAAT
>slr1506|71|0
CAGTGATAGAGATACTGGGAGCTAGTTGCTGGACTGGAGCAGTGTTTTAGAGCTAGAAATAGCAAGTTAAAAT
>slr1506|47|0
CAGTGATAGAGATACTGGGAGCTAAGAAACCTGAGCTAATTCTGTTTTAGAGCTAGAAATAGCAAGTTAAAAT
>slr1507|88|0
CAGTGATAGAGATACTGGGAGCTAATGTAGCTGCCTACTACTAGTTTTAGAGCTAGAAATAGCAAGTTAAAAT
>slr1507|125|0
CAGTGATAGAGATACTGGGAGCTAGGGGGAACCGCTTTTTGCCCGTTTTAGAGCTAGAAATAGCAAGTTAAAAT
>sll1433|43|0
CAGTGATAGAGATACTGGGAGCTATTTTCAATCTCCTGCATTTGTTTTAGAGCTAGAAATAGCAAGTTAAAAT
>sll1433|15|0
CAGTGATAGAGATACTGGGAGCTACTGACCACTGCCCGGAACCAGTTTTAGAGCTAGAAATAGCAAGTTAAAAT
>sll1436|97|23
CAGTGATAGAGATACTGGGAGCTAATGCGTAATATACGGCACTGTTTTAGAGCTAGAAATAGCAAGTTAAAAT
>sll1436|134|23
CAGTGATAGAGATACTGGGAGCTATGGCGACGCTCTACTTTTGTTGTTTTAGAGCTAGAAATAGCAAGTTAAAAT
>sll1437|264|20
CAGTGATAGAGATACTGGGAGCTATTGATGGAATGTCGAGGGAGTTTTAGAGCTAGAAATAGCAAGTTAAAAT
>sll1437|211|22
CAGTGATAGAGATACTGGGAGCTATGGCAGTTTTACGATGAATGTTTTAGAGCTAGAAATAGCAAGTTAAAAT
>sll7069|35|0
CAGTGATAGAGATACTGGGAGCTACTAAAGCTGTGGCCAGATTAGTTTTAGAGCTAGAAATAGCAAGTTAAAAT
>sll7069|19|0
CAGTGATAGAGATACTGGGAGCTATTACGGAGCAATGCACCCTGTTTTAGAGCTAGAAATAGCAAGTTAAAAT
>slr1501|34|0
CAGTGATAGAGATACTGGGAGCTAGCCAGAAATGGAATGTCAGCAGGTTTTAGAGCTAGAAATAGCAAGTTAAAAT
>slr1501|22|0
CAGTGATAGAGATACTGGGAGCTATGTCAGCAGTGGTTGCTTGACGTTTTAGAGCTAGAAATAGCAAGTTAAAAT
>sll1439|308|0
CAGTGATAGAGATACTGGGAGCTATCTGAATTATTTTCCCACGAAGTTTTAGAGCTAGAAATAGCAAGTTAAAAT
>sll1439|301|0
CAGTGATAGAGATACTGGGAGCTATTTTCCCACGAAAGGTCTTGTTTTAGAGCTAGAAATAGCAAGTTAAAAT
>dapA|33|0
CAGTGATAGAGATACTGGGAGCTAGGGGGTAACCATCGCAGTTAACACGTTTTAGAGCTAGAAATAGCAAGTTAAAAT
>dapA|22|0
CAGTGATAGAGATACTGGGAGCTAGTTAACACAGGGCCAAAGGGTTTTAGAGCTAGAAATAGCAAGTTAAAAT
>dapB|21|0
CAGTGATAGAGATACTGGGAGCTAGCCGCACCGTTCACTACCACGTTTTAGAGCTAGAAATAGCAAGTTAAAAT
>dapB|79|0
CAGTGATAGAGATACTGGGAGCTACCAATTGGAGATCGGGGGCTTGTTTTAGAGCTAGAAATAGCAAGTTAAAAT
>slr0285|65|0
CAGTGATAGAGATACTGGGAGCTACTGCTCATATAGATCCGAATCGGAGTTTTAGAGCTAGAAATAGCAAGTTAAAAT
>slr0285|102|0
CAGTGATAGAGATACTGGGAGCTACTTCTTTTTCAATTGGTTGATAGTTTTAGAGCTAGAAATAGCAAGTTAAAAT
>dapF|4|0
CAGTGATAGAGATACTGGGAGCTACCGTGGTATTTACTAAAGCTAAGTTTTAGAGCTAGAAATAGCAAGTTAAAAT
>dapF|23|0
CAGTGATAGAGATACTGGGAGCTATAAAGTCGTTGCCGAGACCGGTTTTAGAGCTAGAAATAGCAAGTTAAAAT
>sll0588|42|0
CAGTGATAGAGATACTGGGAGCTACTTGTTCAATGGTGTTTGCGTTTTAGAGCTAGAAATAGCAAGTTAAAAT
>sll0588|66|0
CAGTGATAGAGATACTGGGAGCTAGCTTCAGCTTCAACAACAGCGTTTTAGAGCTAGAAATAGCAAGTTAAAAT
>sll0623|43|0
CAGTGATAGAGATACTGGGAGCTAGTTTTCGACTTACCCAGGATAGCTGTTTTAGAGCTAGAAATAGCAAGTTAAAAT
>sll0623|78|0
CAGTGATAGAGATACTGGGAGCTATCCAGCCACTCAGGAACAGGTTTTAGAGCTAGAAATAGCAAGTTAAAAT
>slr7032|163|0
CAGTGATAGAGATACTGGGAGCTATAAGTTTGCCGAAATTCTGGTTTTAGAGCTAGAAATAGCAAGTTAAAAT
>slr7032|187|0
CAGTGATAGAGATACTGGGAGCTATTCCCTTGATTGTAGGGAATTTGTTTTAGAGCTAGAAATAGCAAGTTAAAAT
>sll8027|49|0
CAGTGATAGAGATACTGGGAGCTACCCGTCACACCACCAAAGATTAGTTTTAGAGCTAGAAATAGCAAGTTAAAAT
>sll8027|12|0
CAGTGATAGAGATACTGGGAGCTATTAGTGTCGATAACAACCCGGTTTTAGAGCTAGAAATAGCAAGTTAAAAT
>msrA2|16|0
CAGTGATAGAGATACTGGGAGCTACTGATGAGAAAGCTACCCAGTTTTAGAGCTAGAAATAGCAAGTTAAAAT
>msrA2|46|0
CAGTGATAGAGATACTGGGAGCTACCACTGGGTCGGGAATAACCTGTTTTAGAGCTAGAAATAGCAAGTTAAAAT
>slr0179|34|0
CAGTGATAGAGATACTGGGAGCTATTACCCAATTCATCCAGCCGTTTTAGAGCTAGAAATAGCAAGTTAAAAT
>slr0179|58|0
CAGTGATAGAGATACTGGGAGCTAACCCCCACCAGATCAGAAAGTTTTAGAGCTAGAAATAGCAAGTTAAAAT
>slr1436|28|0
CAGTGATAGAGATACTGGGAGCTATCTTGGTAGTACTGAAGCGGTTTTAGAGCTAGAAATAGCAAGTTAAAAT
>slr1436|71|0
CAGTGATAGAGATACTGGGAGCTATTGGTTGCCAATAACCGTAGGTTTTAGAGCTAGAAATAGCAAGTTAAAAT
>slr1437|66|0
CAGTGATAGAGATACTGGGAGCTACCGTTGGGCTTCTGCAAACCGACCGTTTTAGAGCTAGAAATAGCAAGTTAAAAT
>slr1437|23|0
CAGTGATAGAGATACTGGGAGCTACATAGGCGCATTTATGTTGGGTTTTAGAGCTAGAAATAGCAAGTTAAAAT
>slr1431|16|0
CAGTGATAGAGATACTGGGAGCTACGATTTGAGCCAACATCATGGGTTTTAGAGCTAGAAATAGCAAGTTAAAAT
>slr1431|5|0
CAGTGATAGAGATACTGGGAGCTACATCATGGGGGAAAGCAGTGTTTTAGAGCTAGAAATAGCAAGTTAAAAT
>ycf24|37|0
CAGTGATAGAGATACTGGGAGCTATGTTGGTGACAAAGCCATATTTGTGTTTTAGAGCTAGAAATAGCAAGTTAAAAT
>ycf24|23|0
CAGTGATAGAGATACTGGGAGCTATTTGTAGGGTTGGTTGACCGTTTTAGAGCTAGAAATAGCAAGTTAAAAT
>slr1438|106|0
CAGTGATAGAGATACTGGGAGCTATGGGCTGACCTTGAACGGTCCACTGTTTTAGAGCTAGAAATAGCAAGTTAAAAT
>slr1438|20|0
CAGTGATAGAGATACTGGGAGCTATGGTAGGTCAGCGGGCGATCGGTTTTAGAGCTAGAAATAGCAAGTTAAAAT
>ycf20|10|0
CAGTGATAGAGATACTGGGAGCTACTTCAACAATGGTATTTAATCGTTTTAGAGCTAGAAATAGCAAGTTAAAAT
>ycf20|22|0
CAGTGATAGAGATACTGGGAGCTAGTTGCTGGCCACGAACTTCAACAAGTTTTAGAGCTAGAAATAGCAAGTTAAAAT
>ycf23|11|0
CAGTGATAGAGATACTGGGAGCTAGGGCCTGGTGGAGTTGGGCAGTTTTAGAGCTAGAAATAGCAAGTTAAAAT
>ycf23|31|0
CAGTGATAGAGATACTGGGAGCTACCTTTAAGGCGGTACGATTTTCCAGTTTTAGAGCTAGAAATAGCAAGTTAAAAT
>ycf22|9|0
CAGTGATAGAGATACTGGGAGCTACGGATCCTTCTTTGATGGTGCGGTTTTAGAGCTAGAAATAGCAAGTTAAAAT
>ycf22|31|0
CAGTGATAGAGATACTGGGAGCTAGTCCCAACAGGGCAAACAGACCAAGTTTTAGAGCTAGAAATAGCAAGTTAAAAT
>slr5119|266|6
CAGTGATAGAGATACTGGGAGCTACGTTTCAGGTAGATGACGAATGTTTTAGAGCTAGAAATAGCAAGTTAAAAT
>slr5119|466|9
CAGTGATAGAGATACTGGGAGCTATCAGGGAGTCAGCGCGAATGTTTTAGAGCTAGAAATAGCAAGTTAAAAT
>todF|10|0
CAGTGATAGAGATACTGGGAGCTATGCCGGTGCGGGAAGGGTTAGTTTTAGAGCTAGAAATAGCAAGTTAAAAT
>todF|22|0
CAGTGATAGAGATACTGGGAGCTAGGTTGCTTCAGTAAATGCCGGTGGTTTTAGAGCTAGAAATAGCAAGTTAAAAT
>slr5116|8|0
CAGTGATAGAGATACTGGGAGCTACGCTGGTGTCAATGACAATTGTTTTAGAGCTAGAAATAGCAAGTTAAAAT
>slr5116|43|0
CAGTGATAGAGATACTGGGAGCTACTTGGCCCCTGAGAACCAATCAGTTTTAGAGCTAGAAATAGCAAGTTAAAAT
>TU1351 dsiR3|12|0
CAGTGATAGAGATACTGGGAGCTAGCGAAAGGCGATCGCCAGCCTAGTTTTAGAGCTAGAAATAGCAAGTTAAAAT
>TU1351 dsiR3|13|0
CAGTGATAGAGATACTGGGAGCTAGCGAAAGGCGATCGCCAGCCTGTTTTAGAGCTAGAAATAGCAAGTTAAAAT
>vapC2|9|0
CAGTGATAGAGATACTGGGAGCTAGTATATTTCTGTCTAGCAAATAGTTTTAGAGCTAGAAATAGCAAGTTAAAAT
>vapC2|106|0
CAGTGATAGAGATACTGGGAGCTACAAGCCACGATAATACTTGGTTTTAGAGCTAGAAATAGCAAGTTAAAAT
>asd|43|0
CAGTGATAGAGATACTGGGAGCTACGCTTGGAAGTGGAACCACCGGGTTTTAGAGCTAGAAATAGCAAGTTAAAAT
>asd|55|0
CAGTGATAGAGATACTGGGAGCTATTTCCTCTGCCCAACGCTTGGAAGGTTTTAGAGCTAGAAATAGCAAGTTAAAAT
>guaB|70|0
CAGTGATAGAGATACTGGGAGCTAGGGCTGGGTCTAAGGTCCGCACTCGTTTTAGAGCTAGAAATAGCAAGTTAAAAT
>guaB|31|0
CAGTGATAGAGATACTGGGAGCTATTTCGTCGATACCATAGGCTCGACGTTTTAGAGCTAGAAATAGCAAGTTAAAAT
>sll1924|248|0
CAGTGATAGAGATACTGGGAGCTATCGCCCCTACAATCTCATCCGTTTTAGAGCTAGAAATAGCAAGTTAAAAT
>sll1924|6|0
CAGTGATAGAGATACTGGGAGCTAGTTGTTTTGTTGACGGCTTTTGGTTTTAGAGCTAGAAATAGCAAGTTAAAAT
>sll1925|92|0
CAGTGATAGAGATACTGGGAGCTATCGTGGTCATTGACGGTGAAGGTTTTAGAGCTAGAAATAGCAAGTTAAAAT
>sll1925|69|0
CAGTGATAGAGATACTGGGAGCTAGGGGCCAAATTGCCCTTGGTAGGTGTTTTAGAGCTAGAAATAGCAAGTTAAAAT
>sll1926|36|0
CAGTGATAGAGATACTGGGAGCTAGTTTTGAGACAGGGTTAATTGGTTTTAGAGCTAGAAATAGCAAGTTAAAAT
>sll1926|47|0
CAGTGATAGAGATACTGGGAGCTATGATGTTAAGTTTTGAGACGTTTTAGAGCTAGAAATAGCAAGTTAAAAT
>sll1927|41|0
CAGTGATAGAGATACTGGGAGCTAGGTGGTGACAGTTCTTTTGCAGTTTTAGAGCTAGAAATAGCAAGTTAAAAT
>sll1927|60|0
CAGTGATAGAGATACTGGGAGCTACGGGGAAAGTCGCTAACGGCAGGGTTTTAGAGCTAGAAATAGCAAGTTAAAAT
>sll1920|76|0
CAGTGATAGAGATACTGGGAGCTAGACTGCACCCCCGGCACTTGTTTTAGAGCTAGAAATAGCAAGTTAAAAT
>sll1920|46|0
CAGTGATAGAGATACTGGGAGCTATCGCCCGTTCAATGCTGGAAGCACGTTTTAGAGCTAGAAATAGCAAGTTAAAAT
>sll1921|10|0
CAGTGATAGAGATACTGGGAGCTATTTCGCCTAGCAATCGGGAACAGGGTTTTAGAGCTAGAAATAGCAAGTTAAAAT
>sll1921|61|0
CAGTGATAGAGATACTGGGAGCTAGCAACCTGTATCTGGGCCTGTTTTAGAGCTAGAAATAGCAAGTTAAAAT
>slr1753|24|0
CAGTGATAGAGATACTGGGAGCTACTGGGGTTCAACACGGCTATCAGGTTTTAGAGCTAGAAATAGCAAGTTAAAAT
>slr1753|65|0
CAGTGATAGAGATACTGGGAGCTACGAACAAGCCAGTAAAGCTGTTTTAGAGCTAGAAATAGCAAGTTAAAAT
>slr1752|33|0
CAGTGATAGAGATACTGGGAGCTACCGTCGGATTCCGGATATAGATCGTTTTAGAGCTAGAAATAGCAAGTTAAAAT
>slr1752|13|0
CAGTGATAGAGATACTGGGAGCTATCGGGAAAGTCGAGGGGAAGTAGTTTTAGAGCTAGAAATAGCAAGTTAAAAT
>recF|28|0
CAGTGATAGAGATACTGGGAGCTACCTCTTCTTCGAGGTAATTGCGAAGTTTTAGAGCTAGAAATAGCAAGTTAAAAT
>recF|5|0
CAGTGATAGAGATACTGGGAGCTAGGCCCGTAAATAGAGTTTTTTCGTTTTAGAGCTAGAAATAGCAAGTTAAAAT
>recG|42|0
CAGTGATAGAGATACTGGGAGCTACGGTCAAAGCCTTTTGTAAACGGTTTTAGAGCTAGAAATAGCAAGTTAAAAT
>recG|110|0
CAGTGATAGAGATACTGGGAGCTAACAGAGGAAGTCGCCAAAGGTTTTAGAGCTAGAAATAGCAAGTTAAAAT
>recR|36|0
CAGTGATAGAGATACTGGGAGCTAGTAAACAGCCGTGGAAACCAAGTTTTAGAGCTAGAAATAGCAAGTTAAAAT
>recR|22|0
CAGTGATAGAGATACTGGGAGCTAACCAAGGGCCTGTGGGCAGGTTTTAGAGCTAGAAATAGCAAGTTAAAAT
>carA|21|0
CAGTGATAGAGATACTGGGAGCTATCCAAGGCTGTGCTCCTTTGCCGTTTTAGAGCTAGAAATAGCAAGTTAAAAT
>carA|39|0
CAGTGATAGAGATACTGGGAGCTAGTCCTTGGAGTCTTATCCAGTTTTAGAGCTAGAAATAGCAAGTTAAAAT
>ssl0438|78|0
CAGTGATAGAGATACTGGGAGCTAGGTAATATCTCGAGGAGCAGTGTTTTAGAGCTAGAAATAGCAAGTTAAAAT
>ssl0438|62|0
CAGTGATAGAGATACTGGGAGCTAGCAGTGGGTGTTCCTGTCTGAGTTTTAGAGCTAGAAATAGCAAGTTAAAAT
>SyR3|63|0
CAGTGATAGAGATACTGGGAGCTAAAGTAGGCTGTGGTTCCCTGTTTTAGAGCTAGAAATAGCAAGTTAAAAT
>SyR3|39|0
CAGTGATAGAGATACTGGGAGCTAACAGTCTTCCCTACCCCACGTTTTAGAGCTAGAAATAGCAAGTTAAAAT
>glyQ|111|0
CAGTGATAGAGATACTGGGAGCTATCGCCCGTAGAAAGGTGTGGTTTTAGAGCTAGAAATAGCAAGTTAAAAT
>glyQ|71|0
CAGTGATAGAGATACTGGGAGCTAGCGCCTTTTTCCGTGTCAAAGGGTGTTTTAGAGCTAGAAATAGCAAGTTAAAAT
>SyR6|48|0
CAGTGATAGAGATACTGGGAGCTACCAAATGTTGTTGTTGCTTGGTTTTAGAGCTAGAAATAGCAAGTTAAAAT
>SyR7|153|0
CAGTGATAGAGATACTGGGAGCTATGTTTTTACTGGTCATTACGTTTTAGAGCTAGAAATAGCAAGTTAAAAT
>SyR7|92|0
CAGTGATAGAGATACTGGGAGCTAGTGATGCAAGCACCCATGGGGTTTTAGAGCTAGAAATAGCAAGTTAAAAT
>SyR5|42|0
CAGTGATAGAGATACTGGGAGCTACGGTAATCAGATTTTCGTGTGTGGTTTTAGAGCTAGAAATAGCAAGTTAAAAT
>SyR5|39|0
CAGTGATAGAGATACTGGGAGCTATCAGATTTTCGTGTGTGAGGGTTTTAGAGCTAGAAATAGCAAGTTAAAAT
>slr0590|65|0
CAGTGATAGAGATACTGGGAGCTACTCTCCACTGTTTCCACCTGGGAGGTTTTAGAGCTAGAAATAGCAAGTTAAAAT
>slr0590|43|0
CAGTGATAGAGATACTGGGAGCTAGCGGAGCCAGAGCCTCAGGGCAGGTTTTAGAGCTAGAAATAGCAAGTTAAAAT
>moaE|33|0
CAGTGATAGAGATACTGGGAGCTATTAAAGGTTGGGTATTGATGTTTTAGAGCTAGAAATAGCAAGTTAAAAT
>moaE|44|0
CAGTGATAGAGATACTGGGAGCTACTGTAAAGCTGAAATTAAAGGTGTTTTAGAGCTAGAAATAGCAAGTTAAAAT
>SyR9|57|0
CAGTGATAGAGATACTGGGAGCTATCATAGCGGTCTAACCATAGTTTTAGAGCTAGAAATAGCAAGTTAAAAT
>SyR9|23|0
CAGTGATAGAGATACTGGGAGCTATCCAGTTGATTTAGTAATCTACAGTTTTAGAGCTAGAAATAGCAAGTTAAAAT
>moaC|8|0
CAGTGATAGAGATACTGGGAGCTACGGGGCTGTTGATTTTCGTCAAGAGTTTTAGAGCTAGAAATAGCAAGTTAAAAT
>moaC|31|0
CAGTGATAGAGATACTGGGAGCTACTTTTTGACTAATGTCCACCATACGTTTTAGAGCTAGAAATAGCAAGTTAAAAT
>moaA|36|0
CAGTGATAGAGATACTGGGAGCTATCAACTAAGGTCTTAGACATGTTTTAGAGCTAGAAATAGCAAGTTAAAAT
>moaA|7|0
CAGTGATAGAGATACTGGGAGCTATGCTAATTCTACCAGGCATAGAAGTTTTAGAGCTAGAAATAGCAAGTTAAAAT
>dfp|49|0
CAGTGATAGAGATACTGGGAGCTACACCACCTCACAGATTTTATGTTTTAGAGCTAGAAATAGCAAGTTAAAAT
>dfp|20|0
CAGTGATAGAGATACTGGGAGCTATGCCGCCACCCACCCCGATTGTTTTAGAGCTAGAAATAGCAAGTTAAAAT
>dfr|88|0
CAGTGATAGAGATACTGGGAGCTAGGTGGCCGCGGCCATCAACCGTTTTAGAGCTAGAAATAGCAAGTTAAAAT
>dfr|100|0
CAGTGATAGAGATACTGGGAGCTAGGGACACCACCAAGGTGGCCGGTTTTAGAGCTAGAAATAGCAAGTTAAAAT
>sll0238|74|0
CAGTGATAGAGATACTGGGAGCTAGCCCCAATGACCAGGGCCAACAGTGTTTTAGAGCTAGAAATAGCAAGTTAAAAT
>sll0238|85|0
CAGTGATAGAGATACTGGGAGCTATGCCCATGAAAGCCCCAATGACCAGTTTTAGAGCTAGAAATAGCAAGTTAAAAT
>slr0455|85|0
CAGTGATAGAGATACTGGGAGCTATTGGCTGTTTCGGCGGCATGTTTTAGAGCTAGAAATAGCAAGTTAAAAT
>slr0455|103|0
CAGTGATAGAGATACTGGGAGCTACCCAATTCTTTGATATTGCTATGTTTTAGAGCTAGAAATAGCAAGTTAAAAT
>slr0598|20|0
CAGTGATAGAGATACTGGGAGCTACCCCATTTATCCACAATCAACGTTTTAGAGCTAGAAATAGCAAGTTAAAAT
>slr0598|4|0
CAGTGATAGAGATACTGGGAGCTATCAACTGGTGTAACTGTTTACGTTTTAGAGCTAGAAATAGCAAGTTAAAAT
>slr0599|94|0
CAGTGATAGAGATACTGGGAGCTATTTCCGGGCGGAGGGCATGTGTTTTAGAGCTAGAAATAGCAAGTTAAAAT
>slr0599|7|0
CAGTGATAGAGATACTGGGAGCTATTGTTGAGTAGTTTGAGTGGTTTTAGAGCTAGAAATAGCAAGTTAAAAT
>guaA|21|0
CAGTGATAGAGATACTGGGAGCTAGCCTGGTCGCTTACAACGGGGTTTTAGAGCTAGAAATAGCAAGTTAAAAT
>guaA|7|0
CAGTGATAGAGATACTGGGAGCTAACGGGGGGAACGGGGATTTGTTTTAGAGCTAGAAATAGCAAGTTAAAAT
>nCl0710 (CoiR1)|38|0
CAGTGATAGAGATACTGGGAGCTAGGCAAATAAACCCTCGGGGGTTTTAGAGCTAGAAATAGCAAGTTAAAAT
>nCl0710 (CoiR1)|23|0
CAGTGATAGAGATACTGGGAGCTACCCTCGGGGCGGCAGACACTTCTAGTTTTAGAGCTAGAAATAGCAAGTTAAAAT
>slr0594|128|0
CAGTGATAGAGATACTGGGAGCTAGTGGCCAACTCCTGGGCTCCCGTTTTAGAGCTAGAAATAGCAAGTTAAAAT
>slr0594|31|0
CAGTGATAGAGATACTGGGAGCTATTAGCCAGCAACATGCTAGGTTTTAGAGCTAGAAATAGCAAGTTAAAAT
>slr0596|40|0
CAGTGATAGAGATACTGGGAGCTAATATCGGTCCACGTTAGGTGTTTTAGAGCTAGAAATAGCAAGTTAAAAT
>slr0596|6|0
CAGTGATAGAGATACTGGGAGCTACGCTGGGGGGGAATAAGGGCGGAGTTTTAGAGCTAGAAATAGCAAGTTAAAAT
>groEL-2|16|0
CAGTGATAGAGATACTGGGAGCTAGCGTCTGGATTCATCCTTAAGTTTTAGAGCTAGAAATAGCAAGTTAAAAT
>groEL-2|31|0
CAGTGATAGAGATACTGGGAGCTATCCCCGCTTCCAAAGAGCGTCGTTTTAGAGCTAGAAATAGCAAGTTAAAAT
>slr0459|54|0
CAGTGATAGAGATACTGGGAGCTACCCCTGTTAAACGGTAAGGGTTTTAGAGCTAGAAATAGCAAGTTAAAAT
>slr0459|15|0
CAGTGATAGAGATACTGGGAGCTACTTATCCCAAAGATATTGCACGTTTTAGAGCTAGAAATAGCAAGTTAAAAT
>slr0458|52|0
CAGTGATAGAGATACTGGGAGCTAGGCTTGGTAGTTAGCTTCTTGTTTTAGAGCTAGAAATAGCAAGTTAAAAT
>slr0458|29|0
CAGTGATAGAGATACTGGGAGCTAGTCGATTAATACTCCATCGGTTTTAGAGCTAGAAATAGCAAGTTAAAAT
>slr0592|48|0
CAGTGATAGAGATACTGGGAGCTAGAACAAGATTGTGGAGGAAGTTTTAGAGCTAGAAATAGCAAGTTAAAAT
>slr0592|10|0
CAGTGATAGAGATACTGGGAGCTACTGCCAGATTTGGGCAAAGATTGGTTTTAGAGCTAGAAATAGCAAGTTAAAAT
>slr0593|106|0
CAGTGATAGAGATACTGGGAGCTAGCCACAGCAATTAAAGCCCCCAGTTTTAGAGCTAGAAATAGCAAGTTAAAAT
>slr0593|157|0
CAGTGATAGAGATACTGGGAGCTACTACCAAAGGCCATCACTGGTTTTAGAGCTAGAAATAGCAAGTTAAAAT
>ssr0657|22|0
CAGTGATAGAGATACTGGGAGCTAGTTCGGGGTGACTGACGAGGGAGGGTTTTAGAGCTAGAAATAGCAAGTTAAAAT
>ssr0657|6|0
CAGTGATAGAGATACTGGGAGCTAGGGAGGAGGTTTGGGAAGCAAAGTTTTAGAGCTAGAAATAGCAAGTTAAAAT
>ssr1499|20|0
CAGTGATAGAGATACTGGGAGCTATTGCAAAGTTTCCGTAGTTGTTTTAGAGCTAGAAATAGCAAGTTAAAAT
>ssr1499|69|0
CAGTGATAGAGATACTGGGAGCTACTTATCGATGGTGCGACGCACGTTTTAGAGCTAGAAATAGCAAGTTAAAAT
>slr0756|33|0
CAGTGATAGAGATACTGGGAGCTAGTCTATGGGCAACGTGTTCGTTTTAGAGCTAGAAATAGCAAGTTAAAAT
>slr0756|138|0
CAGTGATAGAGATACTGGGAGCTAACAGGCAATCAATCCGCTCGTTTTAGAGCTAGAAATAGCAAGTTAAAAT
>slr0757|107|0
CAGTGATAGAGATACTGGGAGCTACTTTGAGGGCATAAACTCCCGTTTTAGAGCTAGAAATAGCAAGTTAAAAT
>slr0757|53|0
CAGTGATAGAGATACTGGGAGCTATTTTTAAGGCCCGCACAGAGTTGGTTTTAGAGCTAGAAATAGCAAGTTAAAAT
>slr0651|8|0
CAGTGATAGAGATACTGGGAGCTATGGATTTAACAGTGTCAATTGTTTTAGAGCTAGAAATAGCAAGTTAAAAT
>slr0651|28|0
CAGTGATAGAGATACTGGGAGCTACGGGAAAGCTGATTATCAAGTTTTAGAGCTAGAAATAGCAAGTTAAAAT
>slr0755|104|0
CAGTGATAGAGATACTGGGAGCTAGAAAGATAATACCCTTCTGGTTTTAGAGCTAGAAATAGCAAGTTAAAAT
>slr0755|21|0
CAGTGATAGAGATACTGGGAGCTAGACAAACGATCCCTGCGGAAGTTTTAGAGCTAGAAATAGCAAGTTAAAAT
>slr0751|60|0
CAGTGATAGAGATACTGGGAGCTATTGACCAATAGGCTAGCCAAGTTTTAGAGCTAGAAATAGCAAGTTAAAAT
>slr0751|71|0
CAGTGATAGAGATACTGGGAGCTAGGCCAAAGGGACATTGACCAATGTTTTAGAGCTAGAAATAGCAAGTTAAAAT
>slr0758|32|0
CAGTGATAGAGATACTGGGAGCTACTCCCTTCCTTGGCACATCGGTTTTAGAGCTAGAAATAGCAAGTTAAAAT
>slr0758|97|0
CAGTGATAGAGATACTGGGAGCTACGGCCAATGGGTAAACCGCCGTGTTTTAGAGCTAGAAATAGCAAGTTAAAAT
>ubiX|122|0
CAGTGATAGAGATACTGGGAGCTATTTTGTTCCGCTTGCCAAACTGTTTTAGAGCTAGAAATAGCAAGTTAAAAT
>ubiX|52|0
CAGTGATAGAGATACTGGGAGCTAGTAAATGCTTGATGGCTCTGAGTTTTAGAGCTAGAAATAGCAAGTTAAAAT
>slr2025|35|0
CAGTGATAGAGATACTGGGAGCTAGGGGTCATTTCATCCATGGTGGTTTTAGAGCTAGAAATAGCAAGTTAAAAT
>slr2025|21|0
CAGTGATAGAGATACTGGGAGCTATGGTGGGGTTGGCTAACTCGTTTTAGAGCTAGAAATAGCAAGTTAAAAT
>ubiH|19|0
CAGTGATAGAGATACTGGGAGCTATCGAATTGGTTATCAGTTAGTTTTAGAGCTAGAAATAGCAAGTTAAAAT
>ubiH|4|0
CAGTGATAGAGATACTGGGAGCTAGTTATGGAAGCGGCTACAAGTTTTAGAGCTAGAAATAGCAAGTTAAAAT
>ubiA|22|0
CAGTGATAGAGATACTGGGAGCTATGATTGTTAACCAGAGGGGCGGTTTTAGAGCTAGAAATAGCAAGTTAAAAT
>ubiA|7|0
CAGTGATAGAGATACTGGGAGCTAGGGGCGGGGAAGATGGGGTTTGTTTTAGAGCTAGAAATAGCAAGTTAAAAT
>slr6084|8|1
CAGTGATAGAGATACTGGGAGCTAGGCAGGCAACGTAAATTTCAGTTTTAGAGCTAGAAATAGCAAGTTAAAAT
>slr6084|25|1
CAGTGATAGAGATACTGGGAGCTATCCATTGTTATAACTAGCAGTTTTAGAGCTAGAAATAGCAAGTTAAAAT
>aat|58|0
CAGTGATAGAGATACTGGGAGCTAGCCCAATCCATGGCGGTCGTGTTTTAGAGCTAGAAATAGCAAGTTAAAAT
>aat|22|0
CAGTGATAGAGATACTGGGAGCTACCCTGGGCATATTGAGCAAGTTTTAGAGCTAGAAATAGCAAGTTAAAAT
>slr0698|41|0
CAGTGATAGAGATACTGGGAGCTACCCTGGGCTAAATCCCGCCAGGTTTTAGAGCTAGAAATAGCAAGTTAAAAT
>slr0698|58|0
CAGTGATAGAGATACTGGGAGCTACCTTGACGGTACAAATAACCCTGTTTTAGAGCTAGAAATAGCAAGTTAAAAT
>lepA|11|0
CAGTGATAGAGATACTGGGAGCTAATTGCGGATGCGGCTAACGGTTTTAGAGCTAGAAATAGCAAGTTAAAAT
>lepA|47|0
CAGTGATAGAGATACTGGGAGCTAGGTGGATTTACCGTGGTCAATGGTTTTAGAGCTAGAAATAGCAAGTTAAAAT
>hofG2|40|0
CAGTGATAGAGATACTGGGAGCTACCACCTTCTGCCCGTTTTTGTTTTAGAGCTAGAAATAGCAAGTTAAAAT
>hofG2|67|0
CAGTGATAGAGATACTGGGAGCTAACAACCAGCAGTTCGATTAGTTTTAGAGCTAGAAATAGCAAGTTAAAAT
>ams1|18|0
CAGTGATAGAGATACTGGGAGCTATACTAATTTCCGGCAGTAAGTTTTAGAGCTAGAAATAGCAAGTTAAAAT
>ams1|43|0
CAGTGATAGAGATACTGGGAGCTACGCCTTAGTTGTTCCAGCACCAGTTTTAGAGCTAGAAATAGCAAGTTAAAAT
>sll5035|34|0
CAGTGATAGAGATACTGGGAGCTATTCTGACAAACGCTCAAAGTGTTTTAGAGCTAGAAATAGCAAGTTAAAAT
>sll5035|23|0
CAGTGATAGAGATACTGGGAGCTACGCTCAAAGTTGGGCGGATTTGTTTTAGAGCTAGAAATAGCAAGTTAAAAT
>lim17|26|0
CAGTGATAGAGATACTGGGAGCTAGCAAACGGCGGGCCTGGTCTGTTTTAGAGCTAGAAATAGCAAGTTAAAAT
>lim17|37|0
CAGTGATAGAGATACTGGGAGCTATGGCTTTTTCGTAGAGCAAACGGCGTTTTAGAGCTAGAAATAGCAAGTTAAAAT
>slr0249|27|0
CAGTGATAGAGATACTGGGAGCTATCAAAGCCCCAGCGCCAACCGTTTTAGAGCTAGAAATAGCAAGTTAAAAT
>slr0249|109|0
CAGTGATAGAGATACTGGGAGCTATGGAAATCGGCAAACTCATCTTGTTTTAGAGCTAGAAATAGCAAGTTAAAAT
>slr0364|3|0
CAGTGATAGAGATACTGGGAGCTAGGACGAACAAGGTCGAGTTGTTTTAGAGCTAGAAATAGCAAGTTAAAAT
>slr0364|23|0
CAGTGATAGAGATACTGGGAGCTACCCCCATGGAACACCCGGGAATCGGTTTTAGAGCTAGAAATAGCAAGTTAAAAT
>sll5123|3|0
CAGTGATAGAGATACTGGGAGCTATTTCTGGTAGCACGTTGGCGTTTTAGAGCTAGAAATAGCAAGTTAAAAT
>sll5123|29|0
CAGTGATAGAGATACTGGGAGCTAAACCGTTCGCCGACTGGGGGTTTTAGAGCTAGAAATAGCAAGTTAAAAT
>sll5060|70|0
CAGTGATAGAGATACTGGGAGCTATTGCCTCATCCACAGTGCCCAGTTTTAGAGCTAGAAATAGCAAGTTAAAAT
>sll5060|46|0
CAGTGATAGAGATACTGGGAGCTAATGTCCATCTTGGCTAATGGTTTTAGAGCTAGAAATAGCAAGTTAAAAT
>dnaK3|98|0
CAGTGATAGAGATACTGGGAGCTACCCACAATGCTGGGGGTGGTAGTTTTAGAGCTAGAAATAGCAAGTTAAAAT
>dnaK3|31|0
CAGTGATAGAGATACTGGGAGCTACACAGAAGCACAACTGTTGGGTTTTAGAGCTAGAAATAGCAAGTTAAAAT
>slr1916|32|0
CAGTGATAGAGATACTGGGAGCTATCAGAGCCAGATTGTTGATAGGTTTTAGAGCTAGAAATAGCAAGTTAAAAT
>slr1916|101|0
CAGTGATAGAGATACTGGGAGCTAGGGCAACCAGTAATGGTGACTAGTTTTAGAGCTAGAAATAGCAAGTTAAAAT
>slr1913|22|0
CAGTGATAGAGATACTGGGAGCTAGGGGGGGAGTGGGACGAACAGTGAGTTTTAGAGCTAGAAATAGCAAGTTAAAAT
>slr1913|7|0
CAGTGATAGAGATACTGGGAGCTAGTGATGGCTTTGCTTTTCGGTTTTAGAGCTAGAAATAGCAAGTTAAAAT
>slr1440|85|0
CAGTGATAGAGATACTGGGAGCTATCGGTTTCTCTGCCGGCCTGTTTTAGAGCTAGAAATAGCAAGTTAAAAT
>slr1440|23|0
CAGTGATAGAGATACTGGGAGCTATATCATTAACGGGGATAGCGGTTTTAGAGCTAGAAATAGCAAGTTAAAAT
>slr1442|11|0
CAGTGATAGAGATACTGGGAGCTATCTGGTAATCCCGGGCATCACGGGTTTTAGAGCTAGAAATAGCAAGTTAAAAT
>slr1442|76|0
CAGTGATAGAGATACTGGGAGCTAGGGGGCTTAAACTCCAGTCCCGTTTTAGAGCTAGAAATAGCAAGTTAAAAT
>sll1491|91|0
CAGTGATAGAGATACTGGGAGCTAGGGGTGCTGGCATTAGCGTGTTTTAGAGCTAGAAATAGCAAGTTAAAAT
>sll1491|78|0
CAGTGATAGAGATACTGGGAGCTATTAGCGTGGGCATTCTCGCCGTTTTAGAGCTAGAAATAGCAAGTTAAAAT
>recQ|66|0
CAGTGATAGAGATACTGGGAGCTAGGCAATCAATTACTTCTCCCTGGTTTTAGAGCTAGAAATAGCAAGTTAAAAT
>recQ|53|0
CAGTGATAGAGATACTGGGAGCTACTTCTCCCTGGGGATAGCGAAAGGTTTTAGAGCTAGAAATAGCAAGTTAAAAT
>sll0273|11|0
CAGTGATAGAGATACTGGGAGCTATTAATGTCGGCGAGGAGCACAGTTTTAGAGCTAGAAATAGCAAGTTAAAAT
>sll0273|38|0
CAGTGATAGAGATACTGGGAGCTAGCTCCGGCTCGGTGGGCAGACTCGTTTTAGAGCTAGAAATAGCAAGTTAAAAT
>sll0272|58|0
CAGTGATAGAGATACTGGGAGCTAGCTTTCTTTTCAGCGGGGGCTTGTTTTAGAGCTAGAAATAGCAAGTTAAAAT
>sll0272|13|0
CAGTGATAGAGATACTGGGAGCTAGGCGATCGCCATATACGTAAAGTTTTAGAGCTAGAAATAGCAAGTTAAAAT
>nrtC2|43|0
CAGTGATAGAGATACTGGGAGCTATGTATTCACCTCCATCGGTGAGTTTTAGAGCTAGAAATAGCAAGTTAAAAT
>nrtC2|71|0
CAGTGATAGAGATACTGGGAGCTATTTCCAAGTTAATCCCCTTGGTTTTAGAGCTAGAAATAGCAAGTTAAAAT
>map1|3|0
CAGTGATAGAGATACTGGGAGCTAGTTTCCATGGGAATATCCTGTTTTAGAGCTAGAAATAGCAAGTTAAAAT
>map1|14|0
CAGTGATAGAGATACTGGGAGCTACTTCCTCCAAAGTTTCCATGTTTTAGAGCTAGAAATAGCAAGTTAAAAT
>sll0274|40|0
CAGTGATAGAGATACTGGGAGCTATCGCCTTCCATGGGAATAGATTGGGTTTTAGAGCTAGAAATAGCAAGTTAAAAT
>sll0274|70|0
CAGTGATAGAGATACTGGGAGCTACTGGGGCTTTTCCCTCTGGACCCGTTTTAGAGCTAGAAATAGCAAGTTAAAAT
>ssl2069|43|0
CAGTGATAGAGATACTGGGAGCTAGCCCAGCAGCACCAGGAATACATGTTTTAGAGCTAGAAATAGCAAGTTAAAAT
>ssl2069|103|0
CAGTGATAGAGATACTGGGAGCTATAGCCCAAAGGAATACCAGGTTTTAGAGCTAGAAATAGCAAGTTAAAAT
>ssr3122|32|0
CAGTGATAGAGATACTGGGAGCTACTTCGGCATCAGGTAGGGCGGCTGTTTTAGAGCTAGAAATAGCAAGTTAAAAT
>ssr3122|45|0
CAGTGATAGAGATACTGGGAGCTATTGACCATTACTTCGGCATCGTTTTAGAGCTAGAAATAGCAAGTTAAAAT
>queA|58|0
CAGTGATAGAGATACTGGGAGCTATCCCGGGGAACGGCGGGGGTTTGTTTTAGAGCTAGAAATAGCAAGTTAAAAT
>queA|5|0
CAGTGATAGAGATACTGGGAGCTAACTACTAAGATATTTGTCCGTTTTAGAGCTAGAAATAGCAAGTTAAAAT
>slr7015|34|0
CAGTGATAGAGATACTGGGAGCTACGACGGTGGCAGTATTCCCGTTTTAGAGCTAGAAATAGCAAGTTAAAAT
>slr7015|15|0
CAGTGATAGAGATACTGGGAGCTATTCCCAGGCATTTAAGTAAGCTAAGTTTTAGAGCTAGAAATAGCAAGTTAAAAT
>ctaE2|33|0
CAGTGATAGAGATACTGGGAGCTATCCGGTTCCTGTTCTTCCGTGTTTTAGAGCTAGAAATAGCAAGTTAAAAT
>ctaE2|51|0
CAGTGATAGAGATACTGGGAGCTAAACCAAAGCCTAAATTATCGTTTTAGAGCTAGAAATAGCAAGTTAAAAT
>sll0318|32|0
CAGTGATAGAGATACTGGGAGCTAGACGACGAACTTCCGTTTCTGTTTTAGAGCTAGAAATAGCAAGTTAAAAT
>sll0318|5|0
CAGTGATAGAGATACTGGGAGCTACTGCCTTGATAGGTTCCCTGGGTTTTAGAGCTAGAAATAGCAAGTTAAAAT
>sll0319|17|0
CAGTGATAGAGATACTGGGAGCTACGGCCATGGCTAGGAAGGGGTGTGTTTTAGAGCTAGAAATAGCAAGTTAAAAT
>sll0319|29|0
CAGTGATAGAGATACTGGGAGCTATAGCCCCGACGGCCATGGCTGTTTTAGAGCTAGAAATAGCAAGTTAAAAT
>slr7012|99|0
CAGTGATAGAGATACTGGGAGCTACTCCATCCGTTTGAAACACGTTTTAGAGCTAGAAATAGCAAGTTAAAAT
>slr7012|39|0
CAGTGATAGAGATACTGGGAGCTATAGTGACCGGATGCAAGGCGGTTTTAGAGCTAGAAATAGCAAGTTAAAAT
>sll0649|152|0
CAGTGATAGAGATACTGGGAGCTATTAAATCTGGAACCTGTTCCGTTTTAGAGCTAGAAATAGCAAGTTAAAAT
>sll0649|121|0
CAGTGATAGAGATACTGGGAGCTATTCTTAAACCAGTTTCTCCATCATGTTTTAGAGCTAGAAATAGCAAGTTAAAAT
>sll0862|96|0
CAGTGATAGAGATACTGGGAGCTAGTTTTCCCAATTTGCCAAAGTTTTAGAGCTAGAAATAGCAAGTTAAAAT
>sll0862|128|0
CAGTGATAGAGATACTGGGAGCTAGGGGCCATCAGCACCACCGACGTTTTAGAGCTAGAAATAGCAAGTTAAAAT
>sll0863|36|0
CAGTGATAGAGATACTGGGAGCTAGGCGGGTTTACTTAAACACTGGTCGTTTTAGAGCTAGAAATAGCAAGTTAAAAT
>sll0863|21|0
CAGTGATAGAGATACTGGGAGCTACTGGTCGGGCATTAAACGATGGTTTTAGAGCTAGAAATAGCAAGTTAAAAT
>sll0860|202|0
CAGTGATAGAGATACTGGGAGCTATAACGGGTGGCATCGTCCTGTTTTAGAGCTAGAAATAGCAAGTTAAAAT
>sll0860|52|0
CAGTGATAGAGATACTGGGAGCTATTCCTACCAGCATATCGAGCTAGTTTTAGAGCTAGAAATAGCAAGTTAAAAT
>sll0861|3|0
CAGTGATAGAGATACTGGGAGCTACCGCGCTCTTCTAAGATTTCCATGTTTTAGAGCTAGAAATAGCAAGTTAAAAT
>sll0861|54|0
CAGTGATAGAGATACTGGGAGCTACTGGTCCAAATTTTGACTTTGGTTTTAGAGCTAGAAATAGCAAGTTAAAAT
>sll0310|25|0
CAGTGATAGAGATACTGGGAGCTACGGGCGATCGGCAACTGCCAGTTTTAGAGCTAGAAATAGCAAGTTAAAAT
>sll0310|14|0
CAGTGATAGAGATACTGGGAGCTATCGGCAACTGCCATGGGACGAATAGTTTTAGAGCTAGAAATAGCAAGTTAAAAT
>sll0867|74|0
CAGTGATAGAGATACTGGGAGCTACGTCGATAAAGCATAGGGTTGGTTTTAGAGCTAGAAATAGCAAGTTAAAAT
>sll0867|51|0
CAGTGATAGAGATACTGGGAGCTAAATTTGCGGAACTGCGATCGTTTTAGAGCTAGAAATAGCAAGTTAAAAT
>sll0864|35|0
CAGTGATAGAGATACTGGGAGCTACCGTTCCCCATGGCGATAAATTGTTTTAGAGCTAGAAATAGCAAGTTAAAAT
>sll0864|253|0
CAGTGATAGAGATACTGGGAGCTACCCTTTTTGGCGGCAATCTTTTTGTTTTAGAGCTAGAAATAGCAAGTTAAAAT
>sll0641|19|0
CAGTGATAGAGATACTGGGAGCTAGTGCGGCAGGCGATCGAGACGATGTTTTAGAGCTAGAAATAGCAAGTTAAAAT
>sll0641|4|0
CAGTGATAGAGATACTGGGAGCTACGATGGGCAAGATTTAGTTGTTTTAGAGCTAGAAATAGCAAGTTAAAAT
>slr0919|42|0
CAGTGATAGAGATACTGGGAGCTATTAACTTCCCTCAGACAAAGGTTTTAGAGCTAGAAATAGCAAGTTAAAAT
>slr0919|71|0
CAGTGATAGAGATACTGGGAGCTAGCCCCGGCCCTGGTCTTTACTAGTTTTAGAGCTAGAAATAGCAAGTTAAAAT
>slr0798|4|0
CAGTGATAGAGATACTGGGAGCTAGTTTTGAGCGGTGAAGATTGTTTTAGAGCTAGAAATAGCAAGTTAAAAT
>slr0798|15|0
CAGTGATAGAGATACTGGGAGCTACTTGCATTTGCTGAGTTTTGAGGTTTTAGAGCTAGAAATAGCAAGTTAAAAT
>nirA|19|0
CAGTGATAGAGATACTGGGAGCTACCATCTTTGGTTGCCTTAAGTTTTAGAGCTAGAAATAGCAAGTTAAAAT
>nirA|31|0
CAGTGATAGAGATACTGGGAGCTAGCCCGGACAGCCAAACCATCTTGTTTTAGAGCTAGAAATAGCAAGTTAAAAT
>slr0656|4|0
CAGTGATAGAGATACTGGGAGCTACTGTCAAACCAGAAGAATGGGACTGTTTTAGAGCTAGAAATAGCAAGTTAAAAT
>slr0656|61|0
CAGTGATAGAGATACTGGGAGCTACGGCTAAACGGTCCCACTGGGGTTGTTTTAGAGCTAGAAATAGCAAGTTAAAAT
>slr0793|60|0
CAGTGATAGAGATACTGGGAGCTACATGGGCTGTTACGAGATTGTTTTAGAGCTAGAAATAGCAAGTTAAAAT
>slr0793|28|0
CAGTGATAGAGATACTGGGAGCTAGGGTCAAACCCAGTGCCAGAAGTTTTAGAGCTAGAAATAGCAAGTTAAAAT
>slr0912|200|0
CAGTGATAGAGATACTGGGAGCTATTTTTCTGTTTCTTTAAGGTGAGTTTTAGAGCTAGAAATAGCAAGTTAAAAT
>slr0912|134|0
[truncated: 542,699 more chars]
