# Supplementary material for: Pooled CRISPRi screening of the cyanobacterium Synechocystis sp PCC 6803 for enhanced industrial phenotypes
Source: Nat Commun. 2020 Apr 3;11:1666. doi: 10.1038/s41467-020-15491-7 (PMC7125299; doi:10.1038/s41467-020-15491-7)
Supplement: Supplementary file 6 — Supplementary Data 2 [file 41467_2020_15491_MOESM6_ESM.txt]

entry_ID	RNA_ID	RNA_type	sequence
Entry1741	intern	sll0821	AGAAGAATTTGCTATTATTCTTTCCGAAACTAGCCTAGAAGGGGCAATCAATGTAACGGAAGCTCTCCAGGTGGAAGTGGCTAATTTGGCC
Entry999	intern	slr1512	AGTCTGCTGCTGCTAGTATTGAGGAATCGTTCAGCAAGCAACCCGTTGCCGCCGGGGATTATGGCGACCAAACGGATTATCCTCGTACCCGCCAAGAGTAT
Entry998	asRNA	sll1418-as	TAACCTGGGCTGCTAGCATAGTGCGGTGGTAAATAATCAACAGTCTAAA
Entry995	asRNA	slr1510-as	AGGGCGAGGGTGTTACCTTTATTAGACTCTTCACCAATGTTCAGCAGACCAACCTTGGGGCTATCAACCCCCAACACATATT
Entry994	asRNA	slr1507-as	CCACTCGTAGCTATAGCCTGGGGAGATCATCATGCCGTCAATGCCCAGGGTTTGCAGATAGTCAAAAAATGCCTGCATTTTTGCCACGTTG
Entry997	intern	slr1511	AGAAAATCATCAGTAATGTAGGGGAATACGGCAACACTTCGGCAGCTTCCATTCCCCTGGCTTTGGATCAAGCGGTGCGGGAAGGGAAAATTAAAGAGGGAGACCTAATCGCCCTGGCCGGCTTTGGGGCCGGCTTAACCTGGGCTGCTAGC
Entry996	intern	slr1510	ACGTACTTTCCGGTAATTTTGATGTGATTGTTTGTGATGGTTTTGTCGGCAATATTGTGCTTAAATTTGCCGAAGCGGTGGGGGAAATTTTACTGAGCATTGTTAAAGAAGAACTACCCAGGGGCTGGCGGGGCAAATTGGGGGCCATTATTTTAGCCCCCAACCTCAAAC
Entry991	ncRNA	ncl0750	AAGTTGGGCTGTAATATCTTGATTTAAATTGGATTGTCGTCCTAGCAGTGCCAACGACCAAATCCTGGTATCTACGATGACTTCCATTGGACAGTTCCCTGTTGTTTATAGTCATAATCAAGACCTTATTCTATTGTCCCAAATATATTGATGATTTTCAGTAATTTTTATTGTTCTAGGTACGCTTGT
Entry990	asRNA	ssl2781-as	AACTTCGTTGCTATACCATTTTTGGAAATCTTGAATGGTCATGAAACGGACTTCCTCTCGATGGCCATTGGCCAAAAACAGATGGATGGCAAA
Entry993	ncRNA	ncr0640	GTTTGTTAAATCGTAAAGTAGAGTTATGGCCGCAAATCCTTAAATCCTTAGAAAGCTTAATCTACCTAGGGACTACGGATAATTTCCCCCTCTAAAGAGTAATTCCACCGTTGTC
Entry992	ncRNA	ncl0760	ACATTGATAATCAGTAGTATTGATTAAAGTTTGACCATTCTGAATGAGAGCCTGAAGTTGGGCTGT
Entry1919	asRNA	sll0503-as2	TCTTTTTTGGCTGTAACTATGGTCAAGGAGAGGGGGACACAATTCTTTCTGGAGTTAATTTTTCCTGCAGTTCTTGCTTAATGCGGGCCATAACGGAATTTTGATCCAAAGAGTTGAGAATATCCCGCACCACTGTCCTTGGCCCCGTTTCTCCCCAGGCGGCCCCATTGGCTAAATAGGTTTTGGTCACTTGACCGATCGCCAAGGTGGACACTCCGGCCACACTAGCTTGGGTGAGGGCAACGGAAATATAGGGGGCCAAGGCCAATCCCCCGGTTAAGGGCACCGTCAAACCGAGTAAACCCTTGAGGGAACTAAGGCCCAACCCCGCCAAAAATTCGCTGGCAGTGATG
Entry1918	asRNA	sll0503-as	AATAACTCTTGTAATATCCCAGTTTATCAATCTTAGGGATGATTGTTTTCCTTCTTTTTTGGCTGTAACTATGGTCAAGGAGAGGGGGACACAATTCTTTCTGGAGTTAATTTTTCCTGCAGTTCTTGCTTAATGCGGGCCATAACGGAATTTTGATCCAAAGAGTTGAGAATATCCCGCACCACTGTCCTTGGCCCCGTTTCTCCCCAGGCGGCCCCATTGGCTAAATAGGTTTTGGTCACTTGACCGATCGCCAAGGTGGACACTCCGGCCACACTAGCTTGGGTGAGGGCAACGGAAATATAGGGGGCCAAGGCCAATCCCCCGGTTAAGGGCACCGTCAAACCGAGTAAACCCTTGAGGGAACTAAGGCCCAACCCCGCCAAAAATTCGCTGGCA…
Entry1917	ncRNA	ncl1620	ATCCCTAAGATTGATAAACTGGGATATTACAAGAGTTATTGATACTTTTAGGGTTTTGCTTT
Entry1916	asRNA	sll0505-as	GGGAGCAGGGAAGTAAGATCCGGGGGAAAGCCCGACATGGGTAAGGGGAGATGGTCGTTAGGGTGGGGG
Entry1915	asRNA	sll0505-as2	CTAGCAATTCCTTTAGTTTACTGCTAGTGAGGGGACGGTTGAGATTTCCCCCCTGGGCCAGGG
Entry1914	intern	sll0505	CCCTCACTAGCAGTAAACTAAAGGAATTGCTAGAAACTGAATATGCCCCCCCCACGGAGCGGGAGTCCGTTACCCCCCAACTTAGCCGCCTGAGCCGTAGCCTGAGTAACCAAAGTTGGGGAATACTCAGGCGTTTGCTTT
Entry1913	asRNA	slr0537-as	TTATAACGAATGTTATCCTAGGGCAGAATGGCTTGACTGACAATGGTTAGATTAATTTACCGGATGGAAACGAC
Entry1912	asRNA	slr0536-as2	CCGGGCAGAGGAGTTAAAATGTCCGAAAACATGATCACCCCATCGGGTTGGAACGCTTGCCAGGGCTGGAGGGAAATTTCGATGGCCAAGTCTGGGTTTTCCGACCGCTCCCGGAAACTCGGATATT
Entry1911	asRNA	slr0536-as	CGCAGATCTCGATAAACTTTCATATAACGGCCGGCTTGGCGCATCATCCACACGGGGGGACGTTTAACCACTTCGCCCCTGGCTACCCGC
Entry1910	intern	slr0536	TTTATCTAGGAGTAATAATGACAGAAGCAAATGATTTGCCCTACCTTCTGCGGGTAGCCAGGGGCGAAGTGGTTAAACGTCCCCCCGTGTGGATGATGCGCCAAGCCGGCCGTTATATGAAAGTTTA
Entry1247	intern	sll1534	CCGTTTAGTGAGCTATAAACAGGTCAAGCTGATTGTCCAGGCTTTTAACCAGTTGCAATTGCCCCTAGTGGTGATTGGCGATGGTCCTGATTTACCGCTCCTGCAGGAATTGGCTCAACCCAACGTGCAGATCCTTGGGCCCCAACCCAATGCCGTAGTGGAGGATTACATGGCTAGGGCCAAAGCCTTTGT
Entry1714	ncRNA	ncr1450	CCTGGGGGCGATCTAGGATAGAAGAAGGAAACTAGTATTGGTCCGGGTTAATTGGACAGTGGGGAAAAGATCAAGAAAACATCGGACCCTTTACAC
Entry1717	asRNA	sll0541-as2	GGGGTGGTGTCAGAAAATTTGTGGTGCATACGGTGTAAGCCGACCCACTCAAATACGCCC
Entry1716	asRNA	sll0541-as3	TTATCGTCTTGGATATCCTTGGTGTAGCGGGGAATATCAGCTTTAGCAGGAATTTCAAACATCATCCAGCCGATGTGACTCCACCAAAAACCCTTATTAGAATCGTGGGGATCCGGGGTGGTGTCAGAAAATTTGT
Entry1711	asRNA	sll0544-as	CGCAACTTTGTCCTAAGGTGGAGTCCACCACCCACACCAGGCGATCGCCACTACCAAAAGGGGGTGTCAAGGCTTGCTCCAGACCCCGTTGGGTAGCATCAGCTTGTTCCCCCGGAAT
Entry1710	intern	sll0545	CGACAAATGGCCCTATGCTTAAAAATTGTCAATTCTTACACCTTGCCAATGAAGTCTTCGGCCCATACTTCTTTACCTCCCTGGTTAACCATTGTCGGTCGGGTTCCC
Entry1241	asRNA	sll1540-as	CCAGCAGATCAGGTTAAATTTGAGCAGACGTTTACTGACTTGGGAGGGACTATTTTGTCCCTGGGTTAGATCTTGAAAAGTCCAACGGTCATTCCAAAAAAAGTTGTTCAGGATGGCTAACTGGGCGGCGATGATCTTACTGCGGCTCAGGGGCAGATCTCCCAGGG
Entry1712	intern	slr0572	TTACTTATCCATGTCTAATAAGGTAATAAAAAAACAAACATTGACTATTTC
Entry1355	asRNA	slr1926-as2	CCCTAGAATTAATCAAAATAGAAAAGGGTGACCAGTTTTCTTTGCTCCTCTGCTTCCGCACAGGTTTGCAAAAGGGTATGACTTTCGTGGAATGCAAAGCAAATCAACTGTTGACAACGACTGACAATTTCTCGGTTACAAATGGTG
Entry1354	asRNA	slr1926-as	AAAATTTAAATCCCTAGAATTAATCAAAATAGAAAAGGGTGACCAGTTTTCTTTGCTCCTCTGCTTCCGCACAGGTTTGCAAAAGGGTATGACTTTCGTGGAATGCAAAGCAAATCAACTGTTGACAACGACTGACAATTTCTCGGTTACAAATGGTGCTGGCTTCCCCCAGGG
Entry1357	asRNA	slr1929-as	AGCCATGGCTGCTAAGATACCTACTATAACTGTGACTACACCAATCTCAATTAGTGTCCATCCCTGACTAGACGTAGATGGATGGGGATTGAAAACCAGTTTTAAAAGAAATGTAGGATTAGGAAGTTTCATCACCATTATTCATCTCAATGATCTATTCACAAGCAAGAGCGGCAGCAGG
Entry1356	asRNA	slr1928-as	AAGAACCTCGGTGTAAAGTGTTGCAAGGGTAGCCATATCATTGTCGGTGACATTGGTGTTCCTGACACGATAGCTAAGAGTTAAAACGTTATTAGATACCCCTGGTGTTCTAGTAATAGCGGCTGTTACACCGACAATTGATT
Entry1324	intern	slr0408	CGAACTTAGCGATGATGATAAATATAGTTATATCCTCTACCTTGACGGTAACCAAACGATTCAAATGGGGGGAGGTGATTGGCAAGCC
Entry1350	ncRNA	ncr1071	AATTATTATCCCTATCATTTTGTAAATATGGATACAGAAATTATTCCTTTGACTTCCAAATTGCCCTGGTTGTCGTTCCTAGAGTCTTGGATTTTCTCCCGCTTTAGGGAACTTCAGTGGGGACTTGGGTAGGGAATCCCCGGATAAGTGCTAAAGAACTGGGCAGGCTCGGGGGTGCTTTTGGGAAGAATTTCGCCGGTTAGTAAAATGGAGAGGACTTTATGTCGCCACAAATGAACCTGTTTAATGCAACGGCATCGACGCCGGTCAATGAAATAGCTGGGGGTTGGCACGGTTTTTGTCAGATTACGTATAACCGAGATACTTGGGTCAAATTACTGGAGAAGCCGGGGAGCTATGCCTTCGATGAGGCTAAGTTACTTTGCCAGGATACTTCCA…
Entry1353	asRNA	slr1926-as3	CAGTTCCTGCGCTAAGGTATCTAGGGTAGGGATATTAACAACTTGGCTCAAAGACGCTCTCTTCAAAGGCTGTGGTGACCGCT
Entry1352	asRNA	sll1864-as2	ATCGGGTTTGGTATACGCTGTAGGCGGGATGGGGAGGATGGATAATTTGCCCCCCTAACTGACTCACTTCCTCCCGAATAATGTCTGTGCGGGTGATAATGCCCACTAATTTGTTGT
Entry1325	asRNA	slr0408-as2	TACGCCCCCTGTTAAACTATTTGCTGACTCTCCTGGGAGATAATTCCAATTGCGAATTTGGGAACCATTGGCATCAGCAGCTAAGAAAAATGCTTGTTCCCCATTCCCTGGCTGTAACCCTTCTTCCAACAGGGAAACCAACAGGCCAAATTGTTTGTCTCCTGTGT
Entry1828	asRNA	sll0284-as	CTCCGTTAACATTAACATGGGTGCTAATTCTAACGTGCCGTAGGTGCCACTGCCGGCCAATACATCAATTAAAAAATCATCGTTAATGTTAGGGGGATTAGCCAAAATCCTTGGATTTGCCGT
Entry1359	intern	slr1930	TTGGCGTTGTGACCACAATTGTGGGAATTTTGGCCAGCGTGGCATTTCCCTCACTCATGGGCATAAAGGCTAAAATGGATACTAGGGGTGAATTTTCTGAGGTGGTACAGACTCTCCGACAGGCTCAACGTAATGCAGTCAAAATGGGTAGAGAATGTAGATTGATTATGGATACCACCAACACCCCACACCGCCTACAA
Entry1358	asRNA	slr1930-as	CATTAGGCTTTAGTATATTTATAGTGATCAAAAAAGCAAGTGGTG
Entry407	ncRNA	ncl0230	CAATCTACTAATGGTATATTGACCTTTATTGAAAAATGCGCTACGCAAAGGCGAAAGATACAAAAATTCACACCCAAATGACCGTTGCCAAAAAGGAACGGGGTAATGATGTCAGCAAGCCCCCATCTGTTGCTCTTTTGCCCAGTCCCGATGTGCACT
Entry406	asRNA	sll0992-as	TGAAACTAGCAATAAAGTAATAGCTATGGTCATAGCCCGGTTGCATACGGAGGGTGAGGGGATGGTTAGCCGCCGTGCAGGCCGCTTGGAGTAACTCTGGCCGCAATTGGGTAGGGAGG
Entry405	intern	slr1023	CGTCCAGAATGGGTAGTATTGTTGCAGGGAAAAGCAGAAATAACCTACGATACCGGTGCAGTGATTAGCCTTGGTCAAGGGGATTATCT
Entry404	intern	slr1022	ATTAAATTAGTGCGAAAATATGCCCACACTGTCCTGGATTTCCTCGAACAGCCCGTTATTCTCACCGCC
Entry403	asRNA	sll0993-as	GTCCATAGCCACAAAGAATATAATGGTCCGCTAATCGCTCAATCACCTTTTGCTCCTGCCGCCGGCGTAAACTATCTTGAAAGTATCCTTGGATAAAGGCTTCGGTGAAACGATTTACCATGTAGCCGATGGTC
Entry402	intern	sll0993	CTTCCCCAGAGGTTATTATCCAGGCAAAGCTGAGGGACTATGCTGTCCTCCAGGGAGATGCCACCCTGGACGAAATCCTCCTGGCAGCCCACATTGAACGGGCTATTTGT
Entry401	intern	sll0996	GATTTAGTCCTCTACAATACCTGTTCTATTCGGGACAACGCTGAGCAAAAAGTCTACTCATACCTTGGTCGTCAAGCCAAAAGGAAACAAGTAGAACCGGAATTAACTCTGGTGGTGGCGGGCTGT
Entry400	intern	sll0997	GAAAAATTCCTGCCACAATGGAGATTGGAAAAATCAACGGTCTAATTTGGGGGAGATGATAGTCATGGCTCCATATCAGAGTTTTCACATTGGTCTGCTGGGGTTGGCCCTAGCCTCGGTTTGGCCCCTATCTGCTTGTGCCATTACTCCCTCCTTCCCTCCAGC
Entry1489	asRNA	slr0780-as	AGTGAGGACATTGCATAATGGCTACAAAAAATGAGCTTAGCCCAACCTAACGCATACAAGAATGTTGCGTCAAAGTCAAGCTAGCCCACGGTTGAAACAGAG
Entry409	asRNA	slr1028-as3	TAGGCTCCACAAATAAAATGAGGGTCGACGGTCAAATTCAGGCTTTTGATGG
Entry408	ncRNA	ncr0280	ATAAAGGTCAATATACCATTAGTAGATTGTTTGGTTCATACCACGAAAAAATTGAGTCCCTGTTGAGACCGTCACCGTGGTTTTAAATCTTACCGACGGTCTTTTCGCCATTATTGCAAGACTGCCCTGGTGGGCCGGGAGCCCAGGGAGATAAGTTTTAGCACGCTGTCTATGACCCGAATTCTGCTAGTTAGAGCAACGCTCAGGCGATCACCAATATTGCTGGCCAGTCCAT
Entry371	intern	slr2045	TGGTTTGGGCTACTATTTTGCCTTTAATCCCCTCTGGGGAGCGTTTGTTTTTTCCCTAGTGATGGCTTTGGCCATGGGTTGGGTAGCAAGGAAATATCAACAGCGCAGCGACACGTTAATTGGGGTGATGTGGGCCCTGGGCATGGCGATC
Entry370	asRNA	slr2043-as	GAATACTCACCGTAATATCCATGGCATCTGCCACCGGAGCATCCTCAACTTGACCATTTTGCCCAACCTGTTCAACAGCGGGCTGACAGCCTAGGGTGCTCAAA
Entry373	intern	slr2045	ATTATCATTCTTTTATTCTTACTTTATAAAGAGTTTTTGGCCATTTCTTTTGATCCGGTCTATGCCACTACCCGTAATTTGCCAGTGGATATTCTTTATCTAACTCTAGTGGCGGCCATTGCTTTAACGGTGGTGAT
Entry372	asRNA	slr2045-as	CTCTTTATAAAGTAAGAATAAAAGAATGATAATCAACATGTCTAGCCCTGCCATGAGCCAGAGTTCCTGCCGGGGCACCGTC
Entry375	asRNA	slr2046-as	TATCATCATCCCCATCATCAATAGAGGTGAGTGTAGGGGGAATAGTATCTACAGCATAGCTAACTGATGTTGTTGTGCCGGTTCCGTTATTCCCAGCTAGGTCACTAATCCCTGTATTGTCTAGGGTAATAACATTGGAATTAGATTCAGCATTAGCATTTGGGGTAAGAGTGGCTGTCCAGGTTATTCCTCCGTCGGATGACGTTGGAGATGACAAAGAACCGTCGACGACAATAATATCTGCATTTGTAAACCCAATTAC
Entry374	asRNA	slr2046-as3	TCACATAGATGGTATTTTCCGATACATCTATGTCTACGTTGCCGGTCAGCGTTTGGGGGGATCCTGATGAATTAAAAGTAGCAGTGATAGCTTGATCTGTGATTTCCTGTCCTGACGTTACGGTAAATGTTTGGGTAAACAGGTCAAAATTGAAGCT
Entry377	intern	slr2046	TGGGGATGATGATAACATTGTTCCTATCGACACTCCGCTGACCTATACCCTGACCTTCAGTGAAGATATAGACTCCACAACTGTCACTGCTGATGATTTTGACAATGCGGGAACAGCGACAATTTCTATTGGAACCATTACAGAAACCAGCTCGGGGGTATTTTCTGTAGTTGTCACTCCTAAC
Entry376	asRNA	slr2046-as2	TGTCTAGGGTAATAACATTGGAATTAGATTCAGCATTAGCATTTGGGGTAAGAGTGGCTGTCCAGGTTATTCCTCCG
Entry379	asRNA	slr2046-as6	ATGGTAAATGAGTTAGCATCTTCTCCTGGTTTTAAGCCGAAGGTTACTCCTGCACTTGTGTCAGCATCATCCGTTGCTGTTACTTGGT
Entry85	atpA asRNA	sll1326-as	GCGTTGGCGGCCACCACAATGGTATAGGCCATGGCACCTTTTTCCGTCAGGGTGTCAATGATTTGAGCGACGGTGGAAGCTTTTTGACCGATCGCCACGTAAACACAAATTACGTCTTCGGACTTCTGGTTAATGATGGTGTCAATGGCGATTGC
Entry86	asRNA	sll1321-as	AATAATTTAAAGCTATATTGAGGGAATAGACCCAGACAACACAGACAAAAATTATCGCCGTAGCTACCAGGGTCCAGGTCAACAACTGCCGTTGCAACCGGTAAAAGTCAGCCATTCCGTTATCCACTACCGTTTCCGCTTCCA
Entry87	asRNA	slr1413-as	TGGTAGGCCTTGGATAATGATCAGAATCAGCCACCTAGGTGATCTTGGCAATTTTCTTTGGCGATCGCCAGGGGGATTGCCGTCCT
Entry80	asRNA	sll0217-as2	CTTTTGAGCGGTTAAAATATACAGTCCAGTGCTGAGGCGACCGATCGCCTGATTGAGTTCTGGATCAAGGTCTGTATTTGCCTGCTGGGATTGTTTCTGGGTGAGGTACTGGCCCAGATCGGTACCCGCTTCACGGCAAAGCTGATCCGTGGCGGCCGTTGGTTCGGTCTTGAGCAAAATTGGCTCAAAGGCTTCTTGCAAACCCAATTCCTGGAAGCGATTGCGGAGGGGGTAAATGGGCTCATCCTGTCCTCCCCCGCTTTCAAACAGGC
Entry81	intern	sll0217	TTTCCAATACTATTACAATTGCTTGATGGGCTCCAATGCCCGCTCGGTGTTGATGGCATTAAAACGCATTGCACCGCTGCAGGTTGTTCTAGTGGCAACGGGCCATGGGCCGCTATTGCAACATCACATTTCCCATTGGCTTGGACAGTACGATGCCTGGAGTCAAAACCAGGTCAAAGCTGAAACCTTT
Entry82	asRNA	sll0217-as	TCAAGCAATTGTAATAGTATTGGAAATCAGGTTCGAGTCGTTCTGGCGTTTCATCGAAAAGGGAATCATCGCAATAGTGCATGCCAAAAACATCGCAGGTATAGAGTACCTGGGTACCCGAGTCATAGGTCAAAATTGTGTCGGGCCAATGCAAATTGGGCGCTGAAATAAATTGCAACTCATGGCCCTGGCCCAAATCCAGGCTGTGGCCACTTTTGACAATCTGTGACTCAAAAGGTCGGT
Entry83	ncRNA	ncr0080	ATACTGGATTCTGTAAAATGTCAATATCTAAATAAAAAAATTAGTTTTTCTTATAACTAAAGTTTTAATTAATCAGTCAACTTAATCTATCGAGAGGGCTCTATGGCTTGGGTTAATATCGGCGGAGCCCATTGAGGCCAGTGAATGGAAGATGCCTTTTTTGGTGGCTCCATCTTGCCCACGAACTAGATTTTTCTTGCTAGGATTGGGCTTAAATGGTTTAGTCCCCCGTTTTTGGGAAGGAATTTTGCCCTCCGCCATGCCAGTGGCCCATTGCATCGGACTTGACTATTTGTCTGCCTCCCTTT
Entry1485	asRNA	sll0760-as	AAATACGATCAGCTATGATCAACAGACAAAATCACAAAAAGCGACGTTTGAGCAAAGGTTGGATTAAT
Entry1484	intern	sll0760	TGTTTGATGGTTTAGTATTGTTATTAATCCAACCTTTGCTCAAACGTCGCTTTTTGTGATTTTGTCTGTTGATCATAGCTGATCGTATTTGTTCAACAACCGTATCTCGGCAACATTGAGCTGTAAAGT
Entry1229	asRNA	slr0936-as	TTGTTCAATTTCGTACAATTTGCATACTTAAGTCTAACCAGGGAGAACGGGTGATGGGGGCACTGCTGGAGATAAAGTCCACCCCGGTGCTGGCGATCGCCGTTAGATTGGCCAGGGTAACGTTGC
Entry1228	intern	slr0936	AATTATTATGCTGGATAATATGGGCACCGACACCATGGCCACTGCCGTCAAATTAATCCGCCAAGCTAATCCCCTGATCCGCATTGAAGCTTCCGGCAACGTTACCCT
Entry1892	asRNA	slr0040-as2	ACACCGGTCATGCCATATTTGGCAAAGAAACCTTTTTCTTGAGCAATGATCAATGGGGCAGCTTCCACAATGGG
Entry1899	asRNA	sll0026-as	GCACCAGCAGAGTCACAATGATCAAACTCACCATGGGCACCGCCATGGGCCAGGGTACTTCCGGGGCCCGGCGGGTTTT
Entry1221	asRNA	slr1697-as	CCCCAGCTCCTGTTAGGGTAGTAAAGGGGGTAGAAACCATGCCCTGCATCATGCCATCCTCATAGGTGGGCATCTCCAGGGCATC
Entry1220	intern	slr1694	TTAAAAGATATCTTAGAATCTTCCCAAAGAAATAATCCGGCCAATGGCATTACCGGACTGCTCTGCTACAGCAAGCCGGCTTTT
Entry1223	asRNA	sll0920-as3	CATGCTGATGATGTAGGTTTGGCAAATATCCACCCCAAATTCCATTTGTAGATGGCGCAGGGTGCGGAGGGTTTCAATGGTTTCCCTAGTCCGCTCCGAAAAGGGCATTTCCTGGGGAATTAAAGGACGGCGGG
Entry1222	asRNA	sll0921-as	GCAATGGTATGGGATAATTTTTCGTCACAGTAAGCAGGGTCTAGGCAAGGGCAGGTCCTTACCCAATATTAGGCACCATATCACTGGATCAACCAGTATTACGCATTCCGGCCGCAATACCGTTAATGGTTAACAGAGCTCCCCGCAGTAGTTCTTCTTTGGAATAACGACGGTAACGCAC
Entry1328	asRNA	slr0143-as	GATCGCCGTGGGCCACAATACTTCTAATCAGGGTGCCATCAAAATTCCAGAGGGTGAGATT
Entry1224	asRNA	sll0920-as2	ACCCCTAACCAGGCTAATTTATCTTCTTCGGCCATTTCTTCGTAGGGAGTGGTGAGTACCCCCATATACTCAGCAATTTCGGCG
Entry1227	asRNA	slr0936-as2	CATATTATCCAGCATAATAATTTCCACCTGGGTGGCGATCGCCTCCTGTACTTCCTCC
Entry1226	asRNA	slr0935-as	GTATGGTGCCTGCTACAATCCAGAGATAAACAGGGGACATAGGAAATAGCTTGGGCTTGCGGTTAAAGCCGGAAAATTAGCAACCAGGGGGGAAATGCTCCCCTTCTCCCCAATCCTAAC
Entry1737	asRNA	slr0844-as	GGCCACGGAGGTTACAATCACCAGCATCAAAGCACTGAGGTGATCGATCACATAACCCATTTCCAAATGGAAACTCCCCGCCGATGCCCATTCGATCATTTGGGCATAGCTGGCATG
Entry1736	intern	slr0842	GTAATTTTGCCTATATTATCGAGGAAGGGCAGGTGGAAATCTGGACAGAACTCAATGGCGATCGCCGGGTGCTGAATGTGCTCCAACCGGGCAGTTTATTTGGGGAATTGGCCCTGGTGGATGCCAAACCTCGTTCC
Entry455	asRNA	slr1397-as2	TACAGACTGCTATACTATTTTAATGAAAAGAGTGCTGGCAAGCAAGCCCGCCGAACGTTGAAGCTGTGCAGCGCAAACGAAGCGCATTGTAGTTTGCGCTCGAACGAGCGTTTTGTTAGCTGCTTGT
Entry578	asRNA	sll1123-as	ACTCCTTTGGCTGTAACCTAGGACAGTGGAAACTAGTCGTTGATGTTGGGGAAAAACGGTGACTAGGCGGGGACTGGGTTGTTCTTTAACCTGGACAGTAACATTTATTTCTTCTCCGTCCTTACCCAAATAAGCCTGGGTGATGGCTTCAGCG
Entry1733	intern	sll0827	GATTTTATGCTATATAATATGCAGTCTTCCCTAGGACAAATTCAGGGTTACACCCAGTTACAGAGTTTGCCTGGAGTAAAAAATATGCAGC
Entry1732	asRNA	sll0829-as	CCTGGATTACCTGTAAACTGCCCCCCGCATAGAGATGCTTACGAACAACTGTGAAACCAGCTTGGTCCAGTAATGACCCTAAATCGGTGTTAATTAACTGCCAGGCGGTTTCCGTT
Entry1731	asRNA	sll0830-as	GCACCACTCCCCCCACAATGGTTTCACTGAAGCTAAAGCCGTTACCCCGTTCCAGGGGTTTAATGG
Entry1730	asRNA	slr0835-as	AAAGAACGATTTGGTTAAATAAATTAAATGGGTACGCTGTCCAAAAGTCTTTGCAAAATTGCCTTGGGATCTTTGCCGCTCGCAGGAATTAAGCGGTGGGCTAACAC
Entry573	intern	sll1792	ATAGTCTGGGCTTAGTCTTAAAAGTGATAGTGACCGAAGCAAATGCAAGTGAACGCATCGTCACAGCTTATGCTCTGATGAGTTTGCTT
Entry572	intern	slr1901	CTCGATTTAACCACAGAATTAAAACAACCGGTGCGTAAACTTTCCCTGGGGCAAAGGATGAAGGCGGAATTGTTAGCCGCTCTGCTCCACCACCCCACCGTT
Entry571	intern	slr1899	ACTCTCAAACATTTATCCTATTGGAATCAATGGTTAACAGCCACTAGGGAAAGTCGGGAATTAAGAGAGCAAAGCTTGCAAATGGGAGGTTCCCTGCGAAAACTGTTGTTGGATTTAGAGCCTACTGTGCAATCTTGGTTTGAGCCAATTCCCCCCA
Entry570	intern	slr1897	TTTCCCCAGCTTTTACGATGGTTTCATGGTGCCGATGGCGATCGCCAAGACGTTGGTTTTTGTTTGCGTGTCTTGGGCTGTTGCTCAGTGGATTAATCAGTTGCCAGAGCAATTCCCCCCAGAGCATGGAGGGGAAAGTCAGCTT
Entry577	tilling array (Georg et al. 2009) asRNA	sll1124-as2	CAATTCCCCCAAAGTTGTTTCTGTCCCAAGGCAAAGGGGAGGAGAGGCCGTAACCTGGAGGGGAAGATTCTGCCACAA
Entry576	asRNA	sll1124-as	TGGTTTGTCCGCTACCATCAATTTCAAAGGCCGAAATTTCCACCACAAAGTAGTGTACTGATTGCCCGCCATCGGTAAATTCAAAGTTAAACTCCTTTTTTTCGTGGGCTTGGAGCGCCGCCAATTCTTCCAGCCCAAAGTACCTTGGGGGAAGCAATAGATCCTGCCGCGGGTCAGTCTCGACCATGGGGTTGGGGATTGG
Entry575	intern	sll1787	CAAACAACCCAAGTATGATGTTGATGAATCCAAGCGACGGGATGCTAGTTATTCGGTGCAGATGTATGTGCCGACCCGTCTGATT
Entry574	rpoB asRNA	sll1787-as	AAAAACTAACGGGAAAAATGGTTGGGACTACACTTCTTCTTCTTCCAAATCCTCCTCGGTGTGGAGGGACTCATAGGTGGGACGATTGGGGGCCCGACGCTGGCTGTCGATCATCAAATCTACTTCTGCATCGGCGCTTTCACCATCTTCGGACAGTTGTACTTTGTGGGCGGCAATGTCCAAACCAAGGGATTGTAGTTCCCGCATCAACACC
Entry1001	ncRNA	ncl0770	TTCCAATAGGGCGATAATATCCGCTAACTGTCTTCGGTGGAGTTGGCTGGGGTCCAGTTGGAATCTGGCGATCGTAGTACGATATCGAGTTTCGATTCTAGTTCGGCGAGTTTCTCGTTCTGCCGCCTCAGCTCTTTCA
Entry1000	intern	sll1415	CCATAAAGCCGGGCACAATGAAAGCAAAACCTATGCCGAACGGTGTGCCAGGGAACTGGAAGCTAGGGGTTGTAAGGTGCTGATGGGCCCCAGTGGCATTAAAGACAATCCCTATCCAGTGTTTTTGGCT
Entry1003	asRNA	ssr2554-as	GCAAAAAGATGGTAAAAACATCACCATGCCACTGCCCAGTAAGGCCATAGGCCACCGCCGAACCAACGGTAATGGGCACCACTGCCACCGTGTACATGGGGGGCTTAATGGCCGCTAACCAAAGTTTGCGGGTTGCCGGGGCCGTCGATGGTGCTAGGGGCGAAGATTCGGTCATAACAGAGGGATGAAGCTAGTTCAAACTACCTGGGCTTCCGCTTCCAGTTGGTTTAAGGGT
Entry1002	asRNA	slr1516-as	TGTTGAAATTGTTAACGTAGGCGGCATGGTGTTTGTCGTGATGGAACTCCAGGGTGCTTTTGGAAATGCAGGGTTCCAGAGCGGTGTAGTCGTAA
Entry1005	intern	slr1524	ATGGTAGTCAAGCTATAGTTTACATAAATACAAGCCTGGATTCGAAGC
Entry1004	ncRNA	ncl0780	GCTCGATTTCGGTATAATGTCGGGTAATGTTCCTTTCCCCCAATAGAGTAGAGAAGTCACGGTATTCCATCTGGGCAAGTTCTCGAGCTTTGCCAAAAG
Entry1007	intern	sll2001	AGACCTACGGTTTAGAATTGGAAGTGCTGGGGCAGACAGAATGTGAGGCCCT
Entry1006	asRNA	sll2001-as	GTAGCGGCACAGATAAAATGTATTTCTACGTTAGGTTTCAATTGGGCGATCGCCTTAGCAGCCCCGAGGGTAGCACCGCCGCCCCCCATATCCATTTTCATCGTTTCAATGCCACTACCTGCACCTTTGATGTTTAAACCACCGGAGTCAAAGGTGAGACTTTTGCC
Entry1009	ncRNA	ncr0650	CTCCTGGCATCACAAAACTCCTTATATAACTGTGCGGCGACACACTGTGTT
Entry1008	intern	sll2001	ACTGTGGAATTGCTAGGCTTGGGGGAACAGTCAACAGCCATTGGTAAAGCAGAAAAAATTGTCTCCGGGGTAATTCTGGCCCGGGAAATGGTGGCGGCTCCGGCCAACGAAGTCACCCCCTTAACCTTTACGGAAATTGCCACGGAATTG
Entry1066	intern	slr0821	CAGTGGTCAAGCTACCATTGATTGTGAAGCCGCTAACGTAGGGCAGTTGATTGAAGCTCTAGAAGCTAATTGCCCCG
Entry199	intern	slr0976	GCCGGTTTTAGGTTAAATTTCAACCAATACTCTCCCGTAATTCCCAATGAGCAAGGATGGCTATGGAGTGAGGCGCTGGGATTTTTTCTTGGCATCCACCAGGGTCAGTTGCGCTATTTTTCCGTGGAGGGAATTTTAGTACCTACCCCTGAGGAGGCGGCCCAACAGGAAATATTGAGGCCTGACCAGGCCATGGCAAAGGTAGAGCAGGAGGCTCAACGGGCGGACCAAGAAAAATTCAGGGCCGATCGCCTGGCGGCCAAGCTGAGGG
Entry198	asRNA	sll0922-as	GGGTCAATAAATTAGATTTGTCTGTAACCGAATTCGCTTGATCACGGACTCATATCCTGGAATAAAAACCAGTTCAGACTGAATAACTTTTTTGTTTTCCACAGCGGGAGAAGTTCTTAGTATAAGCTCTCGGCAGGAGTGAATGTTTTTTT
Entry753	asRNA	slr1403-as5	GTACTCCTGTGGTAATTTTAAGTTCTTTGGCACTGACACTATTGGCGATCGGAGCAGATTCCCG
Entry752	asRNA	sll1315-as	GGGGTTACGGGCTGTATCATGATCAATATTAAAAATAGCAATTTCCCCCGTATCGTAACTAACAGCAACTTTGCCAACTTCTGGATTGGAGGTGTGGGTAAAAGCTAGATTTCTAGCAACACCAATAGATTGGTAAAGCTTGAAGGTGTTAACCTCCGGGGGGG
Entry751	intern	sll1315	TCAAGGCTTTGTTAAAATTATTTCCTTAACCACGGGAAAAATCGTCGAAGAACATAAAATTTCTACTACAGGTATTAACGCTGTCATTTTCACCGATGACCAGACAGTGGTTGCC
Entry750	asRNA	sll0860-as	GGGACTAAGCTTTAAAATTATGGTTAGTAAAAGGGTTAGTTAAAACCAGAAAGGACATGTCCACAATTTTTCTACAACAACCCCTCCAAACGACGGCGAATATTTT
Entry757	asRNA	slr1403-as6	AGTTGGCGGCGCTGATAATAAAGTCATCGAAACCGTCATTATTGATGTCGCCCGCATTGACCACGTTGGTGCCAGCGTTATCTGCAATAGTGAAGTCCGGCT
Entry756	asRNA	slr1403-as7	CAATGGTCGGATTACCATAGACCACATAGACGGCACCATTGCCCCCATTTTTGGCCG
Entry755	asRNA	slr1403-as8	GAACCATCTACAGTACGATAATTAAAGCTCACCGCTTCTTGAATATTCCCGGTGCGACGCACAAGCAAAACAGCTTCGCCATCGGTTTCTTTTACCCGAATAGGTGAAACTTGGA
Entry754	intern	slr1403	GGGTCGTAGCGGATACCCTGATACCAGATACCGGACTATATACCAATGG
Entry1953	asRNA	sll1338-as	CTCAATAAAATGTTACCCTTAGTTTGAAAAGGCTCAGCCTGGGCGGGGGTTGTAAAACCTAAGGCCGCAGCAGCAAGCACAACTCCAG
Entry759	asRNA	slr1403-as4	CTCCCTGCTCAGATATGCTAGAAATGCTTGGAGAGGTTAACTTAAAGCCATTACTGCCATTGAGGGTTGCTAAATTGAGGGAGGAATTGGAGGCTAAATTGTTTTTGCCAAAAATGACGT
Entry758	asRNA	slr1403-as2	TGCTTGGAGAGGTTAACTTAAAGCCATTACTGCCATTGAGGGTTGCTAAATTGAGGGAGGAATTGGAGGCTAAATTGTTTTTGCCAAAAATGACGTAACCATAAAGGTTTTCATTAACCTCATCAATGCCAATCAAGCCAAAATCCTCGTAGCCATCACCATTAACATCCCCCAGGGAATTGACTGCTGTAATTGGTTTACCCGCTTCAATTTGGATGGGTAAAGACTCA
Entry1890	ncRNA	ncr1570	AAAGGTTTAGGGTAAACTATATCCTACAACCAAGTTCGAGAACCTTCTGCTGTCGGGCGGATAGTGGAAGCAAAAACAAAATGCCTGTGGATTCGGTCTGACTTAGGGTTAACCCATCAGGAGTCTAAACCCAGTTAAGAGGAGTAGAGACAGGAATCTCCGTCCCTGCCGATTGGCTTGGAGGGGGAGCGTCCACAGTCCCAGGGGCGGCACAAACAGTCTTCTTGTTCCGACATTGGGTAAAGTTGCTTGCGGGAAATTTTTTCCACGCCTCAAACTTGAG
Entry1649	intern	slr0423	TGCCCTTCGGTACTAGGGTGAAGGTGACCAATCTTCGCAACGGCCAGTCTGTGGTGGTGCGTATTAATGACCGGGGGCCCTTTACTGGGGGACGGGTAATTGATCTTTCCGCCGGAGCGGCCAGGGCGATCGGTATCCATAGCAGCGGCGTGGGTAATGTTGCCCTGGACATTGT
Entry1648	intern	sll0375	TAATTCCTTTCATAGACTTAGAGGTAAAGGTCAAGGACTGCAAACCCCGATTGAATCAGAGGTCGGTGGTGAAAACTCAGGCAAATAGATTGGTGAGTCCCAGGCAGTCCCACT
Entry1139	asRNA	sll1374-as	TGGCGATCGCCAATAAGATTAGGGTAATGCCGGCGGCCATTAACAGAGGCGCTAAACGTCGGCGTAGACTGGGCGAAAGGATTGGTTCTTTACCCTTTTCTTGTAGCCTTAACGCACTCCACAGTAGAGCCGAGATGGAGAGCACGGAAATCATTACTCCCAATTCACCAAAC
Entry1138	intern	sll1374	TGGCCGCCGGCATTACCCTAATCTTATTGGCGATCGCCAAAAGTTTTAACTTGTTGGGGGGCAGCGGTTTTGATTACATCAGCTTTTTCCTCATTCTACTGGGGTTAATTTGGGGT
Entry1135	asRNA	slr1476-as2	CACCCGGGAATGTAAAATGTCTCCTACCACCGCGATCTTCTTTCCCTGGAGGCATTGAATGGCAGGATTGTCCGGCGCAAATTGGGAGCAG
Entry1134	asRNA	slr1476-as	AATCGGTTAGGTCTAAAATGTGGTTTCGAGTCCAACTGGCCACCATGGTCATTGCCTTAGATTGCCTTAGATTGCCTTAGATAGATATGGGGCAGGCGGTAGTCCCCAGGGATCCATATTGGGGGCGATCGCCAGTT
Entry1137	asRNA	sll1376-as	TTACTGGTATGTTAAGTTTTGTTCTATCGATGGTAACGGTTTACGGTCCGGGCAGATCCATTTGCTCAGATATTTTTCAAAAAAAACAACATGTGCAGTACTTTTGTTGGGTTTGACATGAACTACATCTATTTTATATGTG
Entry1136	intern	slr1478	TGGCATTATGATCAACAATCTCTCTGTGGCCTTTGGCATGGTGGCCGGAGGAGTGGTGGTGGGACTATGGACTATTTACGCTCTGTTTTACAACGGTTTACTGCTGGGGGCGGTGGG
Entry1131	asRNA	slr1470-as	CAGTGCTTGATTAATATCATTAATTACTGTTGTTTCTACTGCTGGG
Entry1130	asRNA	slr1467-as	TCAGCCAAAAAGCCATAATTAAATCTGGTTTGAAAAGGTTGGAAGTGACTAATTTAGGTGGGCCCTTTGTTCATAGGCTTGCCAAGCTAAATCCACTAGGGCAGTAATGATGGCCACGGCCACCTCTGTCCC
Entry1133	ffs ncRNA	ncr0810	ACGGAAAGTGTGATAGGTTAGAAATGGCTCGGACTCATGCGATTACAACGCCCAAATCTTGTCAGGACCGGAAGGTAGCAGCAATAAGGGATGCTTGTGGTAGGCGTGAACTCCGGGCTTCC
Entry1132	intern	sll1383	AGCGGAAGCGATTATTTTGGAAATCATTAAACGCCGTTGCCCAGACCATGCCATTTTGGCCGAAGAATCAGGGCAGTTAGGACAGGTTGACAATCCTTTTTGTTGGGCCATTGATCCCCTCGATGGCACCACCAA
Entry9	asRNA	slr1315-as2	CGACCGGGGAGGATAAAATTTTGACTTTCACTGAGAGTTAACGGAGAAGTGGCGACGCTCATGGGGACAGCCCTCTGCTTGGGTTGCACAAATGCTACATTCCCTATGTTAATCG
Entry8	asRNA	slr1315-as	GCCTGAATCGTCTTAAAATCTTCCCAACTATGACGACCGGGGAGGATAAAATTTTGACTTTCACTGAGAGTTAACGGAGAAGTGGCGACGCTCATGGGGACAGCCCTCTGCTTGGGTTGCACAAATGCTACATTCCCTATGTTAATCGCCCTTGG
Entry1069	asRNA	slr0823-as2	GTTGGGTGCGGGGCATAGTAGTGAAATAATCTTATTTTGGCCAACTATT
Entry4	asRNA	slr1311-as	TTGTCATTTGGTTATAATTCCTTATGTATTTGTCGATGTTCAGATTGGAACTGACTAAACTTAGTCTAAAGGATTAATGAGAGTTTTGTAAAGCTTTGT
Entry7	intern	slr1312	CGTCATACGGAGTTAGCCTTGAGCAATGGACAAATTACCCTGGAGG
Entry6	intern	slr1311	GGGTATTTCTGGTACCTTCAACTTCATGATCGTGTTCCAAGCTGAGCACAACATCCTGATGCACCCCTTCCACATGTTAGGTGTGGCTGGTGTATTCGGTGGTAGC
Entry1	asRNA	slr0612-as	GATATAAATCTGGCAAATTAATATAATCCTTCAACGTCGGCCGGGGATGGGCAGAATTATCGGTAAATTGACACAGAACTCCGTAGGGTTTGTAAAAAACAATGGTTTGGGGAGTTTTATTCAACGCAATCAAGCCCGCTGGGAAAAAATCTACGGGAAAACCTAATGGAGACGACCAAGCACATAATCAACTAATTCCAACAGAGATTCTCTCGGAGCGGACATTTCCAGCACACTCAGATGTTG
Entry1068	intern	slr0822	CATCCGCACCGTTATGATTACCGGTGATCATCCCCTAACGGCCCTGGCGATCGCCAAGGATTTGGGCATCAATCAAGCTGGCGATCGTTTTTT
Entry2	intern	sll0558	GGCATTTTCCCCTTACAATCGGCCCAGGGCATTGATTATCTGCCGCTCCAGGAAGCCCTAGGAAGCCAGGATTTTGAAACAGCGGATGAAATAACCCGGGATAAATTGTGCGAACTGGCGGGGCCTGGGGCCAGTC
Entry1897	asRNA	sll0027-as	TTCATTTAAGGGTATGCTAATCGGCGTAACACACTTTTGCGGATGATATACGGAAAAGCTCTGGCGATCAGGGAATTATTGCTCTTCTATCATTGTGGGTTAAACTCACTTCGGTTTGCTGGAGCCCTACACTTCCCCCAATTCCTTGACTTCAATTTCGATGCGGGGCGGGGCTGGCACACTGACTAA
Entry2028	intern	sll1473	AAAATCACCGGTTATACTGCTGAAGAAATGCTAGGCAAAACCCCCCGAGTTTTACAGGGACCAAAAACTAGTCGCACTGAATTAGATAGGGTGCGGCAAGCCATTAGTCAATGG
Entry2029	asRNA	sll1473-as	TGCCAAATGCGATAAATTAGAACTCGATCAACTTGCAACAGGGTTTTAACTTCAGCGACGG
Entry1894	asRNA	slr0042-as3	GTTTGGTGGTGGTGGAAAATTGATTGTCTTCCAGGTAGGCTGTACGGGTTTCCAGGTTATCAACCCTGGCCCCCAAAGCAGCCAGTT
Entry2022	asRNA	slr1575-as	TACGCACCCAGTTCATAATATTACTATCTTCCTCTTCCGAAGTAAGGAGACCCTTGGTGGCCAGTTCTTCTTTGCGGCGCATTAATTCCCCTTGGTGTTCCCCCAACGCATTGATAATAGCTTC
Entry2023	asRNA	sll1485-as	CAATGACAAAGTGGACAATGATGGGATGGAGGGTATCGGGGTAGGGCAG
Entry2020	asRNA	slr1572-as	TATAAAAATGCTTCATACTGGCGAAATTAGTGTCAATTTTCACCGTTGGTTGGCAGGCCAGGAAGTTATCTGCCCGGAGATAAATACCTTTTTCTGTGGTTAAAAAATAATGACAAATATCCCCCGGTAGGGCT
Entry2021	intern	slr1572	GGCGATCTGGCCTATAATCCCGATTACATTGTTGCATTTGAAGATACCCTGGATTACCAAATGACTAAACAGGAGGGGCTCGCCGTCGATCGCCTACGGGGGGACGTGTGGGGTGGTAAGGGTAGATTGTGCCGCTTCACTGGCCAGGGGAAAATTTGGCTCCAGGCCCGTCAGGCCAATAGCTTTTTGAACTATGTCCAATCAATTTTGCTCAATTTACGTTTTCCCCGA
Entry2026	yfr2c ncRNA	ncl1725	CCCGTTGGTGATTTATACTTAGGACAGGTGTGAGGAAATTAGAAAAACATCTGGAGTCGAAACAAGGAAAGACGCCCCAGGTGTTTTTTTATGGCAATTTTTAGGGCAGTCCACAG
Entry2027	asRNA	sll1476-as	TTAATAATCACGCTAAGATCACGGAGGATTGGCAAAAAGCCCAGGCTGATTGGTGACTTTTTTGGACAGCAACAACACTTCCCTGGATCGGCTTTGCCTTTCCCCATCTGACAGTGTAATTGGTTGATTATTTCAGTGGCCCGG
Entry2024	asRNA	sll1482-as	ACATGGCAATGGTCATAATTAATACAGTTAACGCCCTGGCCGTGGTCATAATCAGGGGCAAACCCGTGGCCCGGGCTGTGTTGGTGTA
Entry2025	asRNA	sll1479-as	GCTAAATGGATTGTAACATTTTGATACGGGAGGATTCAGGGCACGGGGACACAGTTATTGCTTATTGCTGGCTTTCAAGGGCGTAGATTTTCCCCCGCCTGTTGGTCCAGAAGCCAGATCAGTTCCCCCTGGGGC
Entry1881	intern	sll0045	AGCCGACGAAGATATGATGCGGGGTAACACCCTTTCCGTCGTCGTGGCTAACCGTCACCATGAGGAACTTTCTAATCTAGGGGAGATCGAACCGATTTATTTTTCCGAAAAACGTTACGC
Entry2118	intern	slr0604	CCAAGGGCTATGCTAGCATGGAATATCAATTAATTGGTTATCGGGAAAATCCCCTGGTCAAACTGGACATTTTGGTTAACGGTGATGGGGTGGATGCATTGGCCATGATTGTCCACCGGGATAAGGCCTATTACGTTGGCCGGGCCATGGTCAGTAAGTTAAAAGAATTAATTCCCCGCCATCAGTTCAAAGTACCCATCCAGGCGGCGATCGGGGCCAAGGTCA
Entry2119	asRNA	slr0604-as	CGATCGCCAATGGAGAATATTTCTCACCGTTAGTCAGCCATAGTTATCCCAAACTATTGGGGATCCAGCTTCAACACCGCCATAAATGCTTCCTGGGGCACATCCACTGTCCCGATCGCCTTCAT
Entry2116	asRNA	slr0600-as	AATTTTATGTGCCAATAATTTATCTAATGAATCCATTTGCGGGGTTCACTGGCCCGGCGAATGTTGCGCCAAATTTGGGTGGCGGCCAGGGTGCCATCGGCCACTGCTACGGATACCTGGTTTAAACCTTTTTTCAAATCTCCCAGGGCAAAGATCCGGGGATGGCTGGTTTGG
Entry2117	lepA asRNA	slr0604-as2	GATATTCCATGCTAGCATAGCCCTTGGTGCGGGATTTTAACTGGTCGAAAAAGTCTGTGACCACCTCCGCCAAAGGTAATTCATAAATTAAAGCAGTTCGGGTTTGGGTGAAAAATTTCATATCCTTGAACACCCCCCGCCGACTTTGGCACAGTTCCATCAACGTGCCCACATAGGTTTCCGGGGTGATCATCTCCACTTTGATGAACGGTTCTTCCACCTTCAGCCGTTTTTGGATGGGAGGCAACAGACTGGGGTTATCCACTTCAATCACTTCTTCGTCGGTGGTGGTGACCCGGTAAATTACCGAAGGGGCAGTGGTGATCAAATCCAGGTTATA
Entry2114	secondary reads 454 asRNA	slr0599-as	TTGCTGGGCTGGGGAGTAGGGGAAATCTGGGGAGGAACAGTGGGCTTGGGGGTGGGAGAAGGACT
Entry2115	asRNA	slr0600-as2	CCTCTCCTCGGCTTAATATTGGTTAACTAATGACAGAACTAAATGGACAAATAAATACGGAGCTAGGTTTTAGCTCATCCAAAGTTT
Entry2112	asRNA	sll0564-as	TTGAGCAGGGTCATAATATGGGGTGGCATAGTCAGATAAGCCTGGGAACGGGGATTCATATCCATAAAAGTGAAATGACCGCCCGTTTTCACTAAA
Entry2113	intern	sll0564	GGATTTTTCAGCGACAATTTTCCCTAGTCCCATTAAAGCATTCCATGACTGTCAGC
Entry2110	intern	sll0567	CACCATCACCATGTAGTCTGTGTGCAATGTAATCGCACCATCGAATTTAAGAATGATTCCATTCTCAAGCAGAGCTTGAAGCAGTGTGAAAAAGAGGGTTTTCAGTTGATCGATTGTCAGCTAACCGTCACCACCATTTGT
Entry2111	asRNA	sll0567-as	TCAAGCTCTGCTTGAGAATGGAATCATTCTTAAATTCGATGGTGCGATTACATTGCACACAGACTACATGGTGATGGTGATGGGGGGAAGCCTGTTGCAATTCATAGTGCTTGTGCCCCTCCGCCAAT
Entry1540	asRNA	sll0207-as3	GTCTTTATAATACAGACTCTAAATTAATGCAAATCCCGGAGGATCATAGCGGTCTAACCATAGGGAACACCTATCCAGTTGATTTAGTAATCTACATGGCCAGATCTGCTGCGATTTGAGTTGGCACCATTCTAGCAAAACTAGTCTAAGTTGCTGGGGGGGAGGTTAGTCCTGGGGATAGGAAGAGGGTCCAATTAGTTCCACTTGGGAATCATTACCAATCAGGAAGCGCAAAGCCTGGGGACGGCGGGGAG
Entry1541	intern	sll0207	ATTGCCGAGGGAGTTAAAATCAGGGATGCAGATCTTGAACATAGTGTCGTGCTCCAAGGAGCTAGCATTGTGGC
Entry1542	intern	sll0207	CAGATTATCCTCGATACCCTAGTGGAAAAAAACATCCAAGGCACCGTAGACGATCAAAGCAAAATCTCCGGTCGGGTAACCATTGGCCCCCACAGTCAAATTATCAACAGCGTCATCCGTGGCCCCGTGGCGATCGGCCCCAACTGTCAT
Entry1392	asRNA	slr0320-as3	GCGGGCTAATATGGCAGAGTATATTATCGCCAGTTAGTTGCCCAACTACGGTGCCACTCGGCCAGC
Entry1543	asRNA	sll0207-as2	ACACTCGCCGCAGTAGAATCAAGGAATCGAGGGATTTAGCCTGAAAATGGGCGAGGAATTGCTCTAGGTGGTCTTGAATTAGGTTATCGCCTAAATACATCACAAAAGG
Entry1544	asRNA	sll0207-as	CTTGATAGCGGTTATGTTGTTGGGTCTAGGGTTCAGTGAACAGTTATCAGTAAGCAGGAATCGGTCAACACTGACCATTAAAACCTAATCGAGAAATGATGGCGTAAGCATCTGCCCGTAAATTGACTGATTTCGT
Entry1898	intern	sll0027	GCCCAACTTTGACTACAATCCCAGCTTGGCCGATGCCCTTCCAGTAAAAACCCAAATGTTGCTCTTGTTGCCCCTACTGCTCGGTTTGGGCATTAAAATTCCCAT
Entry1545	asRNA	sll0204-as2	CGATCCGCTGTGGTAATAATGAGAGAACTCAACTGCCGTAATTCTGTTTGCAAAAGTCCCGCTGCCCGATCGCCAGCTTTGGCCCCAAAGGAATTGCTACAGACCAACTCCGCCAAATCCTCACTGTGGTGGGCTGGACTCAGA
Entry1546	asRNA	sll0204-as	ATGGATGGGCGTTAAAGTGGTCATAGGGAACTTTGAAAATTCAAAAATAGTTAGAGACTAACATTTTAAAGCAGGGGACAGTCTACCGCCCAAGGAGAAGGCCCCATCTCCTGAAGAAT
Entry1751	asRNA	sll0088-as	CGTGGCAGTCCAGTAAACTGAAAGGACAACCCCCATGCTAAGCAGGATTACCTAAATTAATTGTCGGCTAATTATCAATTAGTTAACCCTAGTCCATGGCCAAGGGACTTCCCGTAGGAGCACCG
Entry1547	intern	sll0202	TTTGGTGTTGGGGGACAATGATGAGATTCAAGGTGTGCAGACCTACTTTGGCGCTTGCTTTGGAGCCCAGTCGGTGGTGATTACGACAGGGACTTTCCTGGGGGGCAAAATTTGGATT
Entry1661	intern	slr0427	ACGGTGGTGGGGGATAATCCGGAGCGCATCAAACGGGCGATCGCCATTGCCCGGGAACGGGCCCAAATTCTCATTTTTACTGGGGGATTAGGGCCTACCCC
Entry1750	asRNA	sll0088-as2	AGTTCGGGGTTTTAGACTGGATCAAATAACCACAGGTGTGTTCCCCATCATTAAGCCAATGGGTTCTTTCGATGGCACAGTCCGGCAGAATAGCGGCAAACATTTCCAACTCATGGCCACAAACGGTGGGGTAGG
Entry1880	ncRNA	ncr1560	CCTCCATTTTAGCTATGTTGTTGTTATGGGACATAAAAAAACCTCCCCACAGGAAGGTTTCTCGCCACAATAGGTC
Entry1753	ncRNA	ncr1490	AGGGGAAAGTACTAAGTTTAGTAGGAAAAATTGTCAGCCTTGGGTATTTAGCGCAATTTTGATAGGATTTTGCTCCCTTGAGGC
Entry1752	asRNA	sll0083-as	CGGGAAAAAACAATATCGTAGGTGTAATCGTTGCTGACAGACGTGAGGATGGAACTGTTGGCGGTCAAGGCGATCGCCGGTAGGGCTTGGCGGTTGAAATGGAAACGGCCGACAAATTCAGCGGCCAGGTGTTGGGCATCGGCGG
Entry1900	asRNA	sll0518-as	CAGTGTCTGAATTAGTATGAGTGACAATTACCTCCAAGGCAAGGGGAGGAGAAATGACAAAGCCAAGCAAAAATGCCCTTGTCACCAGAAAAACTAAAGGGTTCCGGCCACACGGCAAGAACCCCTAGGTTGAACT
Entry1901	intern	sll0517	GCCCTAGACGGTGCAGAATGGATGGGTCGTGACCTTAAAGTTAACAAAGCCAAGCCCCGGGAAAATCGCAGTGGCGGTGGTTCCTTTGGTGGCGGTC
Entry1902	ncRNA	ncl1610	GTAAAGGTTGGTATAAGCTATAGGCACGAGCCGTCTAAGCAATGGTACCATTCTTTTCTGGTTACTCTGGGGGAGGAACTTTCGT
Entry1755	asRNA	sll0082-as	CCAGAGGGACGGTAATATGCCCACTACGGGAAGCAGGTATAAACAAAGTTGTAGGCGCATTAGTTTCGTGTCGGCAAAACGCTCTTCGTTCACTCTGATTTTCCATCCTGCTTATGATCCCAGCTTGACCAGCGCTGATTTT
Entry1904	asRNA	slr0529-as	CGGTAAATAATCCTAAAATAGAGTCTCCAAAAGGCGTGCTCAAAGCCCCCACCTTCCCGCCGTAAATCATTTTTTCGTTCTGGGTAATTTCGCCAAAAATATCCAGGGCATTTTCCACCC
Entry1905	asRNA	sll0513-as	CCACCGCCCCCGCTACACTAAAGGTGTATTGGTCCAACTCGCTTTCCGTTCTGATTTGCCAGTTTTGGAGCGCCCAAAAAGCCATCCGATCCGACATGGC
Entry1906	asRNA	slr0534-as3	TTGATTTCTTGTGCATAATGTTGGAATAATGCCAAACCACAACTCTACCTTATCTTTGTCTGGGTTTGACTGGGGAAGGTAAGCGGGGATTATTCTGGCTGAAAGTGTTACAAACATTTTCCCAGGGGCGATCAGCCTTCAGACCAATGGTAGGGAAAACCTAAACTCACTACCTTGGCCCAGGGTACTCGTGACAGTCAAACTGCCCCCCTG
Entry1907	asRNA	slr0534-as2	AGGACGGACTAGATAAATTCGGTAAAGATAGCCTTTTTTTCGGATTTTGCGGGGGAGGATTAATATTTTCCTCCGTTTCCC
Entry1908	asRNA	slr0534-as	CTCTGGGGCAATGTAATCTGAATTTACCGGCGCAACGGCAACATTGGCTTTATTAGCTTGGCCGAATGAATTAGATAAGT
Entry1909	asRNA	slr0535-as	GCACTTTTAGGGGCATAATTTTAGCCTTGGGGGCAATACCTGCTACCCCATATTCGTTGTTAGTGGCCTGGGCAATGGTTCCCGCCACATGGGTGCCATGGC
Entry1754	asRNA	slr0079-as	AAAGCTGATCGATTAAATTATCAAAATCATCCTTGGTCACCCCCCGCCGCCGCAGGGTAAGCCGATGGGGCGCTAGTTGTCGTTGTAAAAATTGACTTGCTTCCGGGTCGCTGGGGTCCAC
Entry1757	ncRNA	ncr1500	CTATCGTTTTGGTTAGAAAATTATTATTTATTTAAACTTTTTTGCTCAGAACCTCCTCCATTTCCTCAATGGGACTAATGGGGGAATTTTT
Entry1346	intern	slr1923	CAGGATTTCCGGGTACATTTTAAACATGAAGACGGCTCGACGGAATTGGTCCCCTTCTTTGGCTTAAAAACAAATCAATTGAAGGAGGTTTTTGCCCCTTCTTGCATGAGTTGTTTTGATTACGTCAACGGTTT
Entry1347	asRNA	slr1924-as2	GTGTAAGCAGTGTTAGTGTAGGCATAGCCAGTATTTAGGGGTGGAGCCGGCAAGTTAGGCTGGGGATACACCACATCCACCAATTC
Entry1344	ncRNA	ncr1050	TGAGACCTTTGGCTAGAATTTGGAAATCGTCAGCAAAAAGGATGGACAAAAGGGTTTTGAGGTTTTGCCTCGACGTTGGGT
Entry1345	ncRNA	ncr1060	TACCACCAGTGAGACAATGCTCTATGTTGCCATGCTCCATCTCATGCTCCGAAGGCTTTGCCTCGAACTTTTCAAACATATTCTTAAGTTCCTTTGGGCTTAAAAAAGCTCCCGTGAG
Entry1342	intern	slr0163	TTATAGAACCAGCTATGATGGTGCTGATTGCCGGTATGGTCGGGACAATTTTGCTTTCCATGTATCTACCCATGTTTGCCATCTTTGATCAGTTAGGTTAATTCAATTTTTGCCGCTGTAGTTGTGAAGAGAGTAGGGCGTCACAAAAAAAGTATTAGCGCTCTGCTTTCTTCTGA
Entry1343	ncRNA	ncl1080	GATGTCGCTGCTGTAAAATTCTCTCAGTATCATTACGGTGAAAATTCTATATTCTTCACCATTTTTCCCAATTATGCCGACTTTTCAAACACGCTCTT
Entry1340	asRNA	sll0142-as	CCCCACCAGGAGTACTGTACCAACAATTACCGTGGCACCGATCGCC
Entry1341	intern	slr0163	GGTCGGCCTAAGTAACTTTTTAAGAAGTCCAATGGCCGTCATCCCCGTAATTGTTATTGTGGTTGCCGTTTTT
Entry1838	asRNA	slr0319-as	CTGCTTCAACGATTATAATATCCTTGACTAATCGTTGGTGCTCAATCCTAAAAGGGAGTTCATTCTGATACAGCTTTTGTAAAAAATGAATTTGCTCTTGTGCCGAGATTGTTAATGCTCCATCAATCCAATAAGCACCTTTGCTAGTACTTGAGTCTACATTCCCGTAGTCAATTTGCGTCAGATATTCTCTTGCTTTCGCTTCACCGATTTCGGCAGCAAAAATTTCGTAAACCCAAACGGCTGAATTTCGCA
Entry1756	asRNA	slr0080-as	GCAAACTTTTTGGCAAAATAATGACATGGTGAAAAAAGCTAATCTCCGCTAGGGCTGGAAATTGGGCACGAAAAAAATTCCCCCGTTTGCTATTGAGGGAAAATCGTTGAATTGGCAAAGCCTAGATAGGAAATGGAAATTGGTTAAGTTTTGCCCCCTAGAATTTGCCGAAGCCTTCATCTACTAAGTTGGGATTATTTTGATAGGCGGCCACCGCTAGGCGATCGCACCGCTCATTTTCCTTATTGCCAG
Entry1348	asRNA	slr1924-as	GCGCAGATCCTCCTAGAATAATCACAGCAATTAGAGGAAAAAGATTGGGATCTACCGCCATCATT
Entry1349	intern	sll1865	GAACGTTCCCAGTTACAAAATAAAGAAAAGGCCCTAGCCATTCTCAAAGCTAAGTTATTAATTGTCCTAGAAGAGCAACGGGCCCAGGCGATCGCCGAAATTCGAGGGGACATGGTGGAAGCGGCCTGGGGCACCCAAAT
Entry344	intern	sll1636	CATTGGAGCAACTATTTTGGATAATGTTCGCATTGGTGCTGGCAGTATCATCGGTGCTGGAGCCGTGGTGACCAAGGATGTGCCCCCCCGGTCTTTGGTGATGGGAGTAC
Entry613	asRNA	slr2077-as	CATCAATATTACGTAAAATAGCTGGATTAGTTTGGCGAGAAGCAGCAAAAAATAATTGGGAAGTGTCAACAACCATATTGGTCGGACGTACCCTATGTTG
Entry610	intern	slr2076	ATTGAACTGGAAGACCATGTAGAAAATACTGGGGTTTCCTTAATTCGCCAAGCGGCTTCTAAAACCAATGATGTGGCTGGGGATGGTACCACCACCGCTACGGTTTTGGCCCACGCCATT
Entry347	intern	slr1771	TTGGCGTTTATATGCAGAATTAGAAAGATGTGGCATTCAGCAAAAAATGGTGGTGGGGCCCTGGGGGCATTTTCCCTGGGGCAGTC
Entry340	intern	sll1642	TTAAATTAACGGATATGATGGATTTAGGGGAGTGCTTGCTTTTCGCTGACGATATGGTGTTTCAAAAAACAGGTAGACACCTGGATGATATTGAGTTTGGGGTCATTGAAGGGGTTTTACAAAGAAAAAAATATGCAGATATAGCGAGAGATTT
Entry341	ncRNA	ncl0190	GCCATTAGGCATCATAATCATTCACAATGAAACAGACCTTAAATATTTGAAAAATGAATGGGAAGAAAAATTTCTTCCCATTCCAC
Entry342	intern	ssr2962	GAAATGATCTTAGTACACTAAATGAATAGCTTACTGTCTCGCATTACCCAAACCCCCGGTCAGTGTGGTGGTCGTCCTTGTATTCGAGGGATGAGGATTCGAGTGAGCGACATCCTAGAAATGTTAGCTGAGAATGTTAGCACCTCTGAGATTTTAGAGGACTTTCCAGACCTAGAAATGGCCGATATTCAGGCT
Entry343	asRNA	sll1638-as	AAGGCCCGTGGATATAGGTTTGGGTATCGACCCAATTTTGATCAGCAATCAGGCCCTGC
Entry618	rpl1 asRNA	sll1744-as	GGCAATTTTGGGCATCATATCAGGGGTGGCAATGAGCACGTCAAAGTCCATCATGCCCTTTTGAATTTCTTCAATCAATTCCTCAGAACCGGCAATGTCAGCCCCAGCATCGGTGGCCTCCTTGACCTTTTCCCCCCGGGCTAGCACGGCTACCCGTACTGTTTGCCCTGTTCCTTTGGGTAAAGAAACAGTGGTCCGAATTTGTTGGTCACTGTATTTGGGATCAATGCCCAGACGGATGTGGGCTTCGGCCGTCTCATCAAATTTGGCAGTGGCGGTTTCCTTGAGCAACTCCATGGCCTCTAACGGGCTATAGAGTTTGCTGTCATCTACCTTGGCGATCGCCGCCTGCATGC
Entry619	asRNA	sll1744-as2	CAGTGGTCCGAATTTGTTGGTCACTGTATTTGGGATCAATGCCCAGACGGATGTGGGCTTCGGCCGTCTCATCAAATTTGGCAGTGGCGGTTTCCTTGAGCAACTCCATGGCCTCTAACGGGCTATAGAGTTTGCTGTCATCTACCTTGGCGATCGCCGCCTGCATGC
Entry348	asRNA	sll1635-as	CCGCCACAGTGGGAAAATGCTTCATAAAAATCTTCCGAGCCGCCAAAGCAATTTCCCGGTGTTCTTTTTGGGTGGCCTGGTCACAGC
Entry349	ncRNA	ncl0200	CCTGGTCGCTTAAGAAAATTTGTTGGACCACAATTAAGCTGATATCCCCAAGTTGTCCCCCGTTGGCCATAGCTGGGGAATTTTTTT
Entry1728	ncRNA	ncl1440	TTGACATTTGGTATAGATTTTATCTATCTGTATCATTGCCTGAAGTAAAAACCAGCCCTA
Entry1729	intern	sll0833	GCCATTTAATTGGTACCTTAGGGCCGGGTAAGCTCAACTTATTGGGGACAGACGAACAAGGAAGGGATCAATTTAGCCGTTT
Entry1238	intern	slr0953	GCCATGCTGGCGCTATCCTAGAGGCGATCGCCCATTTCGATTTTTTGAGCTGATATTTTAGTTAACAATTCCGAATGGGCAAGCAAAGTAAGCTACAATTTGACATTGTTCAATTTTGAGTACAGGGTGTAAAGCCGAGGAGGGCGTTATTGCTGAGCCACTAAACTTGACGGTCAGTTTGCGCGGGACATTAGAAGTCAAGGAAAAGTTACAAATCTTCCGTCTGACGGGTTTGTTGGACGCATTTTCCGAGC
Entry1239	ncRNA	ncr0960	TTTTTGAGCTGATATTTTAGTTAACAATTCCGAATGGGCAAGCAAAGTAAGCTACAATTTGACATTGTTCAATTTTGAGTACAGGGTGTAAAGCCGAGGAGGGCGTTATTGCTGAGCCACTAAACTTGACG
Entry1837	asRNA	slr0317-as	CTGCAAATTGCGATAGTTTAACGATATGCTTGACACCATTCTGACGAGCGGCATCAACAAACGCGAGTTGTTGGGCTTCTGCGCGTTCTGTAGAGTTCGTTAAGAGAAAGGCACGGTCTACTTCAGCCAGCGCCTCCAACAGCGTCTCAGGG
Entry1232	intern	slr0949	TTAACAGCCCTAGGAGGATCCATGTATGGCCTGATGACCACCCTGAAACCGAATATGGGGTGGTTTTTG
Entry1233	asRNA	slr0949-as	GGGACGAATGAACAAAATGATGATCATCAACAGCAATGCCACCCCCATTTTGTAACTGGTGCCAAACCAAGGCACGCTCACTTCCTGGG
Entry1230	ncRNA	ncr0950	AGGATGTGAATGGAACAATGGGGGCAATGAGATTTCCATAAAGTACTCTATTTTGCTCCTTTTCCATCGGAAGACACGGCAACAGTAGACCGGGGACAGACC
Entry1231	intern	slr0946	GATTACGACGTGGTAATTTCCCTTTGTGGCTGTGGGGTTAATCTGCCGCCGGAATGGGTAACCCAGGAAATTTTTGAAGACTGGCAACTGGAAGATCCCGATGGTCAATCATTGGAAGTTTTTCGCACCGTGCGGGGCCAGGTTAAG
Entry1236	asRNA	sll0909-as	CCATCCGACGGTTTAAAATTACGGGATGACTCCAAATAGTCCATGTACTCCGTAATCTGCGCTTCAATGCGTTCCAGTTCCGTATAGCGACTTCCGATCAGTCCTAAATACTGCTGTTCAAAACTATGTAACTCAGCTTGAAAAGTCGTCAATTTAAGCTCATTTTCCGCTAATTCTGACTCTAAAGTTTCAA
Entry1237	asRNA	slr0953-as	TCGATTGGGCCCGATAATGACGAGAATCCCCCCATTGGTCATACCAGTGCAATAATTCCGGCTGGGCATTACGGACAATGACACCCCGAGCGGAAGTTTCAAATAAGCCAATATCATTGCCGGAGTCCCCACACACCAGGGTTTGAGACGGCTCCATGGCTAAATGTTGTTG
Entry1234	intern	slr0950	CGGATTGTTTATTACAAAGGGGAGCAACGAAGGTTTACGGCGTGGATGTGGGTTACGGCCAGGTGGCTTGGAAATTGCGTCAGG
Entry1235	intern	sll0909	CATCGAGATATGGCAGAGTTAAGACAAACGGAGCTTTTTGAGTTAATGGAGCAAGTAGAGCAAGC
Entry508	asRNA	slr2026-as	GGCGCAGTAGGGTAATATTTTGCTCAGCGGTTTTAGCAAAGCCAATGCCTGGGTCAAGGATAATCTGTTCGGGCAATACGCCGTAATGG
Entry509	asRNA	slr2027-as	TGTTAATGCTAGCTACCCTGGCCCAATAAACCACAGTGGGGGCAGTGCCATAAACTACTAAAGTGAGGAAGGCGGGCAAACTGCGGCTGTACAGTTCTTTGCCCAGCCAATAT
Entry506	hemN asRNA	sll1917-as	GCAAAATTTTTTCCAAACCGGTGATCGGCAATAAAGAAGGGGTGCCTCCACCAAAAAAAACTGTTTGTAAAGGCTGGCCTTG
Entry507	intern	slr2026	GGGCAGAAACTGTTAGCTTGAAGGAAGAATTAGAGCGCACTATTCCGATTATCCAAGCTCTCCGGCAAGAATTAGACATTCCCATTTCCATCGATACCACCAGGGCGGAAGTGGCACGACAAGCTCTCCAAGCCGGAGCGGATATGGTCAACGATATTTCCGGAGCTACCTTTGAACCAGAAATTTTGGCGGTCGCCGCCCAGCACAAGGCTCCGATTATTTTGATGCACATACGGGGTAACCCCCAAACT
Entry504	intern	sll1920	ACGGAGGAAAGTTTACAGTTAATCCAATGGGCGGCCAGTGTGGAGCAATATTCCGAACATCCCCTAGCGGAAGCGGTGG
Entry505	intern	slr2023	AGTAATTTCCGGTACTGTGGCCGGTGTAGAAGCAATTTTAGCCAACGTCAAGGCACGCCGAGCCGTGCCTCTG
Entry502	ncRNA	ncl0310	AAAAGGATCGTTTATTATGACAGCTATCGGCTCTAGTCAATATATCTGTTTTTTTGACGTTGCAAGCGATGATTTTGCTGGATTTTGGGGTCTAGGGGGCTGGTAGGAACTGTTTTTTCCGTATGTGCGTCCCCAACCTGCCAGTATCTCTTTACTTTAGGCT
Entry503	asRNA	sll1920-as	AAATCTCCAGCAATCAGAGTAATATCACTGGCGGCGATCGCCACATCGGTGCCAGT
Entry500	asRNA	slr2017-as	CAGGTAAAAGTGCTAGTTTGGGGAAGAAGTCTAGTGCAATCGGAAGGAGTATTGTTTT
Entry501	asRNA	slr2018-as	TTATTGAATCGGGTATCATAGCGCCAATCTCGATTGGGTGCACCATATACCTGATTGCTCCATCGCCCCGTAACCCGCTCGGGTAATCCTGTACTAACAAAAGATCCTCTGTAGGTCAGGGTTCTCCCACCCCAATTTTCGTGGAAACGGGGATA
Entry1012	intern	slr2118	TTTTTTTTTACGTATCATTAAAGATCAGAAACTAAGAGAACATCAAGGTAAAATGGGACAAAGATTAG
Entry1013	asRNA	slr2125-as	TAGCGACAAAGGTTACAGTTGATCCATGAAATAAGCTGATTGAACAATCTTGAGCAAATTTAATTTGTTCTGTTGAGTGAAGGAAAATAATGTTTTCTCTAGGTTTAATCAGGGATGTGTGCT
Entry1010	asRNA	slr2111-as	ATACCCAGCCCGTTAACATGCATTCATTGACATAGGCAAGTTCTTTTTCGCCTAAAGAGGGTTCAGCG
Entry1011	asRNA	slr2118-as	TGCTGGTTTTCGGATAAAATTGTCGATTATTCCGCTTCTTTGCCCATAGCGTGCTGGCCAATCATCCAT
Entry1016	asRNA	slr2128-as	CGAGGATTTGTTCTAGGATATAGGGACAAGCCAATGGAAATATTTCAGGGGACAATTTTGATTTGCGAATGGCACTTTTGC
Entry1017	asRNA	slr2130-as2	TTTGTCGTGTAGTAAACTCGCTAGCAAGTTCTCCACCGCCAGGGTTGGGGGCATCTCCGTGGGT
Entry1014	intern	slr2125	AAGTGAAGTAGGATATACTATGGCTAAGTTTCATTTTGAACACAATAATCGAGCAATTTACAATGCGACAGAAGGTGGAAAGCTAGAAATTTTT
Entry1015	asRNA	slr2126-as	TTCTGTTTTCCAGTAAAATTGAGATGTAGGAGTAAATAGCTCTTGAAAACGGTTAAACTGGCTGGACTTTTTTGACAAGCCATTATAATGGTATTCGCATAACGCCACTATATCATTACATAAAAAAAGTTTATAGCCTTCTTTTTTGATTCGATTAGTGTAAACAAAATCTCCAAAATGATGAGGAAATCGTTTTGCATCAGGAAAGCC
Entry1018	asRNA	slr2130-as	GTCCCCCAGGATTACAGTTTTACTTATTAGCCTAGGGTTGCCTTAATAACTTCGTCGG
Entry1019	asRNA	slr2131-as	GCAATGGTAAGGGCAAATTGTTGATATAAAGCCCCCGTCGTTCCAGGAAAAAAGGCCACTGGAATAAACACTGCCATCAATACCAAAGAAGTGGCAATGACCGCCCCCGTCAGTTCCCCCATGGCCTCCTGGGCCGC
Entry726	intern	sll1268	GCTGGCAATGGTCAAAATTCTGGCTATACCGAGTATGTTTCTGGTTCTCAGCGGATTGCTCTACCAAATTCAATGGATCCCCCGGGAGCCAGTCCC
Entry727	intern	sll1265	CCAGGGATTGGTCTACGATGTGGAAACCGCCATCAGCGACAAGATTAAAAGCACCGATTTCCGGGTGGTGCCTTTCCTCGAAGCGATCTATGAAGTGGAAGATAAGGGATATATGCGTTTTACCTACGATTACAATTTCAGCCAGTTCATC
Entry724	intern	slr1367	CCCTAGATGGGGCTAATATCGAAATTCGGGAAGAGGCAGGGCCAGAAAACTTTTTCCTCTTTGGCCTTACCGCTGAACAGGTATATGCCATGAAAGAAAACGGTTACCATCCCCACACCTACTATG
Entry725	asRNA	slr1367-as	CCATATTACTGGTAAATTTTGAGGTAAATATCCCCCTAACTTTAGAATCAGGGGGCAGTCAAACCAGATCTGGGACTAT
Entry722	asRNA	ssl2501-as	TCGATCGGTACGATAAGTTGGGTCTAATCGAAGGATTAATCACCGTTGGTTAATAGGCTTACATCAGTCTAGTTAGCCGATACGGGCTCTTGCCGCAGGGCTTGAAAATAGTTGTCCCAAAATTGTTTTTGGGCATCGATCATCATTGTGGCGGATTTTTCCTGGGCTTCCAGGTAGCTTTTGACCATTTCCTCTTGTAATTTCAAACTGGTTTCAAAGGTATCGGTCAATTTAATTTCAGCGGTGCCTTTGGGCAGG
Entry723	ncRNA	ncl0490	GGGCAAAAGATGTCAGACTTTGGTGATATTCCCCCGGACTTTTCCCTGGGGAGGCCAAGGCCAATCACTATAATGGAGACGTGCGATACCGATATTCATTGGAAGTGGTCTGCACCGCCCT
Entry720	asRNA	sll1272-as	CGCTTATCTGAACTATATTATATTTACGGGAGTCATTAGCATATGTGAATTCATCCGGTTTTGCCATTACTCTTAAGTGCAGAAGATATAGGACGTTCAACAGTTCAGCATCGACAATATCAACTTGTTTT
Entry721	asRNA	sll1270-as	GCCAGCACCGATTTAAAATAGGGACTGGAAAAGGACACCGACTGGGCCCGCTCTGGGGTAATGGTAATGGCACTGATGGCCGCCCCCACCGTATTGGATTGCAAGGCGGGGATAATGCCGTC
Entry728	tilling array (Georg et al. 2009) asRNA	sll1265-as2	CCAGTTGCTCGACAATTTGATAACGTAGACCCGGGCGGAGATCCAACAGAGCGACGGGAAAATCCGCCACTTCCATGGCCAGGCGATCGCCGTTGAGTTTGCCCTGGGCGAGGATGGGTTTTTCCCGTTCATAGGCTTGGCGCAGATTAAAGCTGGTGGGGAGATAGGGGAAGAGGCAATTGCCCCGGCAGGGTTGGAGGTTTACTGCTAGGCGATCAACTTGTCCCTGGAGATCCAGTAGGACATTTTGGTTTAACTGCACCGCCAGGGGGCCCCGCAATTGGGGTTCAAAGCCAAAACCAT
Entry729	asRNA	sll1265-as	CACCAAATCTGCTAAGTTTACCCCCAGAGAAATTCGGCCCTTTTCCACCTGGGCCGGGAAGGGAA
Entry296	asRNA	slr1600-as	GTAATGTGGTGTTAGTATCGTCCATAAAATTGAATTAAGCCTAAAAATTAGGGGATTATTGCAGATTACAGTGCATCCCCAGAAT
Entry297	intern	smr0005	TTAACTATCCATGGCATTATCCGACACCCAAATTTTGGCAGCCCTAGTGGTTGCCCTCCTGCCTGCTTTCCTGGCTTTCCGTCTCTCCACGGAACTTTATAAGTAAACCAACGTCGGCCGTGTAATCCGATCCTTAGGGCGTGATCCGTTGCGCCCTATTGAT
Entry294	ncRNA	ncl0130	AAGCAATTCAAGGGGAAAATGGGATAACAACCACGGAAAAATTTATTGGGTCAAT
Entry295	asRNA	slr1600-as2	TTAGTATCGTCCATAAAATTGAATTAAGCCTAAAAATTAGGGGATTATTGCAGATTACAGTGCATCCCCAGAATAT
Entry292	intern	sll1511	GTGGTGGCTACTATTATTATTATTAATTATTTATGGGCTGCCCCTGCTAACCTATCGGATTCATCAGCTCTTCTATCCTCTCCAACCCGGACTGAGTTATTTAGTGGG
Entry293	intern	sll1511	TGGCTACTATTATTATTATTAATTATTTATGGGCTGCCCCTGCTAACCTATCGGATTCATC
Entry290	asRNA	slr1597-as	TGGAAATGAGGTTATTTTAAAGACTGCAAGCAATGTTAAGGCCCCAGGGAACAGGCAAAAGTAAC
Entry291	asRNA	sll1513-as	AAGCACAAGGAAGGCAGTATTGTCTAAAAAACTTTCGAGGCTGACTAGATTC
Entry298	ncRNA	ncl0140	GATGTCGCTGCTGTAAAATTCTCTCAGCATCATTACGGTGAAAATTCTGTATTCTTCACCATTTTTC
Entry299	intern	ssr2699	CAATCCTCGTGGATACCATGGGATTACTTCTCGATGTTGTGGTTCACAGCGCTCATCGCTCAGGCCACCAAGG
Entry1658	intern	sll0368	GGATGACGTAATTTATAAAGGCCGCACTATCCGGGCGGCACTCAATGCGGTGACAGAATATGGTCGTCCCCAGGTAATTCGTTTATTAACTTTGGTAGACCGGGGTCATCGAGAGTT
Entry1659	ncRNA	ncl1380	TGGATTATGGGCAATAATCACAGTCGAGCCAGACTACCCCTGGAGGTAAACTCCGGGGCTG
Entry1128	intern	sll1388	TTGGCTTTTCCCAGATAATTAAAGAACATTTGGAAGAACAACAAACGGAAGCCCGGGAGTGGCTGCAATCCATTGTCCAACAGGTGCAGGAGGATGGGGTGGCATGTGA
Entry1129	ncRNA	ncr0800	TCGGTCATTTTCCTAAAATAAATACTTTCTCACTTTGACCAAGATTTGGTGCAGGAAAACCCCAATTTCAGCAGTAGCGAGTTGGGGCT
Entry1126	asRNA	ssl2717-as	CCCTTTCTAATACCAAAATGATAGTGGGAATAACTGAGTGATTTTGGCTAAAAACTTAACTTAAGGGCATTAACGGGGACATCATCCCAGGAATTAACCATGCGGAGTTGCGCTGTCCATCCCTCTGCTTTTTGGGCAGGAGTCAGATTGTCTT
Entry1127	asRNA	sll1389-as	AAGCGGGGGCGAGGATAATCCGGCTAGCTAATGTTGGACAATCAAAACCGAGCATTGCACGTGGTGAATGACATAACTGCTAACACTGCCCAAAAA
Entry1124	SyR6 ncRNA	ncl0880	ATCGTGTTCCATGTTACAATTTTCTATATAGAAATCAAAGACTGCGCGAGTTGGGAAACCGCCACTGAGATTTCCTCAAGCAACAACAACATTTGGTGGAGTCAGGGAGAGTTTCTCTGACTCTTTTTGGT
Entry1125	asRNA	sll1867-as	TTGTCATTTGGTTATAATTCCTTATGTATTTGTCAATGTTCAAAGGATTTGGCCTCAAGCTCAGAGATTTCTTTGCTTGGGAGCCGGTTATGTATATGA
Entry1122	intern	sll1870	TAATTTATCCTCTAGAATTACAAAAAGTTAGCAAAACAGAATGTCAAAGGCGAAGGATTCGGGCCTGTGATATTTGGGAAATTCCCAGTGATTGGTTAGATCGCAATGAGTTACAGCTTTCTGTGGGGCAAAGACAGTTGGTTACCA
Entry1123	intern	slr1984	CGCTTACCTCTGGTACAATCGAAGCAAAATTTGGGCGATAAACAGGAGCAACTGGAAAAAAGTTAAGGATAGATTTAAAGGACTCTCCCCAGTTTGAACGATGACTAAAACAGGGTACCCAGGCAACTCAGTAAAACAGTTTTAAGTACGCTTCGAGCATTATCCTCCAAGCTGGGATTGGGGAG
Entry1120	ncRNA	ncr0790	GGTCCCAAGGTAATAAGGTAATTGGATTGGATACTAGCAAAATCACCGCAGCATTGGCAAGAAAAATTTCTCTTCCCTACCGCCATGGCTATGAACAAGCTT
Entry1121	intern	slr1982	TCTAACAACTGTTCAGTATGGAATCTATGGCTAAGGTTCTCCTAGTTGAAGACAATGAAATGAATCGCGACATGCTATCCCGTCGCTTGATCCGCAAAGGATACGAGGTGGTGATAGCCGTTGACGGTGAACAGGCTGT
Entry1883	ncRNA	ncl1590	TTAATCTTGTGCGATAATGGTTAATACAAAAGCTTTTGCCAAAGTCCCCTCGGTGAGGTCGATGAAGTTTTCTTGCGTACTTTGGCGACCCATACCCCTTTCAGGGCAAGCTATAGATATGCCCCCCTCCTGCTGTTGACCT
Entry1882	asRNA	sll0043-as	GGGAAAACGTTGCAAAATTTCCCCCAGGGGCAACATCCGGGCCCACATCAGCTCATCCCGCAGGGAAAATAGCATCTGCTTTTGGG
Entry1502	asRNA	slr0346-as	CGGTCTAGGCCATACAATTCTCCCCAACCGGCTAGGGTACGATCACTGACCAAAATCGCCCTCAGGGCAGACATTTCCCCCACTGAAGTCTGGGGATAATGTTTCAT
Entry1823	intern	slr0302	AATGAAAATAGAATACAGTGGAAAAATTGTGAATAGTGTCACCGCCTCTTTTGGGGTTGCTTGTTATCCCGATCACGGCGAAACGGGACAAGAAATTATACAAATAGCGGATAAAGCTTTGTATGATGCCAAACAAGCAGGCAGAAATCGGGTCATCGTCGCCCCCAAAGAGGTTTCC
Entry1885	intern	slr0031	ACCAAGCCAATGATATGATTCAGTTAACGGTGTTTCATCAGGATCTTTTGCGAACGGTGGATGTGGTGTTGGCATCTCCCCAAGCAAACCGTTATGAAGTGGTGCCCATAGCCGACCCCTCGGACAGCCAACTTCAAAATCTGGCGGGCTGGCTAGGTGAATCCTAA
Entry1822	asRNA	slr0301-as	CCCGCCTCTTGGATAAAATAGCGGTAAGCATAGGCAGTGGTGGCAAAACCAGAAGGTACATTC
Entry1821	asRNA	slr0300-as	TGGAAATTCGCGCTATCATACCCATATGTGCCTTGTTACTCGGCAATTATTAATATCCCTATTTTCTTATGAAGGTAATAGGCAAGTCTTTGAAGTGTCATGGAGATTCTGAATTAGTTTGCC
Entry1820	intern	slr0299	CGGCTCCGCTATTACAATCAACAATGGTATGTGTTGGATAATCCGCCGGCCATGGTCAGCGTGGCGATCGGGGG
Entry2058	asRNA	sll0723-as	TGAGATCGCCAGTAAAATACCGGTCATTGGGTAAGTGCCCCTCACTTTCCGCCGATGCATACAAGTGGTAAACACTTTGGGGAACATTGCTTAAATCCCAACGGTAGCGGTAGCTTCCACTTGATTTGGGGTCGTGGTCAATTGTGGTGATGAGG
Entry2057	asRNA	sll0723-as2	GGTTGAATACCGCTAAAATCAGGGTCTAGGGGATTATCAAGAACTCCCGCAGGATTATTAGACCAGCGTACATTGTAGTACTGGGGCGTTGCGGTATCGCTCCAGGTTACCGAAAACTTACCGTCCCC
Entry2056	asRNA	sll0723-as3	CCCGGAAATCATCATAATCAGTTTTAATAAAGCCGAACTCAAAATTGCCACTTACAGGCAAGGACACAGCCCGCACCGTCAATGGTATGGGTTGG
Entry2055	intern	slr0758	GCGGGGTTCCTGGCATGATAAAGGCATTCGAGAATATAGCATTAGCCATGATGGCCCTGATATT
Entry2054	kaiC1 intern	slr0758	GGGTTTATTAAAACTTCTTTGTACCTATCCAGAATCGGCGGGCTTGGAGGATCATTTGCAAATGATCAAGTCGGAAATATCGGAATTTAAACCTTCCCGCATTGCCATTGATTCCCTTTCTGCCCTGGCCCGGGGAGTGACCAATAATGCTTTCCGTCAATTTGTC
Entry1351	ncRNA	ncr1070	AATTATTATCCCTATCATTTTGTAAATATGGATACAGAAATTATTCCTTTGACTTCCAAATTGCCCTGGTTGTCGTTCCTAGAGTCTTGGATTTTCTCCCGCTTTAGGGAACTTCAGTGGGGACTTGGGTAGGGAATCCCCGGATAAGTGCTAAAGAACTGGGCAGGCTCGGGGGTGCTTTTGGGAAGAATTTCGCCGGTTAGTAAAATGGAGAGGACTTTATGTCGCCACAAATGAACCTGTTTAATGCAACGGCATCGACGCCGGTCAATGAAATAGCTGGGGGTTGGCACGGTTTTTGTCAGATTACGTATAACCGAGATACTTGGGTCAAATTACTGGAGAAGCCGGGGAGCTATGCCTTCGATGAGGCTAAGTTACTTTGCCAGGATACTTCCA…
Entry2052	kaiBC asRNA	slr0757-as	GAAAAAAGTTAGTAAAATTAAAACTAAATAACAGTTTGACTAAAACTGATTGAATGTGTTGAGTTTGAGGGGCAGGATTAAAGTTTGTTAGGAGTCTGATGATGTGTGTTGATGGGGGAAATATCTCGCCCTGTTCCCCGATTTTC
Entry2051	kaiBC asRNA	slr0757-as2	ATGAATAAACCCGGATAATCGAAATGGTGAATGCCTTGGTAAAGAAATTGTACTGCCAAGAGAGTTTTGCCTGTGCCGGAGGTGCCACTCACCAGGGTTGTACGGCCAATGGGTAAACCGCCGTGGGTAATTTCGTCAAAGCCCTCGATCACAGTACGAATTTTTTGCACTCCCTTCCTTGGCACATCGGGGCGATTACGTTCGTTAACAATCGGTAAGTTCATTAGCTAAATTTAGATTTTTAAAGAAGAAAAAAGTTAGTAAAATTAAAACTAAATAACAGTTTGACTAAAACTGATTGAATGTGTTGAGTTTGAGGGGCAGGATTAAAGTTTGTTAGGAGTCTGATGATGTGTGTTGATGGGGGAAATATCTCGCCCTGTTCCCCGATTTTC
Entry1503	asRNA	sll0322-as	TGGATAAATCGGGTAAAATACTCGCAGTTTTAGGGCCATCACTACTGGGGCGGATAGTAAAGTTAG
Entry1826	intern	sll0284	GCCATCGGGCATTGACAATGAAGTTATGTCCCAAATTGGCACCCGTATTACCTGTCTACTCAACGACGAAAAGGACATTGAAGCCATTTTTACCGGGGTGGCGGGGGGGC
Entry1884	asRNA	slr0031-as	GTTAACTGAATCATATCATTGGCTTGGTAGTCTTTCAGCCGCAGGGAAAGCTGTTCGGCCCCAACCCGTACACCATTGATGGCCAGTAACAAGTCCTGGGGGCTAATGCCAGCCATGGCGGCGGGGGAATGGGCCGCCA
Entry1825	intern	slr0306	GAACGGAAGGGGGAGAATTAAAAGTGGGCATTTTGGCCCTGACCATTGACAGCAATGCGGTGGACTATGTCACCTACAGCGATCCCATCGCCACGGCCCGCCGCTACAT
Entry1824	asRNA	slr0304-as	TAAAATTGATATCAAAATGTTCTTTGAGGAACTTTTTGTAATCCTGTTCAAGGGGTTCCTGGGCAGGGGGGAGGG
Entry1980	intern	ssl2667	AATGTGGAAGTAGTAGAATTAGACGGTCCCATTGTCAAAGTACGTTTGCAGGGCGCTTGTGGATCCTGTCCCAGTTCCACCATGACCCTAAAAATGGGTATTGAGCGC
Entry1981	asRNA	sll1363-as	CGAGCTTGGCCACTAGCATCTTGGTACACAGCAAATAAGGCCGGTACTCCCTGGCCTTGTTCATAGGTGCGACGCACCAGATGGCCAGGCCCCTTAGGAGCGGCCATAACTACGTCCACATCGGCGGGGGGAACAATCTGGGCAAAGTT
Entry1829	ncRNA	ncl1520	TATGAAAAATGACTATGATAGAAGCAATGGCATCTCAAGATTAGCAAAAATTTACATAGC
Entry1887	asRNA	slr0033-as2	TGGTGACTAGACTAAATTAAGCTTCGTCACCGCCCATAATACGGGGGACTCGAAAAAAGTCTCCCTCCGG
Entry1983	ncRNA	ncl1690	GGACAGAAAGACTTAAAATTATTGCCGATGATTGACCTAACTGGGGTTGGAGCTTTTGACTCAACGGAATTTTCTGCGTGATAGTGGCTTTTTC
Entry1984	ncRNA	ncr1650	TTGTTATCGAGGCTACAATCAATGAAGTCTTTTTTCACTGATTCATCAAGCTCTACCGCTGACTAGCCTTCTCTAACACTTTTACGCCTGAATCCTTGCATTCTGTTTTTCCCCAACGAAGAAGTTAGAGAACCCCGAATCAATAGACTGACCGAGCGCA
Entry1985	ncRNA	ncl1700	AACTATCCATGTTTATCATTCCATCAGCCCATCAGCGCCAAAAGCGAAACCCTCCAACTACTCGTTGGGGGGTTTG
Entry1986	ncRNA	ncr1660	GCTGATGGAATGATAAACATGGATAGTTGGCAGAAATAGGGTTTTCTTTCCTGTGCCATTGCTTGATAATGGTGTTAGGAGATGGCTATATGGT
Entry1987	asRNA	slr0654-as	CTTGGGCAAGGCTAAACTGTAGCAAATAAACCGCTGGCGGAGCCTTTAGCTCCTTGAGCAAAGCCTGGGCCAAATTCTCTAAACTACTTTGGTAGCGTTGGTAGGGGGGTAAATCCCAGGACACCATCTCATAGGCATTGGGCATCATCCCCTCATAAATTAGAGGT
Entry1886	intern	slr0032	AATCAAGGAAGTTATTGTTGATTTTGTTAAGAAAAATCAGCCCGATAAATCCTTTTACATCCGTCCATTGGTGTACAGTTCCGGTTTGGGCATTGCCCCCCGTTTGCACAATCTGGAGAAGGATTTCCTGGTTTATGGCTTGGAAATGGGGGATTACCTCGCCGCCGACGGAGTTAGCTGC
Entry717	intern	slr1365	TCCACGGTGCGGGTATAGTTTATCTAGGCATGATGGCTGTGTTGAAACTGGGTAATCCCCCCATTC
Entry2040	asRNA	ssl1378-as	TACCCAACAGGGTTAAAAATAAGAAAGCTTAATTGGACTTTGCCTGGGAATTGGGTGAATGATCTAGCTCCATGGCGATCGCCTGACGCACCAAACGG
Entry2046	intern	slr0755	TTTGTGGATGGGAATAATATGTTTTATGCACAACAGAAAAATGGGTGGTTTTTTGACCCCAGAAGGGTATTATCTTTCTTCACTGAAGATCCATCTGTAAAACTCGTCAAT
Entry88	asRNA	slr1414-as	CTGGTTATCCGCCAAAATCAGACAAATACTTTTAAACCAACTAAGTGCCGCCCCCGTTCCCAACGTGTGCAGGGCATGGGGGGCCTG
Entry89	asRNA	slr1415-as	CCCCCTGGAGTAGTACTATAGGTGGACCCTTGCAGATGGTCGGCCTGGCCCGGCCCAGTCC
Entry84	intern	slr0257	AACGATACCAAGCTACAGTTTCGTAACGACCCAGAATTAATGGCCACGGAGATTGATCCGCAGTATCAGCGGGCTATTAGTGTGTT
Entry378	asRNA	slr2046-as5	TTGCTGTTGCGATATTATCAGATGTAATATTGGGACCGAGTTCGTCCAGATCATTAAT
Entry1935	intern	sll0895	GCCCAAAAGCTTTACTATGCCATCCAAGGTCAGGGCTGTTTTCGAGAAACCAAAGCCG
Entry1934	asRNA	sll0898-as	CCCAGTCCTCCTGTAAATTATCTAAATCCGTTTGCTCACAAAAACTTTGGAGTTCTTGATGCTCCTGACGACGGGAATGACGGCGATATTTTTTAGTTTCTAATTTTGGTTCATCGTACTCCTGGCCATCACTGCCGGTTTTAGTTTTCAAGCCTGTGTCCGTTTCCCT
Entry1937	ncRNA	ncl1640	TGAGTTTAATGTGAAGATAGTTAGTAATTGAAAGTAGGGCTAAATTGCCGCCGAGATTTGCATTTTTT
Entry1936	ncRNA	ncl1630	CAATTTTAAATAGTAGGATGGAATCGTTAATTTTGTTGCCCAAGCTCCTCCGGCCAGCCACTCTAACTAGTCTGAATGGATTGTTCAAAAGTGAAAAAATTTCCCCGTGAATCCACTGTGGAGTGATTACGAAAAAGTACTTTTGCG
Entry1931	asRNA	sll0899-as	ATCATTGTTGGCTGATAATTTAGGCAAAGCGGCCGCTAATCGAGGCCAGTGGAAGCAATAAATACCGCCATTGACTCGATGGTTTT
Entry1930	asRNA	sll0899-as2	TGCTCACCCCGTCATAATTAGCCGTAATGGTACCGGCCCCCACATTGACCCGCTGTCCCAGCATCGCGTCCCCCAGGTAACTTAAATGGGCCACATTAGATTGGGCACCAATGACAG
Entry1933	asRNA	ssr1562-as	TCCCGGGCAGGAATATACTGACAGAGGACATAAATGGGCTGGTGACGACTTACTGTGCCCTGCT
Entry1932	asRNA	ssr1562-as2	AAGGAAGGGGTGTTAAAGTTGCAGTACTCATAAAAGCCACCAAAGTTGAAACTCATACACAACTATAACCTAACCCCAAATACAAACAAAGGGGGGCTTTGCTGTATTATCGATTACAATTCTTTGCACTTCCGTATAAATACTTAATTTTCTAGACTTTGGGCAACTCTAAACTTTTTGTTAAGGTTTTGCCAACGGTGACTGGCTGGTAGTTTTCCCCCTGAATTTGCCTTGCCCCAATCACGATATACTC
Entry1939	ncRNA	ncl1650	AAGTAAATCTAGGTAAGATGAGACCATGTCGGCAACAAAGTTGAGTTAACCTAAAGCAAAGTAAAGGAAAAGTTTTTTTTCCCCACTCCTTGGACGCCGGCTTGATCCCTGTCCGCCTTTTTCT
Entry1938	intern	sll0535	TGATGAAATTGATAAAATTGCCCGCAAAAGTGAGAATCCTTCCATTACTAGAGATGTGTCCGGGGAAGGAGTACAGCAGGCTT
Entry1809	intern	slr0104	CTTGCTAGCGGGTATGATTGCCAGTAAGCTCCGTTCTCGGGATGAGTTGGCCCTGTTGGGGGTAGGGGTAGGGGCCACCCAGGGCATA
Entry1808	asRNA	slr0104-as	TGGCCATAGCTAATATAATCTTCCAATTGTTGCCATTCCCCTGGCCCCAGACTACGGAGTAAATGTTGCTGCTCCAGGGTAAAAATCTTGGTGTCTATGTAGGGAAAGGTACCGGCTAGGTA
Entry1801	intern	sll0108	TGGCATGGAAGCTTACACTGGCTTTGTTAAGGAAACTGATTCCTTTGGTAGTGCTGTCTCCGGTGCCACTGTCCCTGAATAATTCGTCTGGGCTGGAAGGATAAAATTTATCCTTTCACCGACTGCAGGCAAATTAATTGTCATCAAACTGGCAAAAAATAGTAACTATCTTCAAGGGGGTCGGTTTTTCCGCTCCCCTTTTGTT
Entry1800	ncRNA	ncl1490	TGGGCTGGAAGGATAAAATTTATCCTTTCACCGACTGCAGGCAAATTAATTGTCATCAAACTGGCAAAAAATAGTAACTATCTTCAAGGGGGTCGGTTTTTCCGCTCCCCTTTTGTT
Entry1803	ncRNA	ncl1500	GAAAACAATCATGTAAAAATTGAATACTCTAATGGTTTGATGTCCGAAAAAGTCTAGTTTCTTCTATTCTTCGACCAAATCTATGGCAGGGCACTATCACAGAGCTGGCTTAATAATTTGGGAGAAATGGGTGGG
Entry1802	asRNA	sll0108-as	TCGCCCAGTAAGCTATGGTGGCCAAGGCGAAAACGATCAGGTTTTTGGTCAGGATGTTAACGGC
Entry1805	intern	sll0107	CCCACAGTGAGCCAGAATTAATTACCAGCGCCGTGGCCCATGGCATCCCCATTATTCCCGGTGCCTTTTCCCCTACGGAGATTGTCCAAGCCTGGCAGAGGGGAGCCACCGCCGTCAAAGTTTTTCCCATTAAAACCTTGGGAGGAGTGGACTACATTCAAGCTCTCCAAGGTCCCCTCGGCCAAATTCCCCTTATTCCCACCGGAGGGGTAACTTTGGC
Entry1804	asRNA	sll0107-as2	CTTTGATTGCTACTAAATTGGGGGGGAATAGCTGTCCAGATAGGCCAACGGCGATCGCTCCGGCCGCTAGG
Entry1807	intern	slr0103	CTCGTGGGAGCTTATAATGGTATGCAGATTAGCCAACAAGCTCTAATAACAGACCATCGCTCCACAGTGCGCGCCAACTTTTTGCCCTTAGGACAACAACTTTGGCGGAGATGGTCCGGTCGTCTTAGTGTTGGTTCCGGCCAGGAAAACCCCGCCTTGGCTGTAGCTCCCCC
Entry1769	intern	slr0511	TACCACCAGTGAGACAATGCTCTATGTTGCCATGGTTCATCTCATGCTTCAAAGGCTTGCTTAAAACTTTTCAAACACTTTCTTACAAAAAGTAGATAAAATTGCATGGTTGATATTT
Entry605	asRNA	sll1967-as	GCCGCCCCGCTGTTAACTTGGAAAAACGTATTAGCCCCCAGGCTAAAGCTCAGATCAGCAAACTTTTCTCGACAAATACCCCGCCCTGCAATCACCACGGTCTCATCGCCAAAAATGCGATTGTTGGGTTCGGGCTGAAT
Entry604	asRNA	slr2070-as	AAATTGGCCCTGTACACTGTAATGTTTACGGACAAAAATTTGTGTATTAATGAGAGAATCCCCTGGCGGCAATGGGCCTAGCTAGCCCT
Entry607	intern	sll1965	ACTTTGTAATGCATATTATGTATGTATGCAGTTTGAGTATGATCCGCAAAAGGCCAAAAGTAATCGGCAAAAGCATGGCATTTCCTTTGCAGAAGCTGAAATGGTCTTTTTTGATCCTCTCACCATTCACGAGCTTGATCCT
Entry606	ncRNA	ncl0410	TAAAGAAAGTGGGGTACAGTTTTTTGTTGTAGAGTTCAGAATTAGATAGGGCAATTGGCTGGTTAAATCACCATTAACGATGGAGCAAAGATGACGAGTTTGACAACCACACCAGCGAAGGAATGGTTTAAGGTACTTTGATTTGTATTATGTTCCCTCGGATTATTTCTTAATTTTTACTTTAAAAATCTGCCCAGCGACGACAAGATACAATGGTCGTAATTAAGGCCCCATAGAGTATT
Entry601	ncRNA	ncl0400	GAAAAAATTGTGTTAGGCTGTTCCCATGGGCTAAAAATAAATTTCCCTAGCCCCCTCATACATTCTGAGCCTTGGCCGAATAAGGTTTGAACTGGAATCACTGCC
Entry600	asRNA	sll1112-as	TTCCACACCGTTGTCATACTAAACCAAACAGCCCTGATTAACGACGGGAACGGCGATCGTTAACGGGAATGGGAATTAGTTCTGGCTCCGGTTCCCCCTGGGGGCCGAGCAAAC
Entry351	intern	ssr3122	GCTATAAATAACTATGATTAGTCTTGATCAAGTCAAACAACAAATCCAAGCCGCCCTACCTGATGCCGAAGTAATGGTCAATGACCTGGGGGGAGGGGATCACCTGGAGGCCGTGGTGGTATCTTCAGCCTTTACCGGCCAGTCCCGGGTCAAACAACATCAAATGGTCTATGGTGCCCT
Entry350	asRNA	sll1752-as	TGACTGACAAAGAATAAAATCTTAATTTACGGTAAATCTTATCATGATGGCCCCTTCCCCCATTAGCCGTTTTGACGAAATTCACGAAGCGGCGATCGCCTCGCACAGAGAGACATTCTCGGAACTGTAAAGGTTCTGCATTCTATGGGCCAAACAACGGGTCAGTTTTT
Entry1399	asRNA	sll0300-as	AATCCGCCACGGTTAAACTGATGCCATTGACGGCAATACTACCCTTGGGCACCAAATAGGGAGCTAAATATTCCTGCCATTGCTTCTGTAAACTGCCCACTGAGCCGAAGCTGAGCAACCAGGCGTTATTGATTTGTTCATTGCTCAATAATTGCCCTACCCCGT
Entry1398	intern	slr0323	TGGGAAAGGGAATTATATTTGGAATTGCATCGGGGCTGTTTTACTGTTCATGCTGACCAAAAACTTTATAATCGCCAGTGTGAACATTTAC
Entry16	intern	sll1406	TCCCTTGGTAATTATAATGACTATCGTTTAGATGTGGATTTATCCGGTCCCCTCCTACCGGAAGCCATTGATAC
Entry609	asRNA	slr2076-as3	TGATCCCGTCGTTAATAATTTGGGGAGAGCCAAATTTCTTCTCGAGCACCACGTTACGACCTTTAGGGCCGAGGGTAACGGCAACGGCTTCCGCCAGAATGTCCATGCCCCGCTCTAGGGCACGGCGAGCTTCGTC
Entry608	asRNA	slr2075-as	GGTCAGGATCGGTAAAAATTAATCGACCTAGGCAACGGAGGCCAAAATATCTTTTTCAGTTAAC
Entry359	asRNA	sll1749-as	GACAGGTTAGAGGAAAATCCACACCATGGCCGGTTTTCTCTTGCACATAGCCTAGGGCACCTTGATAAATCTGGGGCAATTCTTCCTCCAGATAATTTTTCAAGGTG
Entry358	asRNA	sll1750-as	GATGGCACACCATTAACATGTCTAGATGTTCTTCCAGGGTGTTGATAGTGTAGGGTCGGGTGGGATTGGTGGAGG
Entry15	asRNA	sll1204-as	CGGCCAATCCAGATAAACTACTGATAACAGTGCCGATCAAATAATCTGCAGCCAATACTCG
Entry14	asRNA	sll1205-as	TTTCAAAGTGCCAGAAAATGGAGAAGAATTTTGGTCGGCCATAATGCT
Entry13	asRNA	sll1206-as	TATTGGGAAGATCAATAATTAAGGCATTGCCCACCGTTTGTAGGTTCGGAGAGGCGATCGCCCCTCCCGCTGTCACC
Entry12	asRNA	sll1206-as2	CTAGGCTGTTGGATACACTGTCAAAATCGGTGTTGATGGCTAGGCGGGTGCTGGCTAGGAAGGGCTCAGGGGCAGGACCACGGGTGATGATGTTGATTACTCCTCCAGTGGCACCATCCCCGTAAATGGCCGTT
Entry1719	intern	slr0581	AAACATTGACAATTAAAATGGTGGAAGGATCTGCCATTCAGGTTACCCTGCCGGATGGTCGCACAGTGGTTTTACCCCAAGCGGAATCGGCCTCTGGGAATAAATACAGCAATGGTTTCATCACCGTT
Entry1718	asRNA	sll0541-as	TCAAAAAGTTTGCTTAAATATAGGTATTCAATGTTTAATGGGTTTAACATCGCCGGGATTTACCAACCATCCAAGAAAATCGAATCGG
Entry1249	intern	sll1533	TACCATGGCCGCTATGGTGGACTACATCAACAAGGAGCATGCCAAACACATCATTTCCATTGAAGATCCGATTGAATTTGTACACCAAAGTCGTCGTTCCTTGATCCGCCAAAGGGAAGTGGGCATGCACACC
Entry1248	asRNA	sll1534-as	ATGCGCCGGGCCGTATGCTGTGAATTGGCCAAGAAGTAATCCACTCGATTGGCGGAAATCACATCCCATTGCCGTAGTTGGTGGAGCAG
Entry11	intern	sll1206	AGCAGTGGCGGTTTAAGCTATCGCAATACTGGTAAAAGGACTTGGGTTCCATCTCTCAACCAAGACAGCCTGGGATTGTTCG
Entry1246	intern	sll1534	CCAACATTAGCCATCAGATCAGTTCAGAGAACTGTTTCCTGCAAGCAAACCGTTTTTCTTCTAAAATATTTCAAACGTCGTATCTGGCGTTGCTGGAAAAATACTGTCATCAAGCCCCTCGTCGGACTTAGTGGCGGTGGGAGTCCTCAGTTATT
Entry1245	intern	sll1534	GTTTTTCTTCTAAAATATTTCAAACGTCGTATCTGGCGTTGCTGGAAAAATACTGTCATCAAGCCCCTCGTCGGACTTAGTGGCGGTGGGAGTCCTCAGTTATTTAGCAAAGAATCGTAACAA
Entry1244	asRNA	slr1626-as	CCACCGCATCCGCATAGTTGAGGGTATCGTTTAGGTCATCGCTC
Entry1243	asRNA	slr1624-as	CACCTTTTCCTCTACCATTGTCTGCAGTATTTCCTCTTCTGTCTCCCCTACTAACTCCGGTTCCTCCACCGCTTCAGGCTGTTGGATATCTGGGGATAGTTGTGGGGGGGACTCG
Entry1242	intern	slr1624	CGATCGCCATTGGCATAATCAAAATAATTGTCGGCCAAGCTATTGGTCCCATGTGACCACTGTGCTGACGATATGTCTGCTGGCGATCGCCATGGGTTTAGGGGGTTGTCAATCTTTATCGGCATCGTCCCCGCCCCCCTT
Entry10	asRNA	slr1317-as	CAATCCTCGGGCTAGATTGTCCCCTAGGTTTAGGGTGTCCAACTCCCGG
Entry1240	asRNA	sll0905-as	CCAACTTTGTGGGATAATTTAGTTTATTGTTACCAAAAATCTTTAAGGGAGTAACCCAACCGTTGCAACAATGACCGCAGAATGGGCAAGCTCAGGCCAATCACGT
Entry511	ncRNA	ncr0330	ACCTGCCAGAACTACAATGGCTTTTGGTAAATGTTGACCGAGTGCCCAAATTCCTCTGCCATTAGAGC
Entry510	intern	slr2027	AGTACTTTGGTTTATACTCCCTGGTGGCGTCGATTTTTCCTGACCCTAGCCGGTTTGACTGCCTTGGGGGCCATAGCTATTCATTTCTCCTATGGCAGGAGCAATTTAGCCAGTTGGACTGCCCGGGATGGTGTAATCACCATA
Entry513	ncRNA	ncl0330	CATGGTCAGGGTTTACAATATCCACACTTGGAAAATTCACACTAATAAACTTTTTTCCCTGTCTCTCTCCCCAAGTTTAGGGAAAAAAGAGATCAAAGTTCCCATTGAGGGCGCAG
Entry512	ncRNA	ncl0320	CGTTCTCTTTGATACAATCAAGGGTTGTTATGGATTGTCACCGTCGGATTTGCTTCCATTGGTGCATTGCCTTTAATACTAGTTTATTTGCCCTCTGCCATGGCTCACCCACTTTCCAGGGATTGGTGGAGGGGGAACACCGCGCC
Entry515	asRNA	slr2031-as	CCTCTTGGTGACTCAAAATGGGGGTGTTATAACAGGCGATCGCCGGTAATTCTTGGCGCAATTGACGGTCAAAATAACTCAGGACAGTGGAAGAATCCAATGTGAGGTTAACCTGGCGGGCCTTCTGCAAAGCGCCTTTAATGGTGCCCTTAAGACTATTTTTGTGGCCATGGATTTGTTCAAAGATAGATATTTCCCCCTCTCTCATTAGAACTAAAGCACTGCCATCGGCATCGGTGACCCTGGTGGCCATCAGAGGGGTC
Entry514	intern	slr2030	GGATTTAATCGCTAAATTGGCAGGCAGAGATTTAGGGGATGGTATTCTATT
Entry517	intern	slr2031	GTCGTTCTGCGGGTAAAATCGACGGAGTGAGCCTTACTGTTTGGGAGTCAGCGTCTATGTGGCAGTTTACAGAAGT
Entry516	asRNA	slr2031-as2	CTCGTTTCGGGGTTATATTCAGAATAAAACAAGGTGACAAAGCGATGGGAATTTTCCAGGTCGGCATACATTACCCGGTTGAGGTGGTTAAGAATTTGGGCTGGACTATGGCGGTTCAGCACTTCT
Entry519	intern	slr1133	CCTTCCGGGAAGCTTATAATCTGGTGGGCAAGGTGGTTAAAACCAGTTTGGCGGCAGGGAAATTGCTCAAGGATTTAACCCTGGCGGAATGGCAAGC
Entry518	asRNA	ssr1880-as	TGCCCAGACTGGATAAAATTATTCCAGGCATTTTGGAAGTCAGCGAGGATATCAATGGATTTAATCGCACTGATATTCTGAGCAAAAACCATACTGTCCGTCAGCCAAGGAAAAGAAATTATTTGAGACATTTGCCAGTGGATATAACTGTGTCCCAGCCAGTCAGAT
Entry1487	intern	slr0779	TGCGCATTGCCCTACCGTTGTTAATAGTTGGTCTAATCCAAGGTCAGTTATGGTCGGAAGTGCCCCTACTCTGGAGGGTTAATCCCCAGGTGGTAGTGGCGGTGTTGACCAGTTGGTCTTTGTTTGAATTGTTTGGCTCAAAAAAGTTGCTGGGCCAGAGAGTTCTACAAATTGTGCAATTGTTGTTCACTCCCCTAGTGGGGGCAATGATGGCCATCACTGTCGCT
Entry1486	intern	sll0759	AGATGCAGGCACTACGGTAGTAATTACAAGCCATTACCTGGAGGAAATTGATGCCCTAGCCGATCGCCTAGCCATCATTGACCAGGGCACAGTTATCGCCACCGGCACCCCCACGGAACTAAAAGACCGGGTAGGGGGGGACA
Entry1481	asRNA	sll0764-as	CAACCCCTAAGTATAATCTTTTGCTTTGTAGGTACTTGCCCGATTGTACCCGGTGGCTAGAGTTTCATTGATTGCCAACTCCAATAGTTCAAGTC
Entry1480	asRNA	sll0765-as	CCGGGTAAAATGGTAAAAAGTTGTTACCTGATAAGCCATAGGAAAGCGGAAAAATCCTTGCTTGTTGTGAACTTCTATGGCTATAATAGCTGAGGTTTGTTACCAAAGGGCGTAACAT
Entry1483	asRNA	sll0763-as	AGACGGTGGGTTTTACCATTGACCAATTGAATAGTTAACTCTGTCCCGGCAGGATTAAGGCCGTAGTCCGTTAATTCCGCTGTGGGCACC
Entry1482	ncRNA	ncl1210	TCCGAATTCCCGGCAAGATAGCTGAGGGGACTTGTGGTTTTCGATGGCAGTCAAATTTGGCAAAATACTTACAAGACTGTAGTAGTGCAAAAAATTTCGTTCCTGGTAAACAGTTTTCCGCCTCGCCCCTTGTTTGAATTGACAAGCAGGAATGTTTGTCCCAGCCTTGTCCT
Entry739	ncRNA	ncr0460	AAGACGGTTTGGTCTAGGTTTGGTATTTGTTAAGTTATCAAGCCCAGGAAAATCAGAGCAGTCATCGTCCAACAGCCTATGACTTGTCTCAGTTAGTCTAGATTTACCGGGGTAATAAAGTAATCCCGGTAACT
Entry738	ncRNA	ncl0500	GGTCGGATTTGGGCACAATGGGTAAATACGACCAAATAAGGCCAGGCAGAAGGATTTTGAATACTAGATTGTGGGTTGTGATATGTCCAGATTCTTTGACCGTTCTTAATTTTTTCCCGATACTGTATAGTCTTACCCGCC
Entry1065	ncRNA	ncr0730	GCTATACATGTGTAAATTTGAATGCATATTTGTAACTCACGGAGCCAATGTCCATGGGAATTCAAGTTTTGGGAAATTCAAGTTTAATCTCTCAGGGTAAATTCCCCGCCCCTTGAGGCGTAAGTCTTAGAGCGGTAGTGCGTTCCGAAGGAAAAATTCCGTAATGCCCCGTTCGCTTGCGGCGGGGATATGAATTTTAGCGCTCCGCTCCCGATTTTT
Entry1064	asRNA	slr0817-as	CAAATTGTTGGGCTAAACTGAAGCGATACTTGCCAGAAATCCTCAGGGACTGGCAAATACCAAAAGCCAGTATGGTTTCCCCTCGCTGGGGATTTTCGCC
Entry1063	intern	sll0810	GTTAGACAAAAGCTATAGTAAAAAAATCGAATGCAGTCAGTGGCAGTATAGTGGCAATGCCCGAGGACTAGTCAAAGGTATTGGTCTGGTCAGTTGTGTTTATGTCAATCCAGAGGTGAATCAGTACTGGGCGATCGACTATCGTCTATATGGCAAATGGATGGATAGTTACAGTAAGCTAGAGCATGTCAAGGAAATGCTCAGTCAAGTGACACATAGCAAGAATC
Entry1062	intern	sll0810	GGATAGTTACAGTAAGCTAGAGCATGTCAAGGAAATGCTCAGTCAAGTGACACATAGCAAGAATCTGATGTTCGCCACTGTACTGATGGATAGTTGGTACGCAACTAAAAAGCTGATGGCTTTTATTGATGACACATTAAACAAGATTTACTACTGCCCGCTGAAACGGAACCGATTGGTGGACGATAGTGGCATCACTTCTCCATACCAACGGGTAGATGCACTGCTATGGGATG
Entry1061	ncRNA	ncr0720	CTTCAATTTTTGATACAGTGATCGGACTGATATAGCAAAAAATAGCGAAAACCAAGCTAGACACGTACAAAATATTCTTTTGTGACCGTGGTTTTGCCCTTCGGAACGAGGGTTTTCCGCCCGTCTTCAGAATGTGAGGCCCATTATTCTTCCGAATAACAATCATTTCTGTAGATAATAAATTCCTTCCTTGCTTTAGCAGGCAAGATTGGTT
Entry1060	asRNA	sll0812-as2	GTTGTTAGAGAGGTAACATTAGGAGAAAATTCTGGGGAACCCATAGATGCACGACTGTCTAAAAAAATAGAGGTCTGGTCAGAG
Entry731	intern	sll0876	GAAATGACCTTGTTAGCATTGGGTTACACCCAAACGGAAATCCAGCAGGCGATCGCCATGGTCAGTCAAGTTCCAGACGTGGCCCAGAGTGAAG
Entry730	asRNA	sll0877-as	GACGGCGTTGGCTAAAATGGTTGGTAGGTCCACATTGGTTTTTTGTACCGCATCCAAGGCCAAACGAATCAGATACGGATGGCCCCCCAC
Entry733	intern	sll0873	TTTAACTCCTTGGGACAATGGCATCGTTATCGGGAATCGTTGAAAAATACCGCGGTAAAAGCAGGTTTACGCATTAACCCGGAATATTCCCCCGTGCAGACCGATCTTTATAATCCCTGTGTGTCCGGTTCCCGGTTGGGGGTG
Entry732	asRNA	slr0877-as	CGGAAAAGCAGCTAAACAATAAAATATTAGGCCGATAAATCCGGTTGGCGATCGTGCCATGTGGTGGCTTGTTCATAGGCATAGCCCACCCGGAATAGCATTTCTTCCCCTAACACATTGCCCACCAATTGCAGGCCAATGGGTAAATTATTGTC
Entry735	asRNA	ssl1633-as2	TTAGGAACTATGGAAAAATTACAGAATGCCGAAGAAGTGAAGTACACCTTGCCCAGAGACAAGCTCGAGGATCAGGGCAGAGGAAAAACCGATCATGGCCAAGCGACCATTCCAGTTTTCGGCGAAAGCAGTGAATCCAAATTTAGAGTTTTCGTTGTTCATGGTTAAGAATGTAATTACGAGCTGGGA
Entry734	asRNA	sll0873-as	ACAGGGGGAAGGTAGGCTGGATAACCTGGGGTTTTCGAGAATGTTCACCGCAAAACTGCTCACTTTAGCTATAGATAAAGAAAAAAGACTACTGCCAATAAAACAGTAGCCCAATCAAGTCTT
Entry737	asRNA	slr0882-as	ATCGAAAAAATAGTATAATGCCTTCGCTTGATAAAACCCTTTATAAAAAACAACTCCATGAGCAAATCTGCCGTTCTTGCCAAACCCGCTGGCGATCGCCAAAAACAGGTTTACGCAACTCCCCAACAAGTGCAATACCTCTATTTAGAAGCGGAATTGGACGTACTCCTGCGTCAGCTCCAGACCTGTGGCAATAAGGACAACTAGAACTGGCAACGGGCATCGGCACAACTTCAACGCAGGCGGGAAGATTGCACCAGCAGAATAGTGCCCGCAATTAACCCCAGGAAATTAGGCAGCCAAGCGGCGGTGAACGGATCCAGGGCTCCCCAAATCCCCATAGACTCGCTTAAAAAAGAGAGTAGGTAATAGAAGAAAATTAAGCCCACACAGATGCCA…
Entry736	asRNA	ssl1633-as	GTTGTTCATGGTTAAGAATGTAATTACGAGCTGGGAGGGTTGTCTATGTAAATAAATGTAACAGAGTATTGCGCCCATGGCAAGTCTGTGGT
Entry289	ncRNA	ncr0220	CTTAACATTCATGTAAGATTTACTGATCATTCGGCTGGACTGCTTCAGAGTTCCGTTTTCCACGAGTGCGAGGGAGATGGAACTTGGGCT
Entry288	asRNA	sll1515-as2	CTTGACTCCACGGTAACTTAATTGCATAGTGCGCTCCTAATTGTTATTGAAGGTAGAGGAGGCGCGTTCCTTCAGGAATATATCCCTACTTCCGTCTTCTTCAAAAAGAGAAGATGAACGATTTACTTT
Entry281	intern	slr1594	TAGTTTATAACTTAAAATTACTATGACTGCTTTGATCTTGCCTTTTTT
Entry280	asRNA	slr1593-as	TAATTTTAAGTTATAAACTAATATTGATATGGCTAGATATGAACAAAGGAGTCGATGGCCGCAATTTTGCCAGCCTAAAGCCTAATAGGAGGCGATCGCCCGGCTCAAAGTTTTAGCAGAACAACAATGGTGGAGATAGTGGGTCATCTTGTCTTCA
Entry283	intern	sll1516	TACTGAAAAAGCCCCAATATCAACAATATTTATGCCAACGCTACGACGCAATTTTTGCCGATGACGTGGACGACTATCCGGCG
Entry282	intern	slr1595	GGGTATTATTGTCTACACTGTCTTCATGGTCACTCTAGGGAGAAAATTTTTTAAGTATATTCTCCGCAATTATGGT
Entry285	asRNA	slr1596-as2	TAAAAAAACAGCTAAGATATTGTTTGATAAGGTTGTCTGATAAAGTTTTAGTTTTCTTTCAAGCTACCCAAACTACGGTGGCCCAGGGTTCGATCCGTAAGGTTTTGGGATTGAGCAATACAGGAAATCTTAGCAGAACC
Entry284	asRNA	sll1516-as	TAGCAATAGGGGCCAAAATAAATGCACGTCCTCCCTCATCAGTCCCAGGGGGGTTTTGCCC
Entry287	asRNA	sll1515-as	ACTAGTTAGTAGGTAAGATTAACTAATTTATGCCCTTAAAGTCAAACTAGATTAGCTCATGGCCACGCCTT
Entry286	asRNA	slr1596-as	GGGCATAAATTAGTTAATCTTACCTACTAACTAGTCGCCTCAATTATTTATTTCCCCCTTGAGCACCATGCCTAGGGGGAATTAT
Entry579	asRNA	sll1121-as3	GTCATAGCGACGTAGAGTAGTCGGTATTCCTCTGCTTCCTTGAGGCGGCGGGCTTCTTGCCAAGCGGTGGCCGTGACCGGCAGGGCGATCGCCTGGGGCTTTTGCTGTTGGCGATGGTGTACCACGGTGCGAATTTGGGCCCTGGCCACCTCCGCTAGGGTAAACTGCCCCAAAAATTGCCC
Entry1660	tilling array (Georg et al. 2009) ncRNA	ncr1395	TTCCTGGGGAGAATTATCTAAAACCCATCGAATTAGTTAGGGTTTTGGGAGAAATATTTAGTAATCAATCTCAGACATTGAAAATCTACTTGGATTGGTTTAGCAATGCTGAGATGGATAGGGCTAGGTATAACTTCTCCCCCAGAAGTAGTTTTGATCATTCTAATGACCCAGTGATGTTTCCTTG
Entry1663	asRNA	slr0192-as	CAAGTTTATGACGATAATAGACACCAGGCCATGGGGACAGTCCCGTCCGCCCCGGTTACTTTTCTTAATAATATCGGCTATTGTCCTCAAAACCAAACAGTTCGGCCCCCTGCAGTTATCCAATGGGAGTTAATAACAGGGAATGGTGGCATCAATCAAACGGGAATAAGCATCAATTCCCCCCA
Entry1662	asRNA	sll0188-as	GTAAAGCCAAGCCCAAAATAAAGCCATGGATGCCGAGGGAACTC
Entry1665	asRNA	slr0197-as	CGTTGCCTCGAGTAAAATTGTCATCATAGTCGCCATGCTGGTCGCTAGGGGTAAAGTTAGCAGAAGTTACAATGACCGTTTTATTATCCAGGACCATAAATTTATGGTGCATTAAGCCTGAGCCTTTACTGCCATCTTCTGTGTCGTCAATGAGGGGAATTTTCTGAGT
Entry1664	asRNA	slr0193-as	TTACGGTCTTTGATAACTTTGGTGGAAACAACAGCATTGGCTTCTG
Entry1667	yfr2b ncRNA	ncr1397	TGGGTGAGGAAGTTATTATCTAGAGGTGTGTGAGGAGTAAGTTGAAGCCCCCGGAGTCGAAACAAGGAAAGACGCCCAGGGGCTTTTTCTTGCCTTTTTTTTGCCCTGAAAGATTTTTCAAGCTGGTCTATGCTCCCCGTAAAAGTTCGGGATGGGCAGCCACTGTCCTTTGGTTTCCCCGTCGGTAGGG
Entry1666	ncRNA	ncl1390	CGCTGCTCCATGTTACAAAAGGTGAAGTTCGTGATCCCCGTAGGACTCTCTCCGGCGATCGCCCTGGCTC
Entry1669	asRNA	sll0184-as	TCCCTCCCAAAGTATTTTGGTAATTAATAGTCCAGAGGCGATCGCCGT
Entry1668	asRNA	slr0199-as	AGAGAGTGGTGCGAAAATTATTAATAAAGCCATTGTGGACAAATAAAAGTCCTTCCTCAGTAAAGGGCTGACAATTAGTCAAATCCACTGCCAACGGCGGTGTGGCGCTACG
Entry1739	intern	slr0844	TTGGGGCGGTGTTAGGCTTTGTAATTGTTTTTAGCCTCACCTAGGTTGGGAGAACTAGTTAATTGGCATAGTTAATTAGCATTGTCTCCCCCCAAAAAGGGGCTAAGCTTTCCAGCCAAACCCGGTAAATATTTTTTTTATGACCATTTGGTTACTCTGCCAGATGGTTTTTTA
Entry1738	intern	slr0844	GGCTTATTACTAGGTATCCTTGGCCTTTATTGGGCCACTGGCAGTTTTGATTTCGGGACCATTGGGGAACGCCTGGAGGGTTTAGTATCCTCCGGAGTCCTCAGCGGG
Entry195	intern	sll0923	CCTATTGGTTGATAAGCTAGATCCTGCCTATCACAGTGTCGAAGATTTGAGAGCTAGTCAGCACCACACCATCCTAGGGTACATTCCCTTGGAAAAGGATTTGCGAGCCAGTATTAAGTATGGCTCCCCTCTGCCCAATGAGGCAATGCAAGAGTCCTACGCTAGGCTCTATTCCAACCT
Entry194	asRNA	sll0923-as3	ACGTAGAAGTGATAGCATTGGCCACAATTCCGATAACGTTGAGATCAGCCAACGCCAATTCCCGAAAAGCTTCCTTGATGCTATCCTTGCGGGTCTTATTGAGGCGCACCACCACCACCAGACCATCGGTTTGATCTGCAATCAGACGGGAATCCGTTAGACCCAAAATGGGGGGCGTATCGATCAAAATTAGGTCGAAAGTCTCTTTCCACTGATTCATTTTGACGACAAAATTTTGGGAAGCAGAAACCAACTGC
Entry197	asRNA	sll0923-as	TAACTGTAGGTCATTATCTTGGGGGGAATGGTTATTGGGCAAGGATGCTTGGGGAAT
Entry2041	asRNA	sll0728-as	TATCAATAAAAGTAATAATAGGCATACCAAAACGATCAGCGTGTTCCATCAACCGCAGAGCCTTCCGGTAACCATTGGGGGCCGCCATACCAAAATTGCGAGCCACATTATCCTTGGTATCCCTTCCCTTTTGATGGCCCATAATCACCACAGGTCGAGTCCCCAAGCGGGCCACTCC
Entry2042	5'RACE, terminator prediction asRNA	sll0728-as2	CAATGGCTTGGATATAATCCAACGTACTAGGACGGCGGGGATGGCGGGCCAACTGTAACCGCTGGGAAGGATTGAGATTGCTAAAAATTTCCTGACGCAACTGTTCAGCCCGACTTTCTAGTTGACTGAGCTGTTCGGACACGTCCACA
Entry2043	ncRNA	ncr1690	CTGACTCTACCCTGATAATTTTTTTATAAACGTTATCATGATTTCCCCTTGGTGTTTCAGGGTCAACGGAGCAAGCCAAGTCCTTGCCAATTAGCCGGGCTAAGGGTGATGGA
Entry2044	ncRNA	ncl1740	TGCAAAAACCTTTAACAATTTAGGGGCAAAATCTGTCTAAGGGAAGGGGGAAAAACCGTATAACCGTAACAAAAAATACAATCTCCCCTATTTT
Entry2045	ncRNA	ncl1750	GACTCCCGTCGGTATATTAATTTACGTACGACTTAGGTCTTGGCAGA
Entry196	asRNA	sll0923-as2	GCATGACAGAAAGTAAAATATCCCTGGGCAGGGTATTAATCGGTGTATCGGGTAGGGTAAT
Entry2047	kaiA asRNA	slr0756-as2	TTCTCACCATGGTACGGTGCAAGTTAAGAAAATATTAATACTATTAATTGGAAAATTGTGTTAAGCAACTCCCCTGAACGTTAACACAATCTGAGTGCTCCTTGGCCGGATAGCTTCCGGCCTGTTT
Entry2048	intern	slr0756	ATTGATTGCCTGTTAGTCTATTACGAAGCTAATTCCCTTCCAGTGCTGAATCGTCTCTATGAACAGGGGCGATTGTTGCCGA
Entry2049	kaiA asRNA	slr0756-as	AAGCTTTGGGATGATTCATCGACAATCGGGGCGGGGATAGTTTCCGTTTGGTTGGGGAGGGTACAGATGGGGCCAAG
Entry191	tilling array (Georg et al. 2009) asRNA	sll0926-as2	TCTGTGTACAACAGGGTGTGGCGGGTTAACTGCCGTAGAAAATAGCGAAAATGGCGATCAGTATGGTCCATCATTGGGGCCACACTGAGGGGATTAATAGAAGAATCAGCGAAAATTTTTGTC
Entry190	tilling array (Georg et al. 2009) asRNA	sll0926-as	GGCCGTAATCATTTCTGTGTACAACAGGGTGTGGCGGGTTAACTGCCGTAGAAAATAGCGAAAATGGCGATCAGTATGGT
Entry193	asRNA	slr0974-as	GAAGTTTGTAGGTAATGTTGGGTTTACAAGCGAAAATGCTGACTTTGCCATTTTAC
Entry192	ncRNA	ncr0150	AGCCATGGGAAGCTAAAATACAGGCCGGATAACCCCATTTACCCTTTCCCAAAGCCAGAGTACCCTAGGGGAGAGCGAGTAAATTGCAGGCCGAAAATCCGAGAGAATCGGTAAAATGGCAAAGTCAGC
Entry1515	ncRNA	ncr1250	TTGGCAACTGTTCTAGGATATTGATAAAATCAGCAATGCTCCGG
Entry1514	intern	sll0309	AACCGCTACATGGCAACATTGGAAAGTTAATGCATTACAAGGTCTAAGCCGGGTAGCTTACCAACAAACCTATGCCCATTCCCGCCGTCCTTGGGATGGCATCTTTGGCAATCGTCCTTTTTTCCAAGTCAGCGTTGAAGTTAAACCGGAGGCGGAACCGGAATTTCGGGCCTGGTACGAAGAAAGCTATTTACCTAAAATTATGGCGGATGTGCCTACCTGGGCCGCTTGCCGTCGTTATACCAGCTTT
Entry832	intern	slr1819	GCAGATTTAAGCTACGCTAACTTGAAGGAGGCTAATCTGCGAGATGTGGATTTGCGTAAGGCAGACCTGAGCTACGCCAACTTAAAAGGGGCCCTGCTAACTGACGCTAACTTGTCGGGGGCAAAGTTAAATGGT
Entry833	ncRNA	ncl0560	GGAAAATCAATGACACAATCTAGCCACGGGGACTGGTATCTGGTTCTGGAACACCACTACCGCAGTGCGCATAGCTGAAAGTGGAGAGCCTTAACCGTTGGGGTGGTCTATCTGGATGATGCTCTGGCCGATTGGATAATTTCTGGTTGTTTTCTGTTTCCTTGGGTGGCCTTGTTGTTGCCACATCTTTTCCTTT
Entry830	intern	sll1691	AAGGCGAGTGGATATAATCGAGGACAGGGCTGAACGAAATAATGTAGCTGCCTGTCTTCAGTTATTAGCTGGGATCAATTTTGAAAAGTCTTTGATTAACCTATACCTTAGGGAGGGAGTTATGCGGGAATCGGTGGTTTACCAAAGTATTGTGGCAGAGTCGATGCGGAAAGGCGAACAGCAGGGACTGGAACGAGGTCTGAAGTTAGGACTTCAGCGGGGAGAACAACGGGGGGAATCACCCTTGATCTTGCGGATTTTAA
Entry831	asRNA	sll1691-as	GCATCGACTCTGCCACAATACTTTGGTAAACCACCGATTCCCGCATAACTCCCTCCCTAAGGTATAGGTTAATCAAAGACTTTTCAAAATTGATCCCAGCTAATAACTGAAGACAGGCAGCTACATTATTTCGTTCAGCCCTGTCCTCGATTATATCCACT
Entry836	asRNA	sll1631-as	TCGGGGGTGCCATAAACTAATAAACCTAAACGGGCTTGGATAATGGCGCCGGTACACATGGGACAAGGTTCCAACGTAACGTAAAGGGTGCATTCATTCAATCGCCAATGGCCTAGCCGACGGC
Entry837	asRNA	slr1734-as	CTGGGATAACTGTAAAATTGCCAACACGATCGCCATGGACTCATCGTAGAGGGCATCCCGGCCCCAGCGTTGCAATTGTCGTCCCAGTAACTGTTCCGTATTTTGATCATCCAGGGCGGTGACCTGT
Entry834	asRNA	sll1687-as	AGCCAAGGTTGATTAAAATAAAAACAGCCTTTGTCTAAGCCAGCAATCCAGATCAAAACCGGGGC
Entry835	ncRNA	ncl0570	CCAGTGAGAATCAGATAATGAGGGCAGGATTCAAAAAAGCGGGTGCACAATGTAGCACAGGGTTAGTTTCCGAACCTAATCAATGGGGACGAAACTGGCCGCTTTTTT
Entry838	intern	sll1626	TTGTCGAAGGTGATATGCTGATTCTCCGTTCTGTGACTGGAGAAGAGGAAATCGAAGATGGGGAATTGGTCGCCGCCAGTATTAAGGGGGGCAA
Entry839	ncRNA	ncl0580	CAAAAGTTGAATTAGTATGCTCTAGGACTGGGTGAAAAGTAGTCATGGTTACCCATCCAAATCATTCGCTGCCCCCTGGGCATTAACCCATGGAAAGTATGGAAAATACGGCTAATTTAGATTGGATTTTAGGGGCGATCGCCTTGGGAATTTTAGT
Entry1513	asRNA	slr0358-as	GCTTTGGATGGGGCACAATGGAGTTATTGGCCTCATCTGTTACGCTCTGTTCTTCTTCCGGCTCCAATTCCTCTGGTTCAGTATTGAGTTTCGGTACTGTCACCGTGGTGATGGCAGGGGTAACAATTTG
Entry1641	asRNA	ssr0692-as	CAAAACACGTTTACGATTATTCATTACTTCTACCCTCCGAAAGGCAGTGAAAAACTTACATTTAGATTTACATTCAACATAACATAAAATTATAGGT
Entry1926	intern	sll0493	AGGAAGGGGGCGTAAAATCGGTTGTAGCTAAGGTTTCTTCCGACACCCACGAAAAAATCCTCAAGCGCCTGGGGGTTGATTTAATTATTTTTCCCGAGCACAAAGCCGGCCAAGATTTAGCCTATACTCTCACCACCCCGGCGATCGTTGACCGGTTTAAGTTAGATCCCAACAACAGCATTGTAGAAATTCTCGT
Entry1927	ncRNA	ncr1580	CAGAATTTCCTTTACAATGGATAACATTAAGAAAAATTAAGATTTCCCGGTTCTTTCTCATTTTTGTCCCAACAACGGGCAAAACCATGGGTCGGCGATCGGGAGAGAAAATT
Entry1924	asRNA	sll0498-as	CAAAGAGTTGGGATAATCTGGACTTCTAGCCCACACTGGCTAAATTGGTCGGTACACCACTGCATAGTCCCCTTCCCGGTTATCCGGCAATAGGAACCCCTTACGACAAAGAACATCAATGGTTTCTTTCACCTTTTGGGGATCTTCGCCAGTGGCCA
Entry1925	intern	sll0497	CCCTGGAAGGATTGGATGATGACAAGTTAGTCAAGTTTCGCCTGCGGCGCTACGATAATCCCGATTACCAAGACCCTCCCACTCAGGACTATAGCCAGGATTACCGTTCCCTAGGGCGAC
Entry1922	asRNA	slr0541-as	AGCTTGCATATGGTAATTTTCTGGAAATATTCTGGAAATGCTACGGAATTACCCAAGCCAGTGCCGAGGAACGAAATTATTTATAGACCACTGGCGATCGGCATGGTAAC
Entry1923	asRNA	slr0542-as	TTAAGTAGTGCTTTAAGATAAAGAATCTCTTTGGCTTGAATTTCAATATCCGTGGCTTGGCCCTGGGCTCCCCCTAGGGGTTGGTGAATCATGATGCGGGAGTTGGGC
Entry1920	intern	sll0502	GGCCAGGTTTTATTAACATCAAGTTATTGCCTGATTATCTGGGGGAACAATTAATTAAACTTCAGCAAAATCAACAGTTAGGAGTGTCATTAGTTAAAGGCGAAGAACGGATAGTGGTAGATTTTTCAAGTCCCAATATTGCGAAGGAAATGCATGTGGGTCATCTCCGGTCTACCATTATTGGGGATTGTTTAGCTCGGGTACTGGAATTCCGAGGCTATGATGTTTTG
Entry1921	asRNA	sll0501-as	CAAAAAGCTAGCGTAGGCTAAGGATAACAGTGAAATGATTGATCC
Entry1928	asRNA	slr0930-as	TAGCCAAGTGGTGTACTATCATCAAATACGTGTCCTGGTTAGCCGGCGGAAAAGTTAGGGTTAAACCAAAACGGTCACTAAAGGATAATTTTTCCTGCACCGTGTCCCAAGCCTGTACTTCGTCAGCATCCTGGGGCGAAGGGCGATCGCCAAAAAATTCGCGAATTAAATGACGGCGGTTAC
Entry1929	asRNA	ssr1558-as	CGATCGGTGATCTAATCTTCTTGGTTAGGCCAAAGTAAACGCAGGGCCATGATGGTAAACCCCAAGGCGGCCAATGCTTTG
Entry1818	intern	sll0092	AGTCATTTAGATATATCATTGTGGGAATATTAAGTGATATAAAAAGAAAGAGTTTACCTGCAATAGCATCATCACTAGAATTGAAAAATGAACAGGGACTACTGC
Entry1819	asRNA	sll0290-as	CCCAGTTAATGTTATTTTCTTCATCAAAACGGGCCTTGAGTTCCACCAACACCGCCACCTGTTTGCCATTTTCCGCCGCCGCAATCAGAGCGTTAACAATGGGGGAATCCCCCGAAGTGCGGTACAGGGTCATTTTAATGGTCAATACATGGGGATCGTAGGCCGCCTGGGTAATAAATTGTTGCACCGAAGCGGTGAAGGATTGGTAGGGATGGTGAACTAAAATATCTCCCTGG
Entry1643	intern	slr0420	CTGCAACTCTGACTACAATCCAGTGGTCTGGTGATGGTGTCAATTTCGTCTTGGTGTTAACCCGTATGCTTAGCTCTATCGGTTCTAACGGCTCTAAACATAGCTTTAAAAATTATTTCCAACAACTCCGTCGTCCCTTTGCTCCCATTGGTTGTGGCCTGTTGATGGCCAGCGGTATGGTTTTTGCCCCGATCGCCGCCGTGGCT
Entry1812	intern	slr0109	TGCCAATGGCGGTAATTTAGAAGCCCAGGTGGCCACCAGCTTTTACTTCGATCACAGCGTTGATGTGGAACAGGTTATCCGTATTTTGTACCAGGCCGCCTACAGC
Entry1813	asRNA	slr0111-as	GCGATCGCCCGTAGTAGGGTAATGGAAAAGATAGGATTTCACCTCTTGGTC
Entry1642	ncRNA	ncl1340	CTCATGATGACTTAAGATCTGTTAAAGTTTGATGCTCAAAATTTTTAGAAAACCATCAGGCGGTTAAAGTTCAAATAATATTTCCCTGGGCAGGCTGTCAGTAGTGCGGATCCCAGCAAAAAGGCGACCTATCT
Entry1811	asRNA	slr0106-as	CAACTCCAAGTACTAGAATAAGCTGAGAGTTACTCCCAAGAATATGGATAGTAAAATTGCCTTATAATCTATTAGTCAGCTATGATTCCTCAGTATCAGCTAATAAAATTAGCAGTTCAGCTTTTTTCATCTTGGAATAACCGGAGTGTCCT
Entry1816	ncRNA	ncl1510	TAAAGGGGCAACCTATTATAAAGGCTTTCACAGTCCCAGGGCCTGAAAATTAGCGCCCTGTTTCCCGC
Entry1817	intern	slr0115	GAAATGGCAGGCTACGATGTCCAACAGGCAGTGGATGGCATCAAGGGGCAAGCGTTGGCGGTGCAACTACAACCGGATCTGATCATGTTGGACTTGATGTTGCCCAAAGTGGATGGATTTACGGTTTGTCAACGTTTGCGCCGGGACGAACG
Entry1814	intern	slr0114	GGTGGCAATGTATTATCCTATTCGCATTGTTGCGGCGGCGATTATTTTAACAGCGTTACTGTTTATTCCCCTGGGGTGGAGTTCCTGGCAAACCTATCTAATTTTTCAAAATACGGTGGCTGTGGATTTTCAACTCCAGGCTCAGGCTGGCAAAATTGTCC
Entry1815	intern	slr0114	CCCTGGTGATGTTAGATTATCAATCGGGGGAATTAATCCTTAGTGGCCAACATGAATCCATTTTTGTGGTTCGTGCTGATGGCGCCATAGAAGAAATAGATACCATTGATTTAGGCTTTCCCCTTGCTTTGGAGAAAGATATTACGACCTTTATTGCCCGCACCCAAATTAATTTACATTCAGGGGATGTGGTGGTGCTATAC
Entry1528	asRNA	sll0010-as	TTGGCATTTATTAATAGAATGGGGCAGGACTTACGCAAAAGAAAACTTAAGAGCAGGGGAACGAAGCTGTTGATGCAGGAAATCAGACCATGGTTGATGGGATATTTCGTAGACTGTCAATGGGC
Entry1640	intern	slr0416	GAGTAGGGACGATAAGATTAATAAAATTAGTAGTTATGCCAAGATACTTCTACTACATTTGATTAAACGACAGGCGGAAAAACGCAGT
Entry1647	cyanobase c2 NA asRNA	sll0375-as	CCCAATTTACGTGGTAGTTTGTGGAAGCCCATAGCGAAAATCTTGTCCGCCTTTTTGTACTATGCGTGGATGAGTGGGACTGCCTGGGACTCACCAATCTATTTGCCTGAGTTTTCACCACCGACCTCTGATTCAATCGGGGTTTGCAGTCCTTGACCTTTACCTCTAAGTCTATGAAAGGAATTAACGTTTGTCGCTCGATCGCCGGTGTTATTGGCACAGCGAGTTTGACAACCCTGGTGTGGGGTAACTGCCCTTCTGGATTGTTGGCCTTAAATGCCATCACCCAAGCAGATGCTCCGACAGCTGTTTCAGAGAATAATTCTTCTCTAGCTCCCTTAGAATCTTCCGTTACCGCCACTTCTTCTACCCCGGCACCTGCTTTCCAAGACACCGAAC…
Entry1646	ncRNA	ncl1350	CAAAAAGCAGTGGGACAATTTGGATAGTGGTGGGTGATCAACAGCAGATCAAATCTTTTGTGAACATATCAACTCAATGTTTTGGGAGGAAACCGACCATGTTCTGGAAGCTCAGACAAGTATCCCGTTTCTGGTTTTGTTACTTGAATCAACCTATTTTTAGTCGAGAGTCAAAATCCACATGGCGATTGAGCCATTTTTGGTCCATGTATCAGATCTCCCTGCTGGAATCCTGTTGGCAAAAAAGTCCCATCAAGG
Entry1645	intern	sll0377	TGGAGGAATTATTTAAAGTGGTTAAGCTCAAGCATTTAGCCAAATCCTTAGGCTTTTCTCGCATTAAAGTGGAGGGTAAACAAAATCTTGTCTTGGAAACGCCCATGGAGGAACCCGCTTGGAAATTATTAGCGGAAAATTTACCCAATCATCTCCAGTCCCGCTTTGTTTACAGTGCCAAAAAAGTGGTGGTGCGGGGTTT
Entry1644	asRNA	slr0420-as	CCACAATGCCAGTAATGTTGGTGTTACGGCTGATCATGTTGACGCATTGGGACATTTCCTTGG
Entry1382	asRNA	slr0993-as	GGCACTTCGAGGTACCATAGGAGTCCTGATCGGTTGAGTTTGATTGAGTTGGGTTACCTCTGCCCTTAGTTGAGTCTGGTACTGGGCCTCGGGTTCTGCCTGGGCCCTGGCTACGAT
Entry1383	asRNA	slr0993-as2	CGGAAGCCGCTGCCATAATGGGAGTACCAATGGGAGCAGCAATGTCAATGCCTCGGTGCATGCGACCCCAACGGGGACCAAAACCAGAAGTGAAGACCCCCTTAGCAGGCCAGATGTAACCGTTAAACTGACCCGGGCTACGGGGAAAGTCGGGGGT
Entry1380	SyR47 ncRNA	ncr1080	CATTGAAAGCAGGTTAATCTTTCTTAGCAGTCTTCATTCTTCATTAGGTATATTGGCTCAGTCAGATTCAGTCGTGGAATTTAATCTCCCATTAAACCTGAAATGACTGGGGCGGTCTAACAATCTAGTTCTAGGTTTTAGGCTCATTCACACACAAGGAGGTT
Entry1381	intern	slr0993	GGAGATTAATTCCTATGATGGAAGCACTAAACAGGAGGGTACTGTGCCCCTGGGCGAAGGATACCGTCGGGTTCGCCGCTCTGCTGCAATGGTGGGTTTAGCCGTTTCCATGGGAGCAACGAGTATGTTGTTTTCCCAAACCGCCA
Entry1386	intern	sll0944	TGTCCCTAATTGGTATTTTGAAAGAGTTGTGTTCCCTGGTCAACGGTTAGTATTTGAGGCAGTGCCCAGCGCTCAGTTAGAAATTCATACTGGCATGATGGCCAGCTCGATTATTTC
Entry1387	asRNA	sll0944-as	ACACAACTCTTTCAAAATACCAATTAGGGACATTGGTAATGCGGGCCACTTGGATTTGATTGGTGGCATTGACGTAGCAACAGAATAAGGCTGATGGCT
Entry1384	ncRNA	ncl1110	GTGAAGTCTAATCTAACCTAGTGTCATAACCTCAAAATAAAGCAAGGATGGGTCCTAAGGATCCATCTTTTTTGT
Entry1385	ncRNA	ncl1120	CAATACATAGTGCTAATCTGAAGATAGTCTTAGGAGTTAATTATTTACCACCACAATTTTCTGGAAAACTTTACCTCTACCCTAGGGATGATTAAAAGTAAACTAGAGAATAACAAGGTTGGGTTTATAATTCATCACCAAGCTCAAATTTATGGTGTTTTTT
Entry1388	intern	slr0320	GCGAATTATGGCGTAATTTAAGACTAATAAACCGGGGATTGCGGAGGGCAAAGCGTTATTGCAGTGATCCCCAAATCATTGTCGGGGGCGG
Entry1389	asRNA	slr0320-as	AGCGTCGGCGGGCTAATATGGCAGAGTATATTATCGCCAGTTAGTTGCCCAACTACGGTGCCACTCGGCCAGCATCTGGCCAAGCTAAATAGGACTGAGTTTTTTTCCCTCTGCCATGGTAGGGGGAAATTTTTTTT
Entry1250	intern	sll1533	CGGTAAATCCACTACCATGGCCGCTATGGTGGACTACATCAACAAGGAGCATGCCAAACACATCATTTCCATTGAAGATCCGATTGAATTTGTACACCAAAGTCGTCGTTCCTTGATCCGCCAAAGGGAAGTGGGCATGCACAC
Entry1251	ncRNA	ncl1010	GAAAAAAGTCTTTAACCTATTAAATAATGTCCCCAATGTCCCCATTGAATTCGACCGGTTATATTCGTTGCTGCAGGCTGTATCGTCTCCTCTGTCTGCATCAAAGGTTTACCGGGGGTTAGCTGTGCCACAAG
Entry1252	asRNA	ssl2982-as	GGGACTATGGAGTAGCATGGTGAGCAAAAAGCTCAGACAACCCAATAGTAACGTCAGGGGAAAAAGGGGCTTAAACATGGAACTGGGGGAATTAATTATCGCTAAT
Entry1253	asRNA	slr1636-as	GTAATTTTCCGCTAGACTGGGAAGCGTATTCTGCGGATTTTTCTTCCACCCGGTTTCTGCTTTTTTGCTTTTCCGAATGGCGATCGCC
Entry1254	intern	slr1636	TGCCGTAGCCCACTATCATCTTGGCAATCACAATTGGCGGGGAGCAGTGACTTTACTGGGGGAGGGTATCCGCCGCTTGAAGGGTTTTCGCCCTGACCATCGGGAAGTGGATATAGAGAGTTTATTTCGGTCCAGCGTTTTGCTGTTAGAGAATCTACAAACTATTACGCCAGAAAATCTCCCCCAATGGTTAG
Entry1255	intern	slr1639	GACAAAAGTAGTTTATTTTTTAACCATGATCCCCGTCGTACCCGGCGTTTGCTAATGCATAACTGGGAAATTCGGAAATTAATTGGTCAAGTTGAGCAAAAAGGCCTAACTTTAGTGCCGTTGAAAATGTATTTCAAGGGTAGTTGGGTAAAA
Entry1256	asRNA	sll1531-as	GTAAATATAAAGTTAAAATGCAAATGCTAACCCCAACATTACCTGGCAAATCAATGTAACTTCTTGCCGCATGC
Entry1257	intern	sll1530	CACCCAAAATGATTTAATGTGCGGTGTTAAAGTTAATGACAAAGTGATATTTCGCTACCATGC
Entry1258	intern	sll1528	CTGGCCGGTGTTAAATATGCTTTCCAACGGCGATCGCCACGAGAAGTGGAAAATTTACT
Entry1259	asRNA	sll1528-as2	CAGGTTTCTAGATAAACTAAATCCTGTTCATAGCCAGTGCGGTCGTAGGGCATAATGTCGCTG
Entry1704	intern	slr0559	GACCATGGCTAACTATATTTAACCCATGAATAACCTTGTGGGAGATTTTTTCAGGATGCGTCTATTTTG
Entry1705	ncRNA	ncl1410	GGCGATAAATTTTAGGTTGGTAAACAGTTCTCCCGGAGCAAGCTCCCCAGTTGGTGGCAGACTACCTTACTTTGGAGGGGAGTTATTTGGCCTTTTAACTTAAAGGGCCACAAC
Entry1702	intern	slr0921	GAATTCCTCGATAAAACTATTGGGCACACAGCAGAAAAACTTTGGGTGTGGGGCCGTAATCTTCAGCCGGCCAAGTTATTCCCCAAAGCAGCTCCGCCCTTTGACAGAGAGAAGAACCATGGATACCTCCGTTAGTGTTTTTGCTGAAATTCCCGAAGACCTGCACCAGTCCTTGACCACCTATCTG
Entry1703	ncRNA	ncr1440	GGTGAGGAAGAAAAAATATTTTCATATTCCGATATCCACTGGCTGTGGCGGAGAAA
Entry1700	asRNA	sll0891-as	CTGACGGTGCAGTATCGTGGCAAGGGCAGCATCAAATCTCCGTGCCCGCCCAGCACTAAGGTGTTGATATCAGAAGGACAGGCCCCTAATTTCATCGCAATGAAGGCCTTGAGCCGAGCCGAGT
Entry1701	intern	ssl1690	AAACCATGGCCGCTAAAATGAAAAAGGGCAGTTTAGTGCGGGTTATCCGCGCACAATTGGAAAACAGC
Entry524	intern	slr1140	AAACAGTGATGTGCAATATTTGGACATGGACCCCAAAACCTTTGCCCCTTCCCTAGCCATGGTTAAGGAAGCGGTCGAAGGC
Entry525	intern	slr1140	CCCCGCAGTGGTGGATTATTGCCATGGCAAAGGCCTCTACGTTTGGGAAGATACGGCCCACGCCCACGGCAGTCAACTCCAAGGTAAACAGGCGGGCAACTTAGCTGATGGCGCTTCCTTTTCCTTTTTCCCCACCAAAGTAAT
Entry526	ncRNA	ncl0350	TAATCATCCCTAGCTAGGGTAGGGGATATTGTTTCTAGGGTTCCGATTCCTGGTGATGTGGGGAATGGCTGGTCCGAGAGAAACAGGCTAGGCTTTGTAAAGATTTTTGCCACTAGCTACACGGCGGGACAAAAGCCCGGGAGACTTTAATGACCAGTGCTTAGGTGTTGTCATTAATAACTCCT
Entry527	asRNA	slr1142-as	CTCATTTTGCGGTAATTTAGCTTCCATCCCTACATTTCCTGACTTTGCTGTGGCTGAATTTTTACTTTACTGAAACTTTACCTAAACCGTAAAAAATCTCTTGAACATGTGAGCCTTTAGCTCATTAGCCACGGTGAT
Entry520	intern	slr1135	ATCAAACATTAGGTAAGCTATGATTGAAGATAATCAGTCCCACAATGAAAATATT
Entry521	intern	slr1135	ACATTAGGTAAGCTATGATTGAAGATAATCAGTCCCACAATGAAAATATTAAAGAATATCTTAATTACTATAAAAAATTAGATTCTCCTGGTTTCGCCATTCTTTTAAAAGGTGAATGGGGATGTGGAAAAACCCATTTTATCAAGAATTATTTTC
Entry522	asRNA	sll1084-as	ACATCGTCCCGATTAGGATGTACGGAACCATCATTGGCCATGTCATAAAAGCGGGGC
Entry523	asRNA	slr1138-as	CGGTGATTTCCAGTAAACTCATGGTAATGGTCAAGAACTCTTTTGATTACTTAGGGGTTTGGGCTATTCAGTTGGGCAATGGAAGGACTAGGGAATGCCAACCCGACTCTCTATCATCCCACGAAATTAACCCATCACAAGGTAGGTTTGCCCTAACGCCCAAGGT
Entry1496	asRNA	sll0750-as	TTGCGAGCTTGATACAATAGTTGACTTCTGAGGGCAGGTTTCTGTTCTTCGATGGGTTTGTGTTGTAACAATTCCAAGGTATCAACGGCAATGGAGGCGGCGGTGAGGGGACTGCGTAAATCGTGGGCCAACATGGCCAGAATCTGATCCTTGAACTGTATTTGTTGGAGCAATTCTTCCTTATCTTTCTTCAGCAGAAAAAGTTCGTCGGACATTTTCATCAGTTCCCCGGAATAACCCACGGAGGAAATTTCCCGGGGACAACTGGGGGATTGCCCCGT
Entry665	prc asRNA	slr1751-as	TAATCCTGGCGAACCGCTACCCAATCCTCACCGTTGAAAGTACCATCTACATAGGTGCGGTTGACAATCTGCCAAACTTCGTCAACCAGCTCCTTGGGATTATCCTGTAGGTAGCCCTGGGAGCGGGCCAATCGCAACCCAACCCCCGTCACCGCCACTGTTGTCAATAACAGAGCTGTAGTTCCCAAAATCAGACTG
Entry1494	intern	sll0751	TGAAACATCTATTAACATCATTCCCAGTGAAGTGGTTTTACCCCAGGAGGTTAACTATAAACCCCTGGATAAGGACTGTAATCCGGAAGTGATTATCTGCAACGGTTCCATCCTGATGGGGCAGGATGCGTTGGATGTTAAT
Entry1495	intern	slr0782	CGATTGGATTAAAGAAAATACCCATACAGCATTCGGCCATTGGTATTTTTCCTATATGTGTCGTGCTGTGGGG
Entry528	asRNA	sll1076-as	CATAGATAGCCATTAAAATTGGATCTGCTGTGTGATGGAGAATACTTGTCGT
Entry529	intern	slr1145	ACGATCTGGTTGCTAAGTTGGGGTTAATGTTGCCGGCCTTTGTTTCCTGTTTACTGGCGGGGATCGTGCTCACCAACACCATTCCCCTCGCTTTT
Entry1490	asRNA	sll0756-as	GCAGTCTGGTCGCTATATTTTAAAAACATTCGAATATCAAAGGGGGTAGATTCGGCAGAGGTTACCGTCATCACGAATTTTTTAAAAACTGTTCCCCCTGGTACGGCCCAATCGGTATT
Entry1491	asRNA	sll0754-as	TGGTAATTTGTCGTACCCTGTACCCAAGTCAGTCTAACCGTGGTCGGAGTCAATCCAGGGCAAGGCCAGAATCGTCGTCTTCCAAATCTTCAGTGGCGATCGCCTGGGGCAAGTTGTTGAGGAGATTGAGAATTTTATCGCCCCGTTCCAAAGAGCG
Entry708	intern	sll1353	CCATGGCTACGGCATATTAATAATCATCCTGGAAGCCCTGGTGGT
Entry709	tilling array (Georg et al. 2009) asRNA	sll1353-as	AACTTGAAATAGTTTCCCCCGTAACCCGCTAGCAAAAGGCAGGGCAAAAGCCAGTATTTTTGTAGGAGATCAAGAAATTT
Entry704	intern	slr1442	CCGCTCTAGTCGTTTAATCTGGGCTACGGCGATCGCCATTTTTAGCCTAATTTTGCAATATCACTTCTACTTGCCCACTGCTTTGTTCTGGGCCTTGTTTTGTCTT
Entry705	intern	slr1443	TAGCCCCAGTAGTATAATGCGCCGTACAGTGGATGGGCTGCCAGTGTTGGTAGATTTTACTCATAGTCAATATTATTCCGGTACTCCAGGGGAAGACCGACGAGATTTACATGGTCTAGGCCTGGGGGCGATCGCCTTGCTGACGG
Entry706	intern	ssr2422	AAACGATTCTTACTAACCTAGTGACAGAAATTAAAATCTATGACAGCAAACTAGATACTTACCAGAAAGCTTCCCAGCAAATTGTCAATATTGCCTTTGGCCTTTTGGCCACCTCGGCCCTCGCCATAATCATTCCCGCCGTTCTTAACCGCTAAGGTTGGCGTACAACTCCAT
Entry707	asRNA	sll1354-as	AGTGTCGCAGGTGACAATTAACTTTGTACCCTGGGTTGCTAAGCGTTCTAGTCCCGGTCGGTTGAGGCCGTGGGACTCCCGTAAACGGT
Entry700	intern	sll1360	GGCGAGAAAATATTAATATTGACCAACCAGCTTTGACCCTAGTGGCCCAAATTGCCAATGGTGGTTTACGGGATGCGGAAAGTTTACTCGATCAATTAAGTCTGCTCCCCGACCTGATTACCCCCGATAAAGTTTGGGACCTCGTGGGG
Entry701	asRNA	sll1360-as	AGTCTTGCCGCTTTATATTCCATCCATTCTGACTGCTTGGTGCCGTGGGTCCATCGCAAGCGGGGGAATCGGCTATGTGGGTTGGGATAGTCAATACTTCCATCCCCAAGCAAGGTTCCGTAGATAAGACCGAGAATTTCTGCTCCCAACGGTTCTGACCCTGATGTAATTTTTTCTGTTCTGAGATCC
Entry702	ncRNA	ncr0440	ACGGTGACCCCTTAAAATGGGGAATAAGTAGGCTAAATCCTAAGTAATTATGGCGACAACAGCGGATGAAGTGTGGCAACTCCTGGGAGAGCTAGT
Entry703	asRNA	sll1355-as	GTCAGGTACGGGGGAAAATGGGGGCACAATACAGCGCAATTCCTGAATGGCCTC
Entry1394	asRNA	sll0306-as	TCCCAAAAATGTCTTAGACTAAGTCATTGATGGTGGAGAATAGGGTAGTGCAGTCGTCAATTTTTTTTACACCGTGTCCTAACGAGTGGGCCTTTAGACGCCGCAAATGGTGACAAGGTTCGGGAATAAATAATAATTTTTGTGGTTCTAGGCTGGGGCGTTACCGCCGAAACCAATACCAC
Entry638	asRNA	sll1725-as	AAGGTAGCCATGGTATTTTGGGATCAGAGAAAATTTCGGCCATCATTAACGCCCCAGGGATTTGGTGACGGTTGCGAGGGTTTGCCGTTGAAAGAGATCAGCATAGACCCCCTGACGAGCCAGTAATTCGGCGTGGGTACCCTGTTCCCTGATTTGCCCCT
Entry639	asRNA	sll1724-as	TGCATTCACTTCTAAAATGCCAGGAATCTGACAGTTTCGGGCAAAGGTCATTCCCGCATGACTCCAGAGGGAATAACGTTCATAAACAAGATCATAGGGAGCTGCCTGGGTTAATAAATTTTGCAACGTCTGATTTTGTTGAAAT
Entry1670	intern	slr0201	TTCCCAACTGTTAGAAGATAGCGTTAATGCCCGCAATATCGCCTTGGCAGAACAGTTAAATTTGCCCTTATTAACCCATTGCAGTACCTGTCAGGGCGTAATTGCCCATGTGGACGAACGGCTAAAAAAAGCCCAAAAAGATGACCCAGCCTATGTGGAACAAATCAACGGTTACCTAAAAAAAGAAAGCTGTGCTCCCTATCGAGGCTCCAGCCGGGTGACCCATTTACTCTGGGCTTTGGTACAGGATTTT
Entry1671	ncRNA	ncr1400	ATGTGGGGGGAAGTACTATGGGCTAATCTTTGGTTGGGGGCTGGGATGGGTCTTGGGAT
Entry1676	intern	slr0207	CCTATGGTTGAATTAGCATTACGGGAGCAGCTTTCTGTAACCATCATCCATTGCGATGCCCCCATAGAAGTTTTAACAAAACGCTTGCAGTCTCGCCGGGGTGATGTTTCCGAT
Entry1677	asRNA	slr0208-as2	CCTTCCTGAATCCTAAAATATAGTTCTTGAACAATGCCGGAATCTCGACTGCGGATCAGGGAGTAGATAACCTGGTCTAATTTATCTTTGCTATTGAGGAAATGGCCCTCCAGTTGGTCATCCCAGGTTTGGTGTTTAAATTTTTCCAGGCGAGCGGTGCGGAG
Entry1674	ncRNA	ncr1420	TAAATCAAAACATTAAACTTAGACTGGTGAGATTTAGCCTGGCGATCGCCTGGGCTTTGGGTGATATCTGTGAAAATTTCTTCCCAACCGTTGCGACCCTCCCCCTACAAGGCCTACCGAGACCCTGATACGGGACAATGGCGCATCGCTAAACAAAATCGGGAGGAGCAGAATAATAATTCCCCCAATGCCACGGATCAAGACCAGGACAATGGCTGAAAGACCGGAGAGACGGTTAAGGTTTTTGACCCAAGTTTTTCTCAGTTCCCCCCTTCTCCTATGGAAAAG
Entry1675	intern	slr0207	AATGGCGATCGCCTATGGTTGAATTAGCATTACGGGAGCAGCTTTCTGTAACCATCATCCATTGCGATGCCCCCATAGAAGTTTTAACAAAACGCTTGCAGTCTCGCCGGGGTGATGTTTCCGAT
Entry630	intern	sll1734	CAGCGCTCAATGTACAATGTTACCTCAGCAGTCATCCAGGCTTTGCGGACGGCATTGTTATATCCCCTAGATGATCCGAACCCCCGGC
Entry631	asRNA	sll1733-as	ATGGCAACGGCGTTAGAGTTATGGCAAGGTCACCCCTTGGGCTAATTGCTCAATGGCGGAGGTTTCAT
Entry632	intern	sll1732	TTGCATTTTTGCATAGTCTGTTGGTGCTTATACATATTTGGCAGCAACCCGCCATCGATCTTTCCTTCCCCTGGCTACATGCCGCTGACTTAGAAATTAACTTTGATTTAAAAATATCCACTGTTAACATCGCCGCCCTGGTTTTGATTACTGGGTTAAATTTGGGGGCACAGATTTATGCC
Entry633	asRNA	sll1732-as2	CCAACAGACTATGCAAAAATGCAACAAAAGTCATTAATGTGCTTATATAGCCTGCC
Entry634	asRNA	sll1732-as	CAACAAAAGTCATTAATGTGCTTATATAGCCTGCCGGCCTTGGCCCCGTTTGTCGAGTTAAGCCCGGTGACCAGGGGACCGCTAACAGGGCACCCAAAAGAGCGTAGCAAGGTACTAGCCAGATAATTCGACTTAAACTTTCTAACATGGGGGTTGTGGGAAATTTTGTTAACAAGATTCCACTTTCGCCGTCCAAACATCCCGGTCACCGAAGAATTTTCCGGCTTACTCGGTGCTAGGAATCTGGGACTGCCAGAACCCAGACAGGGAAAGCTAATACATCCAAAGTGA
Entry635	asRNA	sll1730-as2	AGCGACAATGGTATAACCTAGATGCATAGAAAGAGTGTTATTTGTTACACCATATCATAGGGGAAATAAAATTCCAGATCAACAACCATTTGCTTAAGTGAATGATAAGTCTGGGTAATTGGAGGAAGAGGCAGGCTACGGGGTGGCAGTCCACTCCAAGGGAAAATTTGAGAGTTTGATCCGAATTACATAAATATCCGAATTACGTAAATAGGGTGTTAATCTGTTGCCATTCCCGCAGCAGTGCTCGACATTGCAAACAGTCC
Entry636	asRNA	sll1730-as	GTAAATAGGGTGTTAATCTGTTGCCATTCCCGCAGCAGTGCTCGACATTGCAAACAGTCCAAAATTCTCAGCAAATCTACCAGTTGTGAGGGAACTTGGAACTCGGCCCCGATCGCCTTGGGGCTGAGCCGAAAATCTCCATCGATCCTGGCCCAATAGCCATATAGCTTTTGGTTGGAAAAAGAGCTATTGACGGCCC
Entry637	ncRNA	ncl0430	GGGGTTATAGGGGTGAATATAGGGTAAAAGCGAAATTAAAACCGCTTCTATTAAATGCTGGGGAGGGTGGAGGGCAGGGGGAGGATT
Entry555	intern	sll1814	GTCGGCTGCTTATTACTATTGGGCTACTAATTCTGGTCCGGGTGGGAATTTTTATCCCAGTGCCGGACATTGATCGCCAG
Entry554	asRNA	sll1814-as	CAATAACGGAGTTATCGTTGATGGCCTGGCTAAAGGCCTGGCGATCAATGTCCGGCACTGGGATAAAAATTCCCACCCGGACCAG
Entry557	asRNA	sll1812-as	CTAGTTGTTTGGCTAGGATATTCTTAACTCCGGCTAGCTCTAGCACAGTACGAACAGCGCCACCGGCAATTACCCCAGTACCAGGGGCAGCGGGGCGAACCACCACTTTGGCTCCTCCAGAAACTCCATTGGTGATATGGGTAATGGAATTGGATTT
Entry5	intern	slr1311	TAAGGAATTATAACCAAATGACAACGACTCTCCAACAGCGCGAAAGCGCTT
Entry556	intern	sll1814	ACTTTTACTCAGGTATAAATAAATGGTCGTAAGTCGAGACAAAGCCCCCTCTGCCCAGGAAACTTTCCTGCAGATGGCCCAAGCGGCTGGCCTCCGGGGTCGGCTGCTTATT
Entry551	intern	sll1819	TAGGAGTTCAGTTACCATGCGACACAGATGTCGAGTGCCTCAGTTGGGGAAGCCCGCTGACCAAAGAAAGGCCCTGCTGAGG
Entry380	asRNA	slr2046-as4	TCCAACGAATAGTAGTCTAAAGGCTAATGCCAAAAAGGCTTTCAACGGTGGCTATTTCAGTGGAATTGGGGGTAAAAACATTGGAAGAAAGCCAATTCCAATTATTGTCTGTTCGCCAAATTCCAATTTCTCCGGTGTCAAAATTTTGCCATAAAACTCGGTTGATGTTTTCAACCCTTTCTGCGGCTAGGGCTTGCCAACTACCAAACTGATTCTCGAATGGTTGCCCTAAAAATTTAAGAGGAGTAACTGGGTCATCCCCGGGCTGAACATAGTAAGCGCCAAAAATTCCTTCCAGG
Entry381	intern	slr2047	TTGCGACCCCTCTACGATGCTTTGTATGAATTTATTGAACCGGAAAAAATTCCTGACTTGATGGAGCGGGGCAAAATTGAGGTAGCTCCCCTG
Entry222	intern	slr1077	AACCAGTAATATGAGAATTTCACACATAATTGCAGACTTGGCCCCTGAAGCAGGGGGGCCATCCAT
Entry383	intern	slr2051	CGCCCCCAAAAGTCAAAATGTGAGGGTAGAAGGTTATGAAATTGGCTCTGAAGAGAAGCCTGTTGTTTTCACCACGGAAAACATCCTCTCCAGCAGCGATATGGATAACCTAATCGAGGCGGCCTATCGTCAAATCTTTTTCC
Entry384	intern	slr2053	GAGTTAATCATCTAGAATTAATCAAATTATCGGAAGCAAAACACTATCCCCAAG
Entry385	asRNA	sll1932-as	CGTTGGGAATCGTTAAAGTAGGCAGGCACAGTAATCACAGCTCCGGTGACCTTTTCCCCCAGGTAGCGGCTGGCTTCTTCGGCCAACTTCCGCAAAATCATGGCGGAAATTTCTTCCGGGGCAAAGT
Entry386	intern	ssl3649	TCAGGGTCAGTGGTAACATAGAACCACTACACAACTGGCGCCTCTCATTACTTTCTTGAAACTCTTGACAATTTCTTCCCAGACGGAAACTGTACTCAGGTAGACCTCAGTGTCCGGATCTCGAATATCTTTTGACAACTCAGTGTCACAAC
Entry387	asRNA	sll1930-as	GAATTACAAAGCATATAGTAGTTTCAAATAAAGCTGAGACGCTAAACGCCACGGTAAGAACGGATAATTTCATCAAGAGACGTGTCAATAGGAG
Entry221	intern	slr1077	TCAATTCAACCAGTAATATGAGAATTTCACACATAATTGCAGACTTGGCCCCTGAAGCAGGGGGGCCATCCAT
Entry389	asRNA	slr1908-as	AGAACAACTTGTTAATATCAACGTTATTGTCCGGGCTGGAACCGTCAAAGGAAAGACGAGCCATGTTGGTGCCAGTAGGACCAGACAAGTTGGGCACACTACCAGCCTGCAAACGGGTACGTAGTAAGTCCTTACCAGTAAAGCTAGT
Entry552	asRNA	sll1818-as	AACAACAGGGGGTTACTCTAAGGCAAGCAGCAGTAATCAAACCCATTGAGCTTGTTAAGCTTTAGCCTTTTCGTGGGGCAGGGT
Entry1078	asRNA	sll1253-as	TTGTTTATCCTGCAATAATTGCCGTAACACATCGGTCCGGGTCACAATGCCCACTAATTTTTCC
Entry1079	asRNA	slr1344-as	CACCACGGCTGTCATGATCGGGCATAGTTCTCGGCCCAGGGCCAACATTAAAATCCCCCCCACAGCACTGCCT
Entry1070	asRNA	slr0823-as	CCCTTGGAAATGGTAAATTACCGCAATGTTATTCAACGCCGAGGGCATTTTGGGGTTCAGTTCAATGGCTTCTTGGTAAAGCCCCAACGCCTTTTCATGGTCTCCATTACTAGC
Entry1071	intern	sll0802	ATTTGCCGATTGTTATCTTAAAGGGAGAAAGGGCGCAGCCAACGAAACCAATTTACCCCTCTCAAACTTTCCGGTGGATTGTCCCTTTTCCCTGGCGGAAATGCTTGATGC
Entry1072	asRNA	sll1263-as	CAAAAAAGTTTGTTATGCTACCCGGAGCCGGAATCTGCCGGAGCCAAGTTTTTGCATGATACCCCAAAACCTAATTGGGCTTATCCCG
Entry1073	intern	slr1336	GATCAATTATTGGTAACTTACTGCTAGTAATGGGTTTTGCCGTCTTCCTGGGGGGATTGCGCTATAAGGAACAAAATTTCCAACCCCTCGCCGCTCGCTTGAATGCATCCACCATGAATTTGGGGGTAGTGGCGATTCTGTTACCCACAGCCTTGCAATACACCTCCACGGGGGTG
Entry1074	intern	slr1336	TGGCCATGAAAGATAAAATGGATCTCTCCATGTCTGTGGTGATGGGGTCGAGCCTGCAAATTGCCTTCTTTGTGGCCCCAGTCTTGGTCATCGTCGGCTGGGCGATCGGTCAGCCCATGGATTTAAACTTCAATCCATTCGAGTTGGTAGCGGTATTGGTGGCAGTTTTGATTGTCAACTCTATCAGTAGTGATGGCACTTCCAATTGGTTAGAGGGCATCCTGTTGCTTGCTACCTATGCC
Entry1075	asRNA	sll1258-as	AGCACGGATCCAAATATCATTCTTAATCATGGGCAAAGTTCAGGGAAATAAAGCGGCAATCATTATAGCTGCATCAATGGCGATCGCCGACGGGA
Entry1076	ncRNA	ncl0840	TATTTCTTTAAAGGTATATTTGGCTAGCTTTATTTTGTATTGATGAGGCGCAATGCTTAAGTTAATTGTGCCTAAGT
Entry1077	intern	sll1253	GATTTAGATGCGCTTAAATGTCTTCATGCAGAGCTAAAGCTAACAGAGCAATTATGGTGGCAAGTACGTTATCTCTCCCGCTGGTTACGCTGGTTTGACCCGGAGCGAAACCTAGAACATTGGTTACT
Entry1067	SyR48 ncRNA	ncl0830	CTGGCAACGGTGTAAAATTCCGCCCATGGACAAAATAGGGAAACAAGGGGGCAATATAAACCCCCATTTCCTGCCATAACAAAAGCCCAGGAAGGAATCCCCTGGGACAGTTAGTTGTGAGGTGGACTATGTTTTCACCTCTCCT
Entry2075	intern	sll1542	TTTGATTGAGACTATACTGGCCAACAAGTTCCCTGACTTAACCAAGGAGATCATTATGCAAATGCTGGATCTGAAACAAATGGACATTACCAAGTCTCTGTTCT
Entry2074	asRNA	slr1667-as	TATCTGACCCGTTATAGTTGATAGTGTAGATAATGGTATCGCCAGCATCCGGATGTTTAAGCACTCCCCCAGCCGCACT
Entry2077	intern	sll0446	AAACCACGGAAGAGTATGGTGAGTTAGCTTTTCGGGTGGATCAGCCCACTCCCAATGCCCAAGCGGAAAATCGACGATCGGGTCAGGAAAGTTATCAGTACTGGAAATGTGATGCCTACCCCGATGTCCTCCTGGCGATTGATAAAAATGCCCAGCCGCTTGGTCTT
Entry2076	intern	sll0447	GGCCAAAAAGCTTTAATGTAAATGAACTTCAAGTAGGGGAAATAGAGCAACAAAAAGAACAAATTGATCAAGTAAAAATTATTCTTGAGCAGTACGCACAACTAAATGTCGATTATT
Entry2071	asRNA	slr1666-as	GCACAGGGTAATAGATCATGGTACTAATCCCCATGCCTTGCATTGCGTTAGCGAGGGCGTCCCTTTGACCGTTCAAAATCCGCAGGGTGTATTGGTGAAACACATGGCCAGCAGTGATGGTGGGGGTAATAATGCCTTCCACCCCTTG
Entry2070	intern	slr1661	GGCCAGGGATGGAGATAATAAATCTGTGTTTGAACTCGCTCCCTTTGTGGATTTTGGCGCAGTGTGGAACAGTGCCGGCAACCCCACCCAATTGCCGCCCAATTCTGTGCTGGTGGGGCCTGGATTGGGCCTTAT
Entry2073	asRNA	sll1543-as	CTCTGTTAATAATAAAATGAAGCTTACTGGATTTAGGGCTTTGACTTTTCCATGATAACGACGGAGCAATCGATCATCACAGGCTAAAAAATAATCACATCCACCCTTTTCTGCGCTGGCCATGTGCAAGGCATCAATGGATTTCACTCCCATTTGCTCTAAGGATTGCCCCCTAGCCACAATCTCTTCATCCATGGGCACATAGG
Entry2072	intern	ssl2999	AATGTGAAACGGTAGAATCGTTGGCCACAGATATTTTAGAGTTTGAGGCCCGACGAGCATCTTCCCAACAAGCTGAAACATAGGCCAAAGCCTGTTGAATATCCTCCTCTTCCAACTCTGGAAATTCCTGGTAGAGTTAGTTCATGGCGGTCTGGATAGGTAGCAAGTAAATCGATTACCCTTTTCACTGTCAAACGTTGTCCCCGAATACAGGGTTGACCATTCATTTGATTGGGGTTGATGGTGAT
Entry2079	intern	sll0445	TCCTACCCTGGCTAAACTAATTAGTAATCAGTTAAAACAGGACAATCTTCGAGTTCGTATTCACGCATCTTTGTTGTTACCGTACTTTGCCTTTGAACGTCCTGACGACGGCGATCAAACGGT
Entry2078	asRNA	sll0446-as	GTGGAAATAAAGATTATCTTGGAAAATATCCGCCGGGGTAGCAAAAATGGCATCGG
Entry1827	asRNA	sll0284-as2	TCCACGTCTGCATTACTATTAGCTTGATAGGAAGCCAAACCATTGCCATTACTCTGGCGATCGCCTTGACCGT
Entry1225	asRNA	sll0920-as	GCCGCCCGGATGGCATCATTGAGTTCTAAATGCTCAATGCGCTGGGTAATACCCATGATGACTTCTTCGGAAATTTCGCTGGTGATCGCCTCATGGGTACCCT
Entry825	intern	slr1816	GCAAAATTTAACTGAGAATCAAAATAAGACTATTTGCCAAGAAGAAAATTTGCCTAAGAAAAAACAAGTTTCTCTAAAACGGATTGGTTATATTGCCCATACTCTCAGGCAACATTCAGTGGGATGGCTATGCCGT
Entry824	asRNA	slr1816-as	CAACCAGAATCAATAGAATTAATTAACGCAACTGTGCCTAAATAAGCCAGCTTCTCAGCCGAGAATACCTTAAGCTCACAGGCAACAACAAGTAAATTTAGATGTCCTGCCAGGTAATTGGGGACTATCTTGATTATCTGTT
Entry827	asRNA	sll1695-as	CCTCTTTGTCGGGTACCATTGAAATGCCGACAGTTAGATGAACTACCGATAGAAAATTGGGCTTTCATAACAATAGTGTGAAAATATTAACCCAAAAAAAAGAGGGTGCAGTAGG
Entry826	intern	sll1696	TATTTTTGCTGGTTATCCTAAAATTAGTGTTGAATTGCTTGGCAAGAGTCTGGAAAAAATGCCCGAACAGTTCCTTTCTCCAGGTACAGCACCTTACTATGTGTGGAGAGCGAAAGGAACTAATGAGTTATTGTTTTTAGCAGATCCACAAGCGGCTAAGGAGTCTTATAAAAAAGCTGTTGAATGGGCACGACATTCCCAAAATGACGAAAACCAGAACTTTATCAATGTCACCACCGATAGCATCAAA
Entry821	NA ncRNA	ncl0540	ACCGATCCGGCCTTAACCTGAAGATAAGACATAAAGTCAATATCACCCTCCGATTGCTAGAGGTCGCCCATTGCTTCAGTGGCGGCTTTCTTTTTAGAGTTTATTAGTCCTTTAGAAGCTGCCATGCACTGCTCGATTTGGGACGAATTTGAACTTTCTGTAATTGGTTACCAGGGGCGATCGCCGTGGTGGGGGCAGGGGTTTTGTTAAGATTCTAAAAACTTCAAATAGCGCTCCCC
Entry820	intern	sll1699	ACCTAATGTTTGGTATGTTAAGGGCAATTTACACATGTTTAATCAGCATCCCCAGGCCGGAGCCCAACCTTTAGAGGGACAAACAGTGGCCCCCTGGGAGCAGAACATTG
Entry823	intern	sll1697	GGGAGTTAGTGGTAGATAATTGGAAACTACCGGAAGTGTTGATGCCCATTGATTTTGGCCTGCCTAGGGTGTTGCGTTCCA
Entry822	ncRNA	ncl0550	CGGCCTTAACCTGAAGATAAGACATAAAGTCAATATCACCCTCCGATTGCTAGAGGTCGCCCATTGCTTCAGTGGCGGCTTTCTTTTT
Entry829	asRNA	sll1694-as	CAGCCAATACACCGATAATAATTACAACAACCAGCAGTTCGATTAAGGTGAAACCACCTTC
Entry828	intern	sll1694	TGGTTGTTGTAATTATTATCGGTGTATTGGCTGCTATTGCTCTGCCTAACCTCTTGGGTCAAGTTGGTAAAGCACGGGAGTCCGAAGCTAAATCCACTATCGGTGCTTTGAACCGTGCCCAACAAGGTTATTTTACTGAGAAGGGTACGTTTGCAACCGATACGGAAACGCTT
Entry2099	intern	slr0586	AACAAATTACGGTTAAAATTTGGACTGTTGCTTTTTCTTTCTTCCCCATGCTGAGACTGATTACCGACTGTGATGGCCCGATTATGGATGTTTCTGATCGGTACTATCAGGTCTATCAGTACTGTCTTGAGCAGGTTAAATTGCCTGGACAAGATCTTAATGTATTGAGTAAAGCAGAATTTTGGCAAAGGAAACGGAGTAAGGTGCCCAAGGCACAGATTGGTCTGGACTCTGGCTTAACTAAGGAGCAAACGGAAG
Entry2098	intern	slr1192	ATTGAGGTGCAGTATTGTGGGGTGTGCCACAGTGATTTGTCCATGATTAATAACGAATGGGGCATTTCCAATTACCCCCTAGT
Entry1377	ncRNA	ncl1090	GTTATATTTATTTTATGATCGGTGTGATTAACCCAAGAGCTTGTCTAAAAGGCTATGACCCGCCCCC
Entry2093	asRNA	sll1110-as	CGGTAACTCGATTATCTTTGTAGTTATAGGTGCGGATTTTCTCCGAACGGGAACCCGTACCCACCTGCGATCGCCGATTGGAACTGATGGCATCATTTTGTTCTTGGAGCATCATGTCATAGAGCTTGGCCCGGAGAATTTGCATCGCCCGTTCACGGTTTTGGAGTTGGGAACGTTCTTCGGTGCAAAAAATCCGAA
Entry2092	intern	slr1179	GGGAGAAAAAACCTATGATCAGGGGGGACAATGGGCGGCCCAGGGTAAGCCCCGCCAAGAACTGGTAGACCAATGGTTACAAGAACCCTTTTTCGAGCAATATCCGCCTAAATCCACCGGGCGGGAATTGTTTGGGGCGT
Entry1376	asRNA	ssr3307-as	GGAGCCTAGAAGTTATATTTATTTTATGATCGGTGTGATTAACCCAAGAGCTTGTCTAAAAGGCTATGACCCGCCCCCTAAATCTCCTCACTAAAGCTCCGGCAAGTTTGGGGGACTTTGAACACCATTCCCCCCAGAATTGGGGGGCTAGGGGAGCATTTAAAACA
Entry2090	asRNA	slr1177-as	GATCCTCCGGCTTAATCTGGGAGGCAAAGCTGGATATCTGGGTTTGGGTGGGGGGCAAAGT
Entry2097	intern	sll1107	AGTCGTGATTTGCTTAAATTGGGGGAAATTACCAAAAATGCCAACAT
Entry2096	asRNA	slr1187-as	CTGGGCGGTCAATAAAATTAAACTCAAAACTTCCTGTTGCTTCTAGGGGCGGCTCTAGGGCGGCCAAGCTAGACTCCCCTGGGTCATAGCTCACCCTAGGGCCAGT
Entry2095	asRNA	slr1185-as	TGTTATCCATGATTAAATTAGTGCTAAATAGGGTGAGAAAAGAACAAAACAATGTGAGCAGTAACAGT
Entry2094	asRNA	slr1181-as	GCGGCAGTGATGATATTGTTACCGTACAGTAAAGAACCAGCAATGGGCTCCCGAATGCCATCAATATCCACCGGGGGAGCGGCGATGAAAGCGATAATAAAACAGGTGGTAGCGGTTAACAAAGTGGGGATCATCAACACCCCAAACCAGCCGATGTAAAGGCGATTAGAAGTGCTAG
Entry1375	asRNA	slr1944-as	CTTGGTCAATGGTATTTTTAAAAGTATCTAAGTTTAAAACTAAATCTGAGCCACCATAGGCATTAATAACATCGATAATTTTAAAGCCGTCAGGGTTTTGGGCCGCTGTCACAATCGCCCCT
Entry1374	asRNA	slr1942-as	CTTAAATTCTTGGATAATATCCTTCATCATGATCAGGTGGTTTTCCAAGTTGGTGGTTTCTGGATAGCGACAAACCACTTTTAGTTTGCCTTCCTTTTCCATTTGTTTGAAATCTACCCCCCAGCCGGTGGCATTGCGAATTAATTGTTCTCGACTTTCCT
Entry1373	intern	slr1942	CTTCCGGGATTCGATTATTTTAGTCTCCGGGGCAACGGGTACTGGTAAAACCCTGATGGTGACGGAG
Entry1372	intern	slr1940	TTAAACCTGTGCCACAATTTCCCATGGGTTTTTGCATTGTAAGGAGAATT
Entry1371	intern	slr1939	TATTTTACTGGTTATACTGTGAGCTACAAATGGCCCGGACTTCCCAGCCGGCGATCGCCAAGATATTGATCACCCCGTTGGTGTGGATTTGCTT
Entry1370	asRNA	slr1939-as	GCAAACTATCCGCTACCCTGGGCAAAGCCACCTTAACCCGATTATTTTCCGCTCGACCGGCTTTCAAA
Entry1117	intern	sll1876	GTTTAAACTAAGTCAAGATGATTTAATTCGTCGCACTGTAATCAAGGAATTAATGT
Entry1115	asRNA	sll1879-as	AGCAAAATAGTTCAAAATGAAAACCATGGTGCTGTTAGCCAATTGAATAACTAAATTCTGGGC
Entry1114	ncRNA	ncr0780	GGTAAATTAGGATTATTCTAAGTAAATTGAGTAAGTAGCCACAAGCATAGCTAATTTAATCGCAGGCAAGAAAGTAGTTACAAAGCTTTGCTAGAAATTAATTTTTGTCTAATTGCTTCCGCC
Entry1868	asRNA	slr0713-as2	TCCCTGGAGCGGATTAAATGGTTTAAATAAGCACGGGAGAAAGTTTGGCAGGTATAGCAAGGACAAGTTTCATCCAAGGG
Entry1867	asRNA	ssl1263-as	TTTTGATATTGCTAAAGTGAGACATAGGAAATTACAAAAAAATTAGAAGAATGGATGAGACAGGTTCTTAAAACTTTTAAACAAGGATTTTCATACAGAGAGAATTTAACTTCCCCCAGGCCAGCTAG
Entry1866	asRNA	slr0710-as	ACAGCAACGGTGGTATTTTCGGGATATTGGTCAAACTTGGGTAGCATGCCCTGCATGATGTAAAAAGCTCCAGTGCCGGTGGCCGTGTTGCGACCTTGACTGCCCCCCATGGTGACGGGTTTGCCGGTGACCACAGCGGGACTAATTTTGCGGCGAATGATGCTGTATT
Entry1865	asRNA	slr0707-as	AAAATCCAAAACATACACTGGTGGGAATGCCGGCCGTTGTCCGCAGAGGGCCTTTTTTAGACAAACCAAAGGCATAGTAAGCCCGGAATGCCAGGGAATG
Entry1864	asRNA	slr0697-as	AACCGAGATCAACTACAATAGTACCAGTCTCTTCCGCAATCATTGCTGGCCCGGTAATTACCTGGTGTGGAGCTAACTGCTGACGTTGGTACACAGGCATGGCATGCCATTGGCGATCGCCATAAAAATCCACCATTTCTAAAGCTTGGGCCGGTTTTACCAC
Entry1863	asRNA	sll0776-as	GAACCATAGTGATAAACTTTATACCAAACATGGCCACTGGAATCAGTACTACTATCTAAGATGTCTAAACCCTCACCTGTATAGCCT
Entry1862	tilling array (Georg et al. 2009) asRNA	sll0778-as	GCAGGGGAGATACCCTGGGAGGACTAGGTCTAGGGGCGGCAACAGCGGAATTACTCACCCCCAACCGTTGATCAATGTAC
Entry1861	asRNA	sll0779-as	CTTTGAGCGGGGTAATGTTGATATTTAAGCCACTCATTCTGACCGGTTGGCCGGCTTCGTTATACTCTACGTGGCCGGTACCTAAAATCCAAA
Entry1860	intern	sll0779	GAGCTGTTGGGCTATACTTCCGATGAACTGCAAGACCATGATGTGGCAGAAGTAACAGATCCCAATTGGGTGCCATTCCAAGGAGACCTAACTCAACAACTGCTCAACCGCGAAATTATGGCCTATACCCAAGAACGCCGCTATCAACACCGGGATGGGCGTTGGATTTGGGGT
Entry1111	asRNA	sll1885-as2	CGCTGTAAATGTTGTATTTTAAGTTAGGACCAGTTGATTGATATAACTGCTCGATAAAAGCTCCATTAACGGCATTGTAGGTGGGGTCGTCGTTGTAC
Entry317	intern	slr1043	CGACTCCCTCGGTAATATGGAATGGTTGGACACGGACAATCTTCAGCCGGCCAACGATGTGCCGGATCACATTGCCCCCTACGTCCAGGGAGAGTGGCAGATTCCCGCTAACGATGCCCCCTCCTCTCCT
Entry315	intern	slr1609	GGGACAAAATTGTCTACCATAAGGTACGCCAGGCCGCTGGGGGCAGACTGGAAACTCTCATTTCCGGAGGAGGGGCGTTAGCTAGACATTTAGATGATTTTTACGAAATCACCAGCATTCCCGTCCTGGTGGGCTATGGCTTAACGGAAACGGCCCCAGTAACTAATGCCAGGGTGCATAAACATAATTTGCGCT
Entry1118	asRNA	sll1874-as	CCACATCCACGTTATATTGCTTAGCATCTAGCCCCACCGACTGATAAAAATCCGTCCGCTCAAACACGGTTAGAGTATGGGTAACAAACACCGTTAAGAGGAAAAAGCGGGACCAAAGTCGGGATTGCCAAGTTTTCCACAGGGCTGTTTGGGAACGGAGTAAAGCCTT
Entry1265	asRNA	slr1641-as	GCATCTTTTTCGATATATTTGCGATATTCATCTAAAGTGGTGGCCCCGATAC
Entry1264	intern	slr1641	AGCCCGGGAAGGTAAACTAGATCCTGTCATTGGCCGGGATGAAGAAGTGCGGCGCACCATTCAGATCCTTTCCCGCCGCAC
Entry1267	intern	slr1641	GATGTGGCGGGGGATGATAGTCGTTATGAAGAAATGCGGAGCCGAGTTATGGATGTAATGCGGGAAAACTTCCGCCCAGAATTTCTCAATCGGGTGGA
Entry1266	intern	slr1641	AACGGGATTACGACTACAATAAAGCAGCGGAGTTACAGTATGGCAAATTAACTGATTTACAGCGGCAAGTGGAAGCTTTGGAAACCCAA
Entry1261	intern	sll1528	CCTCACGCTACGATACACTTAACTTAGTAGCTTTGGAATCCTTGTTTTCCGGTTGTCCCACTGTAGTTGGCGGTGGAGCTGGGGTATGTCGTTTACTCAAAGAAGACTTTCCCGATGTTCCTTTC
Entry1260	asRNA	sll1528-as	CTAAACAGTCGGGCAAAATGGTTTCATCTACCCCCAAAAAGGCTAAATATGGGGATTTTGCCAACTTAATCCCCCGGTTC
Entry1263	asRNA	sll1527-as	TCAAAACGACTGCCATAGTAAATCCAAGGCAGCCAATTTTCCCCTAACTCCTGGTGGGACAATGGGAAAAAATTAATGTTGTCAGCTAGGGAAATGTCCAGCATTTTCTGCCAA
Entry1262	intern	sll1527	GCTGCCTTGGATTTACTATGGCAGTCGTTTTGACCAGAAATTTCAAGAAACGTTAGAGCGAGTGATTGATGGGGCAGATGCGGTGTTGCTGGAATATCCCTTTTGGGCGGCGATCGCCGGGCCCATTTGTCGC
Entry1269	ncRNA	ncl1020	ATTCTGATAGAATTCATACTCAGTATTCAGAGGGTCAGGCTATATCTCTGGCTAGAACCGAAGAGCGTTATCTGGGGTTGACCAGGATGACTAGATCTCAGGATTAGTTTTCCTTCGGCCCTTGACAGGGGGT
Entry1268	asRNA	sll1525-as	CCACCACGAAATAGTAAATTAGGTTATGCAGACCAGCAGGTCAGGTAATTATTGGTACCGCAGTTACACAGAGGCCGGGACCTTAGCTTCCGCCG
Entry537	intern	sll1070	GGTGTTCCTGAGTTAATCTTGATAGGTACGGGTTCCGAAGTACAACTTTGTGTGGCTGCTGCTGAAAAGTTAGCCGCTCAAGGCAAGAAAGTCCGGGTAGTTTCCATGCCTTCCTGGGAACTGTTTGAAACCCAGGATGCCGCC
Entry536	intern	sll1070	CACGGAAGGAGATACAGTTAGTATTGAAACATTTGGTGCCTCGGCGCCCGGCGGGGTTTGCCTCGAGAAATTTGGTTTCAGCGTTGATAATGTGCTGGCCAAAGCTAAAACTCTCCTGAGCTAGTCCCTCGCCCCCAA
Entry535	intern	sll1070	AGGAGATACAGTTAGTATTGAAACATTTGGTGCCTCGGCGCCCGGCGGGGTTTGCCTCGAGAAATTTGGTTTCAGCGTTGATAATGTGCTGGCCAAAGCTAAAACTCTCCTGAGCTAGTCCCTCGCCCCCAAGCTTAAAACTCCTCACTGTCCCCTCTCCTGATTGTTAGGGGGCTTTTTTT
Entry534	ncRNA	ncr0350	GGGATAGATGGGTTAGATTTGTGAAAGTAGAATGGCCTTTTGCCTTGCTCAACCATTGCCTAAGTCCTGGCGAGCTGGGAAAT
Entry533	asRNA	slr1148-as	CACGGTTGATTTTAGACTAGGAGACAAAGCCAGCAACCGCTGTTCAACCCGAAAATGCCGTA
Entry532	asRNA	slr1147-as	CGCTCCCACTGGTATTGTTGATTTTGTTCCTCCCAAGCCTGGCGATACCAATCCTGTTGTTGGTCCAATAGGCAGGCCACCGCTAAGGATTTGGCGATCGCCTCC
Entry531	asRNA	slr1147-as2	CTCTCCTTGTGGTAGACTTATTAACCCATAACTTTCTGACTCAACCAGCGTTGAACCATGGGAAACCACCAGCGGCACCAATCCCTGTTCCGTTTCTTCTTGATTT
Entry530	SyR50 ncRNA	ncr0340	CCTATTTCAGCTATATGCTGTAATGATAGTTACAAAAGCCGTGCC
Entry1469	asRNA	slr0770-as2	CATAAACGTCAGCTAAAGTAATACTAGGATAATGATGGACGATTTCGTCGGGAGATAGT
Entry1468	ncRNA	ncl1200	AGCCATTTAACTAAGAATAATATCTACGGATCAAAAGGCGATCGCCGATGAACCTAGCCACCGCCAAACTAAGCCGGGTCAGAATGGAAGCAAAGGGAGAAAAATTTTGCCCCAGGGGTAGC
Entry539	tktA asRNA	sll1070-as	ATGTCTTCGATGGTCACACTGTCATAACCCAGCAGATAGAGCAGGGCATACTGCAACATGGAGCCATGGCCGGCGGACAACACAAAGCGGTCCCGATTGAACCACTTGGGGTTCTTGGGATTGAACTTCATGAACTTGTTCCACAGGGTAAAGGCCATAGGAGCGGCTCCCATGGGCAAACCAGGGTGGCCAGATTTGGCCTTTT
Entry538	tilling array (Georg et al. 2009) asRNA	sll1070-as3	AGGTGTAATGGTCCACAATGGTGGCATCAGGCTTGTTGTAGGTGGCAGCCAAATGGGCTTCCGCCAGGGCTAAACCCACACCATTGGCAATGCCTTGACCCAAGGGGCCGGTGGTGACTTCTACTCCAGCAGTGAGAAAATTCTCCGGGTGACCGGGGGTAGAAGATT
Entry1289	intern	sll0423	CCCTCCTCTCAACTATTGTGGTTAGAACTGTCTCCCCGACGCATTGTGCTGACTCGCCAGGGTAATAGTCAATTTTCCTACCGTCATTTTTGGGAACAGGGAGTTTATGGCATTAGCCGCTATTGGCTCAATG
Entry1288	asRNA	slr0444-as	CTTTACCCCAAACTACCTTGGTAAAACATTTACAAACCGCCCAGGAGTTTTTCTAACTTTATCCTTGGGCAACTTGCCCT
Entry719	intern	sll1272	CCCGTAAATATAATATAGTTCAGATAAGCGTTGCACTGAACAACTTGGAGCGTCTGGGCCTCTTGAT
Entry718	intern	slr1366	GCGATCGCCGGCATTATCCTGGATCAGCTCAGTAAACTTTGGGTGAGTCAGGCCATGGACCCCGTGGGCACCACTTGGCCGTTGTGGTCTGGAGTGTTCCATTTCACCTATGTGCTCAATACCGGGGCAGCGTTCAGTGCTTTTCGGGGCGGGGCTGGC
Entry1283	asRNA	slr0442-as3	CATCATCATCAGCTAAACTGGAGTCAATCTGAGACCAGCTAGAAAATGATGTAAGGGTAGGTGATGGAGCGGTAAGTGGACGTAGGTCAGGAGGAACCGATCCCCAGGTTTGAGAGGTTTGGGTAACAGCCAATTTGCCATTATTTACAGCACAATTGCCTTTGGCATAAGTCTTACCCAAAAGCATTCCTTCATAACTCCCATTTCCTGTGCGACCTA
Entry716	asRNA	sll1275-as	TTAGGGGCAGTTAAATATAATAGTTAAGGCCGTCTGCTTTTAAGCGGTGTTAGGGAAATATTCTCATTATCCGCCACGATCGCCGTTTCAGTT
Entry1281	asRNA	slr0442-as2	CCCTGCCAGGACTATATTTCCTCTTATTTCACCAGTCTTAGGAACAGCGGGAGTACCTGTTGTATCTACAGTGTCACCAGCAGTACC
Entry1280	asRNA	slr0442-as	TCTGTATTGAGTTAAGATCATCAATATAAGCATCAGTTAAATCTGTGGAACCACACCCTGCCAGGACTATATTTCCTCTTATTTCACCAGTCTTAGGAACAGCGGGAGTACCTGTTGTATCTACAGTGTCACCAGCAGTACCCTTATCAACACCGCCTTCT
Entry1287	ncRNA	ncl1040	GCCATATGGCTGGTAAGGTAACGAAAGTTTGGTAGAGTGGATCTCGTTAAAATATGCCTATTTTGTCCATAATCCCTAGGGTTGCATCCGTGTAAGTC
Entry1286	intern	sll0427	GGAAATTGCCGGTATTTTTGAAAGCGAGCAACCCTCTGACACTGATTTGGGTGCTAAAGAACCCCTTGATGTTAAAGTCCGGGGCATTTTCTACGGTCGAGTGGACACCGATGTTTAATTTTTTGTTGTGGTAGCTGACTGGCTTTTTAGTTAGTTACTTTGACGAGCTGAACAGTTTGGCGATCGCCGTTAAGGTGGTCGTCTTTTT
Entry1285	asRNA	ssr0761-as	CTACGTAGTAGATATGCTGTTTCTTCTAATGACTGATAGTCTTCCAGGGAAATCATGACGACAGATGGTTGGGTATCCCTGGTGAT
Entry710	intern	sll1352	GCCGTACTTGAGTCACCATGGAAGTAAGCCAGAGCAAGCCTGAAGGATTTTTGCCCCCCCGTTCTTTGCTGGTCGGGATGGCGATCGGTGCAGT
Entry53	asRNA	slr0727-as	GTTAATTATGATTCAAACTAAGAGTATTGACCATCATCAACAAGTGGGAGGTAGCAGTCATCATTAGGGGCAAAATATTCTTGCCCTTGATTAG
Entry1607	asRNA	slr0488-as	ATAGATAACCTGGACAATGGGAATGGCTAACCCCACCAAAATAGCTGTGAGGGGAAACATGGTCAGGGCGCTT
Entry1606	intern	slr0487	CCACTCTGAAGCGTAAATTAGCGATGTTGGAGGCTCGATTGGAAGCCAGTTAAAACCAATGCAGTTGCAAGCCTGACAACCCAAGCCGAGCTTATGGAGTCCTTGCTATCCCCTTTGATTGGGGAAACATTAGGCC
Entry629	intern	sll1736	CCCCCAAATTTGTTACCGTCAACCAATCAGGCCTGGGCTGTGGCTTGACTGTCCTTGCCGTGGCCATGCTCCTCAGTGCCATTGGTCTGAAATGGGTTGTCAATGGCATT
Entry628	intern	slr1829	CCCAGGCCATGGCAGACTATCAATTACTGGAAGCAGATATTCAATACCGGGGCTTTGCTGCTTTGATGGAAGATTTACTGGCCCGGGCTAAGGA
Entry1603	asRNA	slr0483-as	CCAATAAAGGAATATCATTAATGGCATCGAGCACAGCAATCAAGATTTTGACGCTGATAATGCCCAACAGGATTATGCCCAGGGAAATGAGGGGTTGCTTGTTGTCCTCGAAAAACTCCCCGGTCATTTGAGGAATTTTACCCAGCACTTCCCACACCGGTTGTAGCCATTCCTGCCAAGCCTGGTCGGTGATTGGGGACTTTTGGGGATTGGGA
Entry52	asRNA	sll0708-as	GTCGAAAAGCCATAAAATTCTAATCAATGCTTGGTTTACTACCCTGCCGGGG
Entry1601	asRNA	slr0480-as	CGGCCCACTCCTGCAAAAATTGGATTTGTTCTTTGGCGGTGCGAGCTAAGGGCACCACTTGGCTCGCGGCG
Entry1600	asRNA	slr0479-as	AGGGACAACGGTTACAATTATGTCGGTGGGCCAGGGGGGTACGGTGTCGATGCCAAGCGGCTAATCCTTGACGAAATTGCTGGAGCAAATCGGTTAACTCCCTTTCAGTGGCCCGGTGCTGAGCTTCGTTGTAAGTAATGGTATAGTGCTGAATTTTTTCCGG
Entry623	asRNA	sll1739-as	AGCATTCCGTGTTAAATTTCATGATAGTTAGCGAGTGTTAGGGAAAGAATTCTTGCTGACCAAGGCTAATGCAGCCAGTGGTGTCGGAGGA
Entry622	asRNA	slr1827-as	CGGCCCAACGCTTGATAATCGGGGGACGACGAACAAACTTGAATAGGCCATTGAGTAACCAAGGAGGGGAAAAAGCGCTTTCCACCTTTTCAATCCAAGGTCTTAAAAAACGAGGGGCGGCCTGCTGACGAAGAGAAACGTCCGGCAAACTTGCCATAATTAATCCGGCCACTAGGGTTGGACTTTCTGCT
Entry621	intern	sll1740	GAACGCCCAAGCCATAATCAATTCCATTGAGGCAGAGTTTCTCAAAGAAGACCTGCCCACCATCCATGTCGGTGACACCATCAAGGT
Entry620	intern	sll1742	GTCCAGAAAGAAGTAAGCTAAAAGCCTTACTGTCCATTTTCGGTCGGGAAACCCCGGTGGAATTGGAATTTACCCAGGTGGAAAAACAGAATTAAACCCTTTAGTGGGAGATTGGAAGTAAATTCTCGCTCCCCGCGGTGGGTTTGATC
Entry627	intern	slr1829	ATCCATGCTTGGTTAGATTTAAATAATCTCTACGGCGATGCCCTCTACA
Entry626	asRNA	slr1828-as	CTTCTTTTTCGGTGATAATTTTCAAATCTGAGCGGGGATAGGCTACACAAAGTAGAGCATATCCCTCAGCCTGTAGTTCCGCTGAAACTCCCATGCCGTCAGCCTGCTCCGCTGTGCCTTCGGTG
Entry625	intern	slr1828	GCTCCAAGCGGCGGATGATGAGGGGATACAACTACCTACTTCCTGTGGCGCTGGGGTTTGCACTACCTGTGCGGCGTTAATCACCGAAGGCACAGCGGAGCAGGCTGACGGCATGGGAGTTTCAGCGGAACTACAGGCTGAGGGATATGCTCTACTTTGTGTAGCCTATCCCCGCTCAGATTTGAAAATTATCACCGAAAAAGAAGACGAAGTTTATCAGCGGCAGTTCGGCGGCCAAGGTTAGATTCGGCTGGAATT
Entry624	ncRNA	ncl0420	CGATTTCAGGAGATACCATTGGGGCAATCATCTCTAGACTATGGTGTTGGTGTCGGCCTGTTATCATACTATTGTTGGCAGTCAGC
Entry1618	asRNA	slr0630-as	GGCGATCGCCATGGAAAAATAGGTTACGGGTAGGGAAGGATAACGAAAGGATTCGGCGGGTAGGGCAAAATCTTGTCAGCAGACTAGGAATAGCAATTAAGCCCAAGCCCAACTACTTTAACTGTTCAAGTTGTTTTTCCCTCATTTC
Entry393	intern	sll1835	ATGAGGAAGGGGTAAGCTCGGAATCTGGGGGTAACAACTTTGGACTTAACCTGGGTCTTTTTAGTATTGG
Entry392	asRNA	slr1911-as	CCAGGCGCCAATCTAGAATTGATTGAGTCCACTAGTCCCTAGGCTAGTTTTTCCTGGAGTGTCTTTTCCAGCCTGTGTTTGAGTTCCTCAATGGTCAGTCCCAATGCGGCAAAACAACTGGCGGGGTCGGGAATTGGCTGGAAAAAGAGCA
Entry391	intern	slr1910	ACTTCCATGCCTTCTACCCTAGTGGAGGTGGGTTTTGTCACGGGGAGTCAAGATAGTCGCAATCTTAGTAATCCCCGCTTT
Entry390	asRNA	slr1909-as	TCCTGTCTTGTTTAACATATTCGATACATGACTTTCGACAGTGCGCTGACTGACTTTTAAGTGGTCGGCAATTTCCCGGT
Entry397	intern	sll1831	AGCCTTTGTTAGTAAAGTACGAGACATTAATGAGTTTCTGATGGAGATAGGGTTAAATCAAACCCTCCACCCCGTCACTGAGGAATTAACCCCTGTGGTTTATCAAGATGCTTGCCATCTGATCCAT
Entry396	intern	sll1831	TTTCTGATGGAGATAGGGTTAAATCAAACCCTCCACCCCGTCACTGAGGAATTAACCCCTGTGGTTTATCAAGATGCTTGCCATCTGATCCATGGTCAAAAAATTAGTCTCCAACCCCGACAGTTGATTGCCCAAATTCCCCATTTACAGTTGCGGGAGCCCTTGGATG
Entry395	asRNA	sll1833-as	ACAAATTTCTGCCACTATTGCCTTTATTATCCTTTGGTTGATCAGCAGTTTTGTGCGGTAACAAATAGTCCCGACGGCCCACACACCTATGGGTCCATTTCCTCGGAGCCAAGTTATTGCGGTTGGGAAGGGGGAATACCCTTAAT
Entry394	ncRNA	ncr0270	CAAAAATAAGTTTTACAATGGGAAGAACTCCATGGCACGGGGTCTTCTGTCAATACAGAGGGTCTTTGTGCCCCTTTAGTTCCCCCAGGGGTTGGGCACGATTCGACTGAG
Entry399	asRNA	slr1919-as	GTAACATCAAGCGTTATGATTGCTTAAACTCTATTCATCCGCCAACAAGCAGGAAAAATTATCGTTGCGGCAGAATGGTGCTCACGCCGGCCAGGGAAAATTCCCGCACTGCATTCCAGGCGACATTGACCAGTTCCTGGGGCTTAAAGTCATCTTTTACCAAACCCCAAATCCGTTGT
Entry398	asRNA	sll1830-as	GGCAGGCTCATGGTAGCTTTTCTCCACCACCAGCAATTTACCTCGACCTTCCTGGGCTAAACGCCAGGCTTCCCCCACGGTGGAAACAAATTTTTGC
Entry1519	clpC asRNA	sll0020-as	CAGGCGCATAATGGCCCGACGGAGGGGACGGGCACCGTAGGCTGGGTTGAACCCTTCTTCCACAATGCGCTCCTTGAA
Entry1518	intern	sll0021	CCTTTAAAACCATTAAAGTAGATGTGACGGAAGCGACGGATCCCCAAGGGGAATTATTAATGGCGATCGCCAAAACAGCCATTGACAATGCCGTGGT
Entry1049	asRNA	slr0806-as	TTGAAGATAGGTCAAACTAGGATCCACGGCCCTAGCCAAAAGAGTGGTGTGGTTCCAATTAAATTCAATCAAATTAATTTTTTTCCCTGGGCTTTGGGGATCTTGCTCAAAGATAATTTCCCCTTTACTTGCCTT
Entry1048	asRNA	slr0804-as	CACAATTCGTTGCACAATGGGTTGGAAAGTTGCTGGACAGGCCCCCTGGTAAATGGGAGAACCAATGTTGCCAAATCCCCCAGTGGGCATTTC
Entry1045	ncRNA	ncl0810	TAAAAATTTAGTCTAGTCTTAAGGTAGTGAGGATTAAATATAAAATTTCGGTCACAGGTAACAATTAATGCCTAAGTATGCCGATATTTATCCTAGCAAAGAGTAAAATAAAATAAACAAAAAATAACCCCAATGTGGCTCATCTTTAAAACATGC
Entry1044	ncRNA	ncr0710	ATAGGAGAAATCTATTTTTTATGGTGAGAGGATAAAAGTTGAGTATTGTCGATGAGTAGTTCGCCGAAGGTATTGAATCCTCAGGGCAAGCCATATGCT
Entry1047	asRNA	ssr1375-as	TGGCTCTATCAGGGAAAATATAAAAAGTAATGTCGGTGAACTTCCTAGCAGCGCTGACGGGA
Entry1046	asRNA	ssr1375-as2	GCGCTGACGGGAGATAATTTTTTCTACCATGGCCTGGCTTTCATGCACGAGGCTATGACATGGCCCTGGGGTTTGGGTTAGGGTGGGGACC
Entry1041	asRNA	sll1223-as	TATCATCAATGGTTAAAGTAACAACAGACATTGGCCAAAAACTCCTTTGAAAATGAATTAACTAAATTGTTGAAGTAGCCAACGCATGACTTCTCCATGATTCGTTTGGCGTGTTTTTTGC
Entry1040	intern	sll1224	AAAATTTAGAGTTAGCTTTGGAGTTGAGACAGAAAACGAAGGTAGTAATTTCCTTTGGGGACTGTGCTGTAACCGCCAATGTCCCCGGT
Entry1043	ncRNA	ncr0700	TGGTGGGATTTTGTACATTGAATACATGGAGCCGAAGGGCTTCACTGGCAGATAAAAACAGCCACTTCCGTCCGAAAACCCTAGTTTAACAAGAGAGGTAAAACCGAGCTGTTTCTTTCTAAATCTGTCTCGTTTGTTTCTCAGTTCATCGCTCAGATGACGGACAACACCCAAACCGAAAATAGTCGCAACCCCAATTGCTAGCCATGGGAGATAGGCACTGACCTTGTATTAGGTATTTGCAGCTCCGGTCATGCTCGAAGAAAGGAGGGTAAG
Entry1042	ncRNA	ncl0800	TAAAAGTTGATGTAACAATGAAGGCAACCAACTAGAGATTCCATTCGTTATTGTGGGCAAGATTGTGGAGGCAC
Entry1614	intern	sll0680	TGCCCACAGCTTCTATCCTGGCACTAACTGTTGGTCTGGCAGCCTGTGGTGGCGGTGGTGGTGGTGGTGACACAGCCCAAACCGGTGGTGGTGATGCAACTACAACTACTGCCGCAG
Entry2066	intern	sll1547	TGGCGGAGCAGTTACACTTGCCGTTGGAGTATATGGATGAACGGTTAAGTTCAGTAGAAGCGGAAAATCAGTTAAAAGCGCGGAAAAGATTTTCTAGTTATGACAAGGGTTTAATTGATCAACAAGCGGCGGAAATTATTCTACAACAATGGCTAGATTTACGGCGTTCTCATTTACAAGAAGGGGGTGATAATCTCCATCGATAAATTTT
Entry2067	intern	sll1546	CTTTGATTGTCGTTATGATCAAGATAAACGGCAGTTACATTTGCACATTACCCCCAAAGATCCCG
Entry2064	psaL asRNA	slr1655-as	AGGATCGCCGTTATAGGCTTGTACAACTTGGTTAGATTCAGCCATTGGTATTGAGTTCTCCTATT
Entry2065	asRNA	slr1657-as	GTCCCCATGTTGCATGATGGTTTCCACAATAATTTCTAGGTCTTCCTTTTCCCGGG
Entry2062	asRNA	slr1651-as	TGACTCGACCGGGATAATAAAAACTAATGTTTTGACAATCAATGTCGTCCTGGGGAGAAATTTCAATGGGGTCTTTGAGATCATCCCCTTGATT
Entry2063	ncRNA	ncr1700	TATCAAAATAGTATTAAAATCAAGAAAATTACCACATTATCCCAAGATCACTGGACATTAAAGATCGG
Entry2060	intern	sll0721	GGAACATTAGGTATTAACATTGTTGAAAATGTCATTGATGAGGGTGGTCTTAGTTTTGATGCGATTGAAGAATATGGGCAGAGG
Entry2061	intern	sll0721	TATAGGCAACAATGATAATAGTATTGTCGATGAGCAAGATGATTTAGTTGATGTCAGCCCGGGGAATGATGATTTTGGGAACTTTGATCCTAATTTTAATTTTCCCAGCCCAATGCCA
Entry2068	ppx asRNA	sll1546-as	GGCGGACAGTATCTTTTTCCCGAGCCACAATAGTAAAGGTGGCCAGAACTGGATCAATGCGGACAATGACCATGTGAACGGAATTGGTTCCAATGTCGATGGCCGCCAACATACAGGGGTCAACAATCTGGGCAGAGGAAGGAG
Entry2069	intern	slr1661	TTGTGCTTTTGCTTACCATTGGGGCTAGTAAATCAGGCTTTGGCCACAGGTTTGGGTACCTTTACTTCTAAGGTGCCAGTAGT
Entry797	asRNA	slr2132-as	TGTGGCGAATTTTATAATTATCCGTAGGGCTCAGGGCAGGGTGGAGAGTTTCCAAACGGGCGGAAGTTTCATGGGT
Entry1202	intern	slr1672	AATGGCTACGGGATAAGTTGGGTTTAATTGAATCAGCGGCGGCCAGTGAAAGCCTAGCCCGCAGTGTGGATAGCAATGGCGGCGTTTACT
Entry1201	intern	slr1672	CAATATTGTCGGGCAAGCTTACAAAGAGTTAACCCAGTTCTATCCCAAGGCTGGCTGGGTGGAGCACGATGCCCT
Entry1200	intern	slr1670	CCCCAGCGGAACTGTACGATGTGGAAAAAATGCAGAGGGAACGGGCGGATTTAGATTATTTACGGCGATCGGCTGCCCTGAACCATTGCCAAGAAA
Entry1207	intern	sll1561	CAGATTATTTGTTACAGTTCTTAGAACCACGCCATGTAACGGAGAATATTCAACGGCAAGGATTTGCACCAATTGAGGGGGCAGATCAGTAAATAAGTAAATGAATAAGAAAGGCAAAATTGTACAGGGTTCTTGAGTCATCGGGGTCCTGCTTCAAATTATTACGTATTATAGGGTGTTAGTTGGTTGATTGAAGTTCTCTTTAGTCGCCACTACTACATCG
Entry1206	intern	ssr2802	TCGATACGCAGATAAAATGCTCTTCATCGGGAATGTATGTCTGCTTAGCGTTTGCGGTGGTGGTCCATTTGGAGCTAGAG
Entry1205	ncRNA	ncr0920	TAGCTAGCAACTTAGAAAATAGAAGATCGCTTGTCAACTATCCCGCTCGGATCAGGTTACGACAACCATTACCCAAAAATGCCAGAGCTTAATATTTTTCTGTTGTTTCCCTAGGATCTGTTTGTAATGC
Entry790	asRNA	slr1878-as	ATTATTTCAGAGTAAACTATCCATTAATTCCAATATTTGTCGGCTAGCTGGACTGAGCGCCTTCGATTCAGAACTTGCTTGCCTTTGGCGATGGGTGGCCCACAAATCTCGCAGGGCGATCAACTTGAGGCTATTTTCTGCAAAGGCTTTGGCGATCGCCTGGGCGCCGGGC
Entry656	ncRNA	ncr0410	TAAAGCCTTGGTTTACCGTAAGCAGAGCCAAGCCACGGTACCACTTGCCATAGCACCACTGACACCCTTGGTACCGGGTGTTATTTTTT
Entry657	asRNA	slr1545-as	GAGCAAAATCAGGTCAACATTGGTTAACGACTCCGGGGGCAGGGCACTTAGTTTGCCTCCGCCACT
Entry1810	ncRNA	ncr1530	AGTCTTTTTGAGTTACTATGATTTCGAAACTTATGAATGATTATGCGAATTAGCCCGGGATGTGGATTTGGCAGGATTTTT
Entry654	intern	slr1540	CCTGGTGGACTTGTACAATGGCCGAGTACAGCAATTCGTTTACATGAGTTCCGCTGGGGTTTACCAAGCATCATCCCAAATGCCCCACCGGGAGACCGATGCGGTGGATCCCCAGAGTCGCCACAAAGGCAAATTTGAAACGGAACGCTATCTAGCCCAGAGCGGCATTCCCTGGACTGCCATCCGCCCCACCTATATTTACGGTCCCCACAATTACAATG
Entry655	intern	slr1541	GGAAAAAATTTGGTAGTTTTACCGAAGGCTTGGCCTTGCCTTCCATGGAGCGCATTCTGCAGGAGCGTTTTGGCATGGAAGTTATTAGTCCTAGTGTCAGGGCCAGCAAAGGAGGGC
Entry652	ncRNA	ncr0400	AATGATTTAGATATAAAATCTAATACTGATCCAGGTAATATGCAACGAACGTGGTCCTATTTTACGGACCATCGACATTTATATATTCTCTGTAAACAGCCTTAAATTTAGAGAGTGTTTGAAAAGCCCCCCTGGCTCCCCAAGTTTGGGGGAAGTTAAGTAAAAGTCACCCATTATTGGGGGATTTAGGGG
Entry653	intern	slr1537	CCCCGAGCCCCTCTATCGTTACTATAAACGGGACAATTCCATTACCCAATCCGCCAATGCTTTTGAAACTGCGGAAAAAGCCTATCTAACTATTTTGTCTCTGTTAGACGAAGGCGCTTTGACTTTAACCGATGCAATTCGTCAAGCGGCCCGGCAAGAGTTTAGT
Entry650	ncRNA	ncr0390	TGGTAAACACCTTAAAATAATTTCTGCATCAGCGGACGAAATTTGCTCCGAAAATTTCACTTGCACGGCCTAGGACTCCATAGGAATTTGGACATTGCACGGCGGCTCAGTTGTCCTTAAAATAATCG
Entry651	intern	slr1535	AAGCTACATATGTTAGCGTGGCAACAACACTTTGCTGATATTTTTGGTCTGGAAGCATTACAACGGGTGAAAGGTTTCTCGCCCCCGGAAATGCA
Entry818	intern	slr1808	CATCGGGGCTGGTAAAATGGCCTGTCTGTTGGTGAAACATCTATTAGCTAAAGGAGCCACGGACATCACCATTGTTAACCGCTCCCAACGTCGTTCCCAGGATTTAGCCAACCAATTCCCCCAAGCCCAGTTAACCCTTTGTCCCCTGACGGATATGTTTACGGCGATCGCCGCTGGGGATATTGTCTTTAC
Entry819	asRNA	sll1699-as	AAGCACTGGAGGAGAAAATCAAGGAATATCAAACGCCATCAATGGGAACGCCAACTCCTACTCCCCCCCAGTCCCAGGAAAATGACGATTAGCTTGGGATGATGGCGGTGGTGGTG
Entry810	asRNA	sll2002-as	CAGGTAACGCCCATATATTAATTAAATATTTGTCAAAGCCAGCCCAAAAGGGCTAATCGCTATCCTATCAAGCAATTGTCCTTGGGTTATCATCCTGCCCCGGCCAAGAGAAAGAACT
Entry811	intern	slr1803	AGTCGGAGAATGTGAAAATTAAACAAGCTATTGCCAAACCCTTTCTGAAATGGGCTGGAGGTAAGGGAAAGTTAATTGAACAATTGGTTAATTGCTTCCCCTTAGAAA
Entry812	asRNA	slr1803-as	CTCAATTGCTCATTATCATTGAAGTTCGCTTTACCATAGGAGTTAAAGCTGGAGGTT
Entry813	intern	sll1710	TAAAATTTTCACCATAATTAATGATAATTCGAGAATTTTACAGCACGGACATC
Entry814	asRNA	sll1710-as	TGATGTCCGTGCTGTAAAATTCTCGAATTATCATTAATTATGGTGAAAATTTTATTCTTTTCACCATTTTCCATTCTTCACCCTACTTTTCAAACACGCTCTTAGGT
Entry815	intern	sll1709	GAATTTAACTAACTACGATGGAATTAACTGGAAAAACAGCCCTGGTCACCGGGGGAGGCATAAGGGTTGGTCGGGCCCTAGTTATGGCCCTGGCGGAAGCCGGTTGTAACGTCTTTATTCACTACGGTAATTCCCAGACCGGAGCCCTAGAGGTTCAGCAAGAAGTGGAAGCATTGGGTAGGAAAGCTTTTACCTACTCCGCCGATTTGAGCGATGCCCAGGCCACCCAAGGAATTATTCCCAAAGCCCAGGAAGTCTTTGGCCAGGTGGATATTCTGATCAACAGTGCC
Entry816	intern	sll1704	CACCATTTCCGCTAAAGTGGGCAGTATTGGGGATAACCAGTTGGGAGGATGGTACGGTTATCGAGCTTCTAAGGCGGCGCTGAATATGTTGCTCAAAAATACGGCGATCGAATATCGCAGAGTTGCGCCCCAATGTGCGGTAATTTTGCTCCACCCCGGCACCACTGATACGTCATTGTCCCAACCATTTCAGAAAAATG
Entry817	asRNA	sll1703-as	GTAAACTCTGTTGTAGACTGAGAGTAGGGCTGGTATCTTGGATGGGGATCGCTAGGTCGAGAATGAGGGCTGTTTTTTCCTCTAGCACTGGATCTGCCTCAGCCGAAACCAGTATGAACAGCAACACCAAG
Entry177	intern	slr0969	AGAATTTGCCGCTATGCTAGGGGTTGACAATGATAGACGGCAAAAATTGTTGAAAACTTTTCATCCCCTTACGGCGATCGCCGT
Entry2089	asRNA	slr1176-as	TCGCCGGACAGAATAAGATATTCATCTACGTCCCATTCCCTAAACAACCAGAGGTATTGCCGTACCGCATCAGCAGTGCCCTGAAACCAATCAGGATTATCTTTGGTTTGTTGGGCGGCGAGGACTTCCACAAATCCTTCTTGGAAGCCGGAAAAATTATAGGCCCGGCTGATGTGACGGTTAAGGG
Entry2084	asRNA	slr0454-as	GGCATCGTCCACTACAATGCCAATAATTAACGCTAGAGCCAACAGGGTCAG
Entry2085	ncRNA	ncr1710	TTAGAAGGCTACGCTATCCTAAAATTTATTCCCACTGCGGTGAAGACTTGACGGTGATCTAATGGCAGGAAATTTTGCTCAAACATAATTA
Entry1022	asRNA	slr1322-as	CGAATTGGTTGGCCATAATGATGGGATAATTGCCCGATTCCACGTAGTCAGCGTAGAGCATTTTCCCGGCGGATTCTGCGACTTCCTGGGCAGAGGTTTCTGC
Entry2087	ncRNA	ncr1720	ATATCGCTCTTCTATCATTGTGGGTAGGATAAGATGGAGAAGATAGTCTGAAATGCAGAGGTGGTATATGGTTGCCCCACGTGAAGC
Entry2080	asRNA	sll0445-as	CCTAAATCCGTGGTTAGATTATTAAATAGCTGTTGCCATCCCCCAGCCTGGGTTTGCT
Entry2081	asRNA	sll0443-as	ATACAAAAAGCAGTAAATTTTGGGTTCTGGCCCCGTCCGGGTTACTAATGTCCATATCCCAATCCCGCCACACTGCCTGATCCAATTGGCGATCGCCAAGGGTGACGTAAACTAATTTTCCTTGCCCCTGGGGTACCTGATTGCCATCAAAAACAGCGGTTAATAAAAGGCGGGCATT
Entry2082	intern	sll0441	AGAGAATATGCGTATAATCTTCTTTATACTTCTACTTATGGTTTAACCATGCCTGCACTCAATGTTTATGTGACCGATGATTTAAAAAGTCGAATGGCAAAGGTAGACGCAAATTGGTCTGA
Entry2083	asRNA	slr0453-as	GCCAAAAACCTTCTACCTTATGGCCATCAACATAGTCAGGCCCCGTCCATCCCTTGGGAGTCCGCATCACAACCATGGGCCAACGGGGGCGCA
Entry1021	asRNA	slr1322-as2	GCCATAATGATGGGATAATTGCCCGATTCCACGTAGTCAGCGTAGAGCATTTTCCCGGCGGATTCTGCGACTTCCTGGGCAGAGGTTTCTGCGTCCCAAGTGCGTAGATAGTCGGGATTAC
Entry174	intern	slr0963	CGGTTTGTCGGTGGAAAATGGCCGCATCAAAGACGAGGGGGATTTTCAGCTTAAAACCGCCCTGCGCAAGGTAGT
Entry1027	intern	slr1325	GACCTGCGTCGGGTAATTTCTGGTTAGTTTGGAGGCCCAGCCGATCACCATCCCCCACTAGAGGATATCCGCAAATCCTAACATTGGGGGATTG
Entry1026	asRNA	slr1325-as	AATCCCCCAATGTTAGGATTTGCGGATATCCTCTAGTGGGGGATGGTGATCGGCTGGGCCTCCAAACTAACCAGAAATTACCCGACGCAGGTCCATCACATCACTCATATTTTTAATTTTGGCCATGATGCCCAATAGCT
Entry1025	intern	slr1325	ACACGGAAGTGGGCCACCATATGAAAGGGGCCCGGGTGAATGGCCAATGGTTGGGGGTGGATACCAGGCTG
Entry1024	ncRNA	ncr0670	GGCGAATCAAGGTTAAAATAATGTTAAGGCTTGCTGATTATTAACTCAAACTTGTCGACCCTGTGTGGTCCAACTCCCTGGGAAATCTCCTGGGGAGAGTATCGCTTT
Entry1724	ncRNA	ncr1460	ACCGTCTACCCCGTATTCTTATCTAATCAGCCATGGTGAATCCCTTGCAACCATAATTGCTGACCGGAAAAACTGCCCAGTTGCCAAGCCCCCAGAATTTCGCTCGAAGGTCAACTAAATGGGGCCGATTCGCTCTGTAAATTAATTCTTTACCCACAGGCGATCGCCCGAAAAACAAATTACCATAGTGGTGGATGACTGCCATTAACTTTTCA
Entry1870	asRNA	sll0659-as	ACCAATTTGTGGTAACAAAGGCAATACTATGAGTGGATTTACCCTGGGTAAAGTTTGGGTTAGGCCAGACCATTGGATTACATCTTGCAAAAAAGGTTCCATGACTTCTTGTCCTTGTCGATCCATAACAGCAAAAACCGCATTCATTAAGCGATTAATTTGCTCTGGATCTGCAGTTTGGCCAACTTTAACTCCCATGGTTTGTTGAAA
Entry1871	asRNA	sll0659-as2	TTGGGTTAGGCCAGACCATTGGATTACATCTTGCAAAAAAGGTTCCATGACTTCTTGTCCTT
Entry1872	asRNA	ssl1255-as	TTGATTCTACTGTTATGCTGTTGCCATAGCCACGATCGCCAAGAGGGTATTGATGAGGTAAAAAGAGCCCACAATTTGGGTTTCGGTCCAGCCACTTAATTCTAAATGGTGGTGAATTGGAGCCATTTTTAACAACCTTTTGCCG
Entry1873	intern	sll0745	AGCCATGAACGCATTATCATTGTCCAGGTCATGGGGCGGGATGCGGGGCATTTGACTCTCCATGCAGGCATTGCCGGCGG
Entry1874	asRNA	sll0744-as	CATCCAACGGGCTAAACTATTTTCCAATGTGTGAATATAACCGATGCCGTGGCGCAATAGGGCACTGACCAATTGGGTGATTTTTGCCCCGGCCA
Entry1875	intern	sll0740	AAAGTCTTGATGTTAAACTAGAGGCCTGTGCTTGCCCCCCAATGATTGGGAGAACAATTATGAGTCCACTAAAGATAAAA
Entry1876	SyR5 ncRNA	ncl1570	TAAATTTTGGTTTAGAATCGTAGATACAGTGAGGTTAAGAAATAAGCAGAACTCGACGCGATTTCCTCCTCACACACGAAAATCTGATTACCGTCCTCCGGGGCGGTTTTTTT
Entry1877	ncRNA	ncl1580	GCCATGGTCGATTAATTTGGAAAATGTGTTGGTTAAGGTGACATTATCGATGGGTCCGAGGCAAGTCTAACATCTAGGCGATCGCCGCGATTCACTCAATCGGGTGAGTGGAGGGCCCT
Entry1878	ncRNA	ncr1550	ATCGCCTAGATGTTAGACTTGCCTCGGACCCATCGATAATGTCACCTTAACCAACACATTTTCCAAATTAATCGACCATGGCCAAGGGC
Entry1879	intern	sll0048	TTGTATTGAGTGCCATATTAGCCAAGCAGATTTTATTCGGGAAAGGTTAGCCCTAGGCTTTGAGCAGGGAAAGATTACGGCGGATATAGGTATTGGGGAGCGTTCCCCCGAAAAAGGACTCCTCGATGCAATGGAAACGGCAAAATCAGCAGCCCATGAACAGAAAAAATTTAGGGTCAAGACGGAAGGTTAAAGTTCTTTTTCCGACTTTGCCTTGCCCTTGGCCATGGTCGA
Entry1797	asRNA	slr0624-as	CGGTTTTTCTTGCCATAGTTGTCCTAGTCCTTCTAAACAGCCCTGGGTAATGTCCGTGAGGGTTTGCCCCGGTTGCAT
Entry498	asRNA	slr2009-as	CTAAACAGACGTATAAACTGATTAAATCCGTAGATAAAAAAGCAGCATTGAGACTAACGTGGAGTACCATTAATTGGACATAAAAAAAGGTTGTCCTTGGGGAAGCCCAACAGTAAAGTAACACCGCTAGGGTAAC
Entry499	intern	slr2009	TGGCCAGTTCCTCTATCATTGGCTTACCCATCCTGGCGGGCTTTGAAGCTAAAACCCTGACCCTGGAGACCCTC
Entry494	asRNA	sll1570-as	CAAGGAGAAAATCTACAATGAGGGGAGACATAATCCGATACTGCTGGGCCCATTCCACGGCGGCAATGTCGGAGTAAGCTCCAGCTAAATCCGTGGAAGTCAGGGGACTATCGGCCCGGCTGGCCAGGGGGTCTAAAGCTAGAATGGAGAGCCCCGCCAGACCCAAGCTGGTAATCCAGGAGGCAAC
Entry495	intern	sll1568	GGGTCAAGGGTGGTAAATTTGGCGGAAATTGAAGGCATCCCTTTCTTGGAAAGTTTAGTGTCCGTGGTGGCTTCCTTTATCCCTGTTTCCGACAAACGCATTGAAGTCAAATTTGAGCGTTCCATTCTCGGCCT
Entry496	asRNA	slr2006-as	TTTCATAAACACATTAGATTTATAAATCAGACCTAAAAAGCCGATGATCACAGTCACAAAAATACAAGCCTCTAGGGCGACCATGGCCCGCTCCTCCTTATTTATTCGTTTAGACCAGCACAAACCCAGACCAATCAGGCCCGAATAATAG
Entry497	asRNA	slr2007-as	CAAAGAGAATGGTTAAACTGATGCTCATCATGCCGAGCAGATGGTCAACCTGTTCTCCTTCATCGGGCAGTTTTAGGGTTAGCCTTTTGACCACGACCCAATATAGTCCTGCCCCCA
Entry490	454reads asRNA	sll1572-as3	TTCTACCTTTTCCTGGCTGTCACTACTGGCGGTGAGTAGGGCCGCCATATATTCCACTGGATAGTTAGCCTTCAGATAAGCCGTTTGGTAGGTAACGTAAGCGTAGGCAGTGGAATGGGATT
Entry491	asRNA	sll1571-as3	GTGAAAAGACCAATAATAATGCCGTAACCTAGGAGAATTGGAATAAAAAAGAGGAAAAACACTAGGGATGCGAGTAGACTAACCCAGAGAAAGCGCCAAAATCTGGGCATCAACTGGATTTTGGCCGCCGCCACCGTTT
Entry492	asRNA	sll1571-as2	AATAATAATGCCGTAACCTAGGAGAATTGGAATAAAAAAGAGGAAAAACACTAGGGATGCGAGTAGACTAACCCAGAGAAAGCGCCAAAATCTGGGCATCAACTGGATTTTGGCCGCCGC
Entry493	asRNA	sll1571-as	TAGGGATGCGAGTAGACTAACCCAGAGAAAGCGCCAAAATCTGGGCATCAACTGGATTTTGGCCG
Entry1276	intern	slr1648	AATCAATTTTCTTTACTGTTGGGTAATGTGGCCTATGCCGATGCTCTGGGTTGGGATG
Entry1277	asRNA	ssr2755-as	TCTGGTTTTCCTATACCATCAAAAGGATCCCTGGCAATTGCCTTAATGAGTAAATTAATTCTTTTGAGAAGT
Entry1274	asRNA	slr1647-as	GCTATTCGTGGTTACACTAAAAGTTGTTGATGTTGATTGAAATACTGACGGTAAACCGTGGCGGTGACT
Entry1275	ncRNA	ncr0980	TGGGAAATTTTGCTATGATCTGCCTAGCTTTGCAGTCGAAAAACCCCAGTAATGTCTCTACTTTTGCTGGTGTTCCCCGGAAGCCCAACGTCTGTTAAGGCTGATTTTTCTG
Entry1272	asRNA	slr1646-as	TTGATTAGTTCATATTCTGGCAATTGTTTAGTTTTGGCCAAGGCCCACTGCTGG
Entry1273	intern	slr1646	TAAACAATTGCCAGAATATGAACTAATCAACACCAGTGGGCCACCCCATGCCCAGGAATTTACCTTTACCGTCAAAGTAGCGGGAAAAATCCATGGCCAAGGCTCTGGCCCCAGTAAGCAAATTGCCACC
Entry1270	ncRNA	ncr0970	AGGTTAACTTTGTTAGGGTGGTAGGACTAAATATCCGCTTCTGACCCCACTGCTCCTCCCGGCCACGGCGATCGCCTGACGATGGTAGGCTTGATAATACTG
Entry1271	asRNA	sll1524-as	TTAACAGAGTGCTAGGGTTGAATCTAGGCAGAACCTAGCCAAGGCTTGGGACACTCCATCGGCTTCCACGTCCGCCGTTACCCAGTCTGCCACCTTTTGCACTTCCGGGGGAGCATTACCCATGGCTACCCCCACTCC
Entry1278	intern	slr1649	TGCATGGCTGTGACATGATTGTGGAATGGACCGGCACTAGCTTTAAAGGGGAAGTGCAACCGGGACGGCAATGCCGAGTGATGCGGGACGGCAAGGAAACCTATCTGGAAAATAG
Entry1279	asRNA	sll1521-as	GTAGGCAGAAGCGTAAATTAAGGCCACGTTCAAAGCTTGGGCCTGTTGTTCACTGAGCCATTGCTGATAGTTACGGGTCAACTCCCGCAAACCGTAG
Entry1474	asRNA	sll0767-as	ACTCTGGTCATAGTAACTTTAAAAAACTAAAGATAATTTCAGCTTTACCTGGGAAAGTGTTTTGGAGTTAGAACCCTAGCGGGATTTTCCCCATCCCAACTTTCCATGGC
Entry1475	asRNA	ssl1426-as2	CGGAAAAGTGAGCAAAAATAGCGCTAACTACTCAATTACATATAGGGAAGCATGAGCCGGACATTTTTCTCATCGGCTTCATGCA
Entry1476	asRNA	ssl1426-as	TTTTAAGTTTGGGCATAATGTGGCTGGTAATCGAACACAGTCTT
Entry1477	intern	sll0766	GATTTTAGCGGCGGTAGAATTGGGTAAACGGGTGTTCCAGAGTCGTCCCTTGGAAAAAATGGTGGTGGATAGTCCCGAAGCGGCGGCGATCGCCTTGAGCCAGGATTTGATGTGGCAGACCCAGGAACATTTTGCCATTGTCATGCTAGACGTAAAAAACCGTTTGCTGGCGACCAAAGTGATTACCATTGGCACCGCCACAGAGACCCTAATTCACCCC
Entry1470	asRNA	slr0770-as	CCGGAGTTGTTGTAACATCAAGACTGCGATGACGTAAGCCAAGGGCAATGCTATAGCTGATGTTTTCATCAAGATGAAATTTAATCCTGTTTGCCATGAACTTTTCTTAATTTTGCTTCCATCAAAGAAGGGGTACTGGACCGCA
Entry1471	asRNA	slr0771-as	TAAGCGATGCCAGTATGATCGGGAGATGATTGAGCTAATTTTAAAAAGTCAGTATCTTGGGTAAAAATTACTCGGCCTTCAGACCCAGCAAACTGTAACTGCTCTTGATCAGAAACCCCTAGCAGACC
Entry1472	intern	slr0772	GTTTGTGCGGGGTAAAGTTAAACGCAACACAGAAAAGTTTGCCCGAGAGCGGGGCCTATCGGAAATCACCCTGGAGGTTATGTATGCCGCCAAGGAAGCCGTGGGAGCTTAAGGGTCTGTGGGCCAAAATTCTAGTTGCTTACTCAACCCTCAAATTTCCCCATCAAACCTTGGTGGGGATTGGC
Entry1473	intern	slr0776	GGCCCCCATGTGGTAATTTATCCCAACGTGACCCTCGGCGATCGGGTGTGCATCCACGGCAATGTGGTGATTTACCCCGGT
Entry1478	asRNA	sll0765-as3	TGCTGGTCTAGATTATTCTTCACATAGTCGGGGAATTGGCGAAATTTTTTGGTACAGGGATTGACTGCCCCCTGGAAGGTGCCGATCGCCACTTCATAATCGTTGCGGG
Entry1479	asRNA	sll0765-as2	CAATTGAGCCGGGTAAAATGGTAAAAAGTTGTTACCTGATAAGCCATAGGAAAGCGGAAAAATCCTTGCTTGTTG
Entry1298	intern	sll0273	TGGGGTTAGTGTTATCCTCACTATCACTGACACCGTTTCCGTCATTGCCGCTTTTCGGAGTGTGCCAGTTCCCCGCC
Entry1299	asRNA	sll0271-as	GTATGTCTTGATCTATTTTGGCCAGGCGGGACAGTTGCCAGTCCACCATGGCTTCTTGCAACTGCTCATCAATCTGCTGACGGCGGCGACAGACGGTGCCAATCAATTCCAAC
Entry1294	ncRNA	ncr1010	GCTAAGCCTCCCTGACAATGGGGACAAAACAGGCGCAAAAGGGGCTTAGTCGGACAAAACGGTATCCTATGCTACATAATTTTTTCTTAACCTACTCGTAGTATGGGGTCTTATTTGTTTCCGGCGGATTTACCCT
Entry1295	intern	slr0447	GGATTGGTTGCTGGAAAATAAAGGCAATAAGTTCTTCCTGGTGGGTTCCGATTACGTTTTCCCCCGCACTGCTAACACCATCATTAAAGAGCAGTTGAAAGCCAAAGGTGGCGAAACCCTTGGGGAAGATTACCTACCCCTGGGTAACACCGAAGTT
Entry1296	intern	slr0447	TGGAAAATCCTGGTAAGTTCAAGGCCAGCTAAATTGGCCTAGTTTTTACTAGTTTTTAACCGAGTAAAGAACTAAAACACTGCTCACTGATTGTTTGATGGTTTGAATTATTACGGCCATTGGCCCCATTGATTTCCCTAGAACGGAATTTGAAGGGGCCAGTGGTTTTTT
Entry1297	asRNA	sll0274-as	CATCGGCCCCCTCTAAAATAGCCCCATCCATGTTGGCAGAAAAGAATCGTGCTCCCTGCAGATTGGCTCCAGTGAAGTCCGCCCCCCGTAAATTGGCATGGTCAAAGATGGAGCCCCGCAGATCCTGA
Entry1290	asRNA	sll0421-as	GTTTCCTTCAACATAAAATGGGTGAGAATACAGCAGTCGGGAAAAGCAACCCGCTCCACAGAACTGTGGGAAATATCCCGTTCATGCCAGAGAGCTACATTTTCC
Entry1291	intern	slr0445	TTCCAGGTTTTTTGTAATATGGAAGATATTGCATTTATGCCACCCAGAGCAGGGTCTGTCCCCATGACCATCACCAGTTCTGCGCCGATCCCTACCCAAGACCAAACCCTTGTGCTGCCCGGTCACCACAGTTGGGAGGCTTTTAAAGCCATTCAAGCGGTCATGGAACAACAGCCAGGGCTACGCATTACCTATCTAGATGGAGTAATTGAGTTCATGACCCTGGGGGAGTAC
Entry1292	asRNA	slr0445-as	ACGAAAAAAACGTTAACTTAGTGGCCTATGCTGGCAGTCGGGAAATCTATGGCTTCAATGGCTTGGTGAACGGCCCTCTAGAGTGAAGAGAATCTGCCCAAAAGATTAGGTTTAGATCACATTAAAATCAGGC
Entry1293	intern	sll0419	TTGTAACTCTGGTAATTTTAGTTTTTCCCCTACTTTCTATTGCTTTGGAGTGGACCACTTCCGGCAATAGCCAAGCTTTGGTGGATGTGCTGGCCCGCTGGTTTGTGTTTTGGGGGGTGGGGGTGAGGCTAT
Entry252	asRNA	sll0654-as	AGTCCCGGGGGTTAATATATTGAACAAACTCAGGGGATTGGGGGGTGG
Entry253	fmu/fmv asRNA	slr0679-as	TGTCCTTGATCTCCCATCAACTCGGCTATGTGGGTGGTTTTGCCGCCGGGGGCCGCACAAACATCAAAAATAGTTTCC
Entry250	ncRNA	ncl0120	CTGACTCCGTTTTAGTCTAATCATCAAAACGATTAGAGCCATACTCCCTGGCAAGCATTTTTAGCTTAATAACCAGGGAGTTTTCC
Entry251	asRNA	sll0654-as2	TGGAACCACCGGCTACAATGATGTCAACATGCTTCAACCGAACAGCTAATTCCTGCTCAATGGCAATTTGTTGCATGTGGGCCAGAAGCACCACTTTATTCAGACCGGGATTAGCAGCGAGTAACCCATCAACGTCCGCTTGAATTTCCGCC
Entry256	asRNA	sll0648-as	ATCTTCCACGATTAAAATGTTGGGCATGGCAATAAATTCAGTCCTGTTCCCCCACATTGCGACTATTACGCCACACTTGCCAGCCGAG
Entry257	asRNA	sll0646-as	GTGGGCATTGCAGAAAAATGGACGTAAAAACCGTGACTTTCCCCAGGGGCTAAGTCTAATACTTTGGCGTAGAGTGCCGGTGTTTTTCCTGGCTCTCCGTCTTCT
Entry254	asRNA	slr0680-as	AGGGATGGAATGGTACAGTTAACTCAGCTAAAGTTCCCGACCAAGAAATAAGTCCCATATATTACTTTTGAGGCGTTGATCCCCTGGCCAGAATTTTGATTCACTGTTTCTATTGTGGGGGGG
Entry255	asRNA	slr0681-as	TGGCTCCACTGGCTAAAATTACGCCATCAACTCGACTAATTTGCCCATCCCAACCAAAC
Entry258	ncRNA	ncr0180	AGGCTTTCAGTGTACCGTCTAATTTATATTTTCTTCCGTTGATTTGCCGGGGCAGGGTTGGTT
Entry259	ncRNA	ncr0190	GTTAGGCCGATGTTAGAATTTATTTATGGGCAAAAGTTCTGTATCTCTCTCAATGCTTTGTCGCAAGGGCTTTT
Entry1957	intern	sll1334	AGTATTGGCAGGATAAAATGGCCGCAGTACTCGGTCAACAACGGCTTGCCCTCAAACTTTCCCTAGAATCGGGGCTGAAATATTGGCCCCTAGAC
Entry1506	SyR46 ncRNA	ncl1230	GGGCGATGATGGTAGACTCGAAACCATAGCACAAAAAAAGGTAGCCTGCCATGACACCAAACATTGTATTTCCTGCCACTATATAGACAATTATTGCCGTTGATTAAGGGAGTAACGGAATTGATGGCCAATGGGAGCTGGGAAAGTCCAAATAATACTGCACTAATTCCAATTGTCAATCCCATGACAATATTATTGGGTTTTCCTTTTTGAATCAGTCGTCAGCTGGCCCGCACAATCAAAGTCATAATTCCCCAG
Entry1619	asRNA	sll0616-as2	TAACCTTCTTGCTTATATTCAATCAAGGGATCTTTTTGTCCATAGCCCCGTAAACCGATGGATTCCCGGAGAGCTTCCATGGACTGGAGATGCTCCCGCCAGAGATTGTCGATCTGTTGGAGGATAAAATACCGTTCCGCCTCCCGCATTAGTCCTGGACGCACCTTATCTACCTGGGTTTCTTTCAGATCATAGGCTTTGCGGACTTCTTCGTGGAAGAA
Entry1956	intern	sll1334	AGGCCAGACAGGGAATATATTACCTATTGCTTAGTTTGTTGGATGAGGGGGTAACAGATGGCACGTTACACATTCACACCTCCGCTGACCAAGACTATTTGCACTTAACTGTTTGGGTTGATTCTCCCCAGGGCCA
Entry1507	intern	sll0314	TCTCACTGTAGATACAATCGATTATGTTGGTTTTCCTCACCCGTTTTACTCCGATGAATTTAATTCGTAATCGTTGGGCCCAAATTTTTACCCAATCTATATTAGGAGTCCTAATAGCTGGTGGTACTGCCTGGGCAGGGGATCCCTTTCGCCCTAACAATCCCCA
Entry1610	intern	sll0683	AAACCATTTTCGATAACGTGGTGTACGGTGCCAGGGTCAATGGCTACAAAGGCAATTTGGAAGAGTTGGCGGAAGATTCCCTCCG
Entry1611	asRNA	sll0681-as	CAGGATTCCAAGTATTATTGGTGATAAAGCCCAGCCCAAAAGCTTTAATTGCCGGCACCGACTGAGACAAAATCAACAGGGCGATCGCCAGCAAAATCAGCCCAATAC
Entry1612	asRNA	sll0680-as	CCATGGTCAGGTTATTGTTGGTGGCGTAGCCATATTCAACGTAGCCAATGGCTCCCTCATTTTGTTGAAT
Entry1613	intern	sll0680	CATGACCGCTGGTAGCATTGTTATGGCCTACAACTTGCCTGGGGTGGAAGGGTTGAAGTTATCCCAGGAAGC
Entry1500	ncRNA	ncr1220	CCAGAACGATTGGCCAAAATTCAAGATATCATTACCACATAAATTCCTTTGTCAGCTTATTTTGTTTGCAAAGGAATTTTTTT
Entry1615	intern	sll0679	CTTTGATGCCATTACTGTGGTCAGCAATCCCAAAAATGACTGGCTGAAAAGTTTGACTGTCGAAGA
Entry1616	intern	sll0679	GGCGGTTTTAAGCTATTTTGCGAGGGTAAAACAGACATTGCTGACGCATCCCGCCCCATTAACAAGCAGGAAATGAAATTATGTAATGACAACCAGGTGCGGTATGTGGAATTGCCCATTGCCTTTGATGCCATTACTGTGGTCAGCAATCCCAAAAATGACTGGCTGAAAAGTTTGACTGT
Entry1617	vipp1 asRNA	sll0617-as	TGAGGAATCAACAGGAGCCGCTTCGAGTTGGGGCGTAGCGGCAGAGGTTCCCGGTAATGCTCCACCGGCCATGGAAGCT
Entry1501	asRNA	slr0345-as	GAGAACGAGGGTTAAAATCAGGGGTAATAGCCAATATTTTTTTCTTTGCCGCAAGAAACCCCAAACATCCTGCAATAATTCAATAAATCCTTCCATAAGGTTACTTTTAAACGTTTATTAGCAATTTGTGGGTTAGTAGGGTTTTTGCAGATGGCTAATGTCCCGGGGACGACAAGGCGATCGATAGGTAACCTGCT
Entry39	asRNA	slr1128-as	TAACCTGAAATGGTAGCCTTTAGCAAGAAAGCCCAGCCCCCAAGCTAACTGCCTAAACTGCCCGATGGCGGTCTACCTTATTCAAAGCCGCCTCTAA
Entry38	asRNA	slr1128-as2	TACCCAAGGAATTTAAACTGAATATAACCTGAAATGGTAGCCTTTAGCAAGAAAGCCCAGCCCCCAAGCTAACTGCCTAAACTGCCCGATGGCGGTCTACCTTATTCAAAGCCGCCTCTAATC
Entry658	asRNA	sll1464-as	CTGGATAGTAGGTTACAATTACGTGATCCAGTAGTTGTGCAATCTGTTCCGTTTGGTGATGGTAATGGAGTCGCTCAAAAGTACCAAAACGAATGTGGGAACGGCTAAAGCGGATCATTACCGACGCCCTA
Entry659	asRNA	sll1459-as	CGCTGTCGGGGTAGATAATAGTGCGATGGGGGGCGATAACCATTTGCTTTGCTTAAGTTTCCTAAAATGGGCAACTTTGCTTATATCTTATCGGCTTAAACTCTCAACTGAGTGATGGCAATGTTGCCGG
Entry35	asRNA	sll1049-as	TCCTCAACGTAACGCATCTCCACCAGGTAACCGTTGGAAAAGGCACAGCACTGGTGGGGGTCGTTATAGAAATAGAGGGGATGGATGAAGGTGGTCTCCCGATACATCAAC
Entry34	asRNA	slr1123-as	GCCTCCTGAACGATAAAATCAGACCAATTTTACAGGGTTGGGGTGGCAGTGGGCGTATTTTAATCCCGGGGCTACTCCTCCTCCCC
Entry37	asRNA	slr1127-as	ATATGGAAAGGCTAGAGTTGAATTTGGAATTGATCGAGGGAGGGCTGG
Entry36	intern	slr1127	CTAGAGGTCGTGCTACCATGCCGTTAGAATGGAAAGGAGGGCAACAAAAACCACTGTTAAACTGTCCTTCTGTCCTAGGAAAGTGC
Entry31	asRNA	sll1060-as	TGGCGGTGTTGGTCATGATGTAGTTATCAGTGATTTCACCAAAATAAATGCGGGGTTTACCAATGGGAATACTAGTGCGGATCAACTCACTAGAGGTACGTAGAGC
Entry30	asRNA	slr1119-as	AGCCCGCCACGTTAGGATGGAGTCCATCGGCCATGAGATGATCGTTAATCCATGCTTGGCCCCGCTGTTGCCAAATTTCAAAGATATCTAGGTAGGGAATTTGGCGATCGCCGCAGGCCTGTTGGGTAATAGTTTTGAAACGATGTTGGTCAGCG
Entry33	asRNA	sll1053-as	GAGACTAAATGGGCTAATCTTTAAGAAAAGTTTACACGGATGTAAATTCCTAGGGTAACGGATCTTT
Entry32	intern	slr1122	ACATTGTGGAGTCAGTATTATTAGGAAAAACTTTCAGTTTGTTTAAGCGCCATGTCAACTTGGAAGATCCCCATTTTTGGGTGGTTTATCCCCGACTAAGGGATAAGGATGATCACCTTCATTTTC
Entry1508	asRNA	slr0354-as	ATTGATATCTTTTAGAATGGGATGCAATGCGGCGGGCGGATGGTAGCAAACGTCGTTTAAACACAGCATATTGATAAAGTTGAAACGCAGTCTCCCTGCCAGTTCCGCCAAAAG
Entry1509	asRNA	ssl0601-as	GAAGAAGTTCTTAGAAAATGAAAGTATATTTCTAATCTCAGTGCCAACAATCGACTAACGACGACGGGAACGCTGTCTTCTGCGGGTTGCTTCCTTGC
Entry1058	asRNA	slr0813-as	TCTAAACCTTCGTACCATGTTTGGGCTTGGGTCAACTTGAAAGGGGTGGTGACACAGCCCACCAGGCGATCGCCCAAGGGACTGAC
Entry1059	asRNA	sll0812-as	TGTTGATTGGCATTAGTCTTTGTATATTGGCTAACGGAGGGATTTCCCTTGGGATCAGTTACCCCGGTGGCGGTTTCCCACAGACTACGGGGAGCAGGGGTAACCATGTAAATACTGTCCTGCTTGCGAACGTAGTACCATCGCTTGCTTT
Entry1056	asRNA	sll0814-as	GCCCTAGGCGGGGTAAATTGCTATGACGTAAACCGGCTCTGACCAAAAG
Entry1057	intern	sll0813	AATCGTTTGGGGGAATATAAGCTCCACGACTCTCAATTTAGCGGCACCTACTTTGCCGTCATGACAGCTCCCGTGGTGGTGCAATCTTTGTCCGACTACCAAGCTTGGCT
Entry1054	intern	sll0818	GCCCCAAATTAGTTACCATGACCACAATCGCCATGGCCGTACCCAGGAGCTATTGGCCAAATTACAAGCGGGGCAAAATATTGCTTTGGTGAGTGATGC
Entry1055	ncRNA	ncl0820	GCAAAGGGGCGTTGTAGGATGGAATGTCAGCAACCGTCACCTGCCGCCATAGGTACTTTACCTCGGGGACTTACATTCAGACAGGGTATTGCGGGGTAAGTCTCCAAACATCGTGGGTTGTTAACCTACTCCATAAAAAATACCCAGGCGAAGCTGGCGATCGAGTGTAAAAGACTCAACTCAACGCAGACCTGCAATAGGGGGGATACCGGCAAGATTTTCAGTCTTGGCTCAACCTTTGTTCCGTCGTAGTTGGGGATTGTCCTTACCTTTGCCTGGGGCT
Entry1052	asRNA	slr0807-as2	ATCCCCACAACCTTTAACGTGGATCAAACTGGTGTGGCCACCGGAAACTAGCAAACACAAAAATGGTGGTTGCAAATCCGGTTGACTCAGATAGCTGGC
Entry1053	asRNA	slr0807-as	AGGGCCCCCTGGGTAACCTAAATCCAGCAAACGAGCTACCTTATCAAAGGCTTCCCCGGCCGCATCGTCCCTGGTGGTGCCCAATTGTCGGTAATCCCCACAACCTTTAACGTGGATCAAACTGGTGT
Entry1050	intern	slr0806	ATTTAAGGATGAGATTATGTTCCACATCGAAATAATGCGCATTCAAGGGCAAATGTGCCTAGCTGGTTTTCCTTTGGTTAAATTTATCAACGGTGATCGCCTGGAAGAAATCATGGCCGCCCACCAAAATCTAGGGGCCAGAATC
Entry1051	tilling array (Georg et al. 2009) asRNA	slr0807-as3	GCCTCAATTTCTGGCCAACCCAAACCACTTGCTTGCAAAGCTTGGTCGAGACAGGTATTAATTAAAAGTAAATGCTGGCGAGAGGCCACTTCCGGTACTACCCCGCCGAAAATTTGATGGGTTTGTATTTGGGAAGAAACCACATTACTGCAAACGTTACGATTATTTACAATTGCCACCGCAGTTTCATCACAACTTGTTTCAATTG
Entry917	asRNA	sll1612-as	ACTTAAAGAGGTAATAATGCTAAGCAAACAAGGTTCTGGGACGTTGGTAGCATCCAGTCTGCCCCCCAGCCCCACT
Entry108	asRNA	sll1035-as	AGACCAAACGGATTAAATTGGCATCAATGTCCCGGGCCATCAGCAAATCCAAAGCAGCCATGATGGTATTACCCGTAGCCAA
Entry109	asRNA	slr1107-as	CATCATTTTTAATAAACTGGTGTAGAGGGATTGGAAAATTTTCTTGAGCTGGACCAGAGGAGTAATGGCCAAAG
Entry102	asRNA	slr1103-as	GTTCCTGCTCATTTATAATGGTGGACTTACTGGTGTACTCCCCCAAACTTTGGCGAGACAAGTCTTCTAAGGACATGGCCTCCAGGGGGTTGAAC
Entry103	intern	slr1103	CCAATATCCAAAGTATCCTAGAGGAGAATCAGTTGGAGCCCCACTGGTTGACCATTGAGGT
Entry100	asRNA	slr1102-as	GATTACCGTCAATTAATCTATAGGTGTATTGATGATTCTGATAGTCGTTAACCCGGATCAGGGTTGCGTGGTGACGGGAAACTTGGCG
Entry101	tilling array (Georg et al. 2009) asRNA	slr1102-as2	GGAGGGCGGCGGTGCTAAATTTCGGATCGTAGCACTGATAATGATTAAAACCAGTTTGGCGCAATTTTTGCAGAGCGGCGTTGGCTCGAGAGAGTAAATCTTCGGCCCGGTTACCATCGTTGGGGTAGGCGGAAATGCCAATGTTAATATTAAAAATAAATTCCCTTTCTCGCACGGTTATGGGATTTTTCAAGCGGTCTAGAATTCTTTCCGCTAGACGAATGGAATCCTGGGGGCTTTTTATCTTGGCCAGAATAATCACTAGGGTGTTGCTATCCCATTGCCCTACGGTATCTCCGGAACGCATACAGTCGGAGATCGCCCCGTGGAAGGCCATAAATACTTCATCCCCAAAGCCAAAGCCATAGGCCTGGTTAATGCGATTGAGAATTTCTAAAT…
Entry106	asRNA	sll1037-as	TTAAGGTAGGTGGGAAAATCTAAATGTCCTTTGAGAAGCATTTCCCGATAAATTTCCTGGCATTGTTGCAGATGTTCCACCATCCAAGGGGCATTATTGCTGCGGTATTGCTGGACTTCTGTTAAACCGCCAATGATTTTGCTCAAATCCTGGTCCTGTTGGCGATT
Entry107	intern	sll1036	CGACGAAGAATATTATGATCGCCAGATGAGCAAGGTCGGTTGGGGCCATTCCACCTGGCAAGAAGCGGTGAAGGTGGCCCAGGCTGCCAGGGT
Entry104	intern	slr1104	TAATTTTGGCTGTAGCATCAATGCCAGTTACCACGTTACTGGAGAGGGGTTTGGGGAGTCTTCCTCCCAGCCAGTGGAAATATTGCCCCAGACTTCTCCCTAT
Entry105	ncRNA	ncl0050	GCAAAAAGCTTCTAAAACTGAACCTAAGAGCCTGTTTGAAAAGCCCCCTGGCCCCCAATTTTGGGGGGAAACTGAGTGAAAGTCTCCCATTATTGGGAGATTTAGGGGGCGGA
Entry1771	asRNA	slr0513-as	ATAGTGGGCAATTTAAAATGAAAGTAATCAATAGTGCAGGCTCAACCCAGTCCCCTTAATCCGAACTAGGCCCCATGTCTGGGCTTGTTTGGCTAGTGATAGATAGCTTAATGGGCATCTGGAGTGGGTCAACCTCGGATAGTC
Entry809	intern	sll2002	TCGTCCACATCCGTACAATATCCAGAACTTAATGCCATTGCCTTGCCCGATGCAGTGAGAGGCGATCGAGGGGACCAGTGGGCCTTGGTGAGTTTGGCCGC
Entry808	asRNA	slr2143-as	GGTAAATTCAGCTAGTCTGCTTAATAAATGCTCAATTTCCTCTTCATTGGTG
Entry803	asRNA	sll2006-as	ACGAGATGTTCTATAAATTCATATTGTTGCCAAAGGCGTTGCTCTTTCTGGTTTAGACCTTGGGTTCGATTTTTCTCCAGGAGAGTTTCGATCTCAGCCTGCAGGGTGGGAGAAAGATGGAGATCAAGGATTTGTTGCGGGCTGGGGAGTT
Entry802	intern	sll2008	AACCCTGATCCACCAGGATGTGCCCACGGTTCCTGTGGCGGTGGTAGATGTGTGGGTGCGGG
Entry801	asRNA	sll2010-as	TTGGTGGCCTTACTATCATTGATAAATTGCACTCCATTGATGGTGCAAATGGGTTCCAAACGATGGGGTACCCCGGTGAAAGTTAACAAGGTCTCTGTGATCGCTTTTTTGTCTATGCCCGCTAAACGGGCGGCGGCGATCGCCAT
Entry800	ncRNA	ncl0530	AAGAATTGTTTAGTATTATTAGTGGATTGATCCCAGTCATTCCCCATCAATCGTCCGTTTCCAGTTGTCCCAAACGCCCCCATCGGACAGGCATTATCCGTCATT
Entry807	asRNA	sll2003-as	AGGCAAAGGAAGTGTAAATTAGGGTATTAACTGGGGTGCTTTGTTTAATTAACCGCCCCACGGGCTTAACGGCAAA
Entry806	asRNA	slr2141-as	GAGGGAGCGGATTAAACTTAAAAGTCTGACAGACTCTAAATCGTAGACAGGTCTGGCCTTGGCATGGTCCCCTGCTTTGAGCGGATCGCCGGTTAAAGCTAAAACATTGCGTAAACCGAGGGCATAGGCCCCCATCAGATCAGCTT
Entry805	intern	slr2141	AGGAAAAACTCTGTTAAGATCTCCTGTCAGAGAGGCAGTCACCGCTCCC
Entry804	intern	sll2005	GGCTTTGGCCGGCTATTGTACCCATATTGAAATTGACATTAATGCCGACGGTTCCGTCACCGTAGTGGACAATGGCCGGGGGATTCCCACCGATATTCACCCCACCACCGGGCGATCGGCCTTGGAAACAGTGTTGACGGTACTCCATGCCGGGGGCAAGTTTGGGGGCGGTGGCTATAAGGTATCCGGTGGTTTGCACGGGGTAGGGGTTTCCGTTGTTAACGCCCTGTCCGAATGGGTGGAAGTGAAGGTTTGGCGCCAGGGGAAGGAACACTTCCAGCGGTTTGAGCGGGGCAATCCCATT
Entry1806	asRNA	sll0107-as	CCCGTACCAATGGCACAATGGGGAAATTGATGACGCAGGTGAGCAATGGTTTCCCCCGGCTGGTCACTGTTCCAGGTAATTTCCACTAGCCCCATGCCTGCTTCGATGGCCACCTTAGCCAATTGCAGACTTAGGTCGATGGAATCAGTGC
Entry1708	intern	sll0549	TGTAAAGTTTTGTTATTGTGGGAAAAGGGTGGGATGTATTTATATCCAGCACCAACCCGTTGTCAGGATGGCATTTATTCATGGTTAACGACCTTATTTCTCCGCAGTCTCAACAGATGGAGCGCCAACTTACAACTGTTTGGCAGTCCCTGACCCCCACCAGTTGTCCACGGTTT
Entry1709	intern	sll0545	ATCGCCCTAGGCCACAATTTTAAGGAAGTGAACGATTTAAAGGAAATCGCCTTTGACATTGCCTTTTTAGATTTCCTCCATAAGGTAATTCCCGAGGCCATGGCCCCTTTTTGG
Entry1311	asRNA	sll0257-as	CCCATTGATCGGTAGCATTTAGGTCAGGGAGAAAAAATTCCATGGAGTTTTCATTCATCGGCAAATGGGAAACGTTTT
Entry1310	intern	sll0258	TACCCAGAAATGAGAAACTACACCGAAGACGACATCTTTGATGTGGCTGGTTACACCCTCATTGCTCCCAAATTAGATGAACGGTGGGGTGGCACCATCTAC
Entry1313	asRNA	sll0364-as	GTAGTCCTGTTGCAGAATGGTCAGAATGCGATCATTGGAGGTCATTTTGGGGCTTTCCATTGTCGGCGGTAACATTGACTGGTTTAATTTTGTTAAGTTTATTTGACATTTAGGAGGAAAAGGTTTTGTCTAAGCAATCGATCGCCAATTTGACGGAGGCA
Entry1312	asRNA	slr0293-as	GCTCTAGGTTGGGCATAATGGCGGAGTAGGGAAAGGATGAACGCCTGGACTGGATCTGTCAAAAAATGTTACAGATTGGCTCTAATTAGATACAAAGCTTAACAAATTTTGGTAGGCCTAGGGGTCAGCATTG
Entry1315	ncRNA	ncr1030	AGCAATGATGAGTTAGGTTTGGGCAATACAAGCTAGCTACGGGTTCACCTTTCCG
Entry1845	asRNA	sll0798-as3	GATAAAATAGAATTAAGAATGGACTATCGGTACAGAAAAAATGGGTAACTGGATGGTGAATAAACTTCCCTTACCCAATGC
Entry1844	asRNA	sll0798-as4	AAGTTGATAAAATAGAATTAAGAATGGACTATCGGTACAGAAAAAATGGGTAACTGGATGGTGAATAAACTTCCCTTACCCAATGCAC
Entry1314	asRNA	slr0394-as	AATCTCCACCACCGATGATGGTGACAGTGCCACTGGCGGTCAATTCAGCCAAGCTGCAGGCGATCGCCTC
Entry1846	asRNA	sll0798-as2	GTTCAACGGTATGTAGCATGGTGTTAATTTCTGGGGAATGGCTTGAGTCGATGCGTAATACCGCTTCCACCGTGGCCAACAGACTAGCCAATGGCGATCGTAATTCATGGGCTGCATTCGCGGTGAATTGTTGTTGTTGTTGGTAGGACTGGTAAATGGGACGCATGG
Entry1841	asRNA	slr0788-as	ATCATCAATGAACTATGCTCATACAACAGCAACAATTCACCGCCAATGATAAGGTGGATCCCTGAAACTTAGGTACCTCAGTGCTAAATTAAACATTGTAGTAGTTCCTTATGTACTTATCATCTCGAGACAGAACTTTATCTAGCTTTGCTTTATCCCCACTAGCTTGCGGGAACATT
Entry1840	intern	slr0787	TGAGCAAGTCATTATCATTTTAGGTAGTCATCGGGTGGCCGCGGATACCCGCAACCCCTGGCGATCGCCAGAACGG
Entry1843	asRNA	sll0798-as5	GGCGTAAAGTTGATAAAATAGAATTAAGAATGGACTATCGGTACAGAAAAAATGGGTAACTGGATGGTGAATAAACTTCCCTTACCCAATGC
Entry1842	intern	slr0789	AGGAAAGCCCGATTAAAATGGGAAGACTATTGGTTCAAGACCTTACACAGATGGCGGTCCTGCCCTTTAACCT
Entry1317	asRNA	slr0404-as	CGATCGCCAGGTAATATTTTTGGGTAGAGGTAAATTCTTGAGCATCTTAAGCATAGAGGAAAAGTTTTTCGATATTCCGGCTAGGACTCCCTGGTCAAGGGTTCACCAAATCCAGGGTAGATTCAAGCC
Entry1849	intern	sll0794	TACTCACTGCCTGTAAGCTGATAGAGCAACAACATATTCAGCCGGCTCTTGTGATCGGAATGCCGATCGGTTTTAGTCAT
Entry1848	intern	slr0796	ATTTTAAACCTGGGTAAGCTGGAGTATGGTTGGCTAATGGCGGCGTTTGGGTTGGGAGCGACGGTGGCTTCCCTCGGTTTGGGCAACACTCAGCAACAGAGAAAACGAATCTATTTAACGACAATTGGGGCTGT
Entry1316	asRNA	slr0398-as	GGAGCTTGACGGTAAAATCCGTGTCCTGGGGCCAATCATTGGGAACGCTC
Entry489	asRNA	sll1572-as2	TCCCCCAGAGGGGTAAAATGGCGCTGGGAACGATTGATATCGGGTGGTTCAACGGTTAT
Entry488	asRNA	sll1572-as	TCTCGTCTTAGTTTACATTGGGGTAATTGTTCAATCACGACTAGCCAACACTCTGGCTTTGGGGTAACAGTGGTTCCAACCGGGCTCGGAAACCCAATTCCTGGAGGGATGCCACCGCAGTACCGTAATCATTCACCCAGTAGTTTTCTCCAAAACGAATGAAGTGTTTGGTTGGTCCTTCATTAATGCAAGCCACCACCGGTATTTTCATCTGTTCTTTTTGGGGGGCATGGCTTTGCAAAATTTGTTTTAGTCGGGCCTGAGTGCTGGT
Entry487	ncRNA	ncl0300	TGTTGGAATTGTCTAGGCTGTTGCCATAGTCAAATAAAAAATCCCCGAGTTGGATGCACTCAGGGAATTGAAACAATGGG
Entry486	ncRNA	ncr0320	AACGACGGATATCTATAATTAAACAACCGATGGATTTCCCATTGTTTCAATTCCCTGAGTGCATCCAACTCGGGGATTTTTTAT
Entry485	asRNA	ssr2857-as	TCTCGACCTCTGTTACACTTCACTCAACTTCATGGCCCGCCGAGGCGATCGCCGTTCGTAGTTGTTCTTCCCCCAGAGCACTGGTGATGGTGACTTTTTTGCTGGTTAAATCCACTTGCACCGTTGCTTGGGCATCCTCATTTTGCAC
Entry484	asRNA	ssr2857-as2	ATGGAAAATGATAAAAATTGGAATCAAGTATGGGTTGAATTCAGATGGGATGATAGCGACGCATCATCTGGAACTACAGGAAAATCTTCTCCGTTCCAGTGCAACGAC
Entry483	ncRNA	ncl0290	CCCCCTGGCCCCCAAAATTTGGGGGGAAACTGAGTGAAAGTCCCCCAGTATTGGGGGATTTGGGGGG
Entry482	intern	slr1706	CCAGGAGATGTATTACGATGCTAGTAAAGCGGTGCAGGAATTGGGGCTACCCCAGTCCTCTATCAAACAGGCTTTGGCAGATGCGGT
Entry481	asRNA	slr1705-as3	CAACCCGGTGATTGCATGATCAATGATCATCAGTCCGTCAAATGGCAATGGTTTTGCGCTGGGT
Entry480	asRNA	slr1705-as	ATGGGGGCAGTTTAAAATCAAAGTTGTGCCCATGGCCGCAGTGGTGGTGTGCAAATCCACAATGAAATCAATCCCCGCCAGGGAAATTTGATGGGCCAACTGCCGAGCCCGCAACTGCTCATAGCCCATTAGATAGGGGTTTTTG
Entry1497	ncRNA	ncl1220	CCCCTGATCGTTGACAATTATGGTCATGGTCTGCTCATCTATGGTGAGGACAGTCGGAATTATCACGGTTTTAGTTGGTAAGAATAACCCCATTTACCTAGATTCAGACTGGACCTTATCAGT
Entry1449	ncRNA	ncr1160	CCTGGGGATCAGCCATAATTGATCCAACGAAATAACACGGGGTCACCTTTATAAAGACCCTTAACATAATAAAAAACACGGGGATCAGGTCATTTTG
Entry1448	intern	slr0359	TTTAGACGGCTTTAAAATTATCAACGATAGTTTGGGGCACAGTTGTGGGGATTTACTGCTCCAGGGCATTGCCCATCGTCTGCGCCAATGTTTGCGGCCAGAAGATACGTTAGCGCGTTTGGGGGGGGATGAATTCACCATGTTGATTGAAAACATCACCTGTCCCGAAGACGT
Entry1441	intern	slr0186	GGTGGATGCAGTGTATAAAGCTATTAATCAGATTGTGCAATTGCCCAATGAGCTGCTGGAATATTCCGTCACCTCCGTCACCGAAGGCATTGATGCGTTGGGTAAAGTGAGTGTGCGTCTGCGCCATAACGGGGTGATCTACACCGGCTATGCGGCCAACACGGATATCATTGTCGCCTCGGCCCGGGCCTATCTGGGGGCATTAAACCGTCTTTATGCTGCCCTGGAGAAATCCCGG
Entry1440	asRNA	sll0156-as	CGGAAAAAAGGGGGAGAATTGCCAATTCATTGACCAAACGGTGGGGGGCATATCCCCCGCTAGAC
Entry1443	intern	slr0359	AGGAAAGACCTATAATTTGGCCATGATCCCCGGGGATGTTGTGACTCCGGGGACGCCTTTTT
Entry1442	intern	slr0359	GGGAGGAAAGACCTATAATTTGGCCATGATCCCCGGGGATGTTGTGACTCCGGGGACGCCTTTTTTCGCTCAGATGCCTTGGATGAACATTTGGT
Entry1445	asRNA	slr0359-as3	GGCGATCGCCATTATGTTGAATGGTATAGCCGGCATAGGAACGATTGGTGGCATCAATGGTATAGTTGCCCACCAAGGCCT
Entry1444	intern	slr0359	CAGATGCCTTGGATGAACATTTGGTCTCGTTTCAAGTTTCCCCCGATGCCATGGTGGGTTGCTAAACAAAGAAGCTTGGGGGGATTATCCCTGACTCCTAGTTTGTGGGAATTGGAACGGGACAACCAAGAACGTAAACCCACCGCCAC
Entry1447	asRNA	slr0359-as	ACCAAAAAGGCTTTACCCTTTTGCCAATGAATGGGAGACACCCGCATTTCCGCCACCACCATGCTGCCATCGAGGGGGGTAAGGGTAATTTCCGTT
Entry1446	asRNA	slr0359-as2	GCGGGGCCCCGCTACCATTAAATTTATGCCGCTGACAATACCAAGGTTATGCAGTAAAGGGGAAGCCCGAAACTTAGTACTTATCCTCAAATCTAGTTCAACAATAGGTTCATAATCTTCCATCCGGCGATCGCCATTATGTTGAATGGTATAGCCGGCATAGGAACGATTGGTGGCATCAAT
Entry1997	asRNA	slr0662-as2	CGGCTTCCAAGCCAAAATTATAGGGAGTGCCGTAGCGCACCAGGGATTCCACAATGTGGCGATGCTGGTTGCACTTAATGGGATAAACCCCCCGGTAGGTGTTGGGATAGCGGTAACGGGCAATGCCCCGGGCAAAGGCCGCATTGAGGCGATTGATGCGGTCAGCC
Entry1996	ncRNA	ncl1710	TTAAATTTGATGATAAAGTGCTGGAATGGGCTTCAAACCGTACTCCACTCTTGCCGTGATAGAGTTGAGACTTATTG
Entry1493	asRNA	sll0752-as	GTCAAGGATTTGGCAGGATGGGGGTACGGCAGTCATGGGTAAAGGTAATTAAACTTAATAATTCAGGTGATTGATATGGCACACCTCGAAGGCTAATTTTAGGGGTTTCCTAAGGTTTTGTGAC
Entry1994	ncRNA	ncr1670	CCCGAGTTTTGGTTAAATGCACAACATTCAGTCGATTTATGGGATGTGGCCCAGGCAAGTGAGGAAGATATTTCCAAAATTCGGCCACTCAACGTT
Entry1993	intern	slr0658	TTGGGATCCAGGATATGATATTCGAATAGTTGTGACTACAGTAGAGAATACAGGCTCAGTAATCTGCCATAGTACCTGCCACATTCCGGGTTTAGAGGGCCGCCTTAATCCAATACTCGATACCGGCTTTCGTAAGTATCT
Entry1992	asRNA	slr0658-as2	TTACTGAGCCTGTATTCTCTACTGTAGTCACAACTATTCGAATATCATATCCTGGATCCCAAGTTGAAACTATGGATCCGGGATACTG
Entry1991	asRNA	slr0658-as	ACTATGGATCCGGGATACTGTGGATGTGCGACTAACAACTGGTATTTCCGACGTGTTGGTATGTCAAGTTTGGCAATGCCTGAGTGATCTGTTTGAGCT
Entry1990	asRNA	slr0658-as3	TAAATAATGCCTTATCCTGATAAATCTCAGAAAGATAGTCGTAGAGGTTTTTGCCCCAGAGATTGGCTTCTTCAAAAATGTCATAGAAAACAGTTACACCAGCCTCACGCAAAAGATTGGCGACGCGATCAACGTATTCTCTATCTTCGCCTGCGAAGGAGAGT
Entry1999	asRNA	sll0621-as2	GCAATAACCGCTTTAAACTGCCAGCAAACAGGCCAACTAAAATAAGCGGGGCAACGTAACCAACGGTATAGGCCAACAAGAGACCACTACCCAGTAAC
Entry1998	asRNA	slr0662-as	TGGGAACCGATGTGAAAATGGAGCAATTGCAGACTGTCCAACATATCAGCTCGGCGCAGTTGCTCGATCGC
Entry245	intern	sll0656	TGCCGGCAACAGCTAAAATTATTGGAGGACTTAGCCAAAATTTAGGTCGTAGTGATGAAATTAACCTGTACGATGCTACCGGTAACTTAGTAGATCGTCTCACCTACGGAGATCAAGATTTTTCT
Entry244	intern	sll0656	GAAATTCACTGATACCCTGACGATTACGGAAATGTTTAATCTCGATCGCTTTAATGAAATCAAACTCAGCCAAGGCGGTCGTCCCCAACAATTCACCCAGTTTAATGATGCTAATGTGGCAGGCTATGGGG
Entry247	asRNA	sll0656-as2	CGGAAATTCCGGCAGTATTAGTAATATCAAGGGTGAAGGTGGTGATG
Entry246	asRNA	sll0656-as	GTATCAATGTTGGTAAACTCGATAAATTCGCCGTCAGCGCCAGAGTACATAAACTCAGTAATTTGGAGCCTGGAGACGGTAATGGGAGTGTCATTGTCCTCGATGTTTACCGTAGCGCTGGAGGCACTGGTAGCCACATCATAATTGGCTGTGTCCGTTAGGGTGATTACGATGGACTCTGTGGATTCGATAATCACGTCATCAATGGGATTAATCGAGATCTTGACTTGGGACTGACCCGCCGG
Entry241	intern	slr1400	CGGCCCTGGATAGTAAACTTAGCTTGGCTAATTGTTTGGCGGCGGGGGCAGATGATTTTATCTCCAAGCCCTTGAACGGATTGGAGTTACAGGCCC
Entry240	intern	sll1017	AGGGAGTTGATTTAGTATAGGCGATGAAACCGAAAAATTTTCCCCTTGCTCGTTATGTCCTGGGCGCCATGCTGGCATTTTTATTTGTCGGGGTGGCCCAAGCCCAAA
Entry243	intern	slr0670	CCAGCCGCCGAGCTACGCTATTAGATTGGACAGTACCTAGTTTGACGGATAGTATTTTGAACCGCAGTTGGTTTCCCCTCCTGTTTTTCTCTCCCAAAGGTTAACCACAGTTAGAACGAACAGAGTCTAGCCTGCTGGATTTCCCGACATCACATATACGAAAAAATCCCCACCTCTGCAAAATTAGGAGTGGGGATATTAC
Entry242	asRNA	slr1400-as	TTGCCCAAAGCATCATACTGGTGCTTCAGTCGCAACATGGCCTGGATACGGGCCTGTAACTCCAATCCGTTCAAGGGCTTGGAGATAAAATCATCT
Entry249	ncRNA	ncr0170	CAAGTTCTAAGTGAAAATGTCAGTTAATGTGGGCAAAACGGAAAACTCCCTGGTTATTAAGCTAAAAATGCTTGCCAGGGAGTATGG
Entry248	asRNA	sll0656-as3	CAATAATACCGGTAATAATTAAGTTAGACACGTCAAAAATCTCCTCCAATAGTAGTCAAGTTCTAAGTGAAAAT
Entry1629	intern	sll0606	ACGGCGGCCACCTATGATGCGGTTTATGTCGTGGCCAATGCCTTGGCCGTCGCTCCCAGCCGTGAAGGTTTACAAAAAGTTTTGACGGAACCGGAATTTGTTTCTAG
Entry1628	intern	slr0643	GGCGATCGCCGGTTACATTGGTTTGATTGTGACTGCCTTGAATCTGATGCCCTTTGGTCAATTGGACGGGGGGCACATTATCCACGCCATGTTGGGACAACGGGCGGCCATTGTGACAGGGC
Entry1199	intern	ssl3076	AGCTTTTTCTGTTACTATACTTAACAAGTAACTACTTTTTCCATAGTCCAGGGGCGGCTTTCCAAAAACCAGAGATTGGTGGCTTGCCGCTGCTGTTCTCCTCT
Entry1198	SyR49 ncRNA	ncr0910	CTGGTTTCAGGTTACTATTCTCAATTGACCCACTAAAGTGACCCCAATGCTGGGGGATTTTTTTCTAGCTTCTCCCCCGACTTGGGATTCAATTCCCCCATTTAATTGGGG
Entry1197	intern	slr1174	ACAGGGTTTGAAACAATATTCTGGCATGGGAGCGTAGGGCCAGGGCCCTTTGCCTGGTTTCAGGTTACTATTCTCAATTGACCCACTAAAGTGACCCCAATGCTGGGGGATTTTTTTCTAGCTTCTCCCCCGACTTGGGATTC
Entry1196	asRNA	slr1174-as	CGCTCCCATGCCAGAATATTGTTTCAAACCCTGTCGCCATAGCCAACGGTTAAGCAGGGCAAATATGCCAATCCAAACACCAATAATTAATAAACTCTTGAAGAAGGGCAAAGGTAAACCCACCAAAGCGGCGGCGGGGAAGTAAACACCG
Entry1195	asRNA	slr1173-as	TAAACGGGGGGCACTAAAATTGTCTAAACGCTCAATAATTTTTCTCTCCCCTACGTTTACTTGGTCTTCCTGT
Entry1194	ncRNA	ncr0900	GCTTCCCCCGATAGTATGATGATCCAAAAATTAACAAACTTTCATTAATTTACTGATGGCGATCGTCAATGATGCGGACTATATTGCAGATTG
Entry1193	asRNA	slr1171-as	GCTTGGGCAGTCATAGAATTTAGCGAAGTAAAAACAGTAAAAAAAGACTTGTCTAACTCAAC
Entry1192	intern	slr1168	TCTGCTATGGGCTATTATTTCGATCATCAAGAAGAAGTTGATCAACAGATTCAAGAACAGTGGCAGTCAATCCAGGAAGCAGATTCTCAACCAAAATCACCTTTTTACTCCCGTCTGAGAAGCAGAGGTATTTTATAAGTGACG
Entry1191	ncRNA	ncr0890	CCTCTTTTTTTCCTAAAATAGTTTTGAGCCAATTACTACCAGTGATTTTCCCGAATCTATAGCGCTGAGCTAGGCTGGAATAACCTGGTTTTCAATTGGATTTTGGCAACTATTGAGA
Entry1190	asRNA	slr1166-as	GACAATTAAGTCATAATCTTGTTCTACTTCCCTGATGTAGTCCCACATATGGGCCACCACCGCATCCTCTGGCATCAGTACTGGATCGTGGTAGGTCGGCTCTGGAATTAAAGGC
Entry641	asRNA	sll1722-as	GAACTGGTTTGTTATATTGGTTGGTCGGCGCAGAGTGGAGCCAAGCTGTCAAATTTTGGGCATTTACCTGATCGGGATGAAGCACATCTACCAGCCCCAGTTGTTTTAAACGGGTGGCCCTCAGCCATTGTTCTTGGCGGGGTTTAATGCGGGGAATAATCAGC
Entry640	asRNA	sll1723-as	TCAAAAGCCTGTTCTAATCGTTGGCGGGCCTGCTGGGCGTAACGATGACGTAAATCTGCTTGGTTCAAGATGGTTTGGAGCGCTTTGGCTAACTGTTCCGGGTCATTTTGGGCCACCAGCAAT
Entry28	asRNA	sll1064-as	AAGCCCGATCTGGTACGTTGACCATATCCCCTGCGTGGAACACCCCGTCAAAGTCACCATAAACGGCGATCGCCTGTTGGATATTGGCCGCCACCATGGGCATTAACTGATGGTCGGAGGTGAGCAAAAT
Entry29	asRNA	slr1119-as2	TGGTCAGCGTGGTTAAAGTAAAAACAATCAAGGAAAGGCATGGGAGCTTCGTTGACGGGCACC
Entry645	uvrA asRNA	sll1844-as2	CTGGTTAAATTGTTAATGTTGTACTGCCCTAGTTTTACTGCTAATGCTTCTGGCTTTAACCTTTTGCCGCCACAGGTGTGACAGGGTTGATTAATAATATATTTTTCTAACTTTTGCTTAATGGCATCGGAATTGGTTTCATCATAATTTTTTTGCAGGATATTTAATGCTCCAGCAAAACGACGATAATAACCTTGTTTATTGCGGTAACGGGATTCCCCTTCAAAC
Entry644	asRNA	slr1844-as	AAAATGCTGTCCTAAACTGTACAGTAACGACAAGTAATAGGAATTATCTTTTTCTGACCAGGGGGCGATCGCCACATACACTGGTTTTTCGGGAT
Entry647	intern	sll1717	TCTAACAGCAAAGTATAATGGCGTGGTTCGACCTATCATTTTCCTCCGTGAGGATATCTTTTCCGTACTGCCACTGAACGACTCTAACAAACTACGTGAAG
Entry646	intern	slr1844	CAAGGTTGTTGCCATAATAATTTGCGTAATATTGATGTGACCATTCCCCTGGGCAAACTGGTGTGTGTTACAGGGGTATCCGGTT
Entry22	asRNA	slr1491-as	GGGGCGATCGCCGATAATTTGTTATAAATGCCTTTCATTTCCCAGACGGCCCCGATAATCAAGTCAGGCTGTAGAACCGCTAGGGTTTCTAAATTGATCTGACTACTCTGTCCTAAACGGGGCACATTGGGAATTA
Entry23	tilling array (Georg et al. 2009) asRNA	slr1494-as	GCCTGGATAATGGTAAACTAATCCTTCTACTCTTAGTTCTTGTAAAGGATCGGTTTGGGCTGGGGTTGAGAGGGGAGGTAAGGCCGGTTGGGAGCCCAAAATAGGTTTGAGATAGAGATGATGGGGATAGGTGAGGGGAAAGGAGGTGGGATTAACTGTGCTAGGAGAA
Entry20	intern	slr1490	GCATTACCTGATAATATTGTTCGCATTGCCATTACCGGGGTCAATGTGCCGCCGACGGTTGAAGTTAATGCCACAGACCAATCCCTGGTACTGGGGTTAAGTCCAGGGAAAGGGGTGGCAGAT
Entry21	asRNA	slr1490-as	GGGGCTGTTTGGTAATGTAATTAATAACGCCGCCAGGATCTAAATTGCCGTAGAGTACGGAAGCCGGCCCTTTGAGGACTTCTATCCGTTGTAGATTTGCCGT
Entry26	intern	slr1501	TGAATTTGCTGGCATTATGGTAATCAATGGCAATGACAGAGCCCGCCATACCTATGAATCTGTGGGGTTTAAACCTTACCAAACCTTTTACAAAGATTATTTCTGGGAACAATTTAAGATTGATTTTCCCGGTGTTACCAAGTTTGGTATGCGTCTCAACTAAAAAAGATAACTACCATGTT
Entry27	intern	slr1114	CACCTGGAGCTGGCAAAATCTAGTTGCTGACCATAGTCCTCCCCAAGGGGCGATCGCCATTAATCTTTGCTGCACCGCCCTTTTAACCTTGCCCATGGTGTTATTGTTGCCCTGGCTAGCACCAGCACCGGCGGGGTTTCCCATTCCCCTCGGCGGCATAGTGGTGGCCTTGACCATGGGTTTGTT
Entry24	intern	ssl2733	CAGAAACTACATTACGATTGAACCCAATAAACGAGGAGGTAAACCTTGTGTGCGCGGTTTA
Entry25	intern	slr1495	CCCTTGGATGGAGAAGAATTAAAGGAGTTAAATCAGGCGGTAACGGAACAGTTGACGATTAGTCAGGGTGAAAATGCCATTAAGCAAGAAAATATTCAGAAAATTCAGCAGTTTTGGCAGT
Entry1531	asRNA	sll0002-as	TACCAATTTCCTGGAGAATGGCCCCATTGGCCGCCTTGATGGTCATGGTTCCCCTAGGGGCATAGGTGACCACATC
Entry1530	asRNA	sll0006-as	AGATCATGGACTAACATGATTTGGTAATGGCGGGCCCAATCGGTGATGGCTTCGTAAAATTCCCTGGGAGCGGTGGCGGTGGTGGGATTATTGGGATAG
Entry1533	asRNA	slr0216-as	CCGGTCACGAGGTAAACTTGACCACAAAGTCCCCCCAGTTGACGAGTGAGGGCGCCCAAACGGTCCCGAAAAATGCGTCCTAAGGCATAGACTGGAATCACCCCCCACCCCGTTTC
Entry1532	tilling array (Georg et al. 2009) asRNA	slr0213-as	TTAGTTCCGAATACTGGGAGCCAAAGTCTAAAATAACGATGATCTGCCCCTTGAGGCGATCGGATATGCGGTCCGGCAGAGCCTGGTCGCTTACAACGGGGGGAACGGGGATTT
Entry1535	asRNA	sll0209-as	TTAAATTCTTCAAATACGATTGAAGAAAAGCCTCCCAGGGCCGTAATATCCAAGCCCACCTTTTGGGCCAGGGCCATAGCATTGAGGATTTTACGAATGGCCGCTTTGATCCGCC
Entry1534	ncRNA	ncr1290	GAATGGATGCCCGAGAATCACAGGCAAAATCTGCCTGGGCACTGCTT
Entry1537	ncRNA	ncr1300	TTACACAGTATGGCACAATTTGACGAACTTCCCGTTGGCATGGGCCAGCTTCCTAAAAGCACTCCAGAATAGGGAAAAACCCACAGATCCTAAGAAGCTTGGGATTTGTGGGCTCAT
Entry1536	asRNA	sll0209-as2	CTTGGGCGTGTTCTAAACTCGTGAGATGACCAATAAGACCAAACATTGATAATAGTCAGAATAAATAGGGGAAGGTATCGCTTTCCGCTCAGTTAACGACTCCGATCGCCATAAAGCTTTACACAGTATGGCACAATTTGACG
Entry1539	asRNA	sll0207-as4	CCCGGTTGTCTTTATAATACAGACTCTAAATTAATGCAAATCCCGGAGGATCATAGCGGTCTAACCATAGGGAACACCTATCCAGTTGATTTAGTAATCTACATGGCCAGATCTGCTGCGATTTGAGTTGGCACCATTCTAGCAAAACTAGTCTAAGTTGCTGGGGGGGAGGTTAGTCCTGGGGATAGGAAGAGGG
Entry1538	SyR9 ncRNA	ncl1255	AGACTAGTTTTGCTAGAATGGTGCCAACTCAAATCGCAGCAGATCTGGCCATGTAGATTACTAAATCAACTGGATAGGTGTTCCCTATGGTTAGACCGCTATGATCCTCCGGGATTTGCATTAATTTAGAGTCTGTATTATAAAGACAACCGGGGGTTAATTTCTTAACCTTTCTTTACTTTGATTCTCTGGTCTTCATCGACCTTTTAACCGTCCATCCACAGG
Entry119	asRNA	slr1776-as	CAGTGGAAGATGCCAAAATCAAATAACGCCCAGCATCGTCGTTAGCCAGGGGGGCTAAACTCACCCCGACAAG
Entry118	asRNA	sll1686-as	GCGTTGACAACGCTTATAATCCAGCAAAAGAGAGTCGGTGACTAACATATCGCCCCAACGACCACTAGCTGGCAATTATTTCGGTT
Entry115	asRNA	sll1028-as	CGTGGGGACGGGCAATAATGTGGTTAGACAAAACTTCACCACCGTTTACCCGACGGATGTTTTCAATGCCAGCGGTCACTGAGGCCTGTACCTCGGACACGTCACCCCGCACAATCACGGTGACTCGGCCGCTACCAATTTTT
Entry114	intern	sll1032	CCGTTCACAGTGTTAGTCTTTCTGAATATTTTGTGAGTGGTAACGTGATCATTCACGAAACAGCGGTCATTGCTCCGGGGGTTATTTTAGAAGCGGCTCCGGATTGTCAAATTACCATTGAAGCCGGAGTCTGCATT
Entry117	asRNA	sll1027-as	AACATAAGGGATTATGATAATTTTTAATTCGACTATTCAGCATTACTAATCAAAAATCAGGGGGCAATCGCCGCTTTTGATACACATTTGGATAGTTAATTAACCGATGGCTATGGCCACCTAGGGGAGGTCTGTTTCCCCCATTAAGTAAAGGTCACAGGCTTTGGCTGCCCCCCGACCTTCGTTGAAAGCCCAGACCACCAAACTTTGGCCCCGGCGACAGTCCCCCGCCGCAAATACCCCGGGAATACTGGTTTCATACTGACCGTATTCAGCTTTAATATTGCCCCGGGC
Entry116	ncRNA	ncl0070	GCCCAAGGTTTCCTATGCTTTTCATAGGGTAGATAATCAAATTTCCGT
Entry111	asRNA	sll1033-as	GGACATTTGGGGTAACCTGGTTAACAAGTCTCCCTGCTGGGACAACAACACTTTTAGTACAGAAGGCTGTAAAGGTTGGCAGTCCACCACCCTGCTTTTGAGC
Entry110	intern	sll1033	CATTAATCCTGTTACCATGCCTGATGTCAATGTGTTTGACTCGGAAGAGGTGG
Entry113	ncRNA	ncr0100	CGGCTGGTTGAAATACAATCAAGAGAGTAGCGCTTTCTACAAAGCTTATATTGAAGGCACTTGAGACGTTTACATTGCACTATTTTTAGTCGAATTAGTCATATCGTTGCCCCAATGCC
Entry112	ncRNA	ncl0060	TAATTTTTAAGCTAAGGTATTTACCATGAAGGGGATGGTGTTGGAAAATTAGCGTCT
Entry382	tilling array (Georg et al. 2009) ncRNA	ncl0215	GGGGTTTTCCGAGTTAGGGCAAGGCTCTCCCTAGGGGCATTTTCCCAGAAGTAAAACTTTGATGTACACTAATGCGGGCGTGAATCCGTGGCCATTGCCAGGACGATCGCCGATGTGGTGTGGGGTGAAATCTAGGGCGAATGAACCGC
Entry2100	intern	slr0587	TCGCACGAAAAACTACCATAACCTTAGGGCTAATGGCGATCGCCGTTAGTTCAGTGTGGCCAGCCCAAGCCCAAATGATGACCGAAGAAAATCTTAATCCCTTGCCCCAATCGGAAGGCAGTGCGGCGGATTTGGCCGGTATTTTGCCCAAGGATAGTGCCCTTTGGCTGGGAGGCGTGGGGGGAGAAGGGGATATCGATGCCGAGGGAGACTATAGTCCCTACGAAATCCGTTCCGACCAATTTGAAGGACAACTAACGGAAATGGAGGAACAGCAG
Entry1575	intern	sll0065	TGGGGGACCCGGGTAAAATGGTAGCAATCCTCCAGATGTTGGCCAAGTTCG
Entry1903	asRNA	slr0528-as	ACATTTTCAGCATTATCATTGTCGTAATCCCGTTTCTCCCCTGATGGGATTAGAGGTGAGGGCGGATGGCCATTGTCCTGTCTTCGAATCAGTAGCAAGTAGTTGAGGCGTGTTTTAAAAACCGCCCGATGCTCCTAATTTTGGCTGAGGACTATGTAAAAGTCTCCAGCCATTGTGGTCACTTTTTGCGGAGCAAACTGAAACCTGGCCAATAGGTTCTTAGGGGTTGCAATGCTAGCTGTAGCGTAAAATCAACGCTTCCCTGGCCTG
Entry2103	asRNA	sll0575-as	CCGTCACCACCGTAAAATCTATATTGTCTAGGATTAGCTTACGGGAGGGCT
Entry1893	asRNA	slr0040-as	CAAAAATCTTGGTTAACGTTAGGGAAGGTGTGGGCTGCCTTAAATTTGCGGCCATTGGTTTTGTTAAAGCCCTTGATATAGTCCGCCGCTTTGGTGATATCCAGG
Entry878	asRNA	ssr2087-as	TGGCAAAAAAGGCTAGACTGACGGCACAGAAGAAAATAAGGAACAGCAGAACGCCAAACATAAACAACTCGCTCGATGGGAAATAATGAATGATATGGGGATAATGTAAGGC
Entry879	ncRNA	ncl0610	ACTAAATTTTTAGTAAGATCTCGTTGCTCAGAATTTTAGCTGTAAAGATAAGCTGGATCCCCTAGTTAACCAAATAACTGGGGGATTTGTG
Entry876	asRNA	slr1249-as	AATAATGGCAGCTAAGATAGCCAACAAAGGCAGCAGAGCCACAAGGGTGAGGGTAAAGGACAACCCCCCCATCACCCAGGCAAAAC
Entry877	ncRNA	ncl0600	GAATGATATGGGGATAATGTAAGGCAATATAACCTGGGATAGCCCAACCC
Entry874	asRNA	slr1246-as	TCAGGGTCAATGGTAACATAGAACTATTACGCAACTGGCGCCTTTCATTACTTTCTTGAGACTCTCAAGCAGAAAAGTCAAAGGCGAAGAGTGGCCCGGCTATTCCATCCAAGGTGTTATTAGGAAAACCAAGTTCTCCTTCTACTTGACTCAGAGCCCCAAATGCTAAATCACTATTACCCCACCAAGGTTGGCTTGTTAAAAGGCTCTCATTGTCACTGT
Entry875	asRNA	slr1248-as	GGGAAGCCGAGATAATATTTGAGTTACCGATCACCATTGTTACTGCCATGGTTTCTCCGAGGGCCCTACCTAGGGCCAAAAT
Entry872	asRNA	ssr2078-as	GCCGCTATTACGCTAGGTTGAAGGCTCTTGCCACTCTAGAGGCGGCATTGCTCCAGCAGCCTTAGATTGAGCCTTTCCCACACGCCATGACGTTGCCATTTACGATAATAGCTATAGACCGTGCTACTAGGAGGAAAGTCATGGGGTAACATTGCCCTGCCCATTGACAACCCGTTTTTAGTTGGTAGTAAATACCATTACAAACCGCTCGCATATCTGTGGTTCGTGGGTGTCCTCCGGGCTTTGCGGGAGGAATC
Entry873	asRNA	ssr2078-as2	CGTTGCCATTTACGATAATAGCTATAGACCGTGCTACTAGGAGGAAAGTCATGGGGTAACATTGCCCTGCCCATTGACAACCCGTTTTTAGTTGGTAGTAAATACCATTACAAACCGCTCGCATATCTGTGGTTCGTGGGTGTCCTCCGGGC
Entry870	intern	slr0872	TATTGTGGATTATAAACAACAAATTACTGTGCGGGGTAACCGGGGAGCAGTC
Entry871	asRNA	sll1161-as	TGGTAGGAGGACTACAATTTTTTATACCATCTAGAACCATAATGCGGCAGGTTGAGCAATTGGCTTTCCCGCCGCAC
Entry1672	asRNA	sll0182-as	GGTAAAGGGGGGCGATAATAATATAGGGAATTAGCCTGGTGAAATAGTTATAGCCTAGCTGAAATAGGCTGATTAAAGCTTGCCAAAT
Entry1673	ncRNA	ncr1410	CCAGCAAGGAAGGTAATCTAAGGTTATTGTATCCACTAGTTCAGGGATTGATGGGCGCACAATTCTTAATATTTTTGACCATTGTTGCTGATTTCCAGGCTGATTGACTGTGGATTTTTGT
Entry902	SyR2 ncRNA	ncr0575	GCTGGTCTAGCCTAAGCTTGAGACTAGTTGTTGCTAATTTAGCAATGTTGAATGGCAATTTTATGAATCAATTTTTTCGAGGTCAGCAATGGCCTCTTTTTTT
Entry903	intern	sll1909	CTATTCTCAGCGGTATTATGGTGGAACAAAGTCAGGCGATCGCCGATGCGCTGGAGCAAAACGGTTGGACGGTGGTCGCTATATGGAAACGGC
Entry900	asRNA	slr2067-as2	GCTCAACACTTTAATAAGCTTGGGTACACAGACCTAGCTCATTTTTCCGATAACGAAGTCAAAGTAGGCAGAGGCTTCGGCGGCATCATCGGAGGACATCAAACCGGAAGCAACTTCTTTCATTTCCCGGACACTTTGAGC
Entry901	asRNA	slr2067-as	CTAAAAGGGTTGAATAATTAAGCTCAACACTTTAATAAGCTTGGGT
Entry906	asRNA	slr1993-as	TTCGTTTAGCGGCAACAATAAAAACATCACGCATAATTGTTTTCCAATGCCATGGGTTGGGATGGGCGGCCATTAACTCCGCCTCCAGCTCAAT
Entry907	asRNA	sll1906-as2	CTAACTTTTGCGGTACTGTGCAAGAATCCTAATTTTCTCCTCCCTAATTCTGGGGAGATTTTTTTTAGCC
Entry904	asRNA	sll1908-as	GCCGCAATGGTGTTACCCTCGGGGGAATTGACCACCACAATGCCCTGACGGGTGGCCGCCGGCACATCAATGTTATCCACCC
Entry905	intern	slr1991	GGAGTTGCTATCTATGCTGATTGGCAATTGGTTTCGCCAGGCTGGGCATATTCTGCGGGAAGCGGGCAGTTGGGTGGATAAGTACATCGGTGATGCGGTGATGGCCATCTGGTTCCACGGTTACAACGAAGCTACTCCCGCGGAAATTATTCA
Entry908	asRNA	sll1906-as	GGAGGGCGATAAAGGACAATATGGTAAAACCCAGGGCTCCCAGCCACACATAGCCAGTGCGATGGTAACCCCACAGCCGCTGACTGTCGGACAGTTGACCGC
Entry909	intern	sll1905	AAACAAACCAGGGATAATCTACACCACACTCTCCTGGAACAGGCCAGGACCGCCGAAGCCCTGGCCTGTACTTCCACCCGCCTGGGTATCCTGGTGCAAAATATGCAAGCAGGGGTGTTGATGACCGACGCCCAGGGCACCATTGTGGTGGTC
Entry1335	asRNA	slr0152-as	TGTGGTCAGTGCGCCATAATTGAAAATGGCCTTTTTCACTGTCCCGATCGCC
Entry388	intern	sll1929	TGCCTTACCCCTTAATATTCTAATTACCCCTTTGTTAGCCCTGTTGAGCTTGGGGGGAATGGTCAGTGCTCTATGTGCGCTCATTTTTCCCCCCCTGG
Entry1856	asRNA	slr0799-as	GCCGCTATTACGCTAGGTTGAAGGCTCTTGCCACTCTGGAGGCGGCATTGCTCCAGCAGCCTTAGATTGAGCCTTTCCCACACGCCATGACGTTGCCATTTACGGTAATAGCTATAGACCGTGCTACTAGGAGGAAAGTCATGGGGTAACATTGCCCATTGACAACCCGTTTTTAGTTGGTAGTAAATACCATTACAAACCGCTCGCATATCTGTGGTTCGTGGGTGTCCTCCGGGCTTTGCGGGAGGAATCATTGATTC
Entry1857	ncRNA	ncl1560	TGACCATGACTGAAAAAATGGACACATTCAAAGAGTCGAAAATCAAGGAGAATGTTC
Entry1854	asRNA	slr0798-as	CAACGGATTGAGCTACTATTTCACTATCCCCGGTCAGCATCACGGTCTTTTCAACTCCCATGCGTTTTAGGTCTCGAATCGCTTGAACCGCATCTTCCTTAATTTCGTCGGCAATCAGAATATAGCCCCCATAGCGCCCATCTACGGCGAGATGAACCACTGTACCGGCTACGTCACAGGTATCATGATCGATTTTTTCTCGATGCAAAAGG
Entry1855	hik31 asRNA	sll0790-as	GAGACAACAAAGGGTAAACTGGGTCGGATTAACTGTTGTTAAATCCATGCGGGAGAGGAGTAATAAATCATGGATTAAATGGCTGAGACGATAATTTTGTCGTTTTAAGGTTTGCAAGGTGCTATGGGTTTCTTCAGCATTAGGTTCTGCATTTAATGTCGTTTCCAACGTTGCCTGAATC
Entry1852	asRNA	sll0793-as	GCTCTAAGCCCTGTTAGCATACATCATCACTAATACACCAACCAAGGCGATCGCCGCTCCAAGCCAGTCCAGGCGATCGACTAC
Entry1853	asRNA	slr0798-as2	ACCGTTTCGGGGGAAACTTGTTGCACTGTACCATTGCGCTTCAAGTTCGCGGTATCGGGACGTGCTTCCAGTAAAGCTTTGATGGAACGGCGCGATCGCCCAACGG
Entry1850	asRNA	sll0794-as	AGTAAGTGAATGGTAATTTCAGAGTAAGCCGATAAATCCGGTAGCAGGTGTTTGAGGGATTCCTGAAAGGCTTCTGGATGAGTTGTTGTCTCCGCATCTAGGTTCGTCCACAACTGATCGAGTTTTCCTAACCCCTCCTGGACATCCACATCAAGCTGTTTCAGTTGGGCCAGAGCTTCCGCTTGGGTAATCTGG
Entry1851	intern	sll0793	TTAGTGATGATGTATGCTAACAGGGCTTAGAGCGTGTTTGAAAAGCCCCCCTGGCCCACCAAGTTTGGGGGGAAACTAAGTCAAAGTCCCCCAGTATTGGGGGATTTAGGGGGCAG
Entry1858	intern	slr0801	AAACCTTACCAGATAGAATTTTATTAGTTGGCACAGGTCAATCGGGCTGTCAAATTGCTGAAGACCTACATCTAGCAGGTAAAACCGTCCACCTTGCCACAGGCAGCGCACCCCGTTCACCCCGCCGCTACCGAGGGAGAGATGTGGTCGAGT
Entry1859	asRNA	sll0779-as2	AATCGGTTCTGGGTAAAATTAAGGCAAATTCTTCTCCCCCATAGCGGGCTACTAGGTCTGAAGTGCGATGGACAGATTCTTGCAAAATGGCGGCGACAATGCGTAAACAGTGGTCTCCGGCTTGATGGCCGAGGGTATCGTTGT
Entry472	asRNA	ssr2848-as2	CCAGATCATCGGGTAGACTAAAACAATCAACAGTACAATCAAACATGACTAAAAAAAGACTTGAATGTCACTAACTACATCCAGTCTTTGCCATGGCCAG
Entry473	asRNA	ssr2848-as	TGTCAGTCCCCGCTAACATGGAAGTGTTTAGCCAAATATTGACCAGTCAAGTGGAAAAAAAGGGAGTTCTCCGTCCAAGTAAACGCCTCAACCACGCTTTTGCCTGACCCGTCCCATCGATAGGCGACGGACATAGGCCACTCTTCCCATGCGGCTGGCCACGGAGTGAACAATTTCAGCCCTAGTTTCGTGGT
Entry470	SyR3 ncRNA	ncr0300	TATGTTTTAGGGCTAAAATTATGCAATTGATGTTCGGTGCGAACTTTTCTCGTTTTTTTAGTTTCCAGTGGGGTAGGGAAGACTGTTGCCTAGGGAACCACAGCCTACTTTCCTTTTTGAGCTTTTTATCCCACCATTTTGATATTCAGGGACTCTTCTCTACAGGTGGGTATAGATTTGTTAAGTTTATTTTATAACGAAGTCGGGATCGTCTTTGATTTGCCTTGCTAATGGGCTAAATAACTTCATCAGGAGCCATAAACCTTCTCTTCATGGGATTTAGCCCAAGCAACGT
Entry471	SyR4 ncRNA	ncl0280	CCCGACTTCGTTATAAAATAAACTTAACAAATCTATACCCACCTGTAGAGAAGAGTCCCTGAATATCAAAATGGTGGGATAAAAAGCTCAAAAAGGAAAGTAGGCTGTGGTTCCCTAGGCAACAGTCTTCCCTACCCC
Entry476	ncRNA	ncr0310	GTATTTTTATGTCTAGACTGTTTTTGCTCGACTAAATTAAGTCAAATTTTGCCCAGTTTTCCCATGTTTATGTCTGGCTTTGGCCAAAGGGGAGCTGGGCTCTC
Entry477	asRNA	sll1575-as	GGGGCTTAGTGTGATGATGGGCTTCATACCAACCCCCAAAGGAAGAATTGTCTGGGAACAGGGGCATTTCCCCCGTTAGCA
Entry474	intern	slr1704	ATCCGATGGTGTTACGATTATTCCTGCTGGCAGTGAAATTATTGGTCAGTTTCGCCCGATCGCCAATGGTAATGCGATGCAATTTGTGGCCCAACAATTGGTGCTCAATAATGGCGAATATTTACCG
Entry475	asRNA	slr1704-as	CATTACGCCAGTTACTATTGTTATTAGTGGGCACCGTTTGTCCTTGGCCATTACCGATGCGGAGGGGAGATTGCAACATTAGGGTCAAATCTCGGCTGGAAACGGTTAACAATTCTTCCGAGCCACCGCCAACAATCCCTGCGGTGGGCAGACCCCAACCGGCCAAGGCCCCCGCCGCGGCTCCCCCAAGCACTTCCAGAGGTGTAATACGGCGATCGCCGGTGGTACCGGAAATGATTGTTGCCGTGCCGGCCCCAG
Entry478	intern	sll1573	AGTCACCAAGATATATCCTGTCAGTATCGGGGGCGTCTCAATGGCGGAGAGTCCCAATACACCTACGTTTTGCAACACAGTCAACTAGGGAGAGTAGAAGGGGAAGGCTGGCTCTCTAACCATGCCATTGTTCAGCGCTATTGGGTCCTAGGCGATCGCCAACGGCAGAGTGGCTTTGAAACCTT
Entry479	asRNA	slr1705-as2	ACTTAGAATCCAATAAAATGTCCTTATATTGTAACTTTGACTACTGTTCTAGAACAACAATGTCATTGTTTTTACTGTTTTTTGACTAGACTCCCCATCACTAAACTAAATAGTGGCAATTGTGGT
Entry1988	asRNA	slr0655-as	GCCGGCGATCGCCTAAACTGAAATGATAATAACCAGCCTCCCCTTTCCATTCACAATAGGAATGTCTAGTAGATATATCCAGATACTCAGTCCGGACATCCTGGCGAGGAAAGTAGTAAACCGGTGGATGGCTTGTCTCTAACACCCGTTGGGTCAAGCAACTGTCGGCAATGGTGATCCCCT
Entry1989	intern	slr0656	CCCCGCCGAAGGCTATCGTTTTTTAATTGACCCTGAAGCTAATGAATCTTTGGTCACCCAGATTATGGTGGAAGCCATCGACCATTTTTGCC
Entry1458	asRNA	sll0336-as	GCATTGAGGGGGGGCAAAATGGGATAAAAGGGTTGATGTAGGCTAAT
Entry1459	ncRNA	ncr1200	CTGCAAAACGATTAGGATTTTTGGTGCGTTCCCAAGCCTCTTCTGGTAGCTGTCTTGATTGCAGGACGGCTGCTTTTTT
Entry1452	intern	slr0366	TGCATTCATAACGGATAATACTGGGAACCAAGGTCCTGATGGCAGCGATAGTGCCGTATTAA
Entry1453	asRNA	slr0366-as	GCCAAAATGATCCAAAACTTGATAGAAGCCGACGGAATTGTTGTAGCTCGCACTGCTGAAAATATCACTGATATCTATGCGTACAGGCCCTGTGGCTGAACGTAAATCCAATAACTCTTCATGGATGTGATAGGTCAAGAAATCGTCACTGAAATTATT
Entry1450	ncRNA	ncr1170	GGCTTGATCCCTTTAAAATTGTGGCAATTTAGCTAAAGAATCATTCCTTGGATTTTCTTTTACTGGTCAGCCCAAAAATGTCAAGAAAAACAAAC
Entry1451	ncRNA	ncr1180	CTATGAAAAACTTTAAAATTGGTTGAGTCTGCCAAGGTTTATTGATAACCGTGAATACTTTGAAGTTTTTTTTGGGTATGATGGTGAAACACGTAGGTAAATGCGGA
Entry1456	asRNA	slr0370-as	TCAGATTTAGTCATACCGTTAATGAATACAGCCCCGGCTTCTATGCCCCGGATTAGTTTTTGTTGATTTTCCGGGTTAGTTGTCCAT
Entry1457	asRNA	sll0337-as	TGGGTTTGCCGGGTACACTCAATTAATTGATCCAATTCGTAGGAGCGAATAAACTCCAAAAAAAGCCTGCGTTCCCCCGGTTGCCAATAACGGATATGTAGCAAACTTTCAGCCGCAGGATTACAC
Entry1454	asRNA	slr0369-as2	CAGAAGCCCCAATTAAAATGGCCGAACCCACCCCGTCAATCCGTTTAATTTCATCCAGCAACACCCGGTCAACAAAGTTACTGACAAAGATGTCGTCATAGATCGGTTTGCCCTGGTCATCGTTTTCTGAGTAAACCCCATAGGCAATGGTGACAGAGG
Entry1455	asRNA	slr0369-as	TTTGGGCCGCATTAAAATGGCGGACATACTAGGGGAAAAACTGATGGCATTAAAAGTAGATACCGCTACCGCCGAAGCCATAATTACAGCAAATTGCTT
Entry278	intern	slr1593	CCTATCGAATCCTGGAAGATCTATGTTTATATTTCCACGCTTTCCCCGGTCCCTATCTGAGAATGGTTTTTCTCAGCATGGGACTGCCC
Entry279	intern	slr1593	ATCCTGGAAGATCTATGTTTATATTTCCACGCTTTCCCCGGTCCCTATCTGAGAATGGTTTTTCTCAGCATGGGACTGCCC
Entry1391	asRNA	slr0320-as4	GCCAGCATCTGGCCAAGCTAAATAGGACTGAGTTTTTTTCCCTCTGCCATGGTAGGGGGAAATTTTTT
Entry270	intern	slr0689	GGGCGGCGGCCATATCATTGAAGATCTCATTGCTGGTAAGAGTATTCCCCTGCGGGCTGTGGGCCAGGGCACCGACTGCTATCCCCGCA
Entry271	asRNA	slr0689-as	TTGACGCCCACGATAAAATTTTGGTAAAGATTGCGGGGATTGTAGAGGTAGAACTGATTAATTCGGTCGGTGCTAATCACCGTTTCCAAGGTAGTGC
Entry272	asRNA	sll0639-as	GATAGGAGAGGGTATTAAATAGATCATAACATTGAGTCCAAACACCCCCATCCATGGGTGGAATCTGTCAGGTTCCAACCATTTTCCCCCT
Entry273	intern	slr0692	TGCAACATCAGGTGATGATTGAGGCAGTGGAAAACCATATGCCGGA
Entry274	asRNA	sll0634-as	GGTAACAGCGGTGGTTAAATTAGGCGTACCCAAGGGTCGGGCGTGTTTAACCAGCACATCGGCCAAAATGGCCACATCACTGCTCAATTCCCGCCGATAGCGCAATAGTTCATGGGCGTTGCCTTCGATTAAACCTTGATCCGTGGCCATCAC
Entry275	asRNA	slr1591-as	ATACTCCGCCCCGACAATATCATCTATGAACGGAGTACTACCAATGTCAAGGGAAAGGCAATCAAAGCTTAATTGTCTCCCCTCGGCAGTGGTT
Entry276	asRNA	slr1592-as	GTAAGGGATAGCCTAAACTAGCCAAATGGATGCGAATTTGGTGGGGGCGACCAGTGCGAATTTCCACTTCTAGCCAGGTTTTTTCCGGGGAGCGGGCTAAAATGCGACCGTAACTTTGGGCTGGTTTGCCGT
Entry277	ncRNA	ncr0210	ACCATGACCACCGACAATGGATAGGATAAAACCAATTTAAATTCGGTAAATCATTATTTCAACCAATGAAACCGACTCATTTCATTGGCCACTGCCCCTTACTGGAGATATTGTCCGTAGTTCAATACAGAATTGCGGATAACGCAAACACAAAAACGATTTGTGCATGTATATCTCCAAATTGTGGACCAATGGTGTCAAATGTTACGGATAGTTAAGGGTTAGTTAGTTAGCCTCAACTTAAGTTAATCAAAATTGACAAACGAGTATAAGTCGCAATGATGTATCTCCCCGTCAGCGCTGATTATCAATCCATTGCCCCGCG
Entry586	asRNA	slr1198-as2	TCCGCAGGGTGAGAGAATAAAACAACCCAGCTATCGCCGGCCCACTCATGGAAAGAAATGGGGCCTTGGCTGGATTCTTGGGTAAAGTCGGGGACAACATCACCGAGTTGTAAGGCCATAACAGATAGTTCCTAATACAATGCAAAATGGGGATCTTCTTCGATCATACTGCCATATCAGATA
Entry587	asRNA	slr1198-as	GTAATTTTTTGGCAGGATCGATGATGAAGACAGAACGCACCGTCAAATTATTGAGGGCATTGGGGTGGATCAT
Entry584	asRNA	slr1197-as	TTGCCCCGGTGGTTAAAGTAGGGACATTGGTTTGGTCTAGATAACCAATTTGGCGATCGCCTGGAAGAATTTTTTGTTCTTGCCCTTGATCCAGTAAAGGTATTGCCCCCAAGCTGGCTAGCAATTGATTTTCCGACAGAATCACCTCTGCTCCGTTGTGGATG
Entry585	intern	ssr2009	GCGATCGTTTCCGTATCCTTAAAGAAGCTACAAATGAACAATTGGCAAAGGTCAAAGTTGAAGTGAATGGTTAT
Entry582	sll1121-as4 asRNA	sll1121	AAAGCCTGGCACCGTTGGCAAAATTGATCGAAATATACGGGGTCAGCGGGGGTAAAGCTAGAGTTAATGGCTTGATTGGGGTCCCCCACCCGAATTAAACGAATGGTA
Entry583	asRNA	sll1119-as	GCCAACCCATGCCACACTGGTCAAAATCAAACAGCATCATCTGGTCTTCAGCAGTGAAATGGACATTGCCGCTGTGGGGGTCCCCCCAACAAATAGTCCAATAGGGGGTGTGGGTGGGAATGGATGTGAGCTGGGT
Entry580	asRNA	sll1121-as2	CACCTCCGCTAGGGTAAACTGCCCCAAAAATTGCCCTCCCTTGGGTACCCATAAATCGCCAGGGAGGGTGTCCT
Entry581	asRNA	sll1121-as	GATTTTCCCGTACTAAAATGGCAGCATTGTGGTGAGGATTGGCCAACAACAGGGGCACTAGCCGATGGCGAATTTGTTCTACTTCTTCATTGATATCTTGGGGAAAAC
Entry588	asRNA	slr1200-as	AAAAATCCTGGTGTAGGGTACCTGGAAAGTGCCAATGGCAAGCCCCCCCCGCAACCAAGTGGGGGCACT
Entry589	intern	slr1204	ATACTCGTCCCCTACATTAATAAATGTCAGCCCAAGCCGTTTTCCC
Entry1180	asRNA	slr1534-as	CATAAAATTCCTTTACACTGGGGGTCTAACCAAGCGTGGAGTAAATCTTGCCTACGTTGTTGATCTGTTCCCGCTAGGTAGCCGAAGCGATTGTGGTAACCTTGGCTGAAAATTACCTCGTAGCCCCACGATCGCCAAAT
Entry1181	asRNA	sll1104-as	TCTAGAATTTGATAGGCTTGGTCGTAGGAATCTACCCCCACAAGGGTAGCTTGGGGAAATGCTTGTTTGATAACGGGAATGGTGCCGCTGTTATTAAGCACCGCAATGGTGTGAGCCTGGTTGCGGTCTATGTTTTTC
Entry1182	intern	sll1103	GGTTAATGGTGGACTACGATTGGTTAGGGCCAATGATGTTTGTGGGGGCATTGGTCTTCCTGGGCTGTGGCTATCCCGTTGCCTTTTCCCTGGGGGGAGTGGCGATTTTATTTGCCATCATCGGCGCGGCTTTAGGTTCCTTTGACCCCATATTCTTGT
Entry1183	intern	sll1098	TTGCTGGCATGGGAGAATTGCATTTAGAAATTCTGGTGGACCGCATGCTACGGGAATTTAAGGTGGAGGCCAATGTGGGTGCTCCCCAAGTAGCCTATCGGGAAACCATCCGTAAGGCAGTACAGGC
Entry1184	intern	slr1159	AGCTCAAGATGTTAAGGTATTCCATGCTGGCACAGAATTAAAGGAAGGCAAAGTTTTGACCAATGGAGGCCGGGTATTGGGAGTCACCGCCCTAGGAAAAGACTTATCCACGGCGATCGCCACTGCCTATCGGGGA
Entry1185	ncRNA	ncl0950	GCAAAAATCGCATAGATTAGGACATAGCATAGATTAGGACATAGCATAGATTAGGACATAGCATAGATTAGGACAT
Entry1186	ncRNA	ncr0880	TTATCTTTTTCCTATATTATGTCCTAATCTATGCTATGTCCTAATCTATGCTATGTCC
Entry1187	intern	slr1163	TTGCTAAAGATGTTAGAATCAGTCCTTTAAAAGCTTTAACTCCAGGAGAATTAGGGGACTGGCAAGAAGAGGCTGTGCATTATGCCCAGATATTACAGATAAACAATTTTGACCCAGACCATGATCACCATCATGAACCCCATCAATCCGTAGTCGCTATCAGTGGCAACCCCGCCGCCTCTAACATGTTAGTGGGTACAGGACAACTAGGTCAATGGTTAGGGTTAGACGAAAACAGTCCCCTTCGTTTAGGGGGCATTTTTA
Entry1188	asRNA	slr1163-as	GGGCATAAAGCTGGATCATGGTTTCGTAACTATTAAAGCCGTAGCCCGCTAGGGGAT
Entry1189	asRNA	slr1164-as	CTAAATGTTTATTAGGATTGGCTTTATTGATAGTGTCTTTAAAGGAAAGATAGGGCATCCCGGTTTCTACCTGGGTACGCATTATCTGCTTAAACAATTCCCGGGCATTAATACGTTTGTAGAGGGTAATGGTGGTATCGAGGTTTGACTCAATTTCTCGATAGGCACCTTCAAATTGTTCCCCCCAGAGTTCGGCTAACTCAATGCCCATTTTTT
Entry1634	ncRNA	ncr1380	ATAGAATTCCTGTAGGATTTGTAAAATAAAACACAGTTATAAAGTCGAAGTAAAAGAAAGCAAAAATTACTCCCAGTAGCATTTAGCGCTGATCCCCATGGCAGTCAAGCCC
Entry1635	asRNA	sll0601-as	AGCTGTCGGAGTGGTACACTGGGGGATATTTTTGCCCAGCCATCACCGTGGCCGATTCCCAGTAGGTATTGCCGTCGGGCACATTAACATCAAACAAATGCACTTTGTGGTACCGGGCCAATTCCTGCCCATTGGGGGCAATTAGAGTAGCTGTGTTATAGGCTTTGCCTGCTTCCCCTGCCACCGGAAAGGGAAAGCCCCCCGCCAGGAT
Entry1632	asRNA	slr0646-as	CCCGTCCCGTTGATAAACTTGGGTGGTAAAGCGAAAATTTGGCC
Entry1633	ncRNA	ncl1330	CCGTCGAGAGTGTTAATTTCTTAGTCTCAGCAGGTCACTGCGGCCTGAAAAGTTCGTCAGCGGCGTTGTTTTCCTTGATTAATTACCTAAGCTATCTAAGGACCAACACGACGTAAATGGGCTTGACTGCCATGGGGATCAGCGCTAAATGCTACTGGGAGTAATTTTTGCTTTCTTTTACTTCGACTTTATAACTGTGTTTTATTTTACAAATCCTACAGGAATTCTATTGTTTTTTAACGCTGCAATTTGACCTATTTAGCCCGATTTTTGAGAAATCC
Entry19	intern	slr1490	AGCATTACCTGATAATATTGTTCGCATTGCCATTACCGGGGTCAATGTGCCGCCGACGGTTGAAGTTAATGCCACAGACCAATCCCTGGTACTGGGGTTAAGTCCAGGGAAAGGGGTGGCAGATGAAGAGG
Entry18	asRNA	slr1490-as2	CATTGGGAATATCTACAATTAGTGCATTGCCCACTACGGAAGTGGTTGGTGTTGATAAGCGGCCCGTGGTAGCCAGGGTCAGTTCCAGTCCAGCTTCGGTCAAATTGATCCGGGCTTCCTTGATTTCGATGATCGAAGCTTGGGCAATTTGG
Entry674	asRNA	slr1224-as2	GCTGGATGGTGGGTAAAATGGGCTTGGGTTGATTTCTTTAACGTTGGTCGATCGCCTGTTCAGTTTTGGCGTCGAACAGATGAATTTTTTC
Entry675	intern	slr1226	GTGGACTTTAAGTTAGAATTTGGCGGCGATCGCCAAGGGAAAATCATCTTAGCCGATGAAATTAGCCCGGATACCTGTC
Entry676	asRNA	slr1227-as	CCTGGAGAGTTGAATAATTAGAAGCTTCTGACTCGGAAGTGGGGCCGGGGAAATTAAGTTCTGAAGATGGCGAAACTAATAGCTCCGTGTTGTCCCCATCGGCCAACATATTTAGGGGGG
Entry677	asRNA	slr1227-as2	CTCCCACCGCTGCGATAATGGGAAAACGATATTCTGCCGTAGCTTGGAAGAAACTACGACCATTGCCCAGTTCCCCTTCTTGATAACCCCGCACGGAGTTACTACCCCCCAAAATGAAAGCTTCATAGGGTGGTAAATCCCCC
Entry670	intern	slr1222	GACGCTCCTATGATAGTCTAGCTCAACAGCAGCAACTCACACCCCTTAATCCTCTCAACTATGCCAACTACAGTCGCCATGGCATTCGCCTTGATCTCGGTGGCATTCAAAAAATCTACTGGGGACGAAGAATTCG
Entry671	asRNA	slr1223-as	GCCCAGGGTGTGGCAAAATTCCTTCATCTTGACTGGGTTGGGCGCTGTGGCATTGTACGTTCCCCGT
Entry672	asRNA	slr1224-as	CAATGAGCCGCAGTAGAGTACTTTTACCACAACCGGACGGCCCCACCAGCACC
Entry673	intern	slr1224	CGTCCGGTTGTGGTAAAAGTACTCTACTGCGGCTCATTGCTGGTTTGGAAACCGTTACAGGGGGTAATAT
Entry678	intern	slr1228	GGGTTTGTTCTGGTAAATTTGAAAAGGATATGGTGGTAAAACATCCCCGAACGGGCAAAACAGTGCGTTTATCCCGACCCCAAAAACTTTTTGCCCAGGAACGGG
Entry679	asRNA	slr1228-as	CCGCTTTAATATCGTCCAATTGATCATTATTCGGTCTAAAACTTAGTCTTTTACAAGATTTTTCGCGAGAATTTTTATAAGGAAGGGGGAATGGCAAT
Entry1393	intern	sll0306	AGCTATCTTTGGCTAAAATCGGCCAGCATCTCAACATCAGCCGGGAAAGGGTCCG
Entry698	intern	sll1362	CACTAAACCCATTAAGATTATTGTCACTAAAGCCGACGGTCATAAATGTGAGCGTTGCTGGAATTATTCCACCCAAGTGGGCAGTTTCAGCGATGACCCCACCATTTGTGAGCGGTGCAACGAGGCCCTCCAGGGAAACTTTTAGATCTCCATAGTCTGAACGGAGTTGATTGAGCCATAGCCCAAGGGCTTGATTTCGGGAGGATTACAACTTCCTCCCTT
Entry699	5'RACE, terminator prediction asRNA	sll1360-as2	ATTAGAAAAAAATTAGACTTTTGAGACAGCTACTAAAAAGGTAGATCTTCTTCTTCCTCCGGGGCGATCGCCGGTCGGTTCAGGACGGTGGGTTGGTTAATTTGCAGATGTCCATTGTGATCCATGGGTTGCTGACCAAGTTCCGCCGTTGGTTCCGTAGATAAATCATCGCCATTATCCGATTCCTGTTTGGGAGCCGCATCGGATGCCACAATTTCCCCGTCAAAATTTTTGGCAAACTGCTCG
Entry692	ncRNA	ncr0430	TGTTCCATACCATACCATTATCTAAAGATTTTGTTACCTGTTAAGGTCGGGTGCTGT
Entry693	asRNA	sll1127-as2	GGTTAATTTTCCGACATAGTGCCATAGTAGGGCTGAACAGGGGAGCTTTGGTCTGATCAGCTTAGGGGAGCCAGGGATATTGGCTAAAATCCGGGGGGCGTTTTTCCAGGAAGGCTTGTTTGCCTTCACTGCCCTCTTCTGTCATGTAATAAAGCAAGGTGGCGTTGCCCGC
Entry690	asRNA	ssr2061-as2	AATATATATACGAATAAGATTAGCCAGCCTAACTATGGAGCAGGGGGTCCAACTTGCC
Entry691	ncRNA	ncl0460	AACAAAATCTTTAGATAATGGTATGGTATGGAACAAAAAAGGTCAGGGATCAAG
Entry696	intern	slr1438	TCGCCCGCTGACCTACCATTTGGAGGATGATCAAAGTCTGGCCCGTCTTTCCCTCGTGCCGGGGCGGGGCGGTCTGGTGACCGAGTGGACCGTTCAAGGTCAGCCCATCCTGTATTTTGACCGAGAGCGGTTCCAGG
Entry697	intern	slr1438	CTACCATTTGGAGGATGATCAAAGTCTGGCCCGTCTTTCCCTCGTGCCGGGGCGGGGCGGTCTGGTGACCGAGTGGACCGTTCAAGGTCAGCCCATCCTGTATTTTGACCGAGAGCGGTTCCA
Entry694	asRNA	sll1127-as	GCCCGGTTTGGCCGAAAATGGCGTTATCTGCGGCAATGGTCAGGTCACACACCAAATGTAAAACGTGGCCACCACCAATGGCATAGCCAGCCACTAGGGCAATGACAACTTT
Entry695	asRNA	slr1435-as	AAACTTTCCCGATAATCTTGCCGGGGAGCAGTGAACCGGGGCGGATTGGGGGGATTCAAGGCTGCTAGGGC
Entry1522	intern	slr0011	CAGTCACAGTATTCAAAATGGAGAAACGTTTTTGACGGAACTCCTGGATGAAAATAAAGAACTGGTACTCAGGATCCTGGCGGTAAGGGAAGACATTGCCGAATCAGTGTTAGATTTTTTGCCCGGTATGACCCGGAATAGCTTAGCGGAATCTAACATCGCCCA
Entry1523	asRNA	slr0012-as	CGCGGGAGCGGGCTAACATTGAATTGAAGTCAGTTTTTTAGTAATTGCCAAAACTGTAACTTAGTAACGGCCTTGGTTTTGGTT
Entry1520	intern	slr0007	CAAGGGGAATTGCTACAATTTGCAGAAAAGCAAGCCGGAGCCGGCGTGATTAATAGTGGGGTTTATCTCCTTGGCGATCGCCTGTTGGCCCGGTTTCCCGCCCACAGACCCTTAAGTTTTGAGTATGATG
Entry1521	asRNA	slr0007-as	CCCCGCCTGGGCTAATGTTTCCGGGGTGCCAATATCTAAAAAGGGAGCTTCCACAGCATGGACTTTGATTTTGGCTCCCT
Entry1526	ncRNA	ncr1280	ACTTATCCGTTATAGGATGTTAAGCATAATTGCCTAGACAATGGGTTTTAACAGTTATTGCTGCACAAGCCCATCGAATGCTAAAAACACATTGGTTAATGAACATAATTTGTTGATCTTGTCTGGGTTGTCCTGGGATGGACGTTGGT
Entry1527	asRNA	sll0010-as2	TTGCAAAAAAACGTAAAATATTGGCATTTATTAATAGAATGGGGCAGGACTTACGC
Entry1524	intern	slr0016	CTCTGAGCAAAGCTTAAATGTATGTATGACGACGACCAGCGCCGCGATCGCCGCTTACCCCTGGCCCCATTGGAACGGCGAGGCTATGGCTACCTGTTGGATTTTGTCGTGATTTGGTTATTCAGCAGTTTAGCTACGGGTTGGGTCCAG
Entry1525	ncRNA	ncr1270	AATTCATCGGGAGTAGACTTCAGAAATCATCACCATGAAATGCTGAAATGTCCTGAACGGCCACAGATGGGAACTTTTGGCACTTCCAGCCCC
Entry1395	ncRNA	ncr1090	GTCATTGATGGTGGAGAATAGGGTAGTGCAGTCGTCAATTTTTTTTACACCGTGTCCTAACGAGTGGGCCTTTAGACGCCGCAAATGGTGACAAGGTTCGGGAAT
Entry1529	asRNA	sll0007-as	CCGCAATGTCAGGCACAATGGAGCGATCGCCAAAGGTACAACGAAGTTCCGGCAGAGCATAGGCAATTTTGTCCGGCTTCACTTGGGCATTAATAGCGGCCGCTAGCTCAAATTGGATTGTGCTGTGTTTACCTTTGGGCATGGGTTTCTGGGT
Entry1834	intern	ssr0511	GTTCTGGAGATGATAGAGTTGAGACTTTATAAGCAGATTTTAAATGCTTCTCACTCACTGTT
Entry1835	intern	slr0312	TGTCCTGACCACGTATGATAGTGACGAAGATATTTATCGGGGATTGCAGGCAGGAGCAAAAGGATATCTGTTGAAAGAAACTGAACCTGACGAGCTTCTGAATGCGATTCGC
Entry120	asRNA	slr1776-as2	GCAAGACTATGGCAATAATACAGGCAGTAATAATGATTGCTAAGGGTGTTTTTGCCCCTGCTTTTTCATTTACTGCCGATTGAGAAAGTCCCCCGGCAATGGGATAACCTTGCCCTAAACCCGCCGCCAGATTAGCCGCCCCGATCGCCAACAATTCCTGTTCTGGATTAATGCGATAGTGATGTTTGA
Entry121	asRNA	sll1685-as	TCCCGCTCTAAAGTAGATTTGAAATAGTTGTAGGTATTAACGCCTCTTTGACTGTCAGGGGCGATTTTGCCCCCGT
Entry122	asRNA	slr1780-as	GACTTGCCAAAGCATAATAATAGGTAGCCATATAGTTTGTTTTACGTTTTATAAAAAATAAATACTGATTGACTATGTCGATGGGTGGGGTCGTCAAT
Entry123	asRNA	sll1681-as	CCTTAACCGAGGTACCCTGGTAGTTGATAGTACGAGCCAAATTATCTAATCTTTCCCCTCCATCCACAGAAAAGCTTTTAGTGTTACCGGCAATGGGATTATCCACCCGTTGAGTTACCACAAGGGTTTTGGGGTTAATGCCCTGGGGCAAATTGTCGG
Entry124	intern	sll1680	CCTGGACAAAAACTATGATTTAGGTACTTACGAATGTGCTGGTTGCGAGCTTCC
Entry125	asRNA	sll1679-as	CCACTGCATGGGGTAAATTGGCGATACCAAAAGCCGTGCCCACTGCAAAAGCCAATAAGTAACCGCCGATGCGGC
Entry126	asRNA	slr1783-as2	CTAAATCCACCTTAAAATCACCACTATCTTCTAGGAACGCCTGCACGGATTCCCGTACACCGGGTTCATCATCAACTAACAATAGGGAAATGGGTTCTGCCATGGCGGTAATGCAGTC
Entry127	asRNA	slr1783-as	TCCACCTGGGGCATCATAATGTCGGAAATGACCAAAGCCGGCAAATGGTGCTGAAGATAATCCCAAGCTTCCGTGGCATTGGCCGCTAAAT
Entry128	asRNA	sll1677-as	GCAAAATTAATTGCACACTGGAAGTATTAATAGCTAAAAACATACACATGGCATCGGTGGCGATACTTTTATTGGGATTGATTTCCTCCAACTCCTGCATCGCTTTTAAGCCCAAAGGGGTGGCCGCATTAC
Entry129	intern	sll1677	CCTGTGGTTGGGCATGATGAAAATTGCTGAAGCGGCCGGCTTGGTGGAATTAATTGCCAAGCTGGTTAAAC
Entry1830	ncRNA	ncl1530	ACAAATTAGATGGCACAATTAATAAACTAATTAGTTTTGGCAATTGAAACCGGGCAAAAGCGAAGATCCCTATCCTTACTTTGCCTAGCAATAACCCTGGGGCAATTCTGATTTTTATTCATGATACTGGGTCATGGCTTCCCAC
Entry1831	intern	slr0309	CCATGAAAATCGATATCATTATTGTCTACATTCAGCGATATCGAAAGGGACATGAGGTTCATTTTGTCCCGCCG
Entry1832	intern	slr0309	GGGGTGGGAGTTTTACAATGGCTATAATGTCACATTCGTGCCCAGTAAAATGACCCCTGCAGAGCTTTTAAAAGCCCACCGAGATTTGTGGAGATCAGCCTTTAGCCTGC
Entry1833	asRNA	sll0282-as	GCCCCTATTTTTAGTCAAATTAGCCAATATCTGGCGATCGGGTTCGAGGTCAATGC
Entry1397	asRNA	slr0322-as	TTTTGAAGCGAGAAAGAATGGAATTAGTTTTGCGGGTACTGCCGGGGAGTAACACCTCCCCATTC
Entry1839	intern	slr0319	TAGTCAAGGATATTATAATCGTTGAAGCAGGGCGAAATTGGATCCTACGGGCTAAAACTGGCTGGGAAGGGCGCTGGGGCTGGTGGGTAGGGTGGGTCG
Entry1396	ncRNA	ncl1130	CTTAATGATTCGTCATCATGGTGATATTGATTTTTTGGGTATCTTTTTAGCTATGCGGCTGTAGGAGCGTGGTATTGGTTTCGGCGGTAACGCCCCAGCCTAGAACCACAAAAATTATTATTTATTCCCG
Entry1944	intern	slr0552	GTTATTTGCGGGTAACTTCAATTACAGCTTGAATAATCCCAATCCCCAGGAACGGGTCAGCGTGGCCAAACAGTACATTGAAGCGTGGCAATCCGACTTGGATACTTTCCGGGGCATTGTCCACG
Entry1945	intern	slr0554	AAAATTGCCCGTTTACTATTGGATCAAGGACAAGGCAGTCTCTTTCTCCCGGACTTTAATGGTTCCCAATTGGGGGCCATCATCGGTACCTACGACATTATTGGCATTCCCATTCTGCTGGCCCATCCCCAACGGGAGTTGTGTGCCCTGGATGAGGACTTAATCGCCCT
Entry861	intern	sll0842	CATTCTCCTTGGTTAGATTGGTTTCACATTGAAGATTGGCCCCTATCAGCCTATGACGGTTCTCTGCCAGCTAACTATCGGGGCTGGGTAGATTTGCGGGCCCTGCCCCAGTTTAACC
Entry860	asRNA	sll0842-as	ATCAATTGGCGGTAGAATTCCCAACAATCCAAGTCCCAGTCAGTTTTAGCAGGAAAAACTCGGCGACAATCGGGGTCGGCCTCCCCAGGCAAACCCACTTCGTCTCCGT
Entry863	asRNA	slr0865-as	CAAGGCATTCGTTTATGGTTGAGGGATTGTCAGGCAGGGGTATTTGCTGCTAGTTGACCCGGCTTAAAATCACAGCAAACCATTGTTGGTCATCGGTCCACACTTGGAGTGGCTCTAGGCCATGGTCCGCCAATTGCCGGGGAATGG
Entry862	asRNA	slr0864-as	CCTCCACTTCCCCCATAATGATCTTGAGTTGGGTGGATTTTCCGGCCCCGTTGACCCCCACCAGGCCTACCCGTTCTTCTGGTTTAACTTCCCAGTTCACATCTTTAAGAACTTCGCCGGTGGGATAAATTTT
Entry865	asRNA	slr0869-as2	CTTCATTGGCGTTAGCATATTCAATATGACATTCTGTCCCCGTGGCGTGACCTTCTGCACTATAAAGCAATTCCCGCTCCAACAACGCATTGATCAGCATGGACTTACCGGCACTAAAAGCCCCGGCAAAAACAATTTCAAACCGGGGGGACAGTGCCTTTCCTAAGGCCGTTTCCACAATGCTGGTGTCCTGCTGACTGCGGAGT
Entry864	intern	slr0868	GAGTTGGTGGAACTATCATTGTTTTACCAAGATCCCAACTTGATTATAGAGTTTATGTTTTTACAGTCCTGGAAAAGCTTAGAGGGAACCCATTTGAAGGACAAGTACTTACTTGAAACCTTGCTTGGGATTGGTGGGTTCGGCGCAGTGTTTCTGTCAAAAACAGTCGGCCACG
Entry867	intern	slr0869	AAACGAGTATTGTTAGCATTAATGAATGTTTAAAAGCCATGCAAATTTTTGAGCA
Entry866	asRNA	slr0869-as	TGAGATATTTTGCTAAAATCAAAGCCTGCTGACGAATTTCCGCTTCACTCAAAAAAGTTAACACTACCCTTTCTTCATTGGCGTTAGCATATTCAATATGACATTCTGTCCCCGT
Entry869	asRNA	slr0872-as	TAATTTGTTGTTTATAATCCACAATAGTGATGGGATTATCGGTGGAGACAAAGCGGTTTAGGTAAGACCAACTAATGGGTTCGGCGGCAATTTGCAACGGCGGTTCAACGGATTTAAATTGATT
Entry868	asRNA	slr0872-as2	CATTGGCTTGCTCTAGGGTGGCATTGTTGAGGGTGAGGCTACTTTCTTCCTTGGGCGGTGGGGGCTGACTTTTTTGTTCTAGGGGATCGGGCGGTGCACAACTGCTTAACATTAAT
Entry612	asRNA	slr2076-as	GCAGAGCCCGGGCTACAATCAGGGCACCGGTTAACTCTTCATCTTTGAGGTTGCCAGTGGCCCAGTCTTCCAATTGGGGAGCCAAGTGGGCCAGGGTGGTACCAC
Entry345	ncRNA	ncr0240	AAAATTTCGCGCTACCATTGAGGGCAACAAAATGGGACTTGGGTAGTCTAAATTTCCCAATCCTTTAGGGGGAAGTCTCT
Entry346	asRNA	slr1771-as	CCCCGTACATCTTGGATAATGACTAAATAACCCTGGGCAGCGTACCAATGGGGATGGGCATACACCAGGGTGGAAGCTAAACGGCGGCCGTAGGGTTGCCGCATCAACAGGGCCGGCCATG
Entry611	asRNA	slr2076-as2	TGGCAATGTCTTCTAACATTTGTTTACGGCGATCGCCAAAGCCGGGGGCTTTCACAGCGGCCACATTCAACACACCCCGGAGACGGTTAACTACGAGGG
Entry616	intern	sll1746	CTGAATTCGACGTTATCCTCGAAGAAGTTCCTGCCGACAAGAAAATTGCTGTGCTGAAAGTTGTCCGCACCATCACCGGTTTGGGTCTGAAAGAAGCCAAAGAATTGGTGGAATCCACCCCCAAAGCCATCAAAGAAGCTACCGGTAAAGATGATGCTGAAGCCATCAAAAAACAAATCGAAGAAGCTGGTGGTAAAGCCGCTGTTAAATAATCGTTTGGCATAT
Entry915	ncRNA	ncl0650	TTCATATTATTGCTATCATCGGTTTATTCCGCTTAACTCCCCTGGTCCCCGTGGGCATTTCGCTGAGCCATATCGCCCCTGCGTCAAGGATAATGCAGGGAAACCAATTGTT
Entry914	intern	slr1712	TCTGACCCTACATTAAAATTGAGGGAAGTGGCGACTGTATTGGAACAGATTGAGGATAATCGAGTTAAAGCAAATCTCAT
Entry617	intern	sll1744	GGCATCGTTCATGTTATGTTTGGAAAGGCCTCTTTTTCCGCCGATGATTTATTGGCGAATTTAAAAGCGCTGCAAGAGACCATTGACCGCAATCGTCCTTCGGGGGCAAAGGGTCGTTTCTGGCGCACCGTATTTGTGTCCAGTTCCATGGGTCCTTCCATCCCTGTAGACATCAATGCTTTACGCGATCTGAAGTTTGAGGATAACTAAGCGACGACAATTTCCGAGTCATTTCTAGCCACTATTTATTTAACTGGCTATGCCAAAG
Entry916	intern	sll1612	TTTAAAAGAGGTTACACTGTTTGATGATTGTTTTACAGCCTTGGAAAGTTTAGAG
Entry911	asRNA	slr1999-as	CTAAATACTTCATAAAGTAATACCTGATTGCTTGAGAAGATTGCTTGAGAATACTGGCTAGTGTCCCAGGGGCTAATTCGTCACTGGGTTTGCCC
Entry910	asRNA	slr1998-as	TAATTATTTTGGCTAAAATTTGAATGTTGCTCCACTAGCAGGACTCGGACACCTTGTTGGGCCAACTGTCGGGCACATTGGCCCCCGGCCGGCCC
Entry913	intern	slr2004	ATGGAGATCTTGCTAAGATAGCGGAACTTGGCCAAGCTTGGATTCCTCCTATGGAAGTTCTTGCAGAATATTCTTATGTTTACAATGTGCCTCAGGAAACTTTTATTTCAGAAAATTGGCTAGACAAACCTTCGGGACTTGCTAGCGATGGAAAATCTCTTTTCGTTGCCGACTACAGCTCTGGGTGGATTGCCGCTTTCGATTTGAAAACTGCAAAATTGGAATGGAGATATCAGTCAAAGCTTAATAGTATTTCAGGGCTGG
Entry912	asRNA	slr2001-as	TGAAAATACCTGTACACTGTTCCACAAACAATCGGTAGCCACTGTCATCCCCCTGGGCACGGTCACGGATGTCCAAGACTTTTAACTCCTTGACCCCCATGTCGCTAAAGA
Entry614	intern	slr2077	TATATTATCAGCCTATAATTTCTTTAGTTAATGATAGACTACAAGGGTTTGAAGCTCTTATACGTTGGCAACATCCTGAAAAAGGTTATATTAATCCAGAGCAATTAATTGCGATCGCCGAAGAAACTGGACTAATTATCA
Entry919	asRNA	sll1609-as	ATCAATTAATAAGTATTCTTGTAATTTAGGGATAGTCCGGTAAAAGCCAAATTTCTGATTTTTATCAAAGCCCGCTGCTGAAGTGGAGAGGACTTCGGCAATCAAAGAGGGATTGGTCACCGCCATCTGACTATTATCAGTAAACTTTGGCTCTTCCGCAATTACCATCACA
Entry918	asRNA	sll1611-as	AAACTATTGGTGTTATTATGATGAACTTGATTATGGAGCGATCGCCATT
Entry615	asRNA	ssl3712-as	CTTCATTTTCCCTTACACTAAGGGTTTAAGGCTACTTGTGCCGAGGTTTAACTCAATTTACCGAAGGGCTGACCCCACCAGCGCCAACATTCTTTGTTAAAAGGCGATCGCCATTTGAGAATTAACTCCTTTTCCCAGGCAAGGAGGGTTTTCTTTTCCGGGGGCACATGGGGCCAAAAAGACGCCACCACTTCCACTTCTAATTCATAGCGGCGGTGTAGTTCGATA
Entry591	intern	slr1206	CCCATTTCCAGGGCAGAATGGAAATGTTTGCCCCCGGTCAAGAAGTGGACGACTATCTACAGGCCCACCAAGGTTGGTTCCGTCGCTGTGCCCAGCCTATGCAAGCCGATCCTTTGGGGGACCATGGATATGTGTTGACCATTGGTAAGTTTGGTGCTTTGGGTTTTGATGTGGAGCCCAAAATTGCGGT
Entry590	intern	slr1204	ATTGGTAATCCTTTAGGATTGGACAATACGGTCACCACAGGGATTTTGAGTGCCACAGGCCGCCGCAGTGCGGATATTGGTGTGCCCGACAAACGGGTGGAATTTATCCAAACCGATGCGGCCATTAACCCTGGT
Entry1941	ncRNA	ncr1590	CTTCTACCCGTGTTATGCTAGGTTCACTTAGACCGAGGGAAATGTTTCCCTTCTAGCCCCGCAACGCAATGGCTCGGGGAAGACCTGTGGCGGTCAACCCAATTGATCATAATATAAGCCGGGTGCCATTTTTTCCTAGGGCGAGAATCTTTTCCCGCCGGGGGGTCCCCCAG
Entry593	ncRNA	ncr0370	ACTCCACCGAGTCGGACAATTGATCAAGCCAAACCGCATCTAACGCCAAGGGAGCCCCAACAGGCTCCTTTTTTAT
Entry592	tilling array (Georg et al. 2009) asRNA	slr1207-as	TGTCCGGGACGGAGAGCGGAAATATCTACTTCCGGTACCCTGGCCACTACTTCTAGGCCCTGGGCTAGGGCCACAATGGAAGTGGACGTGGCGGAAGCTGTGCTGGAAGCGGAGGTGGTGGGAGTAACAAAGGAACC
Entry267	asRNA	slr0688-as	TTTGCCTCGGGCTATTATAGATACCACACTCCCACCCGAAAAGCTAGTCAACAAAAATTTTCTGCAACAAAGTTTGATGCTGAAGGGCAGATTTTTGCAAGAACTCTACCCCGGTAGAGGGTTGTCTTTGCCGGAAATGTCCCTGCCAAACCTGGCTGAGTTCGTTGCT
Entry266	asRNA	slr0688-as2	CATCAAACCACCGTAGTATAGGGGACTAACCACGCTGGTCACATCCTGCATCAAACTGCCTCCCCCCCAGATAAAACCGTCACATTGACCCAAAAGCTGCCAAATTTTGCCCCAGTCTCGGTTGTAGTGGGCTTTAACACCGTATC
Entry597	ncRNA	ncr0380	TGGGAATTTTTCCTAGGATGGGACTGTGCTGGTGAGCGACGGGCTGCGAATGCCATTGGCTCAAATCCCAACCTTGCCAAGGATTAGACCTACTCCTACCCGCTTATTT
Entry1942	ncRNA	ncr1600	GGAATGTATATGCTAGAATGGCATGAACTTAAGAGCGAAGTAAGTTTTTCGATTCCGTCCAAACCTGAATAGATAATCCATCCCATATGCGAGCTAGTTCATTACACCGATTAGCTAAAGGCTTCAGCGTCTTCTTTCCATTTTCGATACTTTCCGAGCCCAGAATGAGCTAAATTTTTTCTGAATCAGTCTTCGTTTTTACCTTCTGGCATTAGGGCTTGCCCTCTCCCCACCGGCTCCAAAGATTGCAAATACATTCACTCCTTGGGATG
Entry596	asRNA	slr1213-as	GATCGCCACGGTGGATAATAGTTGTTCCCGCCGAAAAGGCTTAATCACATAGCCCTGGGGATTGGTTTTCTGGGCCCGCTCCAGGGTTTCC
Entry1943	asRNA	slr0551-as	ACCGAGGGCCGTAGATAATGGGAATGTCAAACTGCTTGAGGTGATAGGCAATGCCACCAATGTGGTCTTCGTGGCCGT
Entry465	asRNA	slr1703-as	ATCGCTGTTAACTAAAATGGGAGGCATAATCTCCTGGTAGCCCACGCCAATGTGACGTTCCAGCATAAAGTTAATCAGAGCCCTTTCCAAGGCAGCTCCAGCTTTCATGAGGGAAATAAAACGACTCTGGGCTACTTTAAC
Entry464	intern	sll1583	TGAGCCGCCGAGGGAAAATAAAACAGTTGCCCCAGTTGCTACCAGCGAAGATGTTGCCCCTACGGTGGAAACAGAAACCATCACCGATCCAGTAGCCACTGTCCCCAGTAATGAGGAAGGTGCCCATCCCCTAGCTGAGAAAAAAGTTGTCATTCTCGGTACCCTCAACGCCATGAACCGAGAGGAAGCTAAAACCAGACTCCAAAATGTGGGGGCTGAATGCACTGGCACTCCCAGCGGTAAAACCGATTACATTGT
Entry467	intern	sll1580	TCGTTTGGGGGGTAAGGTTGCTAGTATTACCCCGGCTAGCTTGAGCTAGATTTCTGTTTAGTTCAGGAGGAGAAGTGGCTTGACTTTATTTTCCCTTTGGGGAATAACTTGGGGTCGCTTCTCTTTTTGTCTT
Entry466	ncRNA	ncl0270	TGAACTCCAAACTAGAATAGCCATCGAGTCAGTCCATTTAGTTCATTATTAGTGAAAGTTTGTTGGCGGTGGGTTATCCGTTGATAAACCACCGTTTTTGT
Entry461	intern	sll1283	GGGGTCAGCGCGGTTAATCTAGTGGATATTGAAGAGTATTTATACAGTGTGGTAGGTTCCGAAGCCATTCCCTCCTGGCCCCTGGAAGCCCTAAAAGCCCAAGCTGTAGCCGCCCGCACCTACGCCATCT
Entry460	spoIID asRNA	sll1283-as	GGCAATGCTAACGATTTAACTGGGTGAGGCTGGCGGACTGGTAATAATGGGACAAAATTTGTTGGTAGGGGGTACCTTTTTGGGCTAGACCGTAGGCTCCCCACTGACTTAGGC
Entry463	asRNA	sll1584-as	GAATAATCGCCTTATAGTTGGAGAGAATAAAGCCCCGTGGCCTTGCCCCACCAAAATCATTAT
Entry462	intern	slr1699	ATAGCTTGGGTTGTAAACTACATCTACTCATTGGCAGTTTGTACGAGGTGGAGCGGGCCGGCAATATCCTC
Entry469	ncRNA	ncr0290	CAATTCCCCCGGATAAACTGAGGGAGTCCAAAGTAATGACCCTAGAGTTATTGTTACTGATCTCCATTAACTTTCGTTAACTACCCGGGGATTTATGAGAGATATTACCTAAATAAATCCAGGGAGAAACACGGAGGCAGCGACAAGGGCCACC
Entry468	intern	sll1578	CTCCCCCAGCTGGTATGTTGAAGCTCTGAAATACATCAAAGCTAACCACGGCTTGAGTGGCGATGCCCGTGACGAAGCTAATTCCTACCTCGATTACGCCATCAATGCTCTGAGCTAGTCAGTTTTTAATTCTAGCTGGCCTGGAAGGGTGGGAAAGTGTTAACAACTGGTTGACAATATTCCGCTTTTCCAGGTCTTGTC
Entry17	intern	sll1406	TACCAAAATAAGCTTAGGCTTAACCATATGTTGCCTATGTTCGGGGCTAGTAGCCCCCTTGCC
Entry1429	ncRNA	ncl1150	CAAAAAAGCTGTCGTATAGTATGGTATTAGCCTTTAACATGTCTTCCGACTCCCCAGAAACCGTCAGTGCTATTCCGTGCTATTTCCCCATAAGCTTTTAAACTGAACCTGTCCTGCCAA
Entry1428	intern	sll0169	GTAATTTGTGAATTATTATTGGGTCAAACGGAAGTTGTTCTGGCGGCGATCGACCAGGGAGATCCGAAAATAGTAGCTGG
Entry1427	asRNA	sll0170-as	CCGTTAACAAGTAAGAATATAAGACACAACGATGGGCCGAAAAGCCATGGTTCCAATCCATTGCCTGGGGCCGACACGTTCACACTCTTATAGTGACGGTAGGGGCTTAGTTCTCGGAAGTGCAGGTTTCCGT
Entry1426	intern	sll0170	CCATTCGGGATGCCAAAATCGATAAATCTGCCCTGGATGAAATCGTTCTTGTTGGCGGTTCCACCCGGATTCCCGCCGTGCAAGAAGTGGTAAAGAAAATTCTTGGCAAAGATCCCAACCAAGGAGTTAACCCCGATGAAGTAGTGGCCGTCGGAGCTGCTATCCAAGGGGGTGTACTTTCTGGGGAAGTCAAAGACATTCTGCTCCTGGATGTTTCTCCCCTCTCCTTGGGCGTAGAAACCCTAGGGGGCGTCATGACCAAAAT
Entry1425	intern	sll0170	TGCCCGCCGCTGATAAAATCAAAGCGGAAGGTTTAATCAAAGACCTGAAGGAAGCTGTAGCCCAGGAAGATGATGCCAAAATCCAAACGGTGATGCCGGAACTACAACAGGTTCTCTACAGCATTGGTTCCAATATGTACCAACAGGCTGGAGCAGAGGCTGGGGTAGGCGCTCCCGGTGCTGGCCCTGAAGCGGGAACTAGCAGTGGCGGTGGCGATGATGTCATCGATGCGGAATTCTCT
Entry1424	asRNA	sll0174-as	CATCAGCCAGGGTTAGGATTGGGGAATCTTGTCTGACGATATAAGCACCTTCAATTTGAATGTAGGGGTTGGTGT
Entry1423	asRNA	sll0174-as2	AAATTTGTGGGCGAGCATAAAACCTGTTACCTCGGGAGATGTCGGGGCCTGGACGAGGTGGGCATGGTGAATATTCCGATCCAAG
Entry1422	intern	sll0174	GGACATGAAGCGCTATGGTGGATTAAGGATTTTATCAACATCTTTTATGATTATTCATCAGGCCATGGCCACAGG
Entry1421	intern	ssl0312	GCTAGGGTATTGATAAATTTGATGAGTAACTTAGAACAAATTGAAAGACAAGTTAAACAGCTAAGTCCCTCGGATTTCGCCAAATTCCGCGT
Entry1420	intern	ssl0312	ACTCTAAGTCTGGTAAGCTAAAAGCCTTAGCGGAAAAGGCATTGGCAGACCATAACGCTGGTCGGACAAAAGTGCTTTGAACCACCACACTAACTCTGATTTCTGGTTTTGTTATCGGCATCTGCCAGAAGAAATTCAGAGACGGGCAGATAAGGCTTATCAATTACT
Entry1720	intern	slr0582	GGCAGGATTGCGTCAAAATTTGATCATGTTCATCCCTTCAGAGGACATTAACGCCATGGTTACTACTTCCACCGATCAAACCCGGCGATCGCCTACTTTTTTGTTGGTAACTTTACTGAGTTTGTTAACTGCGGCGTTGGTGTTCTTTCC
Entry1721	asRNA	sll0540-as	CCTATTCAAAGGCATTGGTGATCGCCTGTTGACCCTGGGGGCTAGTGGCAAAACCCAAAAATGCTTCCACCTGGGGTGAGGGAGGCGTTTTGTAAAAATAAAATAATTGTCGTCGCAGGGGGTAATTTTCCTGGTTGGGGCTAAGGCTGTCAATGGGCACAATCCTGGCAGTTTGCTGGTTCTCTACCTGTCCATAGGTGGCGTAGCTGATGCCATTGCTACCCAAAGCCCGAATGATCGGGGTGGTGGCATCCCTGGGCATAGTTTGGAAATTTGCGCCCTGGCCAAACGCTTGTCCTTGCAACACTTGGGCGGCAAAGGTTTGTTGGGTG
Entry599	asRNA	slr1214-as	AAAGATCACAGATATATTTATAGTCATCTGAGATTTGGGAAGGCAGGCTAATTTT
Entry598	asRNA	slr1214-as2	ATGTTTGGAAAGATAAACTTTAACAGTGTTCGGTTAATGCTGTTGTCAGTGGGATAAGGAGACCTAGGGCCGAGTAATTCCCTTGTTTTAACTGTCAGTTGTGATTGACATGGGAGG
Entry269	intern	slr0689	TACCAACACTGGCGATAATCCCAACGAAGGGGACGGGGTGGCGGAAAGGGGCG
Entry268	ncRNA	ncr0200	CCGAATATATCGCAAGATAGATTGCAAGCAGATGGGACTGTCCTAGGCTATTACATAACCTGTGGTCTGCCTGAATTTGTCTACGGGACTTCAGTCCTAGAATGGTTGCAAAGTTTTAGTTGCTCGGACTGGGCTCCATTGTTGCCCCTGGCCGAAACCGCCGATGTTTGGGTGTGTGGAATAAAAAGTTAGTCCTCCTATCCATTGTCATTCAGCGACGACGGAGTTGGACGGATTGTTGCAATGGCCGTAGTGAGAATTTTGGCTGAGCTTAGCTAGCCAACCCGAAATAGAGT
Entry1723	intern	slr0583	TGGACTACGACTTTAACCTGATTGAATTCGATACCAGCCGTTACGTGGGGGCCAAATCAAAATGCTTGGGGGTGAAAAAACTCCATGGCCTAATGCCGGATTTACAACTGACCAGTTTGGATCAGGGTTTGGCC
Entry263	intern	sll0640	CGAAATTCAGCGTAAATTTGACATTGATGTGTTGGAAATTATCCATAACGATACCCATTTTCCCCAACCGTTGGCGGATCGGGTGTTGACCATGGGGGATATTTTGCTGGTGCGGGCGGGGCGGGAAG
Entry262	asRNA	sll0640-as3	AGCAGAGCTGTGGCAAGATAAAACAAGAGCAATAGAGCGTAGCCAGAAAGGTGGCCTCCTGCATCGGCCAAAAAGCTAGCAAACCAGGCGGTGGTGCCGGAATTTTCCATGGC
Entry261	intern	sll0640	ATCCGTTAGCGTTTATGTTTGTGGTTACCTTTGCCGCTTCCAATAGCTTTATGTCCCCCATTGGCTACCAAACCAACACCATGGTCTATGGCCCTGGGGGTTACCGT
Entry260	asRNA	sll0641-as	AGTGGATAATCGCTAAAATATAAGGACCAAATTGTGAACAGGATGAGGGAAAAAATGCTGAAAATTCCCAGATCCAACGGTCGGCGATCGGAAGGGACTAAAATCGTAATGTAACCATTCCAAACTCGGCTC
Entry595	asRNA	slr1212-as	CTCTAGAACTGTCACATTGATGAATACACAATAAGCCCCACAAAATGGCATCATTAATTAGTGGTAGCACTAGGTTTGCCCTGACCTGTAGCCT
Entry594	asRNA	slr1211-as	GCGCAATTAATGATATTTTTAGTTAGTTCTGCTATCCACTCAACTCGATCCAGCACAGGCTCATAAATTGCCACCTCCGTTTCCAGTTGGGGATGACGGGCTGCCATCGCTTTGAAAGAAATTGCCCTGGTGATAATTCTGCCGTCCACTTCCGGCAAAGCCACATTCATGGCTAAGTCCCGTGGGTTCAGTCCCCGCAACCCTTCCTGCCATTGTTGGCGATCGCCACCACTAAGAATTACCTGGAGCACCGGGAC
Entry265	asRNA	sll0640-as	TAATGCCGTAGCTTAAAATAAACATGGCCATGATGGTGACGGTGGCGGAATTGCTAAACCCCGCAATCCCCTCCGTGGGGGTGACCAAACCCAACACCATTAAAATTACAGCCACCAGAATGGCGGTGGTGTCGATGGGTAACCACT
Entry264	asRNA	sll0640-as2	TGCGGGTAATGCCGTAGCTTAAAATAAACATGGCCATGATGGTGACGGTGGCGGAATTGCTAAACCCCGCAATCCCCTCCGTGGGGGTGACCAAACCCAACACCATTAAAATTACAGCCACCAGAATGGCGGTGGTGTCGATGGGT
Entry1725	asRNA	slr0829-as	GCCACTGGTTGTGTTATGGTGCCGTGGGAAGTGCCTTGGGCTAAAT
Entry1726	intern	slr0829	TGCTTCAAAAATTACAATGACCGCTATGGCCATCCGGAGGGGGATCTGTGCTTAATTAGGGTGGCCCAAGCAGCTAG
Entry1727	intern	sll0834	TGGGCAAATATGTCACCATGATGCCCTACACAGTCATTTCCGGCTTTATGTCCGGCATTGGGATTATTTTGGTGATTTTGCAACTGGCTCCCTTTCTTGGCCAAGCTAGTCCCAAGGGAGGGGTAATCGGCACCCTCCAGGCCCTCCCTAA
Entry667	asRNA	slr1219-as	TTCATCCGCTGCCAAAATAGTAATCGTTTCCCCTGTGGGAGAGCCGAGGCAATCCCCTGGACGTAAAAAACTTCCCCTGGGCAATTGAATAAATAGAGACGGAAAGCCAGGTTTATCAAAACGATAGCGGGTGCGACCCCTTTCCTCGGCGGTGAGGGGGAGGTCC
Entry666	asRNA	slr1219-as2	CTGTTTCTAGGCGATGATCAAAAATCACCATGGAGTATTAAATAAGAATTTGTCGGGGACTAACGGCGGAGATTAATGATTGCCCGTTGAATTTGGGTTTTCAGGTTGGCATTATTCTTGGCGGCTTCGGTGATGCGATTAAATTCTCCCGGCTTGAGTCCGCTTTCTTCAGC
Entry1333	intern	slr0151	CAGGATTATGATGGAAAATCAAGTTAATGAGCAAACAGTAACTTCCCCAGAAAATGGATCCTCAGCCACCGGCTACAACTCCGGGATCTGGGATGGGCTGTCGGTGGTGGCCTTAATCGGTGGGGCGATCGCCAGTGTGGTCTT
Entry1332	intern	slr0151	CAAAGGAATCAGGATTATGATGGAAAATCAAGTTAATGAGCAAACAGTAACTTCCCCAGAAAATGGATCCTCAGCCACCGGCTACAACTCCGGGATCTGGGATGGGCTGTCGGTGGTGGCCTTAATCGGTGGGGCGATCGCCAGTGTGGTCTT
Entry1331	asRNA	slr0151-as	GATTCCTTTGTCGACAATGGGTAAAACACAGATTGCTAGAGCTAAAAAAACTCATCAACGTAATTTGAACAGCT
Entry1330	asRNA	slr0145-as	CGAGTTTGGTGGCAATATCGTTGGCATTGGCCCCTTCGTTTTGCCAGAAAGTGGCGGCATCAATGCGGTCTTGCTTACCAATCAGAAACTTGCAATAGGTTTCCCCCATGGCGTAGCACTGAATTTCAATGCAGTT
Entry1337	asRNA	sll0148-as	GCTATGGTCCCACAGACTGGCCATCACACTGGTGGAGCTATTTTCCCAAAGACTTTGGGTGAGGGCCAAAGTGAATAGTCCCGCTGACTGCTTGCCCAGTTGAACTTCCACCGCAGTTTGCCCAGGGCTAGTGGCACT
Entry1336	intern	sll0149	GGGACTTAGTGCATAGTCTCCGTTCCTCCCCGATGGTTCATTACCAAGCCAGTGAATTTCGGCAAAAGGGGGATGGCATGCCAGTGT
Entry661	asRNA	slr1552-as	TAAGAAATAAGGCTAGTATAAATACGCTCAGCAAAGGAATCAGCCAGGGCTGCGATCGCCAT
Entry1334	intern	slr0151	CTCCATAAGCAGTACTATGAAGGGCCAGTGGAAGACCTAGAGCTAGAGCCGACCCCGGTAATGCCCCCGGCGGAGGGAGTTGGCCATGAGGCCTATATTGCCG
Entry1889	ncRNA	ncl1600	TTGCAGTAATCTGTATAGTGATTTCACAGTGTTCTCTTCTCAAGGATTCAGTAGGGGGTGGCTCGGCGATCGAGTGCTCCCTGTTTTTTTGGC
Entry1888	asRNA	slr0033-as	TCCACCTGGTGACTAGACTAAATTAAGCTTCGTCACCGCCCATAATACGGGGGACTCGAAAAAAGTCTCCCTCC
Entry1339	intern	sll0145	TACGTTAGTTGGAGAAAATTGTGAAGTTAGCTGAACTCAAGGACCACATGCAAAAAAGTGTTGAAGCGACCCAGAGATCCTTCAATACCATCCGCACCGGCCGGGCCAATGCCTCCCTGCTAGACCGGATTACTGTGGAGT
Entry1338	asRNA	sll0145-as	CTGTCAGAGGAGGTATATTCAGACGAATGACTTTACCATCGTTGTTGGGGGTTAAACCCAGATCCGACAGGGAAATGGCCTTTT
Entry663	intern	ssl2814	TAATCAGCTTTGCTACTATCGCAATAGTGGCAATAAATTACAGCAGATAATTATTGATGGCACCTGGAATAAGGAAAAACTGATTTTTCCTGGCGAACAGTTATT
Entry669	intern	slr1220	TCCAGAACCGGATTATGATTATGAAGATGGAGTGGCTGGCGATGTCTGGGACGACGATGAGGCCCCTGCTCCCTACAGCCCTCCCCGGGTGAATATTCCGGAAACCCGCCGGGAAAAAATGCCTGAATATTATGAAGAATAGTCTCTGATTTAACTAGTCTTGCGCCTTTGTT
Entry668	ncRNA	ncr0420	CATGAAGTAAAGTAAACTGACTGGCAACAACTTTGCGCTGGCCATTCCCGACTCCGTTCC
Entry1159	ncRNA	ncr0830	CCTCCGACTGGATTACAGTAAGGTTTCAGTTGAAGCTTAGTTAACACTTTGTTGCTTATTGTTGACAGTGTGCGCCAGAACCCTACCATTGACTGATAGAT
Entry1158	ncRNA	ncl0920	CGCAAAAGTTAATAAAATTTAATATGTCGTCAGCGTAACCGGAGGTGTGGGCGATCGCCTGCC
Entry1153	intern	sll1178	CCTTTGGTCAGGATAGTTTAACGTGACTCATATTCTTGGCATTTCTGCTTACTACCACGACAGTGCGGCGGCCCTGGTCAAAGATGGCGTT
Entry1152	asRNA	sll1178-as	GTGAGACCAGTGGCATAGTTAAAGTAAGCCATGTTGAGGCGAAACGTGCCGTCAGCCTTCAAATCCAACAGATTATCTAAAATTAAATCCACATATTTCGGTTCTCCGTAGG
Entry1151	ncRNA	ncl0910	GGGTCTAATTTCTTATACTTGGAATAGTTTTTCGGTGGGACAACAGGTGTTTTGCCAAACTTGTTTGG
Entry1150	intern	sll1180	CCGACGTAATCGTTATGATGGACCAAGGTTCCGTTGTTGAGCAGGGTAGCCATGACGAATTAATGGCCCTCAAGGGACGTTACTATTACCTTTACCAACAACAGGGCGCCGGCGGTGACGATGTTTAGT
Entry1157	asRNA	slr1270-as	AGCCCGGTTTTTATAGGCTTGAACAATGCTTTCATCCAGGGGTAAGCTCCAATCCCCGGCTTCCACAATT
Entry1156	intern	slr1269	CCTCTGTAGCTGATATTCTGGCCCAGTTGCGATTTGACGACGGCACCCAGGGTACCCTTTGGACGGAACAAAATATGTTTTTTGGGGGAGTTCATGGGGTTGCCACCACCAC
Entry1155	asRNA	slr1267-as	TGGATGGGCAAATAGAATAATTTTTGCTGGGACATGCCAAATCCCCTCCCGAGAACTCCCCCAGAGGCGATCGCGTATAAACTTTGCACCAACTGGTAACCATCGCCCCTCGGGTCGGCAAAGGGGTCGAGGAAAGAGGT
Entry1154	intern	slr1266	CCCCAACAGCAGATATTTTTTTAGTGTTAGTCTGCCTGCGGGAGAAATTGAGCCCCTAGGCAAGGTAGTGCTGCACCAACAACCC
Entry689	asRNA	ssr2061-as	GTTGAAGACAAATAATATATATACGAATAAGATTAGCCAGCCTAACTATGGAGCAGGGGGTCCAACTTGCCTGCACCATCTAGGGCATAGATGTCATCACAGCCACCAATGTGTTGGTCGTCAATAAAAATTTGGGGCAAGCTCCTTTTGCCGTTGGCCCTTGCCGCCA
Entry688	intern	ssr2061	GTAGAGTTCCAAGAATATTGCATTGACGGCGACAACGAAGCAAGGGAAGCCATGGCGGCAAGGGCCAACGGCAAAAGGAGCTTGCCCCAAATTTT
Entry685	asRNA	ssr2060-as	ATACGCTACAGCTAAAATAATTGAGATGGCACCGGTGACAATGGCCACGATTTT
Entry684	asRNA	sll1130-as	ACACAGTCGAGGATATACTTGTGTTCTAGGGTGAACAGTTTCATCCTCACCACCGAAGGCGTAAACAATCCCGCTGAACGGGTGTCTTCAATGGGGGTATCGAGGGGCCAGGGGGCATTTTTTGCCGAAGTGATCAT
Entry687	intern	ssr2061	AGGAGTAGAGTTCCAAGAATATTGCATTGACGGCGACAACGAAGCAAGGGAAGCCATGGCGGCAAGGGCCAACGGCAAAAGGAGCTTGCCCCAAATTTTTAT
Entry686	intern	ssr2061	AACGTAAAGGAGTAGAGTTCCAAGAATATTGCATTGACGGCGACAACGAAGCAAGGGAAGCCATGGCGGCAAGGGCCAACGGCAAAAGGAGCTTGCCCCAAATTTTTATTGACGACCAACACATTGGTGGCTGTGATGACATCTATGCCCTAGATGGTGCAGGCAAGTTGGACCCCCTGCTCCATAGTTAGGCTGGCTAATCTTATTCGTA
Entry681	asRNA	slr1237-as	GGTTACAAAGGGGCAAACTAATGATAGCGATATTAGCCTGTTTGACTAAAGCCAATGTTTGCTGGACTTGCTGGGGGGATTGCACATCTAAACTGCAACAGTGCCCACAGACAATTTGACCGGTGAAACCGACTTTTAAGGCGATGGCGGCTACTTGATGCAATACTCGGGAGCGGCGATCGCCATTTTC
Entry680	asRNA	sll1131-as	TGCCAAGAAAGGTTAGGATTACGAAATACCCAGAGGTCAATCGCCCCGTAACGAATGATGGTAATGACTTCGGCGGAGAGGACGGAAGCCCAGGTGAGGCCCATGCCGAGGGACACTTTGAACCAATCCAAGAGGACAACGTTCAAAACCATGGCAATAATGCCAATGATCCACCAGCGCACCATGGCGTTTTGCCAAAGGCGTTGTAAATAAAC
Entry683	intern	slr1237	AGGCTAATATCGCTATCATTAGTTTGCCCCTTTGTAACCTGTACCTCCAGGGCCGCCATCAACCCCAGAAACCGGCCTGGAGAGGAA
Entry682	intern	slr1237	AGTCAAACAGGCTAATATCGCTATCATTAGTTTGCCCCTTTGTAACCTGTACCTC
Entry1089	intern	sll1895	CGCACTAGAGAGGTACAAATAGGAGATAAATTTTATGAGCAACATATTCACTATCCCGCCGAAAGTCAGTTTATACGTAGTTACATTTTCGATATCACAGAGCGTAAAGTAATTGAGCAATCAATTCATTACCAAGCTTTTTATGATCCCCTAACGGACTTGCCCAACCGCTTTTTGTTCAAGCAAGAATTGGGTAAAGTCCTAAGTAACGTTCAGAATCAAAGCAGTGTTTT
Entry1088	intern	slr1960	GTCATTTAAATATATCATTGTGGGAATATTAAGTGATATAAAAAGAAAGAGTCT
Entry1081	SyR7 ncRNA	ncl0845	GGAAAGTTTGGAGTTCATGGGAAAGAATAGGAGTGAAAAATATGGCGGAGGAAAACTGAGTTAGAATTGACTCAGGAATGTTAAGTCATTTGCAATTTTTATCTGTGATCTAGATCACCTCCCATGGGTGCTTGCATCACTTACATTGGAGGAGAAATAGATACAGAAAAATCGGAAGCCAGTAATGACCAGTAAAAACATCCTGGTTTTATTCCGATGGGACCAGGGTGTATCTTA
Entry1080	SYR51 ncRNA	ncr0740	GGGCACCCTCTGATATTCTCCCGGTAGCCATAACTGGGATGGGATGTGGAGGGGCATAGGAGGTGAC
Entry1083	tilling array (Georg et al. 2009) asRNA	slr1353-as	CCGGTGTCGGATTGACAATGGCGGGGGGAGTAACGACTTTATGGTTCTGCTTCGGAGATTTACTTTCTTTTTTAGGGGAGGAAGGTGGGGGCGA
Entry1082	asRNA	sll1247-as	CCGCTGTGGATGGTAAGATACACCCTGGTCCCATCGGAATAAAACCAGGATGTTTTTACTGGTCATTACTGGCTTCCGATTTTTCTGTATCTATTTCTCCTCCAATGTAAGTGATGCAAGCACCCATGGGAGGTGATCTAGATCACAGAT
Entry1085	intern	ssl3580	TAGCTTTGGGGGCATCATTAAAACCATTAGCCTTGCCTACGTACCCGAGGTTAAGGTGGGGGATTACGTGATTGTCCATGTGGGCTTTGCCAT
Entry1084	intern	slr1958	GACATTGAGCGCTATGGTAGGTTGCAGGAATGCTTAATTGCGGGGGATTTTAAGACGGCGGACCACGAAACCACCCGCATTATTCTCGAAACCCTCAATCGTAATCGGGATAACCTCAGCCCAGAAACTTTAT
Entry1087	asRNA	sll1898-as	ACTTAAAGATTTTTATCATCAGGATGTAATGGGGGCCGTCGGTCGATGGTCCCGCACCGCCAAA
Entry1086	intern	sll1898	TATTGGGAGTTGCTACGCTAAAGCTCCATTTACAAATTGAACCCCTAACCGTAGCCCACCATACAGTGGGAATTTGTCTCTGGGCTACCCTGTTGGCGATCGCCGTTTTGGCGGTGCGGGACCATCGACCGACGGCCCCCATTACATCCTGATGATAAAAATCTTTAAGTCTCCCTAGGGAGGGAAATTTCTG
Entry1557	ncRNA	ncl1280	GTTCCATCCTTGCCATGATTGACTCATCAATCCATTGTTAATAATCTGAAGGCTTTGTCGCCTTTTGTCCCCTTTCCTTTACTAACTAGGAGGGGGATTTTTGT
Entry1556	asRNA	sll0191-as	ATTAAAAAAGATAATAGAATTATTGATGGGGGTAATGGTTTGAAACTTCGGATGGGTAGTAATGGT
Entry1555	intern	sll0192	GATGCGATCGCCGTCAGTATTGGCCAGGCTTGGAGTGAGTTGGCGGGAATGGAGCCTGGGGAAATATTAGTGGGATTGCCCCTAGTGGGGGAAGGC
Entry1554	asRNA	slr0231-as	ATCGGGCAATTGATACAATTTTTGAATTGCAATCCGAATTCCTAAATCTTGATTAGGTAAAATATCCTGACGACGAAGACGAAATAGAAGAAATAGTTGCGCTGTCCAGGGACCAATTCCTTTAATAGCTGTTAACTGTTCAAC
Entry1553	intern	slr0229	TACGTTAACGATTATGGTGGGGGGTGATATTTCGGATTTTGAAGAAGCTTTACCCGTCCTCAAATCCATAGGAGAAAAAATAGTCCAC
Entry1552	ncRNA	ncr1320	AAATTTAGGTGCGATAATCTTTAAATTATTCTTGAATATAAAAGGAACAGCAAAAAATATTAAATATTACTGATTTTCTTGATTTTTATGTTCCAAAATTAATCTCAAAT
Entry1551	asRNA	slr0226-as	CGCAATCATTAACGATAATGTCTGAATATACGTCTTGATTGCCCGAAACAATTTCGTCCCCGGTGGCCGTTTCCGTAACCCATAAACTTGAAACGGAAGCATCATTGGGAAGACGGGTG
Entry1550	ncRNA	ncl1270	TCCCATTATCATCTACATTGAAGGGATAGCAAGCTAATTTTTATGACGGCGATCGCCAAAAACAAAGAAAATTCAGCAATTACCGTGGGTAGCAAAAAATCCCCATCTAAAGTTCAGTAAATATAGCTAGAACAACCAAGCATTTTCGGCAAAGTACTATTCAGATAGAACGAGAAATGAGCTTGTTCTATCCGCCCGGGGCTGAGGC
Entry1559	asRNA	sll0413-as	TTCATCCGGCTACTAAAATGGGAACGGAATTGGTCTAGGTAATCCGACAGTAAAAAATTGGTGCCCACTGGCAACTGTTTGGCTCGCATTTGTCGTTCC
Entry1558	intern	sll0415	TTTTCGATGTTACTTAATATTTAGTATATTTAGTGACTCGCTCTTGGGAGCAGGATTTTTTCAGGGAGGAAAAAGAGCAATGGTTGTGTCAACTCCGATCGCCGCTGAGGAAAAGCCACCGATTCAGGCCAATGTGGTGGAAACTTGGGAAATTAGCAAAATCTACCGCACCGGCTTTTGGATGAATCAGAAGGTGGAGTCCCTTAAACCTTTGTCCATTGCCGTACAGCAAGGGGAAACCTTTGGTTTACTGGGTCCTAATGGAGCAGGTAAAACTACCCTGTT
Entry133	asRNA	sll1672-as	ACCAATCCTGGGACATAATTAGAAAACTTTCTGGCTTCAGTGCGGTGTCTTCAT
Entry132	intern	slr1789	ATTATTCCCTTGCTAATATTATTATGAACTTTTATATTGCTCAAGCTAAGCCTTCGCCTTCTCCCGAAACTGAGACAGATCAATCATTT
Entry131	asRNA	slr1788-as	TTTTTAGGGTAGGCACAATGGGAGGACGTATAGCTCTAACCATGGGAGGATTTTGGTAATTGGATCATGGCGGCATTATATACCAAAATTCTTCTGCC
Entry130	intern	sll1676	GAAAGCCCTGGGTGATAATTTACCCATTGTGGCCGAAGATTTGGGGGTAATTACTCCGGAAGTGGAAGCGCTACGGGATGAATTTAACTTTCCCGGCATGAAAGTGCTCCATTTCGCCTTTGACTCCGACCGGGGTAATCCCTTTCTG
Entry137	asRNA	sll1669-as	AGTTAATCATCTTACCATGGCCGTCCTAGGGACATTGCCCGGTCAATTTTGTTCGGCACTGCATTGGGGTTTAAGCAGTCCTGGAATAGTGG
Entry136	ncRNA	ncl0080	TAATTGATGGGATATAATCCAGGGCACACCAGCAACGGCCCAAGCAAATCCTGGGTAATT
Entry135	asRNA	slr1790-as	CAATAACCAAAGCTACAATTAACCAAGTGGTCGCATCCAGGGGCAAAT
Entry134	asRNA	slr1790-as2	ACGTTTTTTAGCGTAGAGTTGAATCGAAGCAGCCATGGCAATAACCAAAGCTACAATTAACCAAGTGGTCGCATCCAGGGGCAAATT
Entry139	intern	slr1794	CCCGATGGCCCCCAAAATTTATTGCAACAAGGTAAAGCGGCGATCGCCGACCCCAATCGGTTTGCCGCCTATTT
Entry138	asRNA	ssr2998-as	TCGTCATATTGCTTAAATAGTGGTTAAGTAAAGAAACATTGCAATCCCC
Entry1498	intern	slr0783	ACTAATTCCCAGGTCACCATCCAGTATGGCGGTTCGGTCAATGCCAACAATGTGGATGAAATTATGGCCCAACCGGAAATTGATGGAGCCTTGGTGGGAGGAGCTAGTCTGGAACCCCAGAGCTTTGCCCGCATTGTTAAT
Entry1639	asRNA	slr0415-as	GGGTGGGCACCAATACGGTGAAGGTAGAAGCCTTGGGGGGGATTAGGGTTACGGCCCCATTTTCCTCG
Entry1499	asRNA	sll0325-as	CCGGTTGGAGGGGCAAAATACCGATGCCTTCCCCCCGAGCCACGGCCAAGGACTGATTATCCGGGGCGATTTGAAAGTCTCCGCCCTGTACCTTCAGACGCTCAGGCTTTTGCT
Entry1636	intern	slr0649	TGGCCCGCCATGTTAATGTCAGCGGAATTAGCGATCCCCGCCCAGGTTTTTGGCCATGGCTTTCTCACCAAAGATGGCCAAAAAATGGGT
Entry1637	asRNA	slr0415-as3	GGGTCACCAATAATAAAATAGTGAAGTCAATTAAAGGGTTACTCGGAATTGGTGCGAATAGGCCATCCATAAAGTGGGTGGAGATTGTTTAGGTCATAGGCAAAAGCCATCGGCATCATCATACCGTTCCGGCTCCCGATCGCCATTTCTCTTCCCTTTCCCCTAGCCGGTTTTGCCATTGCGCCCCTTTCCC
Entry854	asRNA	sll0854-as	ACCCCGCCAATGATACTGTGTAATAACCTGGCCACAGCATTGGTGGTTAACATGTTGCGCTGTTCGTAAAGTTCCCCCACAAAGGCCCTTTCCCGGCCATAGTAACCATCACCCCAGGTCTTTTGGTTGACATTAATATTCTGCAACTCCTCCCAGCCCAAGGATTGAAAATAACGGTTCACAATATTGCGTTGTTGCTGCCAAGTTTCAAAGGGTCCGGGGGGTAACATGGGCCCACTGCTGGTGCCAGTGAGTA
Entry855	SyR53 ncRNA	ncl0590	GAGAGTGAATATGTCAGAATGTAAAATATTTGCTAATAATATGTAGATGCGTTTCGGCAAGGAACGCCAACATAAGTGCAGGTTTGGCCCCTGTGGCCTGGCTTGCTACCCATAAGAAAATGGCATCAGGAGAACAAATATTGTTCCACCGACAGGCCGCATTTGGGTTTTGGCCAACCGCTATACCCCGGCGGTGTAGTTTCCAAT
Entry856	intern	sll0847	CGGACTTTGGGTTTATCCTTTATTATCATTGGCACCTTAGCCCTACTGGCGGCGGCCATTAATCACCGTCAGGATTTAAAGCACATTGAACGGGGACGTTTCACTTACCAGTCCCGTCTTTCCATTAGTTTTGTGGTGGCGATCGCCTTGGTGGTGGTGGGAACCTTTGCTTTTTTAGCAATCATGTTCCAATCGTTTTAGGCCGTTCACG
Entry857	asRNA	sll0847-as	AACCCCCACCCTCTAACATTTAACCATGGCCAATCCTGTCACTTTGCCCCAAACTTTTCTGTTACTCGGCTCTGGGGAATTGGGCAAGGAATTTACCATTGCCGCCCAGAGATTGGGCAATCGGGTCATTGCGGTGGACCGTTATCCGGATGC
Entry850	intern	slr0852	GGGAAAATAATGTTACACTTCGCCCAAATTACCATTGACCAGCAGGGAAATTGTCATCAACTAACGGTTTTGGCCAGTTGCCAGAATCATCAGTGTTGGCAAAG
Entry851	intern	slr0854	CCCTGTGGCAGACTACCCTAGAAGCGTGGGAGCAAAGCCGCAGTGAGGAAGCCCGGGCTAGCATTGAAACTTGGCAACAGGAATTGGCCTGGAGGGAATTTTACCAACATTGCCTTTACAGCTTTCCTGCATTGGCCCAGGGACC
Entry852	asRNA	slr0854-as	GCTGATTGTGGTCCACTATGGGTTCTGGATAATTGACCGATCGCCGTGACCCGGGGGTAAGTTTGCCGGTTAACAAGTCCCCCGTGTC
Entry853	asRNA	sll0855-as	AGGGGAACCCGTTTAAACTCAGTCAAGCTGATGATGGCGGACTGCCCTCGAATCATTCTGAGAATAATAGTGGCCAT
Entry858	asRNA	sll0843-as2	CCCTAACCCAGCTTAACCTAGAAAAACTACCGCCAGAAAATGAGCATGAATAAAACCTTGATTCAATAATTTTCCTGATATTCAAAGCGGGTGTGGGGAGTGAAGTCTGCTAAACCATCACAGGCC
Entry859	asRNA	sll0843-as	ACTGCATTTTTGATAAAATTTTGAGACAGAATACAAGACTCTTTGGCACTAAGAGCCTGTTGTTGATGCGGGTCAAGATAATTACGGGTAAAATGCATTACCTGGGAATGGGATT
Entry1952	asRNA	sll1341-as	ATACGGGAATGGATAAAATATTGATCCCTAGCAGCTAGCTCCCCACGCAGTAGCTTATGGAGTTGGGCGAGGACGGCGGGTTTACCTTTCATAAAAAATACCTTGCAAAAATGGACAGCGGACAGAACAACCTAGGCACAAATCTACCTAGACAATAGACAGGGCTGATCTAATTTTAGCCTCCCGACTGCCCCAGGGATCGCTGGGCAGTAGAACAGAACT
Entry1492	asRNA	sll0753-as	CAAGAGACCTAGGATTATTAGTGGTTAAAGTTAAATACCTAACCGTTGCCGATAACTAGCCACAGTGTTAGCTAACAACAGAGTCACCGTCATGGGGCCAATGCC
Entry1951	asRNA	sll1344-as	ACCTGCGGAATGTAGGATAAAAGGCAGAGCTAAGGAAATAGACTTATCGCAGTCCTATATTTTGTACTGACAACAACCTCGGTTTAGTGATCTTCATCAGCATTTCTTGGTGTTCCTTGCGTCTAT
Entry928	asRNA	slr1721-as	AACTGTATTGCGTTACCATCAGGGGACTTTGATTGCCCCGTAATAGCACCACCGCAATTAGAAGAACCAAAACGATGGCGATCGCCCCCACGGTGCGG
Entry929	intern	slr1722	CTGCTCACGGAGGGTAAGGTTTACCAAAAAGCCCAACAGTTGGGTATGGGTAAGTAATTCTTGCCATTGCAACTATCAACCCCCTGGGATTATTCTGGGGGGATTTTTAT
Entry920	asRNA	sll1608-as	CCACCGGCGATCGTAAACTGCCATTGCTGTCTATGCCAACTTCCCTGGTGGGAAAGTATAAAAACCGGGGATGGT
Entry921	intern	sll1608	GGGCAACTTGGTGGAAAATCTCAATGCTAGCCAGGTGGCCCTAGCGGGATTATTGGTGCAACTACAGGTATTGCACAGTTTTGATTT
Entry922	ncRNA	ncl0660	CTGTTTTTAAGCTATCATATTCAGCAATGATAAACATCACTAAAAAATGGCAGCGCCCTATACGAGATTGGCGAGCCGCTGCTTCCCATTTTGCT
Entry923	intern	slr1717	ATCGCCAAAGGCTATGTTAGAAAGCAAACTTGAAAATCTGCGGC
Entry924	intern	sll1606	GGTCACGTCTGGTTACCATATGCCCAGGGCCAAAAGAGTATTTGAAAAACTGGGTATCATTGTCATTCCCGCCGCCACCGACTTTTTGAGTCAACCTTTGGGC
Entry925	asRNA	sll1606-as	TTCCCCCCGTGGTAATAATGTAGGGAGCTTTGCCCTCTTGGTAGATTTGTGCGCCGTAGATAACCCGATCGCCAGCTTCGGCCACTTCGGG
Entry926	intern	sll1605	ATTACAATCCTTTAAACTGCAACGCATTGCCAAAATGCAAGGGGAAGCTAGGGTCGATGGACAACTGGTTTGTGGGGGGGAAAT
Entry927	asRNA	slr1718-as	TCAACTCCGACGTACAATCTAAGGGAGAATTACCCAAATCGTAGCCCGCCACGGCGGCCCCGCCCCTTTCCCCCGCCCG
Entry1950	ncRNA	ncr1610	CAGAAATGATGTTAAAACTGCGTCTAGTCTTGCTCGTGTCTACCATCTGACCC
Entry1847	asRNA	sll0798-as	AACGAATGTAATATAAACTGCGATCACTAATGCCCAACGTGTGACGTTCAATCAGGGTGGGGTTGACCTGGCAGGGTTGGT
Entry1630	asRNA	slr0645-as2	ACGGAAGCGGCCAGAGAATAGATAAACGGTGATGCCGTCGGAGTCAATTTCTTCACATTTTTTCGCCAGGGCAATGGTCGAAGCTTGGGCTATTTCCCAGCGAGTGGGGCCATTGGGATCATCAGCGGTGGCCATGCTACTGCTTTTATCGATC
Entry1631	asRNA	slr0645-as	TTGGCTCGCTTCTAAAATTAAACGGATAACTGCTTTGCGGTCAGTGGGTTCCCCGTCGGTAATAATCAGAAAAGTTTCCCCATTGGGTTTAGTTTGTCCGGCCTGCCGTCGTTGGAAAAAATTGTCCAGGCCATCCTTGAGGGCACCGGCCAGATCAGTGCGCCCCATGGGTTCATTGT
Entry1955	intern	sll1336	GGCTCAGAGCCGTTACAGTGAGTTAATTCAGGGAGCAGATATGATTCTGATGCTGTCCAGCATGTTGCACTCCATTGGCGTCGGCAATATGACTCCTTCCGGCGTAAAAATGGTCTGT
Entry1654	intern	sll0374	GGATGGCTATGTTATCCTTTCCCCCATTCTTGGCTAATTGGATCGT
Entry1655	asRNA	sll0372-as	CCACCCAAAACCATAAACTAATGGGAATTAGACAACGGGCGGCAAAACCAGTGAAGAAAGCCAATGACCAGCCGGGAATCAGGAGATAAACCGTTACCACCAACAGGCTGGCCACGCGCC
Entry1656	asRNA	sll0371-as	CATCGGAATGATGATATAAAAAGTTAACTGCCCAATGAAGTGACTCGCTTGTTAAAGTCATTTTTTTGTTCTGTTGTATGGGACAAGCTAGGCTTAATGGGTCTAGAGCGTCCCAATCATGACAAACTAGCCTAGATAATCCTGCAATGCTTTAACGTCTAAAGGGTGATCCTGCAGACT
Entry1954	ncRNA	ncr1620	CCGACGCTAAAAGTATAATATAGTTCCTCGGAGACAGGGAAGATTTGTGCCCATCCCTTAAAACTTTTTTACCTACTGCGGAGCTGGCTAATCCACTAGCCCTGGCCCTGGGGACTAACATCCAGGGCGA
Entry1657	asRNA	sll0370-as	TCCCAATCATGACAAACTAGCCTAGATAATCCTGCAATGCTTTAACGTCTAAAGGGTGATCCTGCAGACTGCGGAGGGCGGCAACGGTGGCTTTTCCTCCGGCGA
Entry1650	asRNA	slr0423-as	TGGGAAAGTCATTATGCTGAGGGACAATGGCATAGCCCGAAATTATAGGTTTTTAACTATTACTGCACAATGTCCAGGGCAACATTACCCACGCCGCTGCTATGGATACCGATCGCCCTGGCCGCTCCGG
Entry1651	ncRNA	ncr1390	TAGTTAAAAACCTATAATTTCGGGCTATGCCATTGTCCCTCAGCATAATGACTTTCCCAGCTTTCCCCAGGGTCTTGGGGGCACAATTATCCCTGGCATAGT
Entry1652	asRNA	ssr0706-as	ATAATGATATGGCATGATAGAGAATATTGGGTAATGAGCTTTTGGAAAGATGCCTACACACTGTCACTGTCCTCAATGTGGTTATGGAAATGTCGTCAAAAATGGCTTTGTCGAGGGTAAGCATTG
Entry1653	ncRNA	ncl1370	CAAAAATTTTTGGCAGTATAGAGAAGCATCACGTTGAATCTCTAGGGTCTAATTCCCCGCTAGTTGCAGTGGGGAGCCTTCATT
Entry1706	asRNA	sll0552-as	GGAGGTTGCCCCTAGAATGGTTAAAAGTCGCAGGGAAAGCCATGGCCGTTGGTGTTTGTAACCATGCCCCACCGGGGACTAGGGCGGTCAGCTTATCCCATGGCGGG
Entry1430	intern	sll0167	TTTCGTGCTGGAATACAATGACGACCCCATACTGGTCAATGGCAAAATCAATAGCAATCAGTACAATGTCATTGGTACTTTTCTCTGGACTGCGGAAGATGGCATTGTTGACGAAACTTTAACGGAGGCCACAGGGAACTGTCGGGCCACCCCAGCCCAGGTGGTTTGTCAGGCTACCATTGACAACACCATGAAGGTGGAAGCGGTGGTGGATTTCTAGTTTGTTTAGGTTAATTTTTGAGCACCATTGAGCTTATTCCCTCT
Entry1431	asRNA	sll0163-as2	GCGAGGCAGTGAGTAAAATCTGTCCATGGCAATTGAATTCAGCATTGCGGACCCAGTCGGCGTGGCCCTGGCAGAGG
Entry1432	asRNA	sll0163-as	AGACGGTAATAGGGTAATGTGGCCTGGGAAATCACAATGATTAATCTGCCCCGGAGCAATAGGGTCAGCAGTAACTGCAATTGCTGAATGTCTTCTTGGGCAAACTCCGGCGGGTTATCCGCGGCCGGTTCAGGGGCAGAATAGAGCGCGGCTAGTAACTGA
Entry1433	intern	sll0163	GCTAGGGTTTTGCAACAATGGGAGCAGTTTACGGGGCATGTTATCCTGATCACCGGCTTGACGG
Entry1434	ncRNA	ncl1160	ACATATTGTCACTAGAATTGAAGCTAACGCCTAGGGCTTTCCTCGCTATTTTTGACTAGGCTTGCCCAGTCTTGTCACAGTGCCCACCGTCAATTAAGCAAAATGTTACAGGTCGAATAGGCTTTTCCCTGCCCATAATTGT
Entry1435	ncRNA	ncr1120	GCTTCAATTCTAGTGACAATATGTCAGCGTTGACACTGCCAGGGACGGGGATAGGGGGGACTAAAT
Entry1436	ncRNA	ncr1130	GATGTCGCTGCTGTAAAATTCTCTCAGTATCATTACGGTGAAAATTCTATATTCTTCACCATTTTTCCCAATTATGCCGACTTTTCAAACACGCTCTTATATGCGACAGGGAGGAGAAGCACCATC
Entry1437	ncRNA	ncr1140	TTGTCAGTTAATTTAGACTAGACAAACACAATCTAAATAGTCTGGAAGTTATTTTT
Entry1438	ncRNA	ncr1150	TACGACCAGTGAGACGATGATCTATGTTTCCATGTTCAATCCCATGCTCCGAAGGCTT
Entry1439	ncRNA	ncl1170	ACTGCAAAAAAGTGTATAAAGTAGGTTTAACTTGAATCAAAATCCTTTCTCCGCAGTCATAGCCAGGAGTAGGAAGATTACCAGCGAAGCAAGTTGTCTTCCCCTAGCTTTGGGC
Entry218	asRNA	slr1076-as	CTGGTAAAGCACGGATAATTTGGTCATAGCCTTTATAACGTTCTTCCCCAGCTAATCTGGCAATGGTCAAAATAACCTGCTGATCTGGGGTGAGATTATATTTTTCGAGTAAAGATTGGGGTTTCGGGGCAATTTGAAAGCGTGAAGTATCAAAGGTATTAGGAAGAACAACAACTTTCTCTGGATCAAGAGCTTGTTCCTGGAGGAGGCGAT
Entry219	intern	slr1076	TAGAAGATTACGTTACCCTAGCAGGATTCATCCCCGACGAAGAACTAGCCGATCACTATAACCTCTGTGATGTTTTCGCCAT
Entry216	intern	slr1070	TCGCCGATGGTGCTAGTATTTATCCGAAGAAAATTTTTGCATCAGGTTTAAGATTTGTTGAATACTATAAGTTTGGTGCTTCTTACTTAGAATGGGGGAGTCGT
Entry217	asRNA	slr1073-as	GAGGTTGTCATGGCAAAATTGAATAACGATTACTCTCATATCCGATCTTTGTTTTTGTGAGTATCAATATTTCCCATTTGACCTCGCATTAATCATCATTTTTACCACGTCTGGGGTTTTATACTCTGCTTTCCACCCCAATTGCTCCTGAGCTTTGCGGGGATTTG
Entry214	intern	slr1067	ATGGTAACTCCTCGTCTAATCCCATATCTGAAGCCGAGATTCCCTGTCCAATAAATCCCTATGGTCGATCAAAATTAGCCAGTGAATGGATAATTCAAGATTAT
Entry215	asRNA	slr1069-as	TCAAGGGCATTGTGAAAATGACGACATCTATAGCCTAACTTTTTTAGATAATTATGTACGTTCCATTCTGACAACTTGCTGACTTTGGCTAACAAAGTATTGAATTCGACACATAACCAGGGTTGATATCTAATTAAGGT
Entry212	intern	slr1064	ACTAGCCAAGCTTTATAATCAGAGCATTGCTTTTGTTTATCCTTCCCTTTATGAAGGGTTTGGTATTCCACCTTTAGAAGCCATGGCCTGTGGCACTGCCGTAATTGGATCTAATGTTTCTAGCATTCCGGAAGTAGTAGGTGACGCAGGGCTACTATTTGATCCCAAATCGATGGATCAGTTAGTTGATC
Entry213	asRNA	slr1067-as	TAGACGAGGAGTTACCATAAACAGCAGCAGTACTTGAAAAAATCAGTCGGTTTACACCAAATATCTG
Entry210	asRNA	slr1615-as	ACCAACTATCTGGCAAAATATCCACAAATACCGGCTTGGCCCCCAGATGGACAATGGGAGCCAC
Entry211	intern	slr1616	AGGCCGTGGTGGTATTATTTCTAGTGGCTACTCCCAAGGGTACATTGGTG
Entry71	asRNA	sll0227-as	TTTAAGCGAGGCTTATAGTCTTTATATGGATCCGTTGTTACCTGGGCCACTGGGCTGTTGGTTTCCGTGGGGGAAGGCTCGGCTGAAGAATTGGCAGAGGGCTGATTGCAGGCAGTCAGT
Entry70	intern	sll0228	AGGGAAATGGCCGATAATCCCAATTGGATTAACGAGGCGATCGCCAGCATCACCACACAAAAAGTCTTTCTCACCATTGATATGGACGGTTTTGATCCGGGGTTTATGCC
Entry73	asRNA	sll0224-as	TGATAATTTTGGTACCATCGGCAAAGTAACTGACTGAAAAATCCACCACTGCCGTTCTATTCCAGGTGAAGGTGGAAGAAGCACATTCCAAGTCGATGGTCTGATTGGTAATC
Entry72	asRNA	sll0225-as	CAGGGCTAGGGGCTAGGATGATAGGGCGATCACCTTAGGGGAACTGGGGTCTAACCTCTACCAAATTTTGGGAGCTAGGGGACTTTTCAAACGGTCCCAGAAGGAGGAATACGAAGGCAATAACTTTTTTCATCTCCCCAACGCCCCTGGGTTAACCAAGGGGGATAACCATCT
Entry75	asRNA	sll0223-as	AACGCACCGACATTAAAATGGTGACAACGGTGGACAGGGCAATGATAGCCCGGAAAATAATGCTGAGATTATCTCCATTGAAAGCGCCGATGAAACCGATGGGATCCGCCATGGACCAGGAAGTAACTAGCAAACCCACCGATACCAATAAACCGGCGATCGCCAGGTAGGGCAGGGCCAAGGCTACCTTG
Entry74	rnpB ncRNA	ncr0075	CTCTAATCAATGGCACACTAGAAAAAGAGAGTTAGGGAGGGAGTTGCGGATTCCTGTCACAGGGAATCTGAGGAAAGTCCGGGCTTCCCAAAGGCCAAACTTGCTGGGTAACGCCCAGTGCGCGCGAGCGTGAGGACAGTGCCACAGAAAAATACCGCCCTTTTTAGAAAACAGCAACCAGTAAACAGTTAACAGGGTTTTTCTGCTGACTAACTGGTAACTGACCACTGAAAAGGGTAAGGGTGCAAAGGTGCGGTAAGAGCGCACCAGCAGTATCGAG
Entry77	asRNA	sml0004-as	CCCAACCTAATGTCAAAATGTCCATAGTCTTTTGTTAAATACGCCAATAAAAACAAGCTTTGCCAGCCT
Entry76	intern	sll0222	TGGGTTATTTATTACCCTGGTCACCATAGCTTTTTTGCTGGTTGCCAACT
Entry79	asRNA	sll0219-as	TGACACCATTGGCGATAATCACTGTACAGACGACTAAGGCTAAAACGAACCAAGGGGCCATGGCCAGGGGCAATCATTTTCAGCGTTAACGGATCAAACTGATCCAGTGCTGTTTCGACCTGT
Entry78	intern	sll0220	GGGCTAGAACGCTTAGAATACAGAGGTTATGACTCCGCCGGCATTGCTACGGTCACCGAAGGAAAAATTGAGTCGGTGCGGGCTAAGGGCAAACTATTTAACCTCAAGGAAAAGCTAGAAAACCACAGCAACTTTTCCCGCCTGGGCATTGGACATACCCGTTGG
Entry458	intern	slr1398	GGCGTGCAGCTGATAAAGTAGCTACATCTGGATTGATTGAAAAGACAAATTTTTGGTGCAACGTTGCAATAAAAGGTGCGATACCTGTTATCGAATCATCTTTCGAC
Entry459	intern	sll1283	GTCGAGAAATGGCGATAATTTCACCATTACAGGCCGTGGTTCTGGCCATGGCATTGGCCTAAGTCAGTGGGGAGCCTACGGTCTAGCCCAAAAAGGTACCCCCTACCAACAAATTTTGTCCCATTATTACCAGTCCGCCAGCCTCACC
Entry1326	intern	slr0408	TCGGGCTGGGGCCTATGATAATGCCATTGCTTTGTACAAAGTCGACAGTCTGACTGGGGGATTGGACCTTAATGGCGATCGCCAAATTGATCTC
Entry1327	asRNA	slr0143-as2	GGTAAAGCTGGGTAATAATGCCGTTATACCACTTCTGAGGGTCAGCTTCGGTGCCTAAACTGGTGATGTCAATGGACACACACACCACCCCGTCCTGTTGCAGTTGATGCATGGCCCGCACCCGC
Entry1320	intern	slr0407	ATGGCCAGGGTTGTACAATCTAATGGTTGGGTAGTGGCCTTTGAGCCGGACTGGGAAACGTTGGTCATCGATTCTGACCAGCGGGGCGTAACCCGTGCAATTACCAATTTTTGGTGTGATAACTTTCCTTCTGGCTG
Entry1321	tilling array (Georg et al. 2009) asRNA	slr0408-as4	ATTAACAGAATTAGTCAGGGTTAGGGTAATGGTATTTTGGGCTAGGGAAACGTTGGTGGGAGTAGTGGTATTCCCATCGCTAGTTTT
Entry1322	asRNA	slr0408-as	TAGTCCACGTAGTACCATTAAAAGTCGCTAACTGAATAGTGGTATTGGGATCACCATCGCTATCCAGTTGGGTATTCAACCAAGCCGCCAGTAAATTGCCCCCAGGGCCAACTCCCAATGTTACTTTTTGGTCCTGTCCTGGTTGGCT
Entry1323	tilling array (Georg et al. 2009) asRNA	slr0408-as3	TAAACTACCGTTGCCCAGGATACTGCCTGTAAAGGGAAGGGGAAAACTGGTTACATTCAGTTCTTGGGAACCTTGGGGGCCGGGATAGCTTAAATAAAGTTCATTGTTGGCAAAGGCGA
Entry450	asRNA	slr1393-as2	TGTCATCCATGGCTAAAATCAATCCCTTGGCAAAATGATCAATCCATCGCGATGACAAAGGCACTCTTTCCTTTGGAGGCAAGAGGCATAGCTTGTCGT
Entry451	asRNA	slr1393-as3	GGCAATATCTAGCACATCATTGATCAAAACAGTTAGGCGCTGGGCCTCCGACTCAATGATGGCCAAATTCCGCATCACCCGTTCCGTAGCCTTGCCAAGGTGGGGCTGGGCCAAATCCAACTCCGGGATAATCACTC
Entry452	asRNA	slr1393-as	CCCGACCCAGACTACTATTAACGCCAATGGTACCGCCGTGGTGTTC
Entry453	asRNA	slr1397-as	TAATACAGACTGCTATACTATTTTAATGAAAAGAGTGCTGGCAAGCAAGCCCGCCGAACGTTGAAGCTGTGCAGCGCAAACGAAGCGCATTGTAGTTTGCGCTCGAACGAGCGTTTTGTTAGCTGCTTGTGGTTTGCACAAGGTCGAATTCATAAAAATGTA
Entry454	intern	slr1396	CGTGATGATAAGGTACATTTTTATGAATTCGACCTTGTGCAAACCACAAGCAGCTAACAAAACGCTCGTTCGAGCGCAAACTACAATGCGCTTCGTTTGCGCT
Entry1329	asRNA	slr0144-as	CCATCTATGGGTTAAAAAAGGATTCAGGATAAAACGGGCAAATGCTGTGAAAAATCAAGAGCTCTGTCCTGGGTTCACGGTGTCGAGTGATTTTGACTTACCACTGGCTGT
Entry456	intern	slr1397	GAAGCTACCACTGTATCTTGGGTCAGTCCAGCAATTGCATTTCACGTTAATTCGACGAAGTATATGTTCACATTCTTTGCCGGATCGGATGAAGTCGTT
Entry457	intern	slr1397	ATTCGACGAAGTATATGTTCACATTCTTTGCCGGATCGGATGAAGTCGTTGATGCGATCCGATCGGCCAAGGT
Entry1148	hlyD asRNA	sll1181-as	ACGGGGAATCGATAAAATTGATAGGTTTGATCGGGGGGCAGGGCATCGGAGCCGACGTATTCCACTTCCCCATCGACT
Entry1149	intern	sll1180	CTCAAGGGACGTTACTATTACCTTTACCAACAACAGGGCGCCGGCGGTGACGATGTTTAGTGCCCTCACCTAAAACTGT
Entry1144	ncRNA	ncl0900	GTCAACTACCCGTTAGAATATCTATCTTCCCTTCTCTAACAAGCGATCATTCTGCTCGATGTGATTCTAATTTGGGGGGATTTAGTTGAGGAAAAAAATTCCCAAGCTTGGAACCCACAGGCTATTGCCAGTGGCATTGTTTGTGCCATTTTGATTTGGTTT
Entry1145	asRNA	sll1370-as	CCCAGATTTTTTATAAAATCAATTTTTTATGGCCGCTTATTCTACAGCAAATTTTCGTACTCCGGTTGAGATTGTAGTTGTTTAAGCAAATCCTTGATGTCCTGGGTATGGTCTTTGGGCACCACCAGGGTGACATTGCCTTCCCGCACAATTACCAC
Entry1146	asRNA	sll1369-as	ATCAAAATTGGGGCCATTATTGATGATGGCAAACCAAACAGTGCCCCGCTCCTGGGTAGGAATAGTACCCGCTAGGGCACTGACC
Entry1147	asRNA	sll1182-as	CCGCTCACCTGGGTAGCATAGGTAGGTAAATCCCTGATGGCGGGCCCCTTCAGCACCTTGC
Entry1140	asRNA	sll1372-as	GGGGGCCAATGGGAAAATAATAATTAATCAGCCAAATAATGCTGACCATGCTAGCGAGAAAGGCGCTTTCCACCATGGCCAGGGTCTGGGGAGATTTCAACACCGGCTGTTGACGG
Entry1141	intern	sll1372	TGGTCGATGTGAATAGTATGGATGAAGACAATTGGGTGGATGCGGGGGACGGAGAAACAGAGGAAAGCAAAGCACTACAGGAATTACCCTTGAGCCGTCAACAGCCGGTGTTGAAATCTCCCCAGACCCTGGCCATGGTGGAAAGCGCCTTTCTCGCTAGCATGGTCAGCATTATTTGGCT
Entry1142	intern	sll1371	ACCGAGAATTGAGTAGTATTAGTGGGTTAGCCAGGGAAACTGTCACCCGTTGCCTAACTAAACTGGAAAAACGGGGCTTAATCCATCGAGAGCCGGATTTTATCAGTGTGGCCAATCTCAGGGATTTAGAAGATCTAATTTCCTGAACATAGAAAATATTGCCCTGGCACCATTGCCGATCGCCGAAACATAGTATGTCACACTAGGTGGGTT
Entry1143	ncRNA	ncr0820	GATTAAGACTTGTTACCATGAACCGAGTGGGCAAACCAAATCAAAATGGCACAAACAATGCCACTGGCAATAGCCTGTGGGTTCCAAGCTTGG
Entry322	asRNA	slr1048-as	AAATTTTCCTGATAAAATTAAGTATAAACAGAAAAAATACCGATTTAATCTAGCTAACAATGGCCAATTGGGAACCAAACTCGGTCTTATTCACTTCAATGCGCTGTTGAAAGGCTTCCCTAAACTGGGGCATGTGGGTGACAGTGAGAATACAAGCAAAATCTGAAGCAATGGCAGTGATGGCAGCCACCAGGCGATCGCAACCGTCCG
Entry323	asRNA	slr1050-as	GCCGGATTTTTGGTAAAAATAGGCGATCGGTCTTGCCATCAACAGCCAGCTATACCAAGGGGAACAATAGGGGTGAATGTCAGGGCTATTTCCCACCCGACGATGGTACTGCCAAGTTTCCC
Entry320	intern	slr1047	TCGCCGCTATGCTAAGTTACATTGTGCAAACGGAGTATGAAAAAAAGCAGTTAGCCAAAGATACCCTACAAAAGTATGAAGAAGTA
Entry321	intern	slr1047	TATTTCAAAAACTATAATGATCTCTATGGTCATCAGATGGGGGATAAATGTCTCC
Entry326	ncRNA	ncl0170	AATCAACCCAGTGTAGGATTTAAGTATGAACACCGAAAGTGGATGTCAAACTCTACTGGTTCATCTGGAAAATACTAAATATCCCTTGACTTGAGGCTTTCGTCCCAACCTAGACTCAGTCACCCGCCGCAATCCT
Entry327	intern	slr1056	AATTAAAAAGTGTTAAATTAAACAAATTTAAAAGATTTGAAAGTGCTGAGCTTAAAACTAATGGTAAGCTTATTGCTCTAATTGGAGCCAATGAAAGTGGAAAGACATCTATTCTAGAAGCAATACAATGTTTGGATGATGATAAAGCTTTCTCCGACGT
Entry324	asRNA	sll1009-as	CTTTCTCAACGGTTAAAGTTAGATCACCAGCCCCTTTCAAGGTG
Entry325	intern	sll1009	AAGCAGGAAATGATATTCTTGTCGGGTTAGGAGGGGATGACATCCTGGATGGTGGCACAGGCGCTGATATTATGTTCGGCGGTTCAGGTGACGACACTTACTACGTTGATAATACGGGCGACAAGGTCGGTGAGGCGAGTGCTGGT
Entry328	asRNA	sll1006-as2	GTAATGTTTTTGGTAAAGTACACCAACAGCAATAATGGCCAAACCGATGGCTGACAGTGCAAAGGGGAAC
Entry329	asRNA	sll1006-as	CCATTGGCCCACTATGATCAGACCCAGTGCATATACCACTGCCACAGTGAATAGACCAAATCCCCCCAGGGCATCCCAAACAATGCTACCGAGGAAAACCATGGCCACAATCACAATCAGGGCACCAAAGTAAAAAGCAACGTTGGCAAAGTCGAATCGCAACGGCGGGGAAT
Entry1548	ncRNA	ncr1310	ACAAAAGAGTATTAAAATACAAACTAATGGACAAAAAAATCGCATCTCGCTTAAAAGATGCGATCGCCAAAACGCAGAAGTTTTTCTAAGTAGATGGCTT
Entry1549	ncRNA	ncl1260	GGGCTGAGGCTGTATAATCTACGACGGGCTGTCAAACATTGTGATACCATGGGCAGAAGAAAGGAAAAACGTCCCTGATCGCCTTTTTGGGCACGGAGTAGGGCGTTACCCCGGCCCGTTCAACCACAAGTCCC
Entry1098	ncRNA	ncl0870	ACTAAGTTGCTGGGAAAATGTATTTGTCGGCCAAGGGACTTGGATGGGGAAATGGAACTTCACCGCCCCATTCGAGCTTAATCTTTGGGA
Entry1099	intern	sll1892	GCCAGAGCCGGAATATTGTTTAATAATGGGGCGTCAGGAAGATTGAGCGAAAATGCCAGCGTAATTGTCGGTCAATGCGTAGAGTTGGAACGGGGTAAGTTGCTGGCCAGTGGTCCTGTCAATGGTTGTATGGCGGGGGTCAGTGTGGCGGTGACTGGCACAGTGTATGTCATGGAAAGG
Entry1092	ncRNA	ncl0850	ATTATTGTGTGGGCTACTATTAGTTGGGGAATCTAAATGATGGCATCAACGGATACAAATCAGATTGTTCTATTATTTATTTCCTCTCAGTGGTAACTGGTTGGAGTGGT
Entry1093	tilling array (Georg et al. 2009) asRNA	slr1963-as	TGGCATTGAGGTTGTCCATGTAGTTGAGGACAGTGGCATTGGTCACCCCTTCAATGGAAACTTTGGTGCGGCTGGCGGTATCT
Entry1090	asRNA	sll1895-as2	TGCACCAACTCATAATCTAGATGGGATTCACCGTTAACCCACACTCC
Entry1091	asRNA	sll1895-as	CTAAATTAGGATTAATTTTTTTGATTAGGGTGGCGTGGCGACGGGAAATTTGGGGAG
Entry1096	intern	sll1894	CGACGAAAATCGAGAAAATGAAGGGGATTTAATCTGTGCGGCCCAATTTGCCACCCCTGCTCTAGTTAACTTTATGGCAGTGGAAGCCCGGGGCTTGATTTGCCT
Entry1097	ncRNA	ncl0860	CCAGAAAAGCTTTAAAATAGTTAACAAAGCTAAATTGTTGCAACAGTCGATCTTCTGCGACCACCGTTGTCAATTTTCCTCCAGCTTCTTAAGTTTTAACTTTTTCCTTTTCTGCACCTTGAACGTTTCT
Entry1094	intern	slr1964	AATTACAAATCAATATCATAAGTTAATGTTACAAACCGCCGAAGCACCTTGGTCCCAAGCTGAAACCCAGTCTGCCCATGCCCTGTTCCGTAAGGCCTACCAAAGAGAATTGGATGGACTGTTGGCAACGGTGCAAGCCCAAGCTTCCC
Entry1095	asRNA	sll1894-as	TGGAAAATTAGGCTATTTTTGCCAAATAGGGCGATCGCCACGGGGCGGTTGTCTTCATGCACCATGAGGGGGGTTCCCTGTAACAGGGCCCGGATTTTTTCC
Entry146	asRNA	slr1800-as2	TCACTTCCTGGGTGAGACTTTCAATAGCCGTCAACAGGGAACGCAGGTTGGGGGTACTAGCTCCGGT
Entry147	asRNA	slr1800-as	CCGTCTGAACAAGTAATTTTTAAACGCACTGTGTTGTTGCCATCCTCATCCAGGGGCACTTCAATCACTTCCTGGGTGAGACTT
Entry144	intern	sll1660	CGGCATTCTTTGGTACTATCAATCCATCTGGAGCATTTACCAAGACCGTAACCCCAATGCTTGGTCCAATGAGTTGATTGATATCATCGACGGCTGGCGCTATGGCAAATTGT
Entry145	asRNA	sll1658-as	GCCATCTCTGGGTTAAAATCCTCTCAGGTCAAGTAATGTTAAGATTGGCCAGAAAAAATGTGGTGCCAATTAGTAACTCGGTTTTGTTTGACCCTAGCTGGCGATC
Entry142	asRNA	sll1664-as	TGGGGATTTGTTGCAAACTGAAGGGAGGATGCCAATGATAGCCCACTGCCCGGGGGCATTTAACGAGTTTTA
Entry143	asRNA	ssl3222-as	CCGGGGGGTCTGCTAGCATAGTGGCCGGTTTCTAACCACATCTCAAAGGCTTAATCATATAGGCGACCGCTCACGATAAATACCTCTTCGGGATAGTCATGACTTTTGCTTCCCAACGGTGTTGTGTC
Entry140	asRNA	sll1667-as	CAAATTCAGGATTTAAACTAATGGCCTGGTTGTAGTCCGTAATGGCCGCCTGGTATTGCCCCAAAACGTGCTTGGCATAGCCCCGGTTGTAATAGGCATCGGCGTCCTGGTCATTGAGTTTGATGGATTCGGTAAAATCGGCGATCGCCCCGGAGAAATTTTGCGC
Entry141	asRNA	sll1665-as	TGGGATCTTCATCTAAAATATTGATGAAAGGATCTCCCCCATGGGTTTCCGGGTTGAGCTCCAGCAGGTCAGGAAAATCACCACTGCCCTCCCCTAATGTCTCCATGCCGACAAAACCGGCGCTGATGGGTTCTTCATTGGAAAACTCCGGTAGGAACTCATCCT
Entry148	asRNA	sll1656-as	GGTTGGGGCCACTTAGACTAAAACCAGCAAACAAAAACGTGACTACGGAAAAGGCTCCCAAAACAATCTGCACCCAAAAGCCGATATTGCCCCAGGTGGTCAAGTCTACGGAGGCCCGCAAGGCGGCCTGGGGAATGGGATT
Entry149	asRNA	sll1654-as	GGTCTAGGGGAAATAAAATGGTTTTGAACATAATGACACCTCCGCTACTC
Entry2091	intern	slr1178	TGCTACGATCAACTACAATGACGAAGTGGTGGTGCTGGCAACCCAGGGGGAATGGTCTAAGTTGAGGCTGT
Entry1488	intern	smr0001	TTTAGGAATTTTTTAGATTATGGAAAGTGTTGCTTACATTCTGGTGCTGACCATGGCCCTTGCGGTCCTTTTCTTTGCGATCGCCTTTCGGGAACCCCCCCGCATCGAAAAATAGTCCAATTAAAGGGTCTTTTTTC
Entry847	asRNA	slr0851-as	GCACCGTTTTTGTCACAATGGTTTCAGTTTGGCCGTTGTTATGC
Entry846	asRNA	slr1747-as	TTACCAACGGTTTTATGGTGGGTGTAGGGAATATGGCTCGAATCCAACACATTTTCCATCAGGGTAAAGGCGTC
Entry845	ncRNA	ncr0520	GAAATACGAGAGTAGAATACTAGTCAGATTCCGGTATTCCTGCTTGCCCGATGGCTCGGGATTCCTGAACTAATAACTCCAATAACGGCGATCGCCA
Entry844	asRNA	slr1744-as	GATAGACCTGCATTACCATGGTAATAAATCTCAAAACCATTCACATCGGGACGGCCCATGCCCATGGAGTTGGCGTGAATACTGACAAATAAATCCGCTCCGGCTCGGTTGGCCATGTCGGTACGGCCCTGG
Entry843	intern	slr1744	CCCCTTTATCAGCTTAATATTAGTCAGGAAACGAACGATTCAGTTTTAATTCTGGTCCGGCCCAACACTGGCCGTCGCTTTGGCC
Entry842	asRNA	slr1744-as2	TCGTTTCCTGACTAATATTAAGCTGATAAAGGGGGCCCCCAGTGGCCAACTCTGGACTTTGGAACTGGGGAGACAG
Entry841	ncRNA	ncr0510	TTAATATTTTTTTTATAATTATTCTATCTAATAGTCCTTCTAGAAAATGTTAAGCTAGATAGACTATAGCCAAACAGTGCGGATCATTATCATTGGTGTGCTGGCCAGGACCCATGGTTCCTGAGGTTTGCCCAGAGGGACTTACCCATCAAAAATCAGCGAATGTTGCCGC
Entry840	intern	sll1623	CGCTTAGACGAGCTAGACTATTGTGATGGAGCCTTTCTGTTGGAGGAAGGCAAAATTGTGGCGCAGGGAGATCCCAAACCCCTCAA
Entry849	intern	slr0852	GGCCCGAGCCTGGGAAAATAATGTTACACTTCGCCCAAATTACCATTGACCAGCAGGGAAATTGTCATCAACTAACGGTTTTGGCCAGTTGCCAGAATCATCAGT
Entry848	intern	slr0851	GGTTCCTTTTCGCTACATTGACTACGGTAGTCTAGCGGTGATTGGTCAGAATAAAGCGGTGGTTGACCTTGGTTTTGCCCAATTTACCGGCTTGGTGGCTTGGATGATCTGG
Entry1627	asRNA	slr0643-as	CATCAACACCAACCACAATATCCAAATCGGGGTGCGGGTGATGGGGGCGGCATTG
Entry939	asRNA	slr1731-as	GCACCGGGGATGTTAGTATGGGCCAACTCATCCACTAACGCCAACTGCGGCGATCGGGCCAGAATGGCTCCGGTATCCATTTCCAGCAACGATCGCCCTTGCCAAATCATGGTTCTGAGGGGGACTTGCTCCAGACCAATGG
Entry938	asRNA	slr1729-as	TTCCCTCTGGGGTAGTGTCAAAAATACTTGCCGCCAAGGCGATCGCCGCCACTTCTTTCAAAGAATGACCATTCACTGGCAGAAAGGTCTCCGCTAAACGGTTCCCCAAAGTGATAGTGCCCGTCTTATCTAACACCAAGGTGTTGATGTCGCCGCAGGCCTCCACGGCCCGCCCGGAAGTGGCCACCACA
Entry933	asRNA	sll1594-as	GCCACTTTCATGGCAAAATTGTCCAGTCGCTGAAAAATATCTTGGCAAGTTACCAACAATTCTTGCCCCGCCTCGGTGAGGTAAAGCCGTTTGCCAATCTGCTCAAACAGAGGAAGT
Entry932	ncRNA	ncl0680	ATGGAACTCAGGCGGAAAATTAGGTAAATTTCACCATACCCGACTAAGGCACTTTCTGTTGCTGGGGTCTGGGTCCGCTAATGTGACAAAAAGTTATTACTGAAGTCATGGGGTTGGCCTTGGTCGGGCAGTTGACAACAATGGCGATCGGAGTAGCCC
Entry931	ncRNA	ncr0580	TACCACCAGTGAGACAATGCTCTATGTTGCCATGGTTCATCTTATGCCTCAAAGGCTTGCTTAAAACTTTTCAAACACTTTCCTAGGCTTGCAAAGACTAGAATTTGCTCCCTGCAATGCAAAGCCGCAGTACGTAATACTGTTCTTTGGATTTTGTAAGAAGGTGCTC
Entry930	asRNA	sll1598-as	ATCAAGACGAGATAGGGTGGCTGCCATGGCAAAAGAGGGGTTCAGATTTTAGGTAGTGGTAAATCGTCAAGATTAAGTCCAGTTGATTACAGAAAAACTCAACGTGTCAAAACACAAAGTTGTTTTCATTGCTGG
Entry937	asRNA	slr1727-as	CCCCAATCAGTAAGAAGATAATGGAATTGACAAAGAAGGCCACAAATTCCCAAAAAATGCTGACAATCAGTCTGGTGCGGGGATTCATGC
Entry936	asRNA	slr1727-as2	CCAGGTTTTCCGCCAGAATATAGGCACCGTAGGCCGACACCAGGGTGAGGGACTGTTCCACAAAAGGTAGGTCAAATCGTTGGGTCAACAGGGACAAACTAAAGCCAATCACCAGGCCACAGCCCACCCCAATGCCGATCACGGTGACAAATCGAGCGA
Entry935	ncRNA	ncr0590	AGATAACCAATGATAGAATAAAGCCAATGATTTTGACAAGCTTAGTCCGGGGAGTTGGCATTGATAAACCGCCACCTGGGGCCGAGGCCCGATTCTCAGTCCCATGACAGAACTGTT
Entry934	ncRNA	ncl0690	CATTGGCTTTATTCTATCATTGGTTATCTAACAACAATCCCAGGTCTATGAAAGTGAGTGTAATAGCCATAGGTCTATTTTAGTTATTGACTTCAGCACATCCTAGACCCAAGCCCAGCCAGGACCGACAACTGAAAATTACCGAAACTTAGTTTAGGTTCCTGTTCAGTGCGGGCTTGAAAAAAATTAATCTGCCCCTTCAAATTGTCCCCCCATCTAAATCA
Entry1995	intern	sll0624	GGGCTGTCAGACTATAATCACCTATAACGCTCGTGATTTTGTCGGCGTAGAGCAGTTTGGGTTAAATGTCCTGGAGCCTTCAGAGTTT
Entry1621	intern	sll0614	AAGATTTGATTGCTAAGCTTCAGCAATGGGATGGGCAATATGGCATTGAAATCGGTGAAGTGAGCTTTGATAGCCTCATAGTCCGCTTTGAGAACTTACCCACGGATTTGAAAGCCCTAGCCGAGGAAATTTACGAGTTCTGCCCCGATGTCATTGACCAGGGATTT
Entry1620	asRNA	sll0616-as	CTTCCAGTTCTGTTAAACTTTGCAGACCGTACTGATCCACTGCAAATTTAACAGCTTTTTTGAGTAAGTCTTCCGTTTCCTGGCTAATGGTAGTGGGGTAAATGTCCGGCGATACTTGCCAGGTTTTCACCTTTTTTTTGCCATTTTGATTGCCAAACCCCTGGGGTTTTTCTCGGCCACTGACCCAACCTGTTACCCCAGCCCCCAGTTCGTCATCTTCCGGGCGGACAATTTT
Entry2059	intern	sll0723	AACTAAATCGGTCTACGATGATGTCAAGCTTTATTGGGATGGTACTGCATTAATTCAGGTTGGGGACGGTCGTCGCAGTGATGGCAATTACATCG
Entry99	asRNA	slr1101-as	CCAGGACGTGGCGGACAATGGAATCGTTACTCATGGATGGCATGGCTCAGGGGATGGTTTTATTTAACTTTGGGAAGATCGCCGGTTAACTTCAGGGTCCGATCGCCTCTCAGTCCGGAGTTGGCACCACAAACACGCAACAGTGGGCGTGGTGAAAGACATAGTTCCCCACACTACCGAGGAG
Entry2053	kaiC1 asRNA	slr0758-as	AGCCAGAATAATCGAATCTTTGAAAAAGCCACCGCCACACATTTCGTCCAAGGTTTGTACTCCCGATGAAATGCGGGCATTGGAAGACCTCTGGGTGAGGCGCATGGCTCCCAGGGGAAAAATGTTAATGCCGTCGTGGGT
Entry98	intern	slr1098	AAATTTCGTGAGAAAATATGGAGCTATGCGTAACCAAGATGATCTGCTACTGGAGGATTCCTGGGTTGATCCCCTGGATCAATTAGATGACGACGTAGCCCCTCCACCTCCGGACCCTGATGAAATGTTGGTGCTTCTGACCAGTAGAGAAGCCCCACAGAGGATGCTGGCGGCCCGGGCTTTTTGTGAAATTGCCGATCGCCGGGCGGTGGAGCCGTTGATCAATTTA
Entry892	asRNA	slr2062-as	GCGATCAATAGGTTAGGATTTAATCTCTAAATCTGCTCACTAAAGTTACGGCATTTTGACATCCTCCAACCCGGCTAAAGCCGGGGGATTCCTACGAAGC
Entry97	ncRNA	ncr0090	GGCGGTTCACGGATAACATTGTGAAGAGTGCTCCACAAAAACATCCTTGACCGGACGGAAAACTTCAAAAAGCATTGAGTTACAACATTATTCAATAGTTCACTGCCAAGCCAATGGTCACCATGGGAAAAGCCTCCCCTGGAAGCTTATAAT
Entry96	intern	sll1040	TGAATGGCGTGACAGAATACAAAGTAGTTTTGATAAAGCTTTATGGGGACACGAACTGGATCGTCAACATCCCTGGGACCGCTATTACATCAGTGGCGCCTTTATGGTGGTGGCCCTGGCGATCGTCACGATTAT
Entry2050	kaiA intern	slr0756	TAGTGTTGATCGACATCCTCGCCCATCTGGGGGAAATGTATCGCCGTTCCATCCCCCGGGAGGACAT
Entry95	intern	sll1040	GCGCAACGTGGTAGAAGATATGCTCAATGGCACGCTAATTCTTTGGACAGACCGCTATGCCATTGGTGACGTGGTGCAAATTGGGGATGTGTTTGGTCTGGTGGAAAATATGAATATTTACATTACTCAGTTGCGGGGCCCCGAAGGCCGTTTGAGCACCATTCCCAACGGTAAAATTTCCGTAGTCCAAAATTTGACCAAGGACTGGTCCAGGGCAGAATTTATTGTGGAAATTGACCAGTCCAGCAATGTGGATAAAGCC
Entry94	asRNA	sll1041-as	GTTCATCGTAAAGCAAAATATTTTTATATTGCTGATGTTGTTCCGGATTGATGACGATCGCCCGGGCCAAACTGACCCGTTTACGCATGCCACCGGACAATTCCGCTGGGAATCGATCGCCAAT
Entry93	asRNA	slr1417-as	CAAAAGTTAGAGGAAAATTAAAAGTAAATTCAACAGCTTTAGTTTCC
Entry1795	asRNA	sll0585-as	TTTTTGGATGGGACTATTTTGTTGCAAATAACTGTGGAGCGGCCAGTCCTG
Entry1794	asRNA	slr0623-as	GTGATGGGCTGATTAGAATACTACCATAACCAATTGTTGACCCCTGTATGGAAAAATATCGT
Entry92	intern	slr1416	GGAAAAAACCCGCTATCATCCCGATATTCTGATTGGAGCTTCCCCTAGGGCCTCCCTCCGTTGGTTGCAAGCCGCAAAGGCCGATGCTTGGCTTAATGGCCAGGAATATTTACTGCCGGA
Entry1796	asRNA	sll0584-as	TAACTTGATAGCGCAAAATAAGTTGGTCCCTGGTTTGCACTTCCAATGGTTTGCGCCACACCTGGCCATCGTACCAACCGGATTCTTC
Entry1791	intern	sll0587	CTCAGAAAAGGTTTACCATAGCCTCAACTTAGTTTGGGGTATTATTCCCTTTTTAATTAACGAAGAATTTGACACCTTTGAGGATTTAATCCAACAGGCGGAGGTACTACTGCGGGAT
Entry1790	asRNA	sll0587-as2	GACATAATTTTGCTATTTTCTAGAAATTATTCCAAGTATACTTCCTGAAAACAGTAGTGTAGAATCCTTGTCCAGCAACTATGGATTTGAGGCATAGGTTTTAAGAAATACGGTGAATCTTGAGGAAATTAGTGCCCCTGGGTATTTTAGTGGGAATTCCCGCCAT
Entry1793	Yfr1 ncRNA	ncr1525	CCGTCCCAACCTGTACAATGAAGAGGGCGGAGACGTAAGTTTCCGTTCACTCCTCACACCACACTCCGCCTGGATGATGTTCGGGCGGTTT
Entry1792	asRNA	sll0587-as	CGTCATGGAAGGTAGGGTTAGGACTAAACCCGGTAGATTGACCCCTTTGC
Entry91	intern	slr1416	CAGGGGGCCATGTGATCATTGAGGGGGTGCCGGGGACAGGCAAAACCCTGTTGGTGAAACTTCTAGCCCAATC
Entry1799	ncRNA	ncl1480	CCGAATTGTCCGGTAAGATGGGTGTGGTTTCCAAGCAAAATAGTCCCTTACCCTTGGGCTAGGGCTAAA
Entry1798	intern	slr0624	GGAAAACCTGTGTTAGTGTTGCGGGAAACAACGGAACGCCCAGAGGCGATCGCCGCTGGAACTGCCAAATTAGTGGGAACGGATCCAGCTGCGGTTACGAAGGCTGCC
Entry90	intern	slr1415	GCTGACTTAAGGGTATGGTTAAAACAATGGCAACAACTACAAGCCCAACTGCCCCCCTCCAGCTCAAATCCATCGGGTAAGGTCCTCAAATCCAGTGCGGCAGAGTAACCGATT
Entry1405	asRNA	sll0297-as	TGCGGATATGCGGAAAAATCAAAATAATCGACACACCAAAGCCGGGCTCTGACCCAGAAAAAGTTCCCTGGCGATCGC
Entry1404	intern	sll0298	CAACATCTTAGTTAAAATAACTGATAATCTTCCCCACTCCTTACCCCCCTCAAGCACCT
Entry1407	asRNA	slr0331-as	GTCCTTGTCGGGGATAATGGGAATGAATAAAGCCGCCACAATCGGCAAAAGGATGATCGTGGTCAGCCAGGGAAAAGTGTTCATACTACCCAGATAGTCTTTACAGACAATAATCTAGCAGGGATTTTTCCGGTCGGGCCCGCAGAAAAGATTAATTTTTCCTAACTTTTTCTAAGTTGCGGGTAGGCCAGTGGC
Entry1406	asRNA	ssl0564-as	TGCCTTGGCCCGGTAATATACAGCAGTTGACATCATTGAGACAAACCTTGCCCCATTGCAGGGCCCAGCGCACCAATTCCACCCGGTTTTCCGTGTTGGTCTTGGTCAAAATATTACT
Entry1401	intern	slr0326	GGTCAATACCTTTACAATGGGTACTGTTCTTGTCCGTCGAAGAG
Entry1400	asRNA	slr0326-as	CGAAGGCAAAGGTATGCTTAATTGAGACCAGATAATGCCAAGGGAACTCTAGACTCGTTTCCCTAACCTTG
Entry1403	asRNA	slr0327-as	GGAGGCATATTGGTAAACTCGGATGGCGAGGGTGTCAAAGTTAAAGGGGCGAATTACCAAGGTAGCGGGCAATTCCTTCATGACATCCACGAATACTAACATCACAGCGGTGAGCAGACCGCCGGTCATGAGGGGAGTGTGTACTTGCCAGAGAATTTGGCT
Entry1402	intern	slr0327	GGCTGATTGGTGGGAAAATATGTGGGGCGTAAAAATTGGTCTTCTGCTGAGTGGTACCATTGCCATCCTGGTCTACGCCTATCTGGTCAGGTTTTTGGCTGTGGC
Entry1959	intern	sll1334	GGTTTGATGGTGGAAGATGAAATAAATATTGTATCTGCAGTAGGTATCTATAGATTGGGTGTGGGTAACCCTAATTTGGTTTCCCGGCAGATCAGTCGCAACGATGCTTACTGTACCCT
Entry1958	intern	sll1334	ATCGCCGGGGGGGAGAATAGTGCTTTTTCTGCCAACGGTAACAAC
Entry1409	asRNA	slr0331-as2	TTTTACGGTGAGTTATCTTAATAAAATCTTAACTAACTTCAATCGAATACAAACTCAACTAGAAGAGGGTAGATAAATACCAACAATTAAGTGAGTTAACTGTGTTTAACTACCCTTTTTCTTGGTCGACTTAAAAACCAATGGTGGGGGGCCGTAAAGCAGTGACTTCCAAGGGTGAAAGGTTAGCCTGTTGGACCAAACTCGGCACAGATCGCCGGGCGGTTTGCACC
Entry1408	intern	slr0331	CCGACAAGGACGGTAAAACTGTTAGATGGTATTCCCTGGCGGTGGGGCTAGTAGACTTTGCCCT
Entry1715	intern	sll0541	GGTGAAGGTTGGCACAATAATCACCACGCCTATCAGTACTCTGCTCGCCATGGTTTGCAATGGTGGGAAGTGGATTTAACTTGGATGACCATTAAATTCCTATCTTTGCTGGGGTTAGCCAAGGATATTAAACTTCCTCCGGAAACTGCGATGGCCAACAAAGCCTAGGAAATGATTTGAACATGATTCAGACATTTTCTGATCATCACTAAGGTTTCCCCATAAGCAACCGTTTCCCTGTTGACTTCATTAAGTTCAGCGGGG
Entry201	asRNA	slr0980-as	TCCATAGTAGTAGTAGTATTTAGTCACTCTTTTTATTGGATGGGGTCAGCCAG
Entry200	intern	slr0977	CGGCGATCGGTATAGCTTGGGCCTTAATCCGGCCATTTTTGACCAT
Entry203	intern	slr0981	AAGACAAAATGCTAGAGTACCTAACATCTGGTTTGCAACTAGGCTGGCTAATCAATCCACAACAAAAACAGGTGGAGATCTACCGCCAAAATCAACCCACAGAAATAACTAATCTCCCCACAAAATTGTCTGGGGAGAATGT
Entry202	asRNA	slr0981-as2	GCCACCTTGGGGTAGGCTAAAGATTGTTGAGGAACTAAAGACAATTCCGAGTTGACTCTGATAATTCCAGAGAGAAACTTTGAAAATAAGGCTCGCTT
Entry205	asRNA	slr1610-as	TTAAACCCAACGTAAAATCATTAATATCCGGTACATGGGCAAAGACATTATTACCAATAATCAAATCAGCCTGTTGGCCCTTTGCTGAGAGCGATCGCCCTAAATTTTCTCCAAAAAACTCTTTTAAAACAGCAATCCCTAGTTTTTCCGCC
Entry204	asRNA	slr0981-as	CCACAAAAAAAACTAGTCTAGAGAAATGCTAAATCCGGGTAAAACATTCTCCCCAGACAATTTTGTGGGGAGATTAGTTAT
Entry207	asRNA	slr1612-as	GGAATTTAGACATAAACTAATTAATCTATAGAAATACCAAGGGATCTAACTTTATCTTGTAATTTTTGTAGTTCAGCCTTAGCCTGTTCAGCATCCTGTTGAGCTTGAATTGCCTTGAGTCTTTCCTGTTCAGCATCCTGTTGAGCTT
Entry206	asRNA	slr1611-as	TTTAAGTTGTGTTAGGGTCAAATCTAACCAGGCAGGATAATCTTGTTCGTAAAGTGAGGTGAGGGCTGTTGCTTCAACCATAGGAGTT
Entry209	intern	slr1613	ACGCTTAAAGAGGGACAATATTTGAAGGTTGATAACAGTCAATTATTGCCAGAATTAAATCTAGAAATATTCGTAAAATATGTTAGTCACCCGGATCAATATGATGCGGTAACTGAATTTATTGATGAGTTAACCTGTCTATAATCGTTTTTATTGCTAAATCCCG
Entry208	intern	slr1613	GCCAGATGAGTCCTATAATATTCACATAGTAAAGGACATTCCCGATTTAGTTATTGAGGTAATTGTCACTAGCGGGAGTATTAATATTTTGGAAATATACCGCCGCATTGGTGTTCCCGAAGTTTGGTTTTATCAGGATTCTGCATTGACCGTTTACACGCTTAAAGAGGGACAATATTTGAAGGT
Entry1319	intern	ssr0663	CCATTTGAGTAAGCTATGCTACAAGATATTGTTGCTGTTAACCCTCTCAAAAACTACAAGCTTTATTTACGCTTTGAAGATAATCAAGATGGAATAGTTGATATTCAAAAACAAATTGAATTTACAGGTGTATTTGAGCCACTTAAAGACCTTGAATATTTTGCTCAAGTC
Entry1318	asRNA	sll0354-as	TTAGGGTCAATGGTAACATAGAACTATTACGCAACTGGCGCCTTTCATTACTTTCTTGAAACTCTCGAATAATTTATAGCAAAAAGGGGCAGACCTATGCCCCGATGTATTATA
Entry68	intern	sll0228	ATTTTCTACCGCTAAACTAGCCTATAAGTTGATGGGTTACTGGGGAGAGTCCCAACGGAAAAAACTCTAGCTATTCTCTGTTGTCAAAAATCTCCCTGAAG
Entry69	intern	sll0228	TCTACCGCTAAACTAGCCTATAAGTTGATGGGTTACTGGGGAGAGTCCCAACGGAAAAAACTCTAGCTATTCTCTGTTGTCAAAAATCTCCCTGAAG
Entry66	asRNA	slr0244-as	CAGAATCTGCGTATAAAATTTTGCTAAGCATGATAATTGAGTTCCTTGAATCGGTTCAGGGAGAGTCTCACCGTGCCATGGAGATTGATAACGG
Entry67	intern	sml0003	GCTTTATAGCAAGTATTTTATTTGTGTTGGTGCCAACGGTTTTCCTGTTGATCCTGTTTATTCAAACCGGGAAACAAAGCGAAAGCTAAGCCTTGGTTAACCATTGTCAAACAGAACAGAGTCAGGGGCGGAGTTGATCCAGCCCCTTTTTTT
Entry64	ncRNA	ncl0040	ACATATTTAATGCTAAGATTGCTAGAGATTTCCAAAAAAGCGAGTGTAACAATGTT
Entry65	ncRNA	ncr0070	AATACCAAATTTTAAAATGATAGATACGATTCCTAATCCCCCCGCCTATCGGCTTCCCCCCTTCTCAACCGGAGCTTTAGTGAGGAGGGCTAGGGGGGATATCT
Entry62	infB asRNA	slr0744-as2	TGGGGACGCCAACAGGACTCGGATCTGTACTTCCCCTTGGGGTAATTGTTCCAAGGAGCCTAAAATAGCCCCCAAGGAACCCTGTACGTCTGCCTTGAGGATGATGTTGAGTTCCTTGAGTTCCCCTTCCTGGGCCTGGGCCGAAATACTGCTGAGGGTAACCTTGCGGGAAGACATGGCCTGTTGCAGACGGGTTT
Entry63	asRNA	slr0237-as	GTGGCAATTTCACTACCATGGAGGGGCACTCCTTTGGTATCTCGCACCAGTACGGAAGCCAAATC
Entry60	intern	slr0743a	CCATCTCGAACTGTACAATTAGATCACGGTGCGGGGCGATCGGCTTATTTATGTCCGACCCATGACTGTCTGCGTAAAGCTCGCCACAAAAATCTGTTGGGGCGGGCCCTCCGAGCCCCAGTTCCCAGCCATCTCTTTGAGCAACTAGAAGCCCGTCTTCTCACCACTCCCTGAGGCGCTGCCATAAACCCTTTCCCTATCCATCACCATGGATGCCCTCTGCCGAAACTTACCCAGCGGCAGTTATCGTTA
Entry61	asRNA	slr0744-as	GACTAACCAGGGTAGGCTTGGGTCCATTATCCCCATCTATATCCAGGTCATCGTCATCGTCGTCCATTTTGGGCCGGCGTTTGCCCTTGT
Entry449	ncRNA	ncl0260	GTTAAATAGCCTGTAGAATAGGCCGAGTAAAGCTCCCCAAGCCATCCAAGGTGGGCAAAAGCTCAAGTAAAAAACCTCCGTATTGGGTGGCTATGCCTTGAAGAGCTGTCAAGGGTTTTCAACTGGGTCATCAAACCGTTACGTAAAACCGGGGGAAATGTAGTGGTCTCTCCCCCTCCGGTTGTCCAAGCAAAAACTACTATTATGA
Entry448	asRNA	ssr2333-as	GTGGTTTCCTAGTAAAATTTTCTCCACAAAAGCCAACTGACCCACCGATAAATCCAATAACGTCATGGTT
Entry443	ncRNA	ncl0250	ATAGATTTCCCATAGATTGAAGAGCAAAAACGATTAGTCATGGCTGATCGTTGAAGAAATGGGATAAGGG
Entry442	asRNA	sll1293-as	ATTAAGACTCTGTTAAGGTGAAAAAGTAAGGATTAAGACCAAGATTAAGTTGAGCAAAAACTTTGGGGAGGCCCGATAACT
Entry441	asRNA	sll1294-as	CTAACCATGGCGATTAAAAGTAATTAAAAAACAATTGGGCAATGGGTC
Entry440	intern	sll1296	ATAAATTAAGTAATACAGTTAGTGAATTGCTAATTAACCAGGAAAGGTTGTTGGAATATGACAAACAGCTACGGCAAGCTAGTCGGAACCTAAAAAGGCGGGGGCAACAGTTAATCCCCATGCGGGAGCAAGTGGAATCCCTCTACGATG
Entry447	asRNA	sll1289-as2	GCGTCATCGGGGTATTTTTCTATATCGTTAGCGCTGATGGCCACCATGGCTAAACCAGAGTTTTGGTAATCCTTCCCCAACTGACTTAACTGGGCCTGGATGTGTTTGACAAAGGGACAATGACAACAGATGAACATTACCAATAGCCCTTTTTCTCCCATGGCTTCCCCTAGGGTGAGGGGCTGTTCCGCAGTCACGTCCCAAAGGGAAAAGTCCGGTGCTTGGGTACCAAGGGCAAGCATGGTGGAGGGAGT
Entry446	asRNA	sll1289-as	CTGGGTTTCGTCGTACAGTACCGGGAAGCAATAGTCCCAATCCTGGGCCATTTTTTTCAGGCCTGGGGGAGCGTCATCGGGGTATTTTTCTATATCGTTAGCGCTGATGGCCACCATGGCTAAACCAGAGTTTTGGTAATCCTTCCCCAACTGACTTAACTGGGCCTGGATGTGTTTGACAAAGGGACAATGACAACAGATGAACATTACCAATAGCCCTTTTTCTCCCATGGCTTCCCCTAGGGTGAGGGGCTGTTCCGCAGTCACGTCCCAAAGGGAAAAGTCCGGTGCTTGGGTACCAAGGGCAAGCATGGTGGAGGGAGT
Entry445	intern	sll1290	CCAAAACCTCCTGATAGAATTAGGCATCTGGCAACGCCATGAAAATCTCTTTTTGCGTCGTAGTGCTTACCCCAACCAATTCCCCGCCAAGGTATCCGATGTGGCCCATGCTTACCTAACCAATCCTCCCCCCGACCCCGACCAAGAACGCTTCG
Entry444	intern	sll1290	AGTGAGGGATTTTACCATTGCCCCTAGTTGGGTTAAGCCTACCTATCGCCTCACCTACGAAGATGTGGATGAGATGTTGGT
Entry1171	ncRNA	ncr0860	AGGAAAATGGGCTTACCATCAGGGAGAGAGGCCACACAAGACTGCTGAGTCTGTTAAATTGCAGTGGC
Entry1170	ncRNA	ncl0930	GGTAACAACGGGGGACGATGTTCTGAAAGGGAATAGGAAATAGCAAACTTTTTGCCACTGCAATTTAACAGACTCAGCAGTCTTGTGTGGCCTCTCTCCCTGATGGTAAGC
Entry1173	pRNA	ncl0940	ACAGAGACACCCTTATTTTTCAAGCATAGATCAAAAAACGTTGTTGGCAGTCACC
Entry1172	ssaA ncRNA	ncr0870	CGAAGGATGGGGTTATAATGGCAGGGAAGTAACTACCGCGTTGGTGACTGCCAACAACGTTTTTTGATCTATGCTTGAAAAATAAGGGTGTCTCTGTGCATTCTGCGTGGTAGTAGACCGGGCTCGTACCCGGAAACGAAAACGAGAATTGATGACTCCCCCCTGGTTACACCAGGTCATAAACTGAGGTAAAACGGCGTGGTGGTGCTTCTCC
Entry1175	intern	sll1442	GACTTTTTCGAGCTAAATTGGGTATAACAATAGATAACCAAGACTTTCTTATTACTAGGCTCAGAAAAGTAGCCGCTCATTATCAAAATTTTGAATT
Entry1174	intern	sll1442	AGCTAAATTGGGTATAACAATAGATAACCAAGACTTTCTTATTACTAGGCTCAGAAAAGTAGCCGCTCATTATCAAAATTTTGAATTGACAGATTCTGACCAGTACGGAGAACGTTATGTGGCTGTTTTTCCCAT
Entry1177	intern	sll1441	ATTTTAGGGGAATATTATCGATATTCTGACGAGCCAATTTGGCAAGCTTTTTTTAAGTCCTACTGGGCTTGCCATTTTG
Entry1176	intern	sll1441	CCCATTTTAGGGGAATATTATCGATATTCTGACGAGCCAATTTGGCAAGCTTTTTTTAAGTCCTACTGGGCTTGCCATTTTGTTCCTAATCAAGGTTCAGGGGTCTATTACCAATCCCCATCCAATGGTGGATATCAAAAGAAACCTTAATTGATCCTAATTGAATCAAACCAACATCGGGAGGGAAGGCAATATTAGATGGTATTACTCCCTTCCGATCGCCT
Entry1179	asRNA	sll1432-as	GCCGCCACTGGCATACCCTGGGTGAATAGCCAATTTTCAATCTCCTGCATTTGGGCCGCACTGACCACTGCCCGGAACCATGGAGACGTCACTGCCATAATCTTTTTCCTTCAACTCTTAGGCCAATGCTGGATCAACCAACGGCGAATAGTGTTGGAGTTGCCA
Entry1178	asRNA	sll1434-as	TGGATACCGTAGTTATTATGGCCCCAGTAGATATAGTTGAGGTACATGT
Entry335	intern	slr1756	GCCCATCTTCAACGATAATGGTTCCGGTATGCACGTGCACCAATCCCTCTGGAAAGATGGCCAGCCCCTCTTTGCTGGGGACAAATACGCCGGCTTTAGCCAGATGGGTCTGT
Entry334	intern	slr1753	GTGGGCTCCTATGCTAAGGTCAGTCATTGGCAGATGGCATCCACTGAGCAACTGATTATTCCTCCTAATAATGATCCGCGGCCGGACGATCAATTGGTAATTGTGGTA
Entry337	intern	slr1759	TCTCTTGGCAGAGGATAATCTGGTTAATCAAAAGGTAGCCCACCAGATGCTAAATAATTTGGGTTACCCGGTGGCGATCGCC
Entry336	intern	slr1759	TGCAAAAAAGTAGTAAACATAGTGAACAACTGAGTGAATCAATCAAACAACAGCAAAAGGTCGAAGAGTTTTTAAAATCCACTCTCCAGGAATTAGCCGT
Entry331	ncRNA	ncl0180	TATCAAAGTTGCGATATAGTAAGTCATTGGAGATAGTAGGCCGTGAAAGATAAAGTTTTATGAATCAGGAAAAAGTATTTGGCTTTAATTTTTGCCCAAAAATTATACTC
Entry330	intern	sll1003	CAAAGTTAATGACAAAATGGGAAAAATATTCGGCTACAGTCGTCAAGAGTTAGAAAAGATGACAGTTAACGACTTAGCAGTACCAGAGGATAAGCAAGTTAGCCCCACATTT
Entry333	asRNA	slr1753-as	GCAAAAGAGGCGTAAACTGGGGTTCAACACGGCTATCAGGGGTGAAATTAACAATATTTCCACCACAAAGCCCAGGGAAGGGACTTTTTGGCCAGTCCATTATAGCGGTCCCCCAGGTGGAAT
Entry332	asRNA	ssl1920-as	GATGTCGCTGCTGTAAAATTCTCTCGGTATCATTATGGTGAAAATTCTATATTCTTCACCATTTTTC
Entry339	asRNA	slr1763-as	GGGTGACAAAACCGACAATGGAACCACCGTGGATAGGAGCTAAGTAGGCATCAAACATGGACAGTCCAT
Entry338	asRNA	slr1763-as2	TAAATGCTCGTGGTAAATTTGGTCGAAAGCCAGGTTTTCCACAATGCGTTTCATGTAAAGAAACTGCACCACAAATACCCCATCTTCTGCCAACGCTTCCCGAATACCTTCCGTTACGGAATGGAGTTCTTC
Entry1579	asRNA	slr0056-as3	GCCCAAACCAGCCAAGCTATAAATTAGGGTCAAGACCATAATGGTGGGATTGAGGGTGCCAAACAGAGCATGGCCCGCCCACCACGGTAGGGC
Entry1578	asRNA	slr0056-as2	AGGTGAGCACCATCATAATGGGAAAATCGTGCTGGGCCCACACGTCCAAGCCGTAGGCAACGCCAATACCAGCCACCAACAGAATTAAAATTTGGGTCACCACCTGGGGCACGGAAATGGCCCCGGAAGGAAT
Entry308	asRNA	slr1608-as2	TTCCTTTTTGAATTAAATTCAGTTCATCACCGCCCCTAGAGCCGTGCTCCGTAGCCCATACCTTTTGGGTAACGGGATCATAGGCCAAGCCCTGGATATTGCGATGGCCGTAGCTCCAAACTTCCGGGGCCGC
Entry1574	intern	sll0066	AGGGAAATTCGGTATTTTGGCCACCATTGCCACTGCCCTGTTGGGAATTTTGGTGGGGATTGTCCTTTGGATTGGTATTCCCCCCCTTAAT
Entry1577	intern	slr0054	TACCACCACTGCTATCCTTGATGGTCTAATCCCCGTCCACATTTGACCGTAAAGGAGCATTCCAGTTGATTCTGGTCATAGATAACTACGACAGTTTTACCTACAACCTCGTTCAGTATTTAGGCGAATTGGGGCAGAAATACGCC
Entry1576	asRNA	ssr0109-as	AAAAACAATCGTTTAAGATCCGACGGACTACTCTTCAGCTTCCC
Entry1571	asRNA	slr0440-as	ATAAAACAATGCGATAATTTTCTTCAAAGGCCGGATAGATAGAGCGCCAAGCGTTTTGTTCACTCCCAAACCCATGGGCAAAAACTAAGGTTTCTTGGGAATTAACATTACCTAAAACTTGG
Entry1570	asRNA	sll0401-as	TTATCAGTCATCATATAATTCACCTATAACGGACAATGCCACTACTGTTGTTGCTTAGAGATTTGGATTAACAAAAAATTGCGCCGGCCCGGGCCAGCCTGTCCCCATATCCATATTAGGGAATCTGAAGGAATTCTGGAAATTTACCTTCACCCCTGGATTGAGCCCAGTACTGGTCCGACG
Entry1573	asRNA	sll0067-as	TATAAAAATAAACTATGATGGGGCCATGGGGTTAGGGTTTCCCAGGTTGATCTGGTCACTGGTCAGCGGGCACCGATGG
Entry1572	intern	sll0068	CGACAAATGACCTATGCTGACTTTTATCAAGCATGGCATCAAACTCCCCTGGCGGTGTCCGGCACCAGTATTCCTGGGAAAAGTTCTAAACAAAGATCCTTTTTCCGATACTCCCTGGCCCAAACTTTACAGGGGGAAAGTGATCCCCTCAATGGTTGTCGGATAATTTGGATTGATACTAGTCAATTTTTGAACTTGGATAATCCCAGTGTGGATATCTACGACCAAATGCTTGACCAAGATTGTCCTGAATTTGACGGAGCTAT
Entry1779	asRNA	slr0615-as2	GCCAGCAAAATGAGCAAACTGAGGTAAGCCAGACCCTCAATGAGGGGAAAAAGAAAATTTCTAATGCGGGCCAGCTTCAGGTT
Entry1778	ncRNA	ncl1470	TGGGACGGGGTGATAGTCTTGGTTAAGTAATTTGAAGCTGATGCCGCCTTGGGCCATGCCTTGGTTCGGCAATTTCTTTGGCT
Entry1625	intern	smr0015	TATTGGGTTTGGTAGGATTGACCCTAGCGTTATATTTGTTGAGGGGCTGGGGGATTATTACCTTTTTACCTGGGGGAATCTTCCTTGGCATGGCCGCCCTCACGGTCTTGGT
Entry1773	asRNA	slr0520-as	TCAATGATGGCGGTCATAATAGGAGAAAATCTGGCGATCGCCCCACAGCGG
Entry1772	asRNA	slr0517-as	GAAAAAAAGGGCTATCATGGTCGTTATGATTAGAATTTCCTTGGGTCGTTTCCGGCACAACCCACCACAATGGCGATCGCCAAGAAAAATAGCTTTCCACTGTTTGTTCTAAATGGGGAAAGTCGCACAGTTCCGGGAAAAGGGAATGGTAGGTACGCTCCAGAAAATCCACCAGTAACCGCCGATCTCTGGTAGTCCCTTTATAAAGGCAATAGCCGGGGGGACTCAACGGT
Entry1624	ncRNA	ncr1360	GCCCCGCCATGGGATTATGACCAGTATCAAAGTGAATCGGCGATAATTGT
Entry1770	asRNA	sll0477-as	AAAGTTTCTGGACTAGGATGGCGTAGTTTAAGGGGAGCCAGCAGAAAACGACCAATGGCTAAATGTCGAGCATGTTCAGCAATTTCCCGAGCC
Entry1777	asRNA	slr0522-as	GGCCATTAACAACTACACTACGATAATGCATTAAGCCATTGTCATCAATATTTCGGCCTAAGGATTCTCGGTAAAAGCTATTAACAGATTGGTAAAATTCTTCACTATTAACTAGGTTTTCTCTGACTTGTGCCAAAGACCAACCTCGGTTATTAATAGTCTGGGT
Entry1776	intern	slr0521	GATCAAATTTTGCTATTTTTCCTGTAGACAAAGCAATTTGGCGATCGGCCTAGTTGTTTATTCTAGTCCCATCAAGGAGCAGTGGAATAGCAAG
Entry1775	asRNA	slr0521-as	TCCTTGATGGGACTAGAATAAACAACTAGGCCGATCGCCAAATTGCTTTGTCTACAGG
Entry1774	asRNA	slr0521-as2	GCCTTCATGGACTAACCTAACTGATAAACATGGCCAGGCCATCAGTGGCCTTGAGTAGGCGATCGGC
Entry159	intern	sll1191	TAGCTTTGGGGTTAATATCCCTGGCATTATTGACTATCCAAAATGTCACCCCTGTGGCCCTGAGTTTTTTGACATTGCAGTCTATTGAGATGCCGGTGGGTCTGCTGTT
Entry158	asRNA	sll1191-as	CGGTATGGCTCCTAAAATAATTGCCAATGGCGACCTGAGAGAAGCTGGCATGGCCCCCAACCATTGCAATAAAGGATTCATACAAGATCGTCAAAATCGAATTCCCGGTCTAATTGTTGTTGGGAAGGGACTCCCCGCCGACGATTACCACCGGGTAACGGGGCCAACAAA
Entry1626	asRNA	slr0642-as	TGGCGTGGGTAATTAAAATCAGGGTAGTTAACCCCAGCAGGCTGGAAATCACTGTACTCCAGCCCATG
Entry151	asRNA	slr1290-as	TCCTGCAACATGGGATTATGGGCATAGAGCCGAAATTTGCCACCCCGGTCATAGGCTTCGGTACTGGGGGATAAAACCTCCACAACCAGGCAGGGATAGGTAATAAATTGTGTTGACTTCCGATCCCTTGGATCACAGGTGACGCTGACATCGGGACAGGTGTAGTTTTGGGT
Entry150	intern	sll1653	GCCCTAAACAAGTACAATTTGCCCTAGAAGTCGGGTTTGCCAAAGCTGTCCACTATCCCATCGCCGCTGGTTTAATGGGGGTTTTAGTGGC
Entry153	intern	slr1295	GCGGGCCCGGGTGATTATGTATAACAAGGGGAAAGTTAAACCGGAGGAGTTGTCCACCTACGAAG
Entry152	ncRNA	ncr0130	ACGAGCAAAATAATAAGATTTATTTATGTCGTTTGGTTGAAGACCTAATTAAATAATCAGAAAATTACTCATTATATCTCCACTGCTG
Entry155	ncRNA	ncr0140	ACCAGCGCTAATTACAATAGATTGTATATTCTTGGGGCACGGCTGAC
Entry154	intern	sll1194	CCAAGCATTGAGCTAACTTCTGGCGATGACCGTATTAATCCAGGAGTTTACTAAAACTCCCACTGATTGCGGTCTAGCC
Entry157	asRNA	sll1193-as	GGACGCCGGGGGGTATAATTTAGGGACATTTGTGCTTCCCTAGGGGTACGATTACCCTTCTTGATGTTGCAACGCACACAGGCAGTGACCAGATTTTCCCAACTGTCTCCCCCACCCCGGGAACGGGGAATAACGTGGTCTAGGGTGAGTTGT
Entry156	asRNA	sll1193-as2	GCGAGTATGTTTAATAATTTCAAACAGCAAACTGCTGTAGGGACGCCGGGGGGTATAATTTAGGGACATTTGTGCTTCCCTAGGGGTACGATTACCCTTCTTGATGTTGCAACGCACACAGGCAGTGACCAGATTTTCCCAACTGTCTCCCCCACCCCGGGAACGGGGAATAACGTGGTCTAGGGTGAGTTGTTCACCTTTGTAATT
Entry1589	intern	slr0469	GCTTGTAATTGAGTATTATTCTAGGAAAGCGTAGATCTGTCTGGGGAAATGGGGGAGGTTTCACTTTCCCTTTCCCTAACCACGGAAGGGTGGCATTTTTT
Entry1623	ncRNA	ncl1320	TTCTCATTAGTTAAGAATATGTTTGAAAAGTAGGGTGAAGAATGGAAAATGGTGAAAATTCTATATTCTTCACCATTTTTCCC
Entry1622	intern	slr0633	GCCAACATTGGCATCATTATTGAGAATGCCAAGGTTCCCGTGGTGGTGGATGCGGGCATTGGCACCC
Entry1214	ncRNA	ncr0940	CCCAGGAAATTTTAAGATTATTCATAACTGTCGATTGTGCTTCTATTATCTATCCATATGATCCAGAAAGGGGAATTGGGTCAAGCTCTTTTCCCTAGAAC
Entry1713	intern	sll0542	CAACCCAAGGAGGGACAATATCTCTACTTTGCTGGGGACGGGGCCCGCCGGGATAAAGACGGTTATTTTTGGGTCATGGGCCGGGTGGATGATGTG
Entry1215	intern	ssr2831	TGGTGACAAAGTTAGAATCAAACGCACTGAGTCCTACTGGTACGGTGATGTTGGCACGGTTGCT
Entry643	asRNA	sll1721-as	TGCGGGAATAGGTCAAAATAGTGACATCCTTACCGGGGCGCACCACTTCGGCTTTATCCAGAGGCACAATATATTCGTAGTCGGGTAAGTTTTCTTTCAAGTTGTACAAAAGTACGTGCTCAAAAAATAACACTGGGTTATTATCCCGAATGGCTGCTTTGAGCAATCCCTTGGCGTTATAGGGGGTGGAGCAAGCC
Entry642	ncRNA	ncl0440	TGGAATCTGAGGATAAAGTAGAGTCCTATTTGAACATATTTTTGTCAGCAAATTAGCAGAAGGATCTATGGTGGTGGTGCCGCGATTACATTACCGCCAAGATTATCTGCT
Entry1746	intern	slr0847	GCTTTTTAAGTAGTAGTATTGTCAAAGAAATTGCCAAGTTCGGTGGTAGTGTGGATCATCTTGTTCCCCCCTCAATCTTGGCCGAT
Entry1747	intern	slr0847	TTTTAAGTAGTAGTATTGTCAAAGAAATTGCCAAGTTCGGTGGTAGTGTGGATCATCTTGTT
Entry1744	ncRNA	ncl1460	GCCTCAATTTTGTTAAGATATAGAGACAATTTAGCTGAGTAAATTTTTTACATTTACTTTATTCAATAGGTTAAATTTTATCTTCCTTTCCCATAAGTCTAATTGCTTAGAGGATAGGGTAAACATAGACGGTCAGAGTCATCAAAATTTTAAGGTTTGCCCTTGCAGCCATGGTTGCCAAAGGGATAAGCCAGGATTTTGATC
Entry1745	ncRNA	ncr1480	TCTATGTTTACCCTATCCTCTAAGCAATTAGACTTATGGGAAAGGAAGATAAAATTTAACCTATTGAATAAAGTAAATGTAAAAAATTTACTCAGCTAAATTGTCTCTATATCTTAACAAAATTGAGGCCAGAACTAGGGTCATGGTATTTCCCCTCGGTTGGGAAAGTTGCACCTTGGTCGGCTAGCCCCCACAATAAAGCCAATTTGCGGGGCTTC
Entry649	asRNA	sll1716-as	GATGTCCGTGCTGTAAAATTCCCGGATTATCATTAATTATGGTGAAAATTTTATTCTTTTCACCATTTTCCATTCTTCACCCTACTTTTCAAACACGCTCTAAGAGCTTAGCAGTAGGAAAGATTTTTGAGTCACCATAAGGG
Entry648	intern	sll1717	GAACGTTAGCAATATAATTGCTTATCTGGAAGCCGCACTTGCGAAAATTCAACCTTGTGAATATCGAACAGTTATCTGCTTTGATCGGGTCGATGAGG
Entry1748	intern	slr0072	CTGGCGGGGGTTTTATTGTCGGACCATAGCCGTAATTGCCCCCAAGCTCGGGTGATCGACATTGGCACTGGGGGAG
Entry1749	intern	slr0073	CTCGCTGGCGGTATATGCTAGGGGAGTGGCCATCCAAATTTGAGGGTACGACCTTGGATCAGCAAAAAATCCTCGGCTATTTTATCGAAGAAGCTCAGGAGCATTTGGAAACCCTGGAACGGGGCATCCTTGACTT
Entry564	asRNA	sll1800-as	AGTTTTTTACAATACAATCAACCATAATTTTGTTCCTTCAGCAGTGACGGATAAAAAAGGCAACTTAGCCCCGACCAACGGTTTTCGCAGGGGTGATGTTCAACAAAGTGCCGGGTTTACCAGGTAAAGCCCCTTTGATGATCAGCAAGTTCCGCTCCGCATCCACCCGCACCACT
Entry565	ncRNA	ncl0380	TCCCTTTAGGGCTATGATGATTAATCGCGGTCAAAACTGGATATTAGATAGAAATAATATCAAAACGTTCCACTGCTATTTTTTACGACCCCCTGCGGATACTGAATGCTTAGGCTTTTAAGTCTGATCAGGAATTGCGGTCATCCCCCTTTTGTGCCTATGTAGGACTAACTCTCCCTACCGCTAGGG
Entry1038	SyR1 ncRNA	ncr0690	TAACATTATGTTTACTATAAAAAACATAAGGCTATGGAAACCCGACAGAATTCCTTTGCATGAACTATTAAGGGCACGGGTTCTAGGGGTTTCGGTACCTTCCATTGACATTGAGTTCTCCTAGATATGCCCTCGGTGATGCCGGGGTATTTTTTT
Entry1039	intern	sll1226	TTACAAGATAGATGAAGATGGTCTAATTAAGAAAGTGAATTTGATCATTGCCACGGGCAAC
Entry1036	intern	slr1329	ATTGCCCCGTATTTATAATGCCCTTAAAGTCCAAGGCAGAAACTCTGCTGGTAACGAAGTAGCTGTTACCTGTGAAGTGCAGC
Entry1037	asRNA	slr1332-as	CAGGGAACGAGGATAATTTCCCTGTAATGCCAAGGGGAACGATGGCAAGTTTATAAAAGGTTGCTTGGGCTTGATGGCCGTTTTTCCCTGTAACAACTTTGTCCAAGTTT
Entry948	IsrR asRNA	sll0247-as2	CTACTGATGCTGGCAAAATGGGTTTGATAACCATAAATAACCAAAGGATCTAATGTTGGCTGACTGACTAGGCGCACCGTTTGGGTGGTGGCGTCGTACAATCCCCCCCAATACATGGCTTTGCCTGCCAACAGTAGAGCTCCGGCCCCCAGGAACAGGAGATGATGACCCAAAATTATCCCTAGTTGCTGGGGGTTTTC
Entry949	asRNA	sll0247-as	GTGGTGGCGTCGTACAATCCCCCCCAATACATGGCTTTGCCTGCCAACAGTAGAGCTCCGGCCCCCAGGAACAGGAGATGATGACCCAAAATTATCCCTAGTTGCTGGGGGTTTTC
Entry946	asRNA	slr0261-as	CCGATCCCATGATAATATCGATACTACCGAGGATCGCCATGATGTCTGCCACCTTCACCCCCTTGAGGATGTGGGGCAGAATTTGCAGGTTGTTGAAGTCCGCAGAACGGATTTTCCAACGCCAGGGGAACACATCGTCATTGCCTTGAATGAAAATACCCAATTCTCCCTTACCGCTTTCCAAGCGCACGTAATGTTCGCCGGCAGGAATCTTAAAGGTGGGAGCAACTTTTTT
Entry947	asRNA	slr0261-as2	CCACCGATCCCATGATAATATCGATACTACCGAGGATCGCCATGATGTCTGCCACCTTCACCCCCTTGAGGATGTGGGGCAGAATTTGCAGGTTGTTG
Entry944	ncRNA	ncl0700	GTGGTTTTAATGAGAAAATCTCTTTAGCAAATCATATGGCATGGCCATTGGGGAGGCAAGGCGGCATTACTGCTCTTTGGTGATCCCCGCCGGCCTTTTGGGGGAAACCGGCCTA
Entry945	asRNA	slr0261-as3	GCAACTTTTTTGGCAATATACTGGTATTGGAAATCATTCCATTCGGATTTTTTGCCTTCTTGGAGTCGTTTAGCTTCCAGATTTTCGTAGGGGCCACCAGGCATGGCTTTGAGGGCCTGACGAATGATCTTAACCGACTCCCGCATTT
Entry942	asRNA	sll1586-as	TTATAGCTAATCTTTAAACTTTGGAGTTGTACCCAGTTGGGGTCGGTGGCTGTAGCCGGAATGCTAGTGGCACCAAATTCTAGATGGGTGAGGGAAACACTGGTTAATGGCCCCAACTCCA
Entry943	intern	sll0254	CATCAGCAGTGGGCTATTATCAGCCAACGCCATTTGTCATCAAGAGGG
Entry940	intern	sll1586	TTTTCCGTAGCGTTAAAGTTAAAAAATGACAGTTTGAAGTTGATCAACCTACTCAGCCGTGGACAATTAAGTTGGCTAGGCGGTCAGGGAGAAGTGGATTTAGCTTTGTTGGGTTGCCTTGATCCCTATAAACAAACCCTGTACCAACTCCAGGGGCTGGGGGAAATTACCAT
Entry941	asRNA	sll1586-as2	GGCCGGGAGACGTAAAATTTTGGCTAAGGGACCAAGGGGTAGTTGATGGAGTTGAATTTCTCCCTGTTGGCCCTGGGGTCCCAGTG
Entry302	asRNA	sll1503-as	GGATGCTGAACACTAAAATTTCTGTATGTTAAAGTACTTTTGGGAAATGAAACAAAAGCCACTTGACGCTTTTTTAAATCATTAATGTTGATATTGTATGGAGTGTCTTGAAGTTTAATCTCTTTTGATACAGTAAAACTCGGTGGCAGGATATTTTCTTCGGGGAAATAACCAACATTCAGC
Entry1707	intern	sll0550	TGACCGATGCGCTAGCCTATTTGGAGTGTGAAGTAGCTAGTCGGATGGAATGTAGTGATCACTGGATTGTTTACAGCCAAGTAACCAATGGTCGGGT
Entry890	intern	sll1954	GGAGGCTAAGAGGGATAATAGGAGTATCCATTTCTCAGCAACAATACCGGACTTTCAAACCTTCGTTGCCATTGTTACCACGTTGCTAGTCTTTTTGACTGGAGTAGCATTAAAGTATGACACCATCTAC
Entry891	intern	slr2062	TTTAATTTTCTTGTAGAATAACAGCATGAAGCTAAGGTATCAGTACCGATTTTACCCCACAAACCAACAGCGACAGGGCTTAGCCCAGTTGTTCGGATGTGTGCGGGTAGTGTGGAACGATGCTTT
Entry303	ncRNA	ncl0150	CATTGGGGGGAGTTAGGATAAATTTATGATGGAACTGGGCTAAACTGGCTGAAGTCTAGCCCAACGTCAAAAAATCACTTTTTCAGTAGAATAGGGGGACAGATTATCTTTTGCCGACTTAATGAACAAGGGTTGAAAATATGTTTATAGCAAATTAGGATGGATATGGGACACTCTTAGGATACACGAAGCTTAAGAAATAAAGATTCCAGAACTTAGGAGTATCTCATCC
Entry893	ncRNA	ncr0560	GAGATTAAATCCTAACCTATTGATCGCGTCTAGTTCCTGTTTGTAAAGTTGGGTTGAATCCCCCC
Entry894	intern	sll1951	TCATTTCCGGTGATAGTCTGTTATTACCCTTATTACCACTAGAAGAAATATTACCATTTGGCAACGATGACATCGACGCCGGTAGTGGTAACGATGTAATTGCCGGTGATCTTTTAGTGGTTACTGGCGATGATATTGACCT
Entry895	asRNA	sll1951-as	GTTGCCAAATGGTAATATTTCTTCTAGTGGTAATAAGGGTAATAACAGACTATCACCGGAAATGAAATCATCATCGTCGTTACCTTCAATGATGTCATCACCACCTAAACCGGCAATGGAATCCTCGCCACGGCCACCAAAGATG
Entry896	intern	sll1950	CACCATAACGGTTAATGTTTTTGACGACCCCGCCAGTAGCACCACTTTACCCATGACGGAAGGTGGTCCCTCCATCAATGCTGTTC
Entry897	intern	sll1949	CAACGTCATGGGGGAAAATTCAAACATTGTGCTGGAACAGTATGGCGAGTCCGTAACCCGTGATGTCGG
Entry898	ncRNA	ncl0640	TAAAAAAAGGCTTTAAGCTGATTTTATCAACCGAGGCGCAGTCACGAACTGGACAATGCCGTTAACCAGCGGACTCCAGCGAGCAACCTGCCCAAACCATTCTCAGGCATTGCGTTCCTGATTACACTGCCCCCGTAACAGTTTG
Entry899	ncRNA	ncr0570	GAACGCAATGCCTGAGAATGGTTTGGGCAGGTTGCTCGCTGGAGTCCGCTGGTTAACGG
Entry1869	asRNA	slr0713-as	TAAGTTTTTTACTAGACTTACTCCGGTGGAGTTAGCCAATGGGCAAAATCTTGGGTGAAAGTATCATTTAAAATTGCTTGGCGAATGCTTTGGGTGAAACGGATTAATTCCGTAATATTGTGCAAAGAAAGCAAAATGTAACCCAACATTTCCCTGGAGCGGATTAAATGGTTTAAATAAGCA
Entry1786	asRNA	sll0590-as	ATTACTTCTTTGTCTAAACTTAAATAAAGTGAATTATCATAGGGATTCGGT
Entry1787	asRNA	slr0618-as	TTGGATTCATCGCTACCCTGGGAACAGTCCCCGCTGCCCAGGCCTGCACTGCTTGGGCATGGCC
Entry1784	intern	slr0617	GGGTGGTCACAGGTACAATTACAGCGCTGACGGGGGAAGCGATCTACTGGGCCAGAGGCCTGCGGACTAAACCTGCCATTCGCCTTCTGGCCGGTAGTTTGGC
Entry1785	intern	slr0617	GTGGCTATCGACTACCGTTAACTGCGGTGGCGATGGTGCTAGGGGTGGGAGGGCCAG
Entry1782	ncRNA	ncr1520	CACTGAATAAAGCTATTTTTAAGGTAATTATAATTAGATAGAGTTCTAGTCATCTTTCCAC
Entry1783	intern	ssr1038	TCCCCGGCCACGCTATCCTCATCAAATGCGGATTGTGTCACGCCAGCAGGTTAAAGCTTGTGAATTGGAGCTTGAACCATCCCTTGCCTAGGGTTAATACACTTTTTTATTGTCTCCCAGAAAGACGGAGCATTCGGCT
Entry1780	intern	slr0615	GGACTTTACTGTTTATCCTGGAGAAATGGTGGCCATTGTGGGGCCTATCGGTTCCGGTAAATCTACGTTGGTTAATGTTTTACCCCGTTTGTTGGATATTGCCCCTGGTCAGGTGTTCATTGATGACTACGACATCACCCAAATTGCCCTCAGCGATTTACGCTCGGCGATCGCCTTT
Entry1781	asRNA	slr0615-as	CCGATAAAGATGGTACTATTTATGTGGAAAGATGACTAGAACTCTATCTAATTATAATTACCTTAAAAATAGCTTTATTCAGTGAAAGACCCAATCGCAGCAAGCTGCGGGGTATGCGCAACCCATTTTTAGATCCAACTCAACTTAAAACCTTTTCTAACTCATTTTGTTGCCA
Entry1788	intern	slr0618	AAGATTCCCTCGATATACTAGAAAGAAGTGGCCGCCCCAGCAAAGAAGATATTCGCATAGTAGTACTGCGCTTGCCCCGCATT
Entry1789	asRNA	slr0619-as	AAAATAGAGTCCATAGTCTAGAAAGGGAGAAATCATCTCTGGGGAAGGGGTTCGAGGGTGAAGATAAATGGG
Entry1416	intern	slr0169	GTGCGGCCGGGGGTATTATTTGTGGAACGGCTCTACGGTTTGTTGGAAATCCATGCCAGTAATCAGGGGGAAGTGCGGGCGGCAGGGCAAGCGATTTTGGCATATATCGGTGCCAAAGCCAGTGACTGCATCAAGCCCAAGGTGGTGTCTAGTCAAATTATTCGCAACATCGATGCCTATCAAACCCAGTTAATTAACCGTAATCGGCGGGGCCATATGCTGTTGGCGGGGCAAACCCTGTTTGTATTGGAAGTGCAACCGGCGG
Entry1417	asRNA	slr0171-as	GCCCAGTCCCCCCAAAATAATCAATAAGACGGAAAGATAAACAATGGGTAGAGACTCAGTCATGGG
Entry1414	intern	ssl0318	TACCGTCAGTGGAGACAATGGGGTTAAAGCTAATGGATCAACCCACAAAAGCACCGCCCCATCT
Entry1415	asRNA	ssl0318-as	GCCGATATTCAGGTAAGATGGGGCGGTGCTTTTGTGGGTTGATCCATTAGCTTTAACCCCATTGTCTCCACTGACGGTAATAGTTTT
Entry1412	ncRNA	ncr1100	CGATTTTTTTGATACAGTCCATTTTGCTTAGCCTTGGGAATGCCT
Entry1413	asRNA	slr0338-as	AAATACTGACTGTTATAATTAACTTCACGAAAATTCATGCCTTAGATACTAGCACAGGCCGTGTTTCTCTTCTTTCCCCAGTCAAAAACCGACCCAGGGGAGATTATCGCCGATTTTCTGGACCGGGGTTAAAACTGACCCCAATAATTGTGCT
Entry1410	asRNA	sll0295-as2	GTTCTTGGCGTTGTAGAGTCTGGGCAACGGCGGGCCATGCTGCTTCAATAGCGGCTGGTTCT
Entry1411	asRNA	sll0295-as	TGACAACTAGTTTGAAAATATTCCTGCAAACCGTCGCAGAGCACACCATCAAAATCCAGGACTAGCAAATGGGG
Entry1948	asRNA	slr0557-as	AGGGCATTTTGGGCTAGGCTTTCAATTTTGACAAACCATTGGGTGGATAACAACGGTTCCACGGGCACCTTACCCCGATCGCCGTAGGGTACGGAATGACGATAGGGTTCAATTTTGACCAGAAAACCCTGGGCTTCTAGGGCTTGCACCACATTTTT
Entry1949	intern	sll0519	ATGGCATCAAGCTAGTATTCAAAGAAGATGTAGTACCCGCCAAGGCTGACCCCTGGTTGTTCACCCTTGGCCCTG
Entry1418	asRNA	sll0177-as	TGACCGTGATGCCATAATTTTCCAATTGGGTCAAAGTTTGGCTGACTTCGGCGGTGGACTGGCCCAATTCATTGAGATTTCTAACCAGACAATAATCAATGCTCTGATTTTGGCAATGCTCCAACAGTTGCCCCAGGGCTGAC
Entry1419	ncRNA	NC-2306445	CCGACAATGCTCGATAATCTAAGGTGACTCGAACAGACCATAATTCTCCCACTTTTTTGAAATGGAGTGAGGGATGGCGAGGATTTTGGTTGAGTAATTGATAAGCC
Entry542	intern	sll1069	AATTAACGATGCTAAGTTGGTGATTAACGAACTCAATGCCGATGAAATCGGGGTATTGATTGGCACGGGCATTGGTGGTTTGAAAGTACTGGAAGATCAACAAACCATTCT
Entry543	asRNA	ssl2084-as	TTTCCTGATTCATTACAATACCTTTAACTATAAAAGAAGAGTTTTCGTGCTGGGTCAACGGCCGATCGCCAGCAAAACGGGGGACAGCTTGGGGCT
Entry540	tilling array (Georg et al. 2009) asRNA	sll1070-as2	GGGTAGCAACGACCATAATGTTTGGAAAAATAAACTAGCAATAATTGGGTCAATATCCACCGGGGGGCGGTAATGGTAGGGGCCAAGGCAGGCCAAATTGCTACCATCTTCCCACGGTTCGGGAAATTTTT
Entry541	intern	sll1069	GGTGCAAAATGGCTATGCTAAGGCAATGATTTGCGGTGGCACGGAAGCGGCCATTACCCCGCTGAGCTATGCAGGTTTTGCTTCGGCCCGG
Entry546	asRNA	sll1823-as	TGCTTCCAATTGGTCAAATTCCTGCAATAGGACTTTGGGGTCAATGACTGTCCCCGAGCCGATGATACATTCTGTATCTGGATAGAGAATACCCGAAGGAATTAGGTGGAGCTTAAAAGTCTGATCGTTAACCACAATTGTGTGGCCTGCGTTTACTCCCCCCTGGGGCCGCACCACCA
Entry547	ncRNA	ncl0370	GAGAGAAACTTATAGGATTGTTAACATAAGTTTACAAAGTGAATTGTATGTTAATTGCCGTCT
Entry544	ncRNA	ncl0360	TGGTTAACGCTGAACAATTGAGCGCATTGCTAACCAGGCGGCCCTGCGACAGCCCCAAGCTGTCCCCCGTTTTGCT
Entry545	asRNA	sll1825-as	TCATAGTGCCTTCTAAGCTATGAACATAGGCTTGGGCCACTGTTGCGGCTGGTAATCCGTTGCCCAGGGGCATTCCTAGTGAGAGCAAGGTTT
Entry548	intern	sll1822	CTTAGAAGGGGAATACAATATTTTGGTTAATGCCCATGGTGGCGGCCTAACCGGCCAAGCTGATGCTGTGAAGCTTGGTGTGGCCCGGGCCCTGTGCCAACTTTCCCCC
Entry549	intern	sll1820	CCACCGCTGGAGTAAAATTCTTAATGGTCATTTGCCCCAAGACATAATAGTTAGGGGGTCAGCGGCGGTGGATAGCCATTGGCACGCCCGCTTTTCTGC
Entry238	intern	sll1020	TCGAAGTTGAATTTACAATGAAGGTAACCCGATCGCCGAAGCGATGGCGAATTTATGAAGTGGGGGTGGCCT
Entry239	intern	sll1018	CACCGCCCGGGGCGTAGAATTAATTGTCCAAGCTAAAAGTCAGGGTTTAAATTGCACCGCCAGCGTCAATTGGCACCATCTCCTGCTCAGTAATGAGGCGATCGCCCATGG
Entry1946	asRNA	slr0556-as	AAGACCCAGGGGTAAAATAGTCATTAAGCCACAAATTTTTAGATTTTTTAATAGCTCCAGTTGGGGCAAATCCAGCTTTAATTCTTCCCTTGTCCAACCGGATTTATTCTCGTCCGGCAGTAACTTGATTT
Entry1947	asRNA	sll0524-as	CAAAATTGGGGGTACCATACAGGCCATAGCCTCTGCCCAAACAGGAAAACATCAATGCCCCGATCGCCGTAGAAGAAGATTGATTAGCCTCTCCTTCGGTGTAATGGCGCAA
Entry1940	intern	sll0533	TTTTGTGGCTGGTATTGTGGACGGTATTGTCGGAATGGCGGTTGATGAAACCAAACTGATTCCGGTTACTTTTCCGGA
Entry1308	ncRNA	ncr1020	TAGTATCTGTTTGTAATATTTCTTCATATTGTGATCCAACGATGTCGACCCATTTACGCTTCCCCTTGGGAGGCAAAGAAATGGGTCGTTGTTT
Entry1309	ncRNA	ncl1060	AAGATGATTTTTTAAAATAGACAATATAGATACAAAAACAACGACCCATTTCTTTGCCTCCCAAGGGGAAGCGTAAATGGGTCGACATC
Entry1302	asRNA	sll0267-as	CCTGACTGTTGGTGATAATTGCCACAATGATGGTGACTAGAACTGTGATCCCCGTGCC
Entry1303	asRNA	sll0267-as2	ATAATCTCCCCCTAAAATTAAGGCTATTAATCCCACGGAGAACAGGAGGGGAGTCCAGAGTTTTTGCTGTAATTTTTGGTGCCACTGCCTCG
Entry1300	intern	sll0270	ACAACAGCAAGGTATTTTGTTTATTAACCGCCGGGGCCATAGCACCTTTGTCTCCTGTCGCAGTTGCGGTTATGTGTTGGAATGTCCCAACTGTGACGTTTC
Entry1301	intern	sll0268	TTCTCCCCTTCCACTAGAATGGGGGAAATTCTTTTTACGGGGGAACATGGCCAGCAATAACAAAGGTGGCGCTCTGTTGGC
Entry1306	ncRNA	ncl1050	CTCTTTTTTGGTTTAGCATGGGGGGATGGAACTCTTGACTCGGCCCAATGGTGATCAAGAAAGAACGCTTTGTCTATGTTTAGTATTTTTAAGTTAACCAACAGCAGAGGATAACTTCCAAAAGAAATTAAGCTCAAAAAGTAGCAAAATAAGTTTAATTCATAACTGAGTTTTA
Entry1307	intern	sll0260	CCGTGGGTAGGGATAGTCTGGACGAGTGCCTAGGTTTTGTCCGGGTCAAAGACATTCTCAATAGCCAGTGGTCAGGACAAAAAATCAACCTGGAGGAAATTGTTCAGCCGCCCCTATTTGTGGCGGAAAATACCCGCTCTCTCCATGTGTTGGAAATGTTCCGGGCTTCCGGTACCCACCTGGCCCTAATTACGGATGAA
Entry1304	tilling array (Georg et al. 2009) ncRNA	ncl1045	CCCTATCAAAAATTCAGTAAATTTTGTTTAAACTTGTTTAAACTGGTGGTGGTATGGAGAAACGTATAAACTCCATCCCCCAATGGTTAGCAAGAATTAAGTCTTCCCTCGGAGCAAGCAACAGGAAGGAAAGTACTATTGTTCGAAATGGTAGCTCCGGCATTTTCCCCTGGGTAATCTA
Entry1305	asRNA	sll0263-as	ATCAGGAGCCAATATAATTTTTCTGGCCTAGCCTCGTGGAGAATTTGCATGGCCTTGGTCCAAGCCTTGGCCAGGGCT
Entry438	asRNA	ssr2318-as	TGCCCAGATAAGCTATGGTAAAAGTAGTCAGGGCCATCATAGTTAAATTAAAATTCTGGGTGGTGCCCCAGAGGGTGAGGGGACAGAGGAGAAACACCGCCATGCTTAGATAAATTTTTGTTTTTCCCGCCCCAGTCTT
Entry439	asRNA	sll1296-as	GCCAAAGCACAGCAAAATTGTTGGGAATTAATACGGGCACCACTTCTCCAGTACCCAAAACGGTACAGCCCGCCACATAGGAAGGAATGGGGGTAATGGCGTCCAGAGCTTTGACCACCAAGGTCCGTTCAT
Entry436	intern	ssr2317	ATGTGGAATGACCCTATAGTTGAAGAAACACGACGGTTACGAGACGAGTATGCGGCCAAACATGGTCACAACATCCACGCTATTGTGGCAGATCTCAAGAGTTGGCAAGAGC
Entry437	intern	slr1385	CTGGTTTCCCAGTATAATTTTTATCCTAGATAACCAGGGAGTATTGCTCAAATGTGGGGGCAAATATTTAGCCCAGATTG
Entry434	intern	ssr2315	TGCCAATACCAATGATGATGATAATGACAATAACGACGACGATGAGGAAGATGACAACAAAGATGGAGATGATTAAGGCGGTTTGATTCCAACTACCCCAGTGAAGATTCTTTTCATTAGCAACGGCCACGGAGAAGACCTCAACGCCGGCCTGATCATCGATGCCCTGCAACGGTGATCGCCGGAATTTGATCTATTTGTT
Entry435	asRNA	slr1383-as	TGGCAATGTGCTTACAATTCCAAGTAAGCAAAAAATTAAGTTGGTGATAAGCCGCCGTTGCAATATGTAATGCGTCTGCCACTGCTTTCTGGGGAAGGGCTGCTCTTTGAATAAGATATTCAGAAAGAGCCTCAGCCTCTTGGGTGATAGC
Entry432	ncRNA	ncl0240	GGGCCAAAAAAAGTAGCATATGGATCGAGAGAAAAATCCCTGATGGGGAAAGCTTACGAGAATTTTAACGCAAATCAGCG
Entry433	intern	slr1378	CGGATTATTTTGATAAATTGGATGAGTATCAACGCCTTGGCATCAAAGAATATTGGATTGTCGATTATCTGGCGATCGGTAGTCGGGACATTTTAGGGGAACCAAAGCAGCCCACCGTTTCCATCTATACCCTCAATCCAGAAGGA
Entry430	asRNA	sll0980-as	GGGCAACTGGGCTAAATTCTTCACCAGCCGAGTTTTCTCCCCCAAGGACAAATCCATAATCATGCTAACAATTTGTTGAACTTGGTCCACTGTGGGCACCGTGT
Entry431	intern	sll0980	ACCAGACCGTGCAAAAATGTTTGGCAACAGCGGCCCGTTCCCCCAAAGTCGATGGGTTACCCAGACCGATCGCCCCGGAAATTGTGC
Entry1162	asRNA	slr1277-as3	AAAAACTGCTGTCATAATCTTGAATATTATTAAGATTGATGTCAATAATTTTGACGTTTACTGCCACTTGGCGGCGGCGAGCATCCATTTGAGTAATCATGGAACTAGCCAATTCCACATTACGGGGTTCACCCACCAGGGTT
Entry309	intern	sll1501	AAAAAGTTGAGTTACCTTGGGAAGCATCCACCCTTTAAGTCAGTACCGTTAAGGAATACAGGAGGTGATGCCCATGGTAGAGAGTAGTATGTGCCTGGGTCGTTTGGTTGAAGTTAGCCGGCTGTGGGCCGGGGCCGTTCTTTAGAGTAACTATTCCCAAAAATCCGAATTAGCTACGTTTAAAGTTCCTTCCGGCAGTCAGGTTTCAACCAAGCTGACCCCCTAGACCGCTCTCCTAAAATTGCTGCAAGTCAGCGTTTGGGAGAGCGGATAGTTTT
Entry1160	intern	slr1274	GGAACTGCTGAGCGAGAATGGCATTAACACCAAGCAGGTGGCAACAGCGGTACCCATGCGGGAAGCGATCATCCGTATGCTGCC
Entry1161	intern	slr1277	AGTCGAGATTGGCTACAGTTTGAAAAGAGTTTGGAGCAGTCTCTCAAGCAAAAAGAAGAAATTGATTCTTGGAAACCATCATTGGAGTTGATGCAGGCTAAATCCCTTGTCAAACCAGGGCAAAAGTTGAC
Entry1166	ncRNA	ncr0840	CTGGTTGGAGTCCTATAATCAGAAAAATTGGCAGAATGCCCCCAGGCGATCGCCCACAAGTCCGGTAAGCTTGACCCAGGTGTAATCCCTTGGGGTGCAAC
Entry1167	intern	sll1170	GTGGAGATGAATTTATAATTGTTTTGAAATCAACCAAGTCAGGTGATGATGCGAAAAAATGTGCAGACCGCATTCACCGATTATTTTCCCGTCCGTTAACTATGGAGGGAATTCAACT
Entry1164	asRNA	slr1277-as	AAATAATGCCAGATAGAATGAATGTCTGATCATCCCTCAGCCGAACTACACCGGAAGTAAGTTCCCTTTTGTTTATCAGTGTTATTTCGTTGATGGCGCCAGCACCACTATCAAATACTTGTGTTCCAGCAGGAGATGCAACGATTGGATTAACGC
Entry1165	intern	slr1278	ATCAAAAAAGTTTAAACTGTCGTTTACTCAGTCAAAAACCCCTGGCCTTACAACGGCGTATCATTCGCCAATTTCTACAATCCTGTCAAAGCCAATCTCCCAATTTTGAGGAAATTGAACAGATAGTAGGGTTGATTAATGCCCCCAACCGCTCCCAAACTTCTTCCCTACCAGGTCAAGGAATAGTTAGGGTGGAAGGGGACTTTTT
Entry300	asRNA	ssl2922-as	TAAAGTTTTCTGGTAAAATAACGATTTGATGGGTGCCATCGGTGCTAATTTGAGCTGTGTTCATGACGTTGCCTCTAGGATAAGTAAGGGGGAAGAGTTGG
Entry301	asRNA	sll1503-as2	GATCAATATCTGCTAAGATAGTCTCAGCAATTAGATCAGAGAGTGCCGAACCGATGGGAATACCATTTGTTCGTCCATC
Entry1168	intern	sll1169	GTAATCGCCAACATAAAATTGAAGAACGTCTAGCCCGTTGGTTAATGTCTGTCCATGACTGTCTTCAAGTGGACGAGATACCCCTT
Entry1169	ncRNA	ncr0850	TACTCTGCACGATAAGCTGATCTCTGTATAGAGTAAGGATTGTGCGCAAACGGGACGCCGGTCAGGCCCAAACCAAGAGTTTATCTTCGGAACTACATTCTTATCTGTACGAAACAGGACTTTAGGAGAATTT
Entry304	intern	sll1502	GCCGATGTGGTGCTAGTGTCTGGCTATGACGGAGGAACCGGAGCATCACCCCAAACTTCCATTAAACATGCTGGGTTGCCCTGGGAATTGGGCCTAGCGGAAACCCATCAAACCTTGGT
Entry305	asRNA	ssr2711-as	TGGCTAGTGTGATTAGAATGGATTTAAAGTCAAAGCCCGCCGAGGTTAAAACTCAATGACCCCTGCCTGCCGTAGTAACTCCTTCAAGCGAGCATTTTCCGCCTCAGCTAACTCT
Entry306	asRNA	slr1608-as3	CCAAGGGGAGGGTAAGCTTAAACAGAAATGGGATCAACATAGCGCCAATTGATTGCGTTCCTTTTTACTCCACCTTAAAC
Entry307	asRNA	slr1608-as	CTGGTCTGTACTGTATTCTTTACTGAAGGACACCACCGGCCAACCGTAGTTTTTTCCTTTTTGAATTAAATTCAGTTCATCACCGCCCCTAGAGCCGTGCTCCGTAGCCCATACCTTTTGGGTAACGGGATCATAGGCCAAGCCCTGGATATTGCGATGGCCGTAGCTCCAAACTTCCGGGGCCGCCTTGGGGTCGT
Entry1722	intern	sll0539	AGAATGAAGATGGTAGGCTTTTTTGGTCAACGGCCACTCCTCCCGGAGC
Entry1568	asRNA	ssl0769-as	AGATAGATGAGGTTAAGGTGGTAGGATGACTTTTTTCACTCGTTTAGATTACTGTCAGTATTTACTGAGCAGTCCAACTAACTACACCCTAACAAACCTTGCCAAGCATCTCGATGGCGTGAGCCATGACCGAATTAAACGTTACCTACAGGGAGT
Entry1569	asRNA	sll0401-as2	CTTCGTTATCAGTCATCATATAATTCACCTATAACGGACAATGCCACTACTGTTGTTGCTTAGAGATTTGGATTAACAAAAAATTGCGCCGGCCCGGGCCAGCCTGTCCCCATATCCATATTAGGGAATCTGAAGGAATTCTGGAAATTTACCTTCACCCCTGGATTGAGCCCAGTACTGGTCCGACGAGCTT
Entry1566	ncRNA	ncr1330	CGCTAGGCATTGGTAACATCTCTACAACTGCAGTTTTTTGATCGTAGGCGATCGCCAAAGGTACAGGTTAATTGGTT
Entry1567	ncRNA	ncl1290	GCCATCAATTGTTTAAAATGGAAGAGATAACGAGGGAAATTAGCTCCACAACTTTACAAATTGCATGGTTTACATGCTCCCCATGGCTAGAGCTGGGGGCTTTTCAAGCAC
Entry1564	asRNA	sll0406-as	AAACGGGAGCCGGTATAATGATATGGTTGCGGTTGGCTTCCAGCTGATTCATTAGAGCTTCTGCCTTTGGGATGTTTTCTTGACGGTCGGAGGATGATTGCCTT
Entry1565	asRNA	sll0405-as	CCGTGATTTCGGGTAGACTAGGCTCATACTCCAGGATATAGCCATCACCTTTAACGTTTTTCAGACCGACTATGATGTCATTGGTACGGATCTCGGAATGCTTATCATGAACGTAAGTGCTGATTATTTCTTCTGTCGCTGCAATTAATTCGCC
Entry1562	asRNA	slr0434-as	TGAGCCTACGGGTTAAAATCCATCTACCCAATTGATCAAGTTAAGCACAGCTTAGGCATTGTCCCGTCCTAGGTAGGAACCATCCCTGGTATC
Entry1563	asRNA	slr0435-as	CCCCCCAATACAACAAAATACGATTAGTAAAGCTTGAGCTGACCAATGAGCCTACGGGTTAAAAT
Entry1560	asRNA	sll0409-as	AAATTTAACGTGATAGGGTTTATCCATGGCCCAGGCTGGGATTAACGGCTACATTAATCTCAAAAAATAAAGAAAAGAGAGGTATTTTTACCTCCCTTAATAAAGTTTCTGACAATGGTTCACTGATTTATCAACTATTGCCGTTAACTAAATTGTCTGCACCGCTAATTACTTTGGCGGAAACAATTTTG
Entry1561	intern	sll0408	CATCACCTTGAAGGAAGATAAGATTCTTGCTGGGGTACCGGCCGATCGCCAACCGGAGGCGGAAACTTTATTGGGCAGTATCAAAACCGATTTAACTGCCCTAACC
Entry784	intern	sll1770	CGGCGGCGGTTGTATTATTAATGTCATTGGTGCCAGCCTTTGCCCTCTGGCGATTATTAAAACGTTTGGAAAGACAGGACCGGATGTTTTAAAAGACAAGCACTCTCTCTCTGCCCACTAAAAACTAACCC
Entry785	asRNA	sll1770-as	CGCCGCCGCCATAAAATAATTATTTACAAACAATAGCGTGGCTGATAGGACCAAAGCACAGGTAAATAAAACATAGTTGGTGCCCATTTGCATAGTACCCATCCG
Entry786	intern	sll1770	TAACCCCGCCGGTAACATTATGGATGAACTAGGTCGCCAGGCGGTGCAGGTGGGTAATAGTGCCTTGGGGCTACCCCGGCGCATTGAAGACAGCCTT
Entry787	asRNA	ssl3382-as2	GGGGATGGGGAGCTAAAATGCGCATACGTATGAAGTTAACTGTTTGCTAACTGTAGAATAAAAGGCCAGCCTAGGCATCGGGGAAGGTATTTTCAAAATCTTCGATCAAGTCGTCTAATTCCGCCAGAGCTTGGGAAACGTCCAGGGAAAGGAT
Entry780	ncRNA	ncr0500	TGGCAAAGTTAATTACAATAGCAGAAGATGCACCAACGAATTTAGTGGCTATGGCTTTT
Entry781	asRNA	sll1773-as	TGGTAAAAATTGGGTAAAATCGACAACACTAAGGTAGGTCAAATAGTAGAAATTCCGTTGCTTCCCCCTGGCCGGTACAGGTGATGGCTTGCTCTTCGTTAATGCCTGCTCCGTCTCCGGTTTTCAGGGTTTTTC
Entry782	asRNA	slr1871-as	ACAGAGTAGTAACTTAGTCTGAAATAAAGGTTGACAGATCAAACTAGCCGATTCC
Entry783	asRNA	sll1771-as	CTTCCGCAATGGTTAAATTGGTGGAATCACTCACTCTTTATGTCTTCGCGCATACTAAATCTATTAACTGTCCTGGTTATCCTCAGAAAAATCCACAAGCACTATGGTGATGTTGTCCGAGCCGCCGGCATTTTTGGCTT
Entry1764	asRNA	slr0092-as	ATTGGTAATCTTCCATAATGGGCAAATCAGCAAACCCTCCCAACTGTTGAAAATCTTGCCGTTGGATAAATAAACCTTGATCGCCATAGGGTTTTTGGGC
Entry1765	intern	slr0092	ATTACCAATTTATGCAAAAACTGGGAAAACAACGGGGCAAGGTGG
Entry1766	asRNA	slr0498-as	GGGGAAATAATATAGGATATCCGGTAGAGTAAAAACCAAAAGACTCCAATCAGTAAATAGACACTGATAGCTCCTAATAAAGCATTTTGGTCTACTTTCTGGACCTTATTCAATTGTTGGCTAATGGT
Entry1767	intern	sll0486	TCTAGGGGATCAGTACAATGTTGAAATCATTGACGTGTTGGAACAGCCTCAACGGG
Entry788	asRNA	ssl3382-as	TGTTTGCTAACTGTAGAATAAAAGGCCAGCCTAGGCATCGGGGAAGGTATTTTCAAAATCTTCGATCAAGTCGTCTAATTCCGCCAGAGCTTGGGAAACGTCCAGGGAAAGGATGCCCAGGTTAGGTTGCTCCGCCAGGTCTTCGAGGA
Entry789	intern	slr1878	AGCCTTGGAATGTGAAGATTACTATGTGCGAGAGTCAGCGGCCCAGGCGCTGGAAGGTTTGGGGGATGCTAGAGCGATGGCACCT
Entry1762	intern	slr0088	AATTTAGCCCAGTATGGTTTGGAATATTTATTTTGTGACCCCAGTGTTTTTTGTCCGGGGCTGGATGGCCAAGCTTTTATGAGCTACCGTTCCCTAGAAAAAACCTGTGCCCACATTGCCACCTATAGCCCCCGAGATGCGGAAAAATATCGGCAATTTGTCAATTATTGGACGGATTTGCTCAACGCTGTCCAGCCTGCTTTTAATGCTCCGCCCC
Entry1763	intern	slr0088	CAACGGCAATGTCTATCATCTGGATATGAGTTTGGACCAAATGATGTTCCTCCGGCCTCTACCGGAAATTGCCAACTACCAAACCCCCATCAAAAATCTTTACTTAACAGGGGCGGGTACCCATCCCGGTGGCTCCAT
Entry168	asRNA	slr1307-as	CTTATGATCAGATAAAGTCCGATCTAACACTATATCAGAGGATTATGGGCGGGCGATCGCCATTCTCTGGCTAAATCGTTTAAAACTTAATGCCGCTGGGCTGATCAGGGGTGGCCACAATGCGATGGCAACCGGAATTGGGCT
Entry169	asRNA	ssr1604-as	CAGCCGATCGCTCTAGAATTTATTCAAGTTGATGCCCGCTTCCTTGGCCATGGCGTTGATGCCTTTGGATTCCAAAGTTTTAATGGCAGTGGTGGAAAGACGCAGACGGACAAAGCGATTGCCTTC
Entry164	asRNA	slr1305-as	GCTGATTAACATCCATAATACAGCCGCTATTACGGCCGTAAATAAAAATGGGGTCAGGACTTTGGTTAAAGGCAACGGCAAAGTTGATTTCCGACT
Entry165	intern	slr1306	TGATCAAATTAGGTATGGTGGAACTATCTACCCAAGCTCTGGGAGCATTGCTAAAAAGTCAGCCCCTCACTTACTTGGCCGGTGGTGCCCTCCAAGGATTAAGCGCCGCTTACTTGACTCGCATTGCTGGTTTGAGTTTAATCACTTT
Entry166	intern	sll1184	GAAGAGGAAATGGCAAAATTTAAGGACCATCCCATCCTCAGCCACATTTACTTCCCCGAACTCAACCGCAAACAAAGCCTAGAGCAAGACCTGCAATTCTATTACGGCTCCAACTGGCGGCAAGAAGTGAAAATTTCTGCCGCTGGCCAAGCCTATGT
Entry167	asRNA	sll1184-as	TGACACTCATGCTAAAAATACCTGTATATCTTGGGTTGAATGAAAAATTGGCTTTTAACGAAGATAAAAATACGCCTAGTTTATTAGCCTAAACGGATTCGTTGAGTCGTACCAT
Entry160	intern	sll1191	CTGGCTTTTGAGCTATCCTTGGGGAGTGGAGCCGACCGCAGAGGGGAGTTTTCGTTGGATGCTACGTCGCATGAGTCAATTGGCGATCGCCATGGTTTTAGCTTTGGGGTTAATATCCCTGGCATTATTGACTATCCAAAATGTCACCCCTGTGGCCCTGAGTTTTT
Entry161	asRNA	slr1302-as	CCGTTGAAATATTTAAAAAAGGGAAATAACTTCAGATACTGGGTATGGGCAATGTGTTGCAGATTGATGGAATAGGCATCGAGGATCACACCATAGCTTTTGAGGATG
Entry162	asRNA	slr1303-as	TACGACCCTGGTCATAATAATGGACAGGGGTTGTGCGCCCACGGTGATTATTAAAGTTACATTGCTCTTTGGTTGGCAAAGTTTCCTCCCAGGGA
Entry163	intern	sll1189	GGGTTGGGACATGTACAATTGGGCAATGGCATTGGTTGGGTACGTTTTGGCCAACTGGACCGGGAAAAGTTGAACCAGCAAAGGCAAATTTGTCAGAATTATGGTGGTTATGTAACGGTGTTAGAAGCGTCTCCGGAATGTAAAAAACACTGGGACGTTTGGGGCCAGAGTGGCCATGGTTTGG
Entry768	intern	slr1864	GCGCTGTCTCGATTAAAATGCTTTTAGTTCCCCTAGTTATCGCCATGGCCCTAACCACTGCTGGATTG
Entry769	asRNA	slr1864-as	CGTAGGCCTCTGCTAATATCAGGCTAGCAAAAGCAGAAGGCATGGATGATTGTAGTACCAAGACTAGGCGAGGCGGGCCACTCAATCCAGCAGTGGTTAGGG
Entry762	asRNA	sll1306-as	CCAATTCATTCAGTACAGTAAGAATATTGACAGAACCCCGTAAACCCGGGGCATTGTAGCCCACTGCCCGCTGTCCTGTAACTTTTAGGATTATGTCCACA
Entry763	ncRNA	ncr0480	GGGAGATTATGCTATGCTTTGCACCAAATTAGTTCTCTTTGAATTTTTCTTTCGGAGTGCGGAGTATTCTGGTTCTGAACAGGTGAATTTTTTCAAGCCCGTCACCCGTCGGAACTGACCCCCGCTT
Entry760	asRNA	slr1403-as3	CCTGACCCCCATTCATAATATGGGGAGCGGATGAGGTTGCGAGGGAAGTTGCCGAAAAAATGTCGTTGTCAATAGTGCCAACGTAGGTGACATTCT
Entry761	asRNA	slr1403-as	TTACAAAGGTAATATCATTACGGTTATTGAGAGTGGGTAAAGGACTATTCAAAATAATGGTGCCAGCGGCGATACCAGTCATATCAATCGTATCGGGGCTGGCATTAGCGCCTGCATCAATAATGGCT
Entry766	intern	slr1857	GGCCGAGTTAAGGATAATCAAATTTATGTGGCCATGAATATGCATTACGAAAGTCTTTGGTTTGAACTGCCAGCTCCCCCGGTGGGCACCACTTGGCACGTTTTCGCCAACACAGGGGCCCAGCCTCCAGAAGATATCCATCCCCCTGGGCAGGAGCCCCCCCTC
Entry767	intern	slr1861	TCAATTAAAGGTTACTATGGTGGACACTGGCTTGCCCTACGATCCCCGCGATCGCCAATTTGATC
Entry764	asRNA	slr1856-as	CATGGTGTCCTGCTAAAATGCCTCTTTGCCTTCGGCTAGGGTGGGACGGGTGGTG
Entry765	asRNA	slr1857-as	GCACCATGCCCCGCACAATGGGATTATTGCAGTTTAAGGTATTGCCAGTGCCACTAAAGTTGAAATAGTAACCCTCCGGGGTGAGCATGTAATAGGTTTTGTTATCCAATCCTCG
Entry234	asRNA	sll1025-as	CCCCAGCCCAATAGATAATGCCACCATAGCTCAGGGCCGTGGCGT
Entry235	asRNA	ssl1972-as	CCTGCATGGCAGTGACAATGGTCTGATAGAGTGCTTCCGCCCCATCCTTTTCCTTGCGCTGTACGGACACGGGCATGGGGGAATATTTAAGGGTC
Entry236	asRNA	sll1023-as	GCCAATCTAGGGGAATAATGGCCACAGTTATCCCTGGGCCAATGCCGTCTCTT
Entry237	asRNA	sll1022-as	GCCAAAAGGAACTAAACTCAAAAGCCTTATGATGATTTTCCCCTTCATCGGG
Entry230	asRNA	slr1084-as	TCCCCAATGGAATACCATAGCAATTGTTTAAACAGCGGGGCTCCAGGGTGATATTCTCCTTGCTGGTATTGATTAAGTTGCATGGTAATAATTTACGCCAAAATTAACTGGTTCGACAGCAAAAACAACGGAATTTATTTAGAATTTGGGAGAATGCTGCGGTCGCTCAGTTGGTTACCAAAAACAAAGGAGCAAGAATACGGCCAGAAAACTTGCCATGGTTTCAGTTT
Entry231	intern	slr1084	GTTAATTTTGGCGTAAATTATTACCATGCAACTTAATCAATACCAGCAAGGAGAATATCACCCTGGAGCCCCGCTGTTTAAACAATTGCTATGGTATTCCATTGGGGATTTTTTAGT
Entry232	asRNA	slr1085-as	GCGGGGATTATTCTTAAGTTGAAGGATAAATTGAGCCAATCCTGCCCCGTCTCCGTTATCAATGGTTGCTCCACATTGAGCTTCGGCAATAATTTCCCGTAAATAGGAATGGGGGGGACAAATGGCGGCGATCGCCGT
Entry233	intern	sll1025	CACGGCCCTGAGCTATGGTGGCATTATCTATTGGGCTGGGGCCACTCCTCTACAGC
Entry2013	asRNA	sll1496-as2	CGGCGGTTTGTCGTAGACTGGCATTGAGCACCACTGCGTCGCAGCCGAATTTGGTCAACAGTAGGGGCAGAATGGCCCCAGACACTCCATAGGCGTAGTCAATAACAATTTTGG
Entry2012	asRNA	slr1557-as2	CTGCGGTGTTTGCTAGGGTTTGTTTGGTGGCCACTGGGGTGGGAATATAATCCTCTTCCCCTTG
Entry2011	asRNA	slr1557-as	TTCTATTAGGGGCAAAATTGAAACTAGCTCTGCGGTGTTTGCTAGGGTTTGTTTGGTGGCCACTGGGGTGGGAATATAATCCTCTTCCCCTTGGTCTTCGTCG
Entry2010	asRNA	sll1498-as	TTGGCATAATGATATATTGCAAGGTAGCTGGAATAGGACCATTCGGCCGTAGTGGGAAAAAGTTAAGTCCTTGGAGTCTTATCCAAGGCTGTGCTCCTTT
Entry2017	intern	slr1565	GAGCCATTGTGTTAACCTATGCTGCAATTGACCCCCAGTGCCGCCCAGGAAATTAAACGATTGCAACACAGTCGCCAACTAACCCGCCACCATTTTCGTTTGGCGGTCAGGCCCGGAGGGTGCGCCGGTTGGTTATACCATTTGGATTTTGTGCCGGAAATTACCGCTGACGATTTGGAGTATGAAA
Entry2016	asRNA	slr1564-as	CCAGGGGCACTGCTAAAATTTGTGCAATTTCCTCGTCCGTGGCCGCCCGGTC
Entry2015	intern	slr1559	ACGGCGATCGCCTATGATTTGATTTATACTCCCCGCCCCACCAGGTTTTTACAACATGCTCAGGAGCGGGGTCTAGTGACCATTGATGGAGCAGAAATGCTAGTGCAACAGGGAGCCGCCGCCTTGAAAATTTGG
Entry2014	asRNA	sll1496-as	TTCTGTTCCCATCTTAAGGTAAACCATTGACTATGACTGGTGGGGGGACGATCTCCCTGTGGCCAAGGAATCCTCCGTTCCTCCCTATTTTGGG
Entry2019	asRNA	slr1570-as	GTTGATCGCTGGGATTATGGATGGCATTAACCATTAAGTTTTCTTTACCCAATAAAAACCGAGCCAAGGCCCGGAGCCAGCCTCCACCACAAACCCGACTAACGACCAATCCCCCATCCATGCTAATTAGGGAACCGGGGTTAATGTAGAGCCGTTCCTTGGGTTTGAGCGT
Entry2018	intern	slr1567	CTGGGGGGCCTAGATAAAATAAAGGAAATTGAGGGCGATCGGGACCG
Entry1390	asRNA	slr0320-as2	TAATATGGCAGAGTATATTATCGCCAGTTAGTTGCCCAACTACGGTGCCACTCGGCCAGCATCTGGCCAAGCTAAATAGGACTGAGTTTTTTTCCCTCTGCCATGGTAGGGGGAAATTTTTT
Entry951	intern	slr0273	TGGTTTTTCTGCTATTTTTATTCACATTGCTAATTTTTCTTGGACAGCTTTGGGGCAATGTATCCCAGGCGAGGGAATTTATCCTTAGTGAGCGGCCATTGATCCTTTGGCGTTATAGCCCCGATGAATGGCAACAGCTTCGAC
Entry950	asRNA	slr0267-as	CCGCTTCAACGTTTAAAGTAGTGAAGGTTATCCGAGGAAAACATTAATCCTATCCCTAGGCCGATTCTGGTCTAAACCTCTGGGGGCAATTCCAATGGCAGGGGGCCCAGTAGTCCTTTGCGGAAATCGTTCAGCAATTGTACTGCGGCCCTTT
Entry953	intern	sll0241	CAATGGACTGCCCCATAATAATATTACGAGCCTCTGGATCAAGGACAGCAATAAGGTTTGGGTCGGAACTGGTTTCTTTGACCGAGGCGGAGCGGCCCAACTGGAAGCCAATAACTCTGGCTGGGTAGTCCGAAAAACCTTAACAGCGGCAAACGGATTGGCCGGGGCCAAAGTACGCTCCATTTACCAAGACCGCCAAGGGGTGCTTTGGCTC
Entry952	asRNA	slr0273-as	GCTTTAACGGTTGCTAACATACGATGGGGGACTAAAATGTTGCCGTCAAAACTAGCTGTGATGCTACCCCGGGGGGCGAAGGTTTCGATACGCAACCAGGTCAGAGCACCTTCATCTAGGGTAATCCCTTCAAGG
Entry955	asRNA	slr2083-as	CCAAAGATAAAGCAAAATAAATAAAATAATCCAAATTACATCGACAAAATGCCAAAACAAGGCGATCGCCGTCACCCCTTCATGGCCCCGATCAAAATTGTGGGGCTGGAGGGAGCGCC
Entry954	asRNA	sll0238-as	ATAGGGCGGTATGAATAATAAGGGCAATAGACACCAGCGCCAACGTCTGACGGCCTGGTATTGCCAACCT
Entry957	intern	sll1988	ATGAACTGGAAGATATGATCGAAAAAGACAATGGAGCCGAAGCCACCTGCGATTTTTGCGGTGAAGTCTACCAGGCCGATCGCCATCATCTGGCCCAGTTAATTGGGGAAATCCAACGGGAAAAAGCCG
Entry956	asRNA	slr2083-as2	TAAAGCAAAATAAATAAAATAATCCAAATTACATCGACAAAATGCCAAAACAAGGCGATCGCCGTCACCCCTTCATGGCCCCGATCAAAATTGTGGGGCTGGAGGGAGCG
Entry959	asRNA	slr2087-as	ACCACGGACAAATCAGAATAGAACTGATCAATGGCGCCATTTTCC
Entry958	intern	sll1987	CAAGGCCTGGTTTAAACTAACTCACAGGGATCTAGGACCAAAGAGCCGTTACCTTGGCCCCGATGTGCCCCAGGAAGATTTAATTTGGCAAG
Entry1891	asRNA	slr0039-as	GGATGAACTAAAGATAATGGGAGATAAGTCAGGCTAACCCTTAGCCATGATTTCCTGAAAGGCTTGGAGATCAAAATGGGTGGCAATCAACTGTTGGATACATTGCACCTTGACTGGTTCTTGCAGGCGTACATTACCAAAGGCCTGATCAACAATTTCCACGGTGGTTAGGGTGTCTTGGTCCACAGAG
Entry2122	ncRNA	ncl1800	TTGATGCTTATTTTAAGATAACCTCTTGTGAACTAAAAATGTCGATTCTGGATTTTTGGGGTGATCGCCGCCCTTGACTGAACTTTGTTCTACTTTTGCGCTGATGCCGGAGCAAAAAAAGATCCCCGGACTCGGGCTGGCTGTGT
Entry2121	SyR52 ncRNA	ncl1790	GGGCTGGCTGTGTTAGGCTAGGGGTAAGGATTTGCAATCAATTACAGAGAGCTCTCCAGGGTCTAGATTTTGTCTGATCCCCGGTTTTTTGGCGTCGAGTCGTACTCATTAGTACTATGTCTGTCTCCATGGCGATCGGGGCAGTGGG
Entry2120	intern	slr0607	ATGACTTTGCAAGGTAAGTTTATTGAAACCATTGAGGCCGGAGGC
Entry59	asRNA	slr0743-as	GCCGCCGCCCGCTCCAAAATAGATTGTTCAATGGCTTCCTTATCCCGGGCATAGGTTTCGGGATCTT
Entry58	asRNA	slr0742-as	CCGGGAGCCCCGGTAAACTAACAAGAGACATGGAAAATCCTCCAAAATATTTGCGATAAAGCTCTAGCCCTTCCCCAGACCTAGGCTGGCTAGACTCCAGGGTCAATTAATGGGGTAGCCGCACTGTTAACCCCACTGTCAAA
Entry883	intern	slr1262	CGGCTTTTTAGGTTATTTTGGCCAAGTTAGTTTGGATTATCATCTGATGGTGAGTTTTACGTTCTTCGCCGCCCTGGGAATTTTATTGG
Entry882	ncRNA	ncl0620	CGCCTTTGTTCGCTACACTGATAGTTTGAACCCTTCATAAAGTGAGTCCTTAGCCTACAACGGTTGGGGGCTTTTTTTC
Entry881	asRNA	slr1254-as	ACCGTTAGCCATTTAGCATTGTCGCATTAGGGTTGCCATTTGTCAGGAAGATTACCAGGGAGTCCAGGCGGCTTAACCCACGGTGACTATTTCCCTGGTGGGGGG
Entry880	intern	sll1150	GGGTCATTACCCCTACCTTTTTGGAAGTGGCCATTTCTGGCTTCGGGGTGTTGCTATTTGCCGGCGTGTCGGTGGTGGACTTTTTTGTTCTCCCCCGCACCTACCGGG
Entry887	ncRNA	ncr0540	AACTTTTGGTCTTTATCATTCAGTAAGGCGGGGTTTGATTTTCCGGAAAGATTAAGATAAGTATTGGTTATATGGTTATTAGCCAGGATTATCAAATCTGTCTGACCTCCGTCGCCC
Entry886	ncRNA	ncr0530	ATCGGGGTTACGTTATCCTGACCCTGTTGATGTTTTTACTCCCCAGATACCTGATGGTTCAGGTTAAGCTTGGGGAGATTTTTTT
Entry885	asRNA	slr2057-as	GTTTATTTCTTGTTAGGCTCAATTTAGGCCTAGGTTTAGCCAACTAGTTTGGATCAAAAATATCCACCACGAAAGGTAGCACTGTTTTGT
Entry884	asRNA	slr1263-as	GTTCAGGACTGTTACTGTTAAAAACGGGAATTTGGTCTAGTTGCCCTGGCAAAGGGCGCACTGGCTGCACAACTTTTAGTTCTTGGGGAGTGTCACCGATGGTGGGGGCGGGCTGGGTAATTACCGGTGGTGG
Entry889	ncRNA	ncr0550	GTTAATTCATTGTTACCCTGGTAGCAAAGGGTGAGAAGTTGCCTGTGTTTATTATCCCTCCTAGCCCTTCTTCGCAAAGGCAGGGACAAGAGCACT
Entry888	intern	slr2059	GTTAAACAACTAGTTAAATAGAAGGATGAAGAAGCGTGTGACCCTGACTTTTCCCCGTAGTGCGGTGCAAATGCCCGTCACTTATCGGCTG
Entry51	intern	sll0708	CGCCAATCGCCGTAAAATGTTACGCAATAACCTCAAGGGATTAATTGCCCCGGAACAGTTGACTACTTTATTGGAGCAGTTAGCTTTGCCGAG
Entry50	ncRNA	ncr0040	GCTTTATTTCGCTATGATCAGTCTCATGCTCCGGAGGCTTGCCTAAAACTTTTCAAACACTTTCTAAAGCATTTTTAACAGAATCGTGG
Entry57	asRNA	sll0696-as	TAGCAGGACCAGGAAAATTAAAAATAAAATCCCCATCACCACAATGGAACGCAAATTGGCATCGGCGATCGCCAGGGAAAGGGGCACCAAGAAAGGCAACCAAGCAGCGGCCAACATT
Entry56	asRNA	slr0740-as	GCTTTAGCTTGAGTAAACTAAGGGTCTGGCCTAAATTTAGGGGCAACAGGGAAATACCTTCCAAACGGGATTGGACCCAACCATCGCCCCAGTACCATTCATGGAAACCG
Entry55	ncRNA	ncr0060	TGCCATGATGAGTTAGACTCCTTGTAGACATTAGATGTTGGATTTTTGCCCCTAGATGGAGAGAGTTTACAGCTTCTTCTTTTCTGCTTTTAGGGTAACGGATCAGACT
Entry54	ncRNA	ncr0050	ATCGCCTGGGGATAATATGGGGAGTGGTAATTTTGGGAGTTGCAGTTGAAAATCCCTTCCCATCTCTTGAAGAAAGAACAACTAGC
Entry1463	intern	slr0380	GAAATTAGGAATTTACAATGGCAGAATCCTCCCGTTGATCTTTTAGTGCTCAGCGCTTGCACCACTGCCTTGGGTAATACTCAGGCGGAATTGGGGTTTGTGGGCCTGGCTCTGCAATCTGGGGTCAAATCAGCCCTGGGTAGTTTGTGGC
Entry1462	asRNA	slr0380-as	GCCTGCAAATTTTGTATCGTGAATTGTTGGTTGAGCATGGCAACCCCGGGCCAGGGTTGGGGGGTAATGTTGGCAATCTCCAAAGCCACCCCCGGTAACGGTTCAGC
Entry1461	intern	slr0379	TTCTTCTCTCGCCTATAATTGCCACACAGAGGCCGACTGGGAATTTGTTCAACGCTTAAATCAATCTTTTCCCCAGCCTGACTGGGTAATTTACCTAGACCTCCCGGTGGATTTGGCCCTACAACGCCTTGGCGATCGCCAGCAACTGGAGGACCAAGCCCCGAGGG
Entry1460	asRNA	slr0378-as	AGCCCCCTTCTGCCAAAGTAAGGGCATATTTGCCCACGTTATGGGGATAATTGACTGTTAAGCTCCAGCCCAAATC
Entry1896	asRNA	slr0042-as2	GATTAAATGGATAAGATACTAGGCCAATAATGCCTAAGAATGTGTTTGGAAAGTTTTATTCCGCCCTCTAAATCGACCTGCTAAAGCTCCAGAAATACTGGGGAACTTTCACTCGGTTTCCCCCCAAATTTGGGGGGGCAGGGGGGCTTTT
Entry1467	intern	sll0329	TGGAACGCCCCCGTAAAATCCTTGTAATGGTCAAAGCTGGGGGACCCGTGGATGCAGTGATCAATGAGTTGAAGCCCCTGTTGGAAGAAGGGGACATGATCATTGATGGT
Entry1466	ncRNA	ncl1190	GATTTTTTGTTTGCCACAATTATTACTCTCCCAACCCTGGGAAGAAATTCAGTCAAGTTCTGAATGGGGGTAAAGATCCAAAAGGCCCTCGGCATTCTTGAAAAAATAATTGTATTCTTCCCCTTGGTTGTGCCGGGGGAAATTTTTT
Entry1465	ncRNA	ncl1180	TGTTTGATCTGTTAGCGTGTGCTTCAGAGAGTGCATTTAACCACGCTGAAACAATTTTAGGAGGCGTTTACCATGCTCCCCATGCATCAGTG
Entry1464	intern	slr0381	TAGCACCTGCGACAAAATCAGAGATAAGGGAGGGAAAGTGGTGCGGG
Entry1979	ncRNA	ncl1670	TCTAGTTAGCTAAACAATCAAGACTCAGACTAGAGCATCCCACCATCAGGGATAATCGATGGTCCCCGTCCTAGGGCTAGAAGGACTAAACCTGTGAATGAGCGGAAAGTTAATACCCAGTTTGGACAGCAGTTCAATTCTGCTCGGCTCCA
Entry1978	ssrA ncRNA	ncl1680	CCAAAAAATGGTTTATAATCGGGGTGTATATCAAGGGGCCGCAATGGTTTCGACAGGTTGGCGAAAGCTTGCCCGTGATACAGGTCGAGAGTGAGTCTCCTCTCGCAAATCAAAGGCTCAAAAAAAAGTAACTGCGAATAACATCGTCAGCTTCAAACGGGTAGCCATAGCAGCCTAGTCTGTAAAAGCTACATTTTCTTGTCAAAGACCGTTTACTTCTTTTCTGACTCCGTTAAGGATTAGAGGTTAACCCCAACGGATGCTTTGTTTGGCTCTTCTCTAGTTAGCTAAACAATCAAGACTCAGACTAGAGCATCCCACCATCAGGGATAATCGATGGTCCCCGTCCTAGGGCTAGAAGGACTAAACCTGTGAATGAGCGGAAAGTTAATACCCAGT…
Entry1971	cysT asRNA	slr1453-as	CAAATGGAGCAAAAAAGCGACCTACCCAACCCGTTTGACTATACAAAGTAGCCAACACTAAACCAGCAACGGAGGTGGGCAGAGCAAAGGGTA
Entry1970	tilling array (Georg et al. 2009) asRNA	ssr2439-as	AATCGGTTCTTGACGATAGCTTTCGGGAATAGTTAGGTAAAGGGTTACCTCGGTAGTTCGTTGAGAACTCTGGCTATGGAGGTGGGAGAAAG
Entry1973	intern	slr1455	GGGCTCTGGATGCTAAAGTACGGAAAGAATTGCGGGCTTGGCTGCGAAAATTACATGATGAAGTGCATCTAACCAGCGTGTTTGTTACCCATGACCAGGAAGAGGCTATGGAAGTGGCGGATGAAATTGTGGTGATGAGTAATGGCAAAATCGAGCAAGTGGGCACTGCAGAAGAAATTTATGAGCACCCTGCCAGTCCTTTTGTGATGGGTTTCATTGGCGAAGTTAATGTT
Entry1972	asRNA	slr1455-as	GGGAACTTCTAGGTTAATATCTTTTAAAGCAGTAAAATCGCCAAATTGTTTAGAAACGTT
Entry1975	intern	slr1462	AACTCACTACCTATATCATTGGTAAAGCAATTCAGGGCATCACTGCGGCCTACCTCACCCGCATTGCTGGTAAAAGTTTTATTCAATATTTCCGTCAGGATCAGGATTGGGGCGATGGCGGCGTGGCCCAAGTGGTGGAACAAC
Entry1974	asRNA	slr1459-as	CCCAACGGCAGTTTATAGTTAAGGGGCTTGGGCAAGCCATTTTAGTTCTCCTACCTATCATTATTTCCGAGTGAACGCAAGTCAAGGGAGCCCTTACCCCTGCAATAAAACTACATATTTAGGCCGTCAGGGGCTTAAGTTTTTGCATTATTTTCTCGGTTAAATTC
Entry1977	ncRNA	ncr1640	ATTTACAATTGTTACAATTGTGGCTGTTTTAAATAGGCCTCCCCTTTGGCCTGTCGTTGTGGCATAAAGTCTAGCTAAGGCCCAGAACCCCGACC
Entry1976	asRNA	slr1462-as	ATAACGGGTATGGTAAACTTCCGGTTCAGGTAGGATGGCTTCGATGAATTCTTCCTCTAGGGGCGTTAAATCTCTCAGTTCTGGCAAGGGTTCT
Entry227	intern	slr1079	ATCGCCAGTTAGCTAAACTGTAACCATGGCAAGTTTTCTGGCTTTACTGCCCCGTTCATTGACCACTTTCCTTTATGCCGTTGC
Entry226	intern	ssr1765	AAATTTATAACTATACTGTTCTTCTAGAAAAAGAGCTTGATGGCGGTTATCACGCCTTTTGCCCAATGCTCAAAGGATGCCATTCCCAAGGAGACACCTTTGAA
Entry225	asRNA	slr1077-as	CTAGGGGAATGTTATATTGCTTGGCAGTTTGACTCCTCCAATAGCTAATCGGATGCCACAGGCCATGGCCATGGATAATGTCGGACGGGTAAGAGCTTAAACGGGAGCGGA
Entry224	intern	slr1077	TGCTCCAAACTCTAAAGTTAATCGAATCATTGTAAACAGCTCTCACAGAATTGCCCTAT
Entry223	asRNA	slr1077-as2	TTCGATTAACTTTAGAGTTTGGAGCAGGAGCAACAACTGAGCTATCTGTTAAGCATTGGCTCAAAAGAGTAACTTCGGTGAAGTTCTGGTGGGAAAGGGCATCAGTCAAATTGGTAACAGTTATGGATGGCCCCCCTGCT
Entry550	intern	sll1819	CGTCGCCGGGCCCTAGGCTATATGTATGACAAACCCACAGTCCACGCTTTGTTTGCGGATGCTCCCAGCCGCTATAAAGACAGGGATGGGGGCTATACCCGCATT
Entry553	intern	sml0006	TTAGAGCTTCCGTTAAGAAAATGTGTGATAAGTGCCGCGTTATTCGTCGGCGCGGTCGTGTGAT
Entry220	intern	slr1076	GGGAAGGTTTTGGTATTGTGTATCTAGAAGCCATGGCCTGCGGAAAACCCACCATTGGTGGTAATCAAGATGGGGCGATCGATGCTCTATGCAATGGCGAACTGGGAGTGTTAGTGAATCCCGATGATCTGGACGAAATTAGCACAGTAATTACCCAAATCCT
Entry1163	asRNA	slr1277-as2	TTCGCCCCAGGTTATTGTTGATATCAATTTCCTGAACTGGAGCCGTGTCACCAAAGCGCATGACCGCAGAACCACTGTCTTGG
Entry559	intern	sll1808	GCCCAAGTTGACTAAGGTGACAGTTAACCGGGGACTGGGGGAAGCTTCCCAAAATGCCAAGGCTTTGGAGTCTTCCCTGACTG
Entry558	asRNA	sll1811-as	CCGCCGCAAGGGTATGCTGGGCCACATCATCGATGACCTGGGCATAGATGTGGTCATTGGAGCGAAAAACCGCCAAACGGGGCCGTTC
Entry229	asRNA	slr1083-as	AATGAGGTGGTGATAGTCTGGAACTGTCCATTTCAGCAGGGTAACCATGGTTATTTCACAGGCAACGGGGGACTAGTCAATCTTAACAATGAGTATGTTGGGAAAGGGTTGGGCGATCGCCTATTTATTCCCCGTATTCCTGGAGGAAACT
Entry228	asRNA	slr1081-as	TCTGAATAAAGGTAAATTTGTAGTTGATTGTTGCTATAAATCCACACTTCAGGAACGCCAATGGCTTGGTACGCATCGATGACGGTTTTGG
Entry1689	asRNA	slr0906-as	CGGCAATGATACCGACAATACCAGCAGCAATGTGGTGAGCCACTACCCCACCGGGGTTAAACGGGTTAAAGCCAGCTGGTCCCCATTCCGGTGCCACTGGCTGTAC
Entry1688	intern	slr0902	GCCTATATCAATAGTACAATGGTGGAAAAATTAATTGCCCAGGCTCGCCAAGATTTGGTGGCAACTTGCTAC
Entry1687	intern	slr0900	TATTTCTTGCCTGTTAAACTAAGTCACACACCCCAAGCGGTGATTAAAGCTGAGCCACTGCCAGTCAAAAACTCCGGGGAATTTATTGCCCTAGCTGGCAGTGATGGCTTTTT
Entry1686	intern	slr0900	TTTTGGTGATACTACCATGGATGTTGATGGTAGCTATGGGAGAGTTTTGGCAGAATCCATTGAAGCTGACCGGGATTATCCCCCCGGCGATCGGGTGATGATGGACGGAGTTGCCTTGGCTTGGTCGGAATACCACCAGGGCCGTCGTCATTT
Entry1685	asRNA	slr0900-as	CAACATCCATGGTAGTATCACCAAAATTGGGCCAATGGGCTTGGATAATTTCAACGGCGGCGGCAACGGAAATCATTTCGGTGGTCCCCCATTAC
Entry1684	ncRNA	ncl1400	TTCCCGTTTCGTTAAAATTTGTAACGTAAATTACACTCAGCCAAGGCATATGCAGTTTACGCATTTAGCATATGCGTTAAAT
Entry1683	intern	slr0897	TTGACTTCTGCTTTATTATTCACCGACGTTAATGCCAATACTGGGGGGACTGGGGGAGAACATCAGCATCCAGATCCTATTCCTCCCACGG
Entry1682	intern	slr0896	GGGGATTAGCCACTATGATCTTTATGGCATTTATGATGACTGGGGTGGGATTAATCTCCGGGGTCAGCCCCCTAGTGGCAGAGGCCTATGGCGCTGGCCAAACCC
Entry1681	asRNA	slr0895-as	TCGGCAAAAGATGAAAAATTGGGAAACTATAGCTGGGCCAGTTTCAGAGCAGTGGCAATGACCTGGGAGCGCAGGGGGTCTTCCAGGGGAGCAAAACCGTGTAAGTG
Entry1680	asRNA	ssr1513-as	GCCCTGGTCGGACTATTTTGGGTAGAGACAATCGGTGTAATTATCGCCAGCAAATAGTTCTCTCGCAT
Entry48	SyR8 ncRNA	ncl0030	GGATACAGCGGATACCCTATTAGTTAGGCACATATAAAATGCCTGTAACCACTGTTTTACAATGACTTTGGTATACCAGATGGAAAGCATGACCGCTGTAGGTTGATTATAGATTTGAAGGGTGGTTAATAACTACCCATTTTTTGT
Entry49	ncRNA	ncr0030	CACCCTTCAAATCTATAATCAACCTACAGCGGTCATGCTTTCCATCTGGTATACCAAAGTCATTGTAAAACAGTGGTT
Entry1379	ncRNA	ncl1100	AACTGGTTTTGTTATCCTGTCCAGAATTAGCGATCGAACCAGCATTCCCGTTCCTTCTGGAAGGTTTCCATCTTGCCAATGCCTTCAATTGATGGATAGTCACAGGTCATTTACCAAACCAGTTCTACCAGCCTGCAATTCGCCGTAGTGACGATGGTTGTG
Entry1378	intern	sll1841	AGGATTTGGCTGTCATTATTGAAGAGAATGCCCAGTCTTTGACTATGTAATTCTTTGCAAACTAAGTCAGTTTGTTTGGAAAAGTCCCCCAACTCGTTCGGTTTTGGGGGATTTCCTT
Entry40	ncRNA	ncr0020	TACCATTTCAGGTTATATTCAGTTTAAATTCCTTGGGTATTAGGTTTATTTTTTGACAATGCCCGGGATATTTTGGGGGGACTCCAACCCCTCAGGCTTGACGTCCAATGGAATCATTGACGTTGATCCAGGGAT
Entry41	ncRNA	ncl0020	ACAGAAAAATGTTGTAATGTTGGACATTGGGTAAACTGAATATTTTCCTCTCTAGGGTCAACCTACCCTCTGGCCCAGTGAACTATTCCCGTCATCTCAGTTGCTATAGTTGTGACCGTTTTTTG
Entry42	intern	slr0721	TGACTGTAGAGCTAGCATTATTACCACCACCATGTGCATCGAAGCGGCCAAGGCGATCGCCTCTTTGGTGCACAGC
Entry43	asRNA	slr0721-as	TGGGCCGGGGCATACCATTGTTACCGTACTTTGTGACGGAGGAGCCCGTTACCAATCCCGTCTTTACAATCAGGAATGGTTGACCAGTAAAGGTTTAACAATTCCCGATTAACTATTGACCGGCCACCCCTTCATTGCGGGCGGCCAACT
Entry44	intern	sll0712	CACCGCCAACATGGAAAATGTGCCCATTGACGATGCGGTGCAAATTGACGATCCAGAAGCGTTGCGGGTGGTGTACCAACTTCTGCGGCGGGATGGCCTATTTATGGGCGGTTCCGTGGGCATTAATGT
Entry45	intern	sll0711	TTGCCCTGGGGGATAAAATTACCGTGCGGGCCAACGGCACCGATGACATCCGGCTCAGTTGTGGGGATAGTCCCTTGGCCAACGATGCCACCAATTTGGCCTACCGAGCGGCCCAGTTGATGATTAACAATTTTCCCCAAGCCCATGATAATTACGGCGGCGTAGATATC
Entry46	asRNA	sll0710-as	CCTCTTTATAGTCTAAACTAATACCACCCGTGCTTAAATTGACCTGGTCTTGGTTTTTC
Entry47	intern	sll0709	GCGATTTTATGGGAAAATTAATGCCAATGACTATGAATGATGATAAAGATAAGAGTGTTTATTATCAATTTTATGAAGGACATTTTTTGAAGGCACTAGCACAAGCGTATAAAAATATTATCATTGCTCAGAAGGAAGGTGTACAAGCTCAAAACGTTGCCTTAGTAATTGATGAAATTAATCGAGGTAATTCTTCTGCAATTTTTGGG
Entry421	asRNA	slr1028-as14	CCGGGCCCCTGTGGCACCATTAAACATTATGGATTGATAGGTTTGGCTGAGGGGATCGTAACCAAAAAAGTCGTTAAATTCCC
Entry420	asRNA	slr1028-as	CTTTGATTCAATGATAAAATAAAGCTTTGATTAAATAAGATTGATGCAACACCACCAAGGTTGCCATCATCCCAGGGAATTAATGTGATATCTCCCCAATTCAAGCCATCTGTAGAGGTAGCATATGAAGCACTAGCCTCAGTGCTTGAAGTGAA
Entry423	asRNA	slr1028-as10	GAAAGCTGAATTGTAAAATTATGTCATTGTAGTCAAGATCGCCGCCGCCCACCATATCTTCAAAACCAAACAGGT
Entry422	asRNA	slr1028-as12	AACGATTAGCTTCTAAATTAGAGTTACTAAAGCTACCAAAAAATTGTGATTCTGTCCTGGCAAAAGCTTCAATATCAGT
Entry425	intern	slr1032	TAGACTTTCTTGCTAAGATTGAGGAACAATGCAATGAGTCTCAGAAAGAACAACGAAATTCAGCTTTTGTCAAAGCTGAACGTTTTATC
Entry424	intern	slr1028	TTGACTACAATGACATAATTTTACAATTCAGCTTTCTAACTTCATAAATTAAGTACAAAAGTGACATAGAGGAATAGGCTGATCTATCCCCTTGAGTCTGATCTGGTCCCGCAACCGAAATTAGTCCGCTCCACTCCTGTCCCGAGGGTGTGTCAGAATGGTTAACGGCCGGATTTTAG
Entry427	intern	slr1033	GCTCATATTGCTTGTAAAATAAAATATTCAGATCAACGTATTTGGTCGTCTTCAGTAGAACTACTTAAGGATCTCTATCCTGT
Entry426	intern	slr1032	GCTAAGATTGAGGAACAATGCAATGAGTCTCAGAAAGAACAACGAAATTCAGCTTTTGTCAAAGCTGAACGTTTTATCAAGAATGCTAGTAAAAATGGAGGTGTTGATC
Entry429	asRNA	sll0981-as	GGGTGGCAAAATGCAACAATAAATTAAAAATGTCGATGGACCTAATTTGATATTCCTCCTTGGCAAAATTGGGGTGTCTTTGGGCATCCTGTTTATT
Entry428	asRNA	slr1034-as	ATCGCCAGGGTGATAGGTTTCTTTGATGGTGTTGGCCAAATTGCCCCAACCAACTACTTTCAAACTTTCCTTGGGGGAATCATCCCTCAT
Entry1282	intern	slr0442	TTTAACTGATGCTTATATTGATGATCTTAACTCAATACAGAACGCTGCTGGGGGATTTGCCGCTGTAAGGGCATCTACCCCAATGCC
Entry715	asRNA	sll1276-as	CCCACCAACCAGGCTAGAATGGGCCAAAAAACAGTGAATAGCAGAGTACAGAGGAAAGCCAGCCCAATAGTCCGCCGATGGGGACGAATATAGGGGATTAACAGCCAGTAGCGGGATTTAAGG
Entry1116	asRNA	sll1878-as	CATACCATTGAATTAAATTTGAATTAAATTGCCTCAGCCCTGGGCAAATAGGGGAGGACAGGGATTGGTGGGAGTTAAGTTGACCCGACTGCCCACCGGAAT
Entry319	intern	slr1044	GGGCCCTGGAGGATATTATTGAGGTGTCTAATCGGATTAACACTTTGGTGCGTTCCATTACTGCTGATACCGTCAAGCAGCAGGAGAACTCCGGTGCAGTGTCCAACGTCATGCAGTCCATTGAGCTGACGGCCCAGGAAACTTCCCAGGAATCTCAACGGGTAGCAGGATCTTTGCAAACCCTGGTCTCCATTTCCCGCGACCTGTTAACTTCGGTGGAACGGTTCCGGGTGGAAAGTCGCTAGGGTCAGGGCAGTGTATTTCCCCCAG
Entry318	intern	slr1044	CGGGAGATTGTGTTACAAGTTAAAAATGCCGCCAAGCAGGTGAATAACAACTGTAAAGACAGTGAGTCCTTTGCCCGCAATAACTCCAGCGATGCGTTGCGAATGGCGGAGGAATTGGCCGT
Entry1113	asRNA	slr1975-as	GTGTAAAGCCTGGTAATATTGCTGGGCTAACTCCTGACGGCGATGGGCAATCATACAATTAAACTATTAACTATGTGATGGATGGCGGTGCGCAATGGCTCAGTTTTCAGACAACAACACAACATAGCACGACT
Entry1112	asRNA	sll1885-as	GACGGAGAACTGATACCATGGTGATCCGTGTTACTGCTCCAGGCCCCAAGCACTAACCATGCTCCTAGAAGACCAAGCATCTGGGCCGGCTTTTTGAAAGTCATGCGGTTGTTCCTCACTCAAAACTCACACCAATTAGAAGACATAATATCCCTATTCTTTCAAATACGCATTAACTTTAATTTAAGTTCGGAATACTTAATTTTCCCCTTTTCTCTAAACTTA
Entry714	intern	sll1276	CATCACCAGCAATTACAATTTGTTCAAACAGGGAGAAGCCTCCGTTGACCGCATTTTTGAAATTTTCGACCTGCAACCTTCGGTGGAAGATAGCCCC
Entry1110	ncRNA	ncr0770	CAGGCCAGGCGGATATAATATATGGAACTTCAGGAAAAGTTACCAATTGGGAAAGTCC
Entry313	asRNA	sll1500-as2	GTCAGACTGGGTATAAACTGTCAACATATTTCTGCAAGAGTGGGCCCAATTGGGAAAATCAACCTCAAATCCATTGGAATAGCC
Entry312	asRNA	slr1609-as2	ACCCAGTCTGACCAAGCTTTATCCTGGATTGAGCGCCATGGCCACTGTCCACCGGTGTTTGTCTGTGTGTTGGGCTTTACGGAAACTGGTTTAATTCCGGGCATTTCTGCGGC
Entry311	asRNA	sll1500-as	GGAATGATGTTCTAGACTCTGACGCACCAAAGCCAATTTTTGTTGATGGTTGCAATGGGGATGACTACTGTTCACTTTGCCCCCAGCGTCAATGCCTAGACCTAGCAGTACCCCCAGGGCTGTGGTAGT
Entry310	ncRNA	ncl0160	GAATTAGCTACGTTTAAAGTTCCTTCCGGCAGTCAGGTTTCAACCAAGCTGACCCCCTAGACCGCTCTCCTAAAATTGCTGCAAGTCAGCGTTTGGGAGAGCGGATAG
Entry713	asRNA	sll1277-as	CCATTGTTGTCGTAGGCTTTTTAGTAGAGCATTTCTTTGCTTAACAATGTGCTGGTACTGCCCCAACAGATGGGCATAGAGGGGTTCTAGCTGGGTTAACAAAGTATCTAGCCATTGACGGCGACAATCGGGCGCTCCCCGGACTAAATCCAAATCTAAACAGGAAAATTCCACCGCATTTAAACAGCCTAAAAAATCCAACTGACGACGACATTGATTTTGGTTAATGCGTAGGTTGCGCC
Entry316	asRNA	slr1041-as	TGATTTTTTACAGTAAGATTCAACTAATGAAATTAGTTCTTTTTGGGTGAAGGGTTTGGTCAGGTAATCCGTCGCCCCTGCCATCCGGGCCAGGAGTCGGTCGAGGTAGG
Entry1119	intern	sll1873	TAGGAGAACCACATTAAAATGTTAAAAAAATTGTTTGGCGCTAAAAAAGAATTTTACGTCCAGTTAGATGAAAGCCAAGCCCCCGCCCAGGTGGAAGAGGCCGACGTGGCGATCGTAAAATCGGAGGTAGCTCCGGTGGAAAAACCGGCTCCGACCACTTC
Entry314	asRNA	slr1609-as	GGCTGTTGTCGGCGAAAATGGCCAGGTGTTGATGGGGGGTAACTCCTAAACTCTGTAGGCCAGCGGCAAAAGCTGTAATTTCTTCCCGCAATTGGGCATAGGTTAAAGTTACGGGGGGATGACTATGGCGATCGTT
Entry712	ncRNA	ncr0450	CAGCGCTGTGGATGAATAATAAACAATTGGCTGCCTAATGCTTGCACAGTTAGGCTGGGCCTGAATCTATAGATCCAATCAGATCAATCCCAATAGTGATCGCCAAATTCCCTGGGTTTTAAGCTGCTCAGGGTTTTTTC
Entry711	asRNA	sll1350-as	GTCCCAGGTGCCGTAGAATAGCCTAGTTCCCTTGAGGTCAGCCCCATCAAGATTAGCCTCGTATAGCACTGTCCTGGATAGATTAGCTTTGACCAAATCCGCTTGGCTGAGGTTTGCCCGGATGAGGTAAATCTCGCTCAGATCCACCCAGCGCAGATCCTGG
Entry1284	intern	ssr0761	AAAAACTTGCAGCTATCATGGAGCAAGTATGTAGTGATCATGTTCCAACAATTATCACCAGGGATACCCAACCATCTGTCGTCATGATTTCCCTGGAA
Entry1593	ncRNA	ncr1340	GCCGGATTGACAGTTACAAATAATTAAACAATCAAAGCCCAAATTTAGTCAAAATGGCGATCGCCAAGGGACAGTCAGCCAGGGTGGATAATCTGGCT
Entry1592	asRNA	sll0461-as	GTCTGGGCCAGGTTAAATTGGTAGGGGGAAGCCATAACTCGCTGGAGGGGATCCGGCAGGGAAGCCAAACGCTTCAGGATAGTCACTGTGTTTTGCAACCTTTCCGGGGTGAGCTTGAGCCATTCACAGAGACAATCCGCCA
Entry1591	asRNA	sll0461-as2	GAGCAAAGGCAGGCACAATAAATTTAATGCCCCAGGAGATTAAGAATGAGGGAAGTAATACTTTTAGAGTCAGTAATGCCAGAGAATTTAAATGGGACATGGGTAATGGCTCAAAAAATGCTC
Entry1590	intern	sll0462	ACCCCTCACCCTTTTACTGTTGATTGTGCTTAGTTTGATGTTTTTGGCTAATCCCAGGGCTTACCGTCAGGGT
Entry1597	asRNA	slr0474-as	CGACAATCTGGTGGACAATGGCTGGGTTAGCCATTCGGAGGATGCCAATTAAGCTGCCGGTAAAGTGACTGTTTCTAGCCAAAAGGATTC
Entry1596	asRNA	slr0474-as2	TGCGGGATTTGGTTAAATAACAATTAACGTGGAGTTCGTAACTGGCAATC
Entry1595	ncRNA	ncr1350	AAAAAAGCTTCGTTAGGATGAAAGCACCCAGAATATTTGGCCGTTATCGCTCCAGGGACGGAGATGGAGTTGTTGGCCAGTCCGCCATTATTGCTAACCAGTTTAAAGCCAAATTTGCGGCCTCGGTCGTGATTGGTATCAGCCTCTCCCCAT
Entry1594	ncRNA	ncl1300	CAAATTTGGCTTTAAACTGGTTAGCAATAATGGCGGACTGGCCAACAACTCCATCTCCGTCCCTGGAGCGATAACGGCCAAATATTCTGGGTGCTTTCATCCTAACGAAGCTTTTTTATTTCCAAACCGCAACGTTACACAACGAAACTCTTTTGCAATTTTTCTTAATGATTAGCCAGATTATCCACCCTGGCTGACTGTCCCT
Entry1599	asRNA	slr0479-as2	CACCAACAGGTCATAGACTACTGTCAATAAAACATCATCCCTGGCTAGGGTGCGTTGATGTTCAGCCTGCCTTTGGCCGGGGGGGAGGTGGAG
Entry1598	ncRNA	ncl1310	AGGTTTTTCCCTGGACAATTTAGATAGTGAAAACCTCCAGTCGGCCATAGTTTCCGAAGCTGGAGGCTCATTTTTAGTAGACCTGTTTTGATTAACTATGCCCCTGGCGATCGCCTAGATGGGAGTTCAGGGTAAGG
Entry1203	asRNA	slr1673-as	GGGCGGCGATCGCCAAAATTGATCCATGGTTAAAGTTGCTACCACGCCGTCGGGATTAACGGTGCTGGCCATTTTTG
Entry796	asRNA	slr2132-as2	CGGTTCGGGATGGTAATCTGCAGTGAGCAAAATACCGGCAATGCTGGGATAGTTGAGGGAGCGGTGGGCCTGCATCACCCCCAGAATGATGTC
Entry795	asRNA	slr1887-as	ACATCCTTAAAGGTTAAATGGGGAAAGTGGTAGCGCAGTTGGGCC
Entry794	asRNA	sll1755-as	AGACCACTGCCCCCATACTGAAAGCACTGGCCAGTAAGTCCGCTGTGGAGAGAAATAGCACC
Entry793	asRNA	sll1755-as2	TCACCGTACCCAGGCCGGAGATCGCCAAGTAGGGCCAACGGATCAACTTCGAGGTTGGGGCCATGGCCAGGATCGTGAGTAGAAAAAGGTCGAGAAAAACTCGGCTGTAATTGAGGTAGTAATTGAGAATATAAAAGCTGGCCACCAGTAACAAACCGCCATAGAGCCAGCCGCCGTAGGCTAAGGTTCTGTTGCTTTGACGCCGGGGCAGGGTAAGCCAAATGAGTAATGCCAGACTTAGCAAGAATAACA
Entry792	intern	ssl3364	AATCGTAGGCGGTTAAACTTTATGAGCAATATTCAAGAAAAAATCGAACAGGAGCTAGCCAACGCT
Entry791	intern	sll1763	GCGGTACATTTGTTAACCTAGGTAGAGGTGGCTGGGGCAATGGCCGAGGGGGCGGTGGCTTCG
Entry1204	intern	slr1674	GCCGAGCAAAGGTTAGGATTTGAACAAGCTTTTAAAAGTAGCAGCAACAGCAACGAGAATACCGAATACTAACACCGAGTTCTATGAGGTGGGATCTGTCCAGATCAAAGCCTCTGCAGGCACCCTAAAGAATAGCTAGATTTTGCTTCTAAGTTTTGGTTTTCCGCCGCATTGTTCT
Entry1759	intern	slr0082	TTTGGGCATTTGCTAGACTTTGTCCAACGCCATCAATTTGACCATGTGGGAGTGTTTACTTTTTCCCCAGAGGAAGGCACCGCCGCCTTTGATCTGCCCAATGCTGTGCCCGAAGAAGTAATGGGCGATCGCCGGGATCGGTTAATGGCTCTG
Entry1758	ncRNA	ncr1510	AACGTCAGAGTAGGAGAATATTGGGAGTAATGTCAGGAAATGTATAACATTACACCAAACGACCTCAGGTTTTCTGGTGTAAATCTGTTACAAT
Entry1209	ncRNA	ncr0930	AGTATGACGTGTGTAGAATGATTATAGATTTCTCAAAATGCCTGTCATAACTAATTTTCAGCC
Entry1208	intern	sll1561	ACGGTAATTGCGGCTAAAATTGCGGAAATTCTTATTGCAGCGGGGGTTCCCCCTGGGGTCTTCC
Entry799	intern	sll2012	GGAAGAGATTGTTTATGCTAAGCAAATCCAACAGGTTGTTAGCCTCAACGAAATCAAGAAGTCTTTGGCCGAAGGCAAGGATGGCGAGCCGGTTTCCCCCAGCGAGTGGGCTAAGGCGGCCGATTTGTCC
Entry798	asRNA	sll2013-as	TACCACTGTGGGTTGAAAATGATAAATATCTAAAAAATTGAGCGGTCGCATTTT
Entry1029	asRNA	sll1234-as2	GCGGTTTCGGTGGTAACGTGACAGCAGGCCACCAAGCGGATACCGGCGAAGGGTTTTTCCTGGGCAAAGCGTTCCCGGATTTGTTTTAACACGGGCATTTCCCGGGCCGCCCATTCGATGCG
Entry1028	ncRNA	ncr0680	TATCCGCAAATCCTAACATTGGGGGATTGAAAACTTAGCCTGGGGAATTATGGGCATTGCGTCTATGGCCTGCCTAAAAATAAAAAAATCCCCCGAAATAT
Entry179	ncRNA	ncl0100	GGAATTCGCGCTGTAAAACTAAAACAGATTAAACCAGGCCCGACGGAAAAACCAGCGGGCCTTTT
Entry178	asRNA	slr0971-as	GTGTCAGGGGTTGTAGATTAGTGGGATCAGGAATGGCAATATAGGTTTCCCCTGGGGCTCCTGGAGCTTGTAAATCAGGGGGACGCACC
Entry1023	asRNA	slr1324-as	TGGCGTTGAATGGCATAATGGAGCGAACGTAGGAGAATATCCAAGCTCACGTCCCGCTTGACCAAATAGTCCTGGGCCCCTTGACGGACCGCTTCTAAGGCCAATTCTTCGTCTTGGTAATGGGTGAGGACAATGATGGGTAAATTTTGAGGATGGCTTTGCAGT
Entry176	asRNA	sll0936-as	GCTGGTTAAAAATAAACTTTTAAAGAAAGCCATTGGCAAAAAATCTACTATTCCGTCAGGACTTGTTTACACGTCATAGCCAAACAAGTTGGGATTAACTTC
Entry175	intern	sll0938	CGCCTTTGGTGGTAATGTTTTTGCTGATATGGACTTGGCTAAGGCCCAAGCCCGGGCCCAGGGTCAAACCATTATTGATCTTTCCCTTGGCTCCTCTG
Entry1020	ncRNA	ncl0790	GTAAAAATAAGTTAAAATTACTTCCAGTAAATTGGAGACCAAAGTCGATAAACATAGAATAGTTATAATACTTAGTTCATATAGGGGGGACGAAAAAATCTCGTAAACGCAGTTTTCTAAGTAACAAAGTTTTTAGAACTCTACTTTTTACCTTAGAATCACTGT
Entry173	sir asRNA	slr0963-as3	TGGCGATCGCCGTAATCCCGTTGGGTGGCCACAATGGCTTTGACTAGATCATAGACATCGTCTTTGCTCACATAACCAATGGGGTCAGCGGC
Entry172	asRNA	slr0963-as2	TCCGTAAAATAGTTAGCATCATTCAACAGTTCGGTGGCCAGGGGTTCCCGTAAAT
Entry171	asRNA	slr0963-as	CGGCATCGTCCGTAAAATAGTTAGCATCATTCAACAGTTCGGTGGCCAGGGGTTCCCGTAAATAATTGCTTCTTTCCTTGATGCCTTCTACCTTGGACGGTTTACGGGGGGCAGCGGTGGGGGTGGTTACCATTAACTCTCTCTATGTAATCGACGGGAAAATCGTCCGTGGTTAATCCACAG
Entry170	intern	sll0943	GTTAAAAATTCTGCAAAAATTACTCATCGGTGTTCTCACACTTTGCCCCAGTATGGCCCTGGCCGGGGTGCCCAACGGCACTTGGTTATCCCAA
Entry779	ncRNA	ncl0520	CAGTAGAAGATGTACCCTATTAAGTAATTGTGGCTATCCGAATACCGGCTATACTGGCCAATTTTTATAGGCCTAGATTGAGAACTGC
Entry778	asRNA	slr1869-as	TCATCTCTGCCGGTACTATAGTTGTAATGCCATTCACCATCAGAGCGTATATTGTTCAAAATTCCCATGCTAGTTTCATGACCCATGCGGTAGATGTCAGAC
Entry775	intern	sll1775	TGGGAAAAGCCCTACACTGTACGCTACGCCAGTAACCTTGACGATGGCCCGGACCATGGTATGCCCCTAGGGGGGTTTGGAGCCGGTTGCATTGGGCGATCGCCAACGGGGAAATTTAACCTGTGGCATTTGGACGGGGGCAACCAC
Entry774	tilling array (Georg et al. 2009) asRNA	sll1775-as	CCAGATCGTGGGGAGTGGCATTTTTCACTTTGCGGGGAGCGAGGGAAAGGTTAT
Entry777	intern	sll1774	TCTGACCCTACATTAAAATTGAGGGAAGTGGCGACTGCATTGGAACAGATTGAGGATAATCGGGTTAAGGCAAATCTCATGGCAGCAACCTCTGTTTTTGGAGGGATTCTGTT
Entry776	ncRNA	ncr0490	ACAGCGATTAGGATAGACTCAGTTCTTGCCATGGATAGTCGTTCAATCCCTGTTTTTGTTAGCCCGAGTCAAATAAACCACAGACCTAAACCCTAAAATGGGCTTGTTATCGAGAAATTAAGCTGTGAGCGTTATT
Entry771	asRNA	slr1866-as	TGATATTTTTGATTAAAATGTTTGTGTAAATAGTGGTAGGCTTGCTGATACTCAGGGTTAGTATTAAGTCTTTGAGTCAACAAAATACTGGCATTTTTTTTGACTTGGGTGTCTGTTAAGTCTGCCTT
Entry770	asRNA	slr1865-as	CATCAGCAGGTGTTAAAATTTGGTTAACCTGACCTGAATTACAGCTAAATAAGAAGAAAGAACCAAAGGTTACCAGACAAATAGTAATGGGAAAAGATAAAAATCTTGGTAAAGTTTTATGCAAAATGTTGATTCCATTCAGTGATTAATGGCGAGTTTCGTGT
Entry773	intern	sll1775	AATCAGGTGTATAACAATGGTTTACAGTTCCGCACTCCAGAGGCAATCACTGCGGTGGGTACTTTCCGGGCGAGTCATTATCTGCGGGCCATGGCAATCTGGGCTGTGTACGGCTTGCTAG
Entry772	asRNA	slr1866-as2	ATAAAAATTTGGTGTAAAATTATTGATATTTTCCAGCTTAAAATAGGTTGTAGTATTTTGTAGAGGACGATATTGACCCTCCTGATTGGGGTCAGTGGAAAAGATCACCATGCCACTATTGGTGATTAATGAAGTGGCTAGGCGTTGTTGATATTTTTGATTAAAATGTTTGTGTAAATAGTGGTAGGCTTGCTGATACTCAGGGTTAGTATTAAGTCTTTGAGTCAACAAAATACTGGCATTTTTTTTGACTTGGGTGTCTGTTAAGTCTG
Entry1638	asRNA	slr0415-as2	TAAATCTTCTGTCAAACTGGACAGAGTATTGGGAATCGGAATTTTGGGGGCAAATTTAGCCGTCATCAACGGGCC
Entry2004	asRNA	sll1499-as	GCAAATTTAACAGACAATCTAAGGTCAGATTCTGGGTTTTGCTCAACTGGACATCGGAGCGAACTTTGAGTAGATCAGTGCGGCCAATGATGTCGTCCAAACTGCGAT
Entry2005	ncRNA	ncl1720	TTTTCGGTGAGCGATAATGTGAAGAATAGTTACAAGCAAAATCGCTCAGGTTAATTTCGTCTCCCTCCCCAAATTTGGCGATCGCCCCCATGAAGC
Entry2006	asRNA	slr1556-as	GGCAATCCTCCGCTAAAATAGCGGTATCAAGGTTGAGTTGGGCATCAAAAAAGACCATTTCCCGTTGATGGGGGTGGTTTGCTTGTTGGAAAAATTGACGATCATAGGCTTTACTGCTAAAAAAAGCGATTTTCATGACGATTATGGGAAGTAGTTTAGAACGTGTTTGGAAAGTTTTATTCCGCCCCCTAAATCCCCCAATAATGGGGTACTTTCACCCAGCTTCACCCCAAATTTGGGGGCCAGGGGGGCTTGT
Entry2007	intern	slr1556	GCGCAGTGCGGGCTATAATAATGTTGACCTCAAAACAGCCGCAGATCTGGGGCTAAAAGTAGTCCATGTACCATCCTATTCTCCCCATGCAGTCGCAGAACATACTGTGGGGTTAATTCTGGCTCTAAATAGAAAGTTATATCGAG
Entry2000	asRNA	sll0621-as	GTAGGATGATCAGTAAACTAAGGGGAGTTAGTTGTCCCAGTTGTTCCACCACTAGGCGATCAGCCCATTGCTGGAGAAAAAAAAGCTGATTTTGCAGAGATTGCCACATTACACAGTTGCCCAAAAAGCCAAAAATAAGTCTGAAATTTGCCGGCT
Entry2001	asRNA	slr0664-as	TGGAGTACTCCCCTAAAATTGAATTAATGTCACTAGCGGCAATATCTTCTTGTTCAGCTTTACTGTAAATGGTTAACAACAAAAT
Entry2002	intern	slr0665	TGCCGGAAAGAATTACGGTAACGGTATTTAAAGTGCCTGGGGAGACAAATACTGATGATCTGTCTCCTGCTCCCCA
Entry2003	asRNA	slr0665-as	CGCGTTGTCCATTTAAAATTGGGATAGTTAGAAAATTTGAGCCAGACTTAAGGACTACACAGAAAATCTTCAGTCTCCCCAATACAGTGATTGTGTCTATGCTTTGGAGAAGCTTTGTTTCAAGACGAAATAAAATCCTTTCCTGGTAATAAAATATTCTGCTTCGGTGATGATAAGGGGTGAATTAAATGAATAGTCAAAATTAAGGTGAGCCATAAAAGGCCCACCATAATTTTACG
Entry2008	asRNA	sll1498-as3	CTCCCACTGTGGTACCATCGGCCCCGAAGGACCAACCGGGATAAGGGGTGCCATCCGCAAGGACAAGAAGGGCCGGTTTCGCCGCAGCAATTGGCATAATGATATATTGCAAGGTAGCTGGAATAGGACCATTCGGCCGTAGTGGGAAAAAGTTAAGTCCTTGGAGTCTTATCCAAGGCTGTGCTCCTTTGCCCGGCCGCC
Entry2009	asRNA	sll1498-as2	CCGCAGCAATTGGCATAATGATATATTGCAAGGTAGCTGGAATAGGACCATTCGGCCGTAGTGGGAAAAAGTTAAGTCCTTGGAGTCTTATCCAAGGCTGTGCTCCTTT
Entry1605	asRNA	slr0487-as	TGTGCCGATTTGATAGGCTTGGTAAATATCGTTTAACCGGTCGATCGCCGCTTCGGGCCAGAGGCCTTTGCCTAGGAGCTCAATGGCGGCGAGGT
Entry1604	intern	slr0484	AAGCTGGACAGTATAAGTTAATCAAAGCCAATCGTAATTTGCAGGACAAAGAAGAGCGGGAGAGACTGCTTAACTCCATCACAGGGGCGGTGCGACGTTCCCTTGAT
Entry1768	asRNA	sll0485-as	AAAGTGTAATAGGTTATAGTTAAACAACTAAACAATCAAGCAAAGATAATTAATTTAAGAACTATCTTTGGGGGGAAATCGT
Entry1602	intern	slr0482	CCCGAATTGGTGGCTACCATGGCAGAAATTGGCCAAAAAGTAGGATTTATACCACCCCAAGTCCTCTTTACTGAGCCTAGGGGTTTCC
Entry964	asRNA	slr2089-as3	AATCGCCGTAGGTGAGAATTTGTTTATCCAACAACCATTGCCCCGCTTTAACCAAGGCGGGATGATC
Entry965	asRNA	slr2089-as2	AGGGCAATGAGGGGAAAATATTGGCGGTAGTAGTGATAGCGGATATAAAAGTGACAGGGAAAACCGGTGCCGGTATATTCTGCTTCTTCCCAGGTGC
Entry966	asRNA	slr2089-as	CCCCAAGGTTCATTAAGATGCTTGTAAATGGCTATAACGAGCTAGGGCAATGAGGGGAAAATATTGGCGGTAGTAGTGATAGCGGA
Entry967	asRNA	sll1985-as	GTAGGTGGGAAGGTAAAATAATTGGAGCAATAATAAGGTCTCCTAAGGCCATTACTGCCTTCTTCAATTTGTCAAATAAGCAATGGAAGTTTCTCAATAACTGAGGTGTATAAATCACCGTCATCCACGGCTTTAATAAATTAAAGTAACATAATGGCTGAA
Entry960	asRNA	slr2088-as2	CTTTAGGAAGCGTAGGCTAAGTCTTCTAATTTTAACTCAATCGGCGATGGGCTC
Entry961	asRNA	slr2088-as	GTTCATGGCGCACCAAAATATGCTCAATTTCCCCCGCCGCTTCAAAGCGGTACAGTTCATCATAGATGGGCAAAATTGCCCC
Entry962	intern	slr2088	AGATGAAAACTGTTACCCTATGATTGCCCCCGGCATGAGTAATGCCCAAATGCTAGGTTTACCGGAAGTGCCGGTACGGGACAATGGTCCCCGGATGGTGGAGTGCAACCATTGCCAAACCCAAAATTTCATCACCCATCGTTTCTGTTCTGGTTGTGGAGCCAAACTCTAACCCATAAGCCAAAATTGAATTCATCCTCCCAGCGGTGGGGTCAGA
Entry963	asRNA	slr2089-as4	CAGGGTAGAAATTATTATCAAATTCAAACGCCCAAGCTCCCGGTTCACCGTGGGGATTTTTGATCTGCCAATCGCCGTAGGTGAGAATTTGTTTATCCAACAACCATTGCCCCGCTTTAACCAAGGCGGGATGATCCTTACCTAGATCCGCTTCCGCCAAAGCCCGCACAACCCAGGCCGTATCCCACACAGGGGAAACACAGGCTTGAATGGCA
Entry968	intern	sll1982	TTCAATATAAAGGTAGTATTAGCAGATAGTGAATATGGAGAGAGC
Entry969	intern	sll1981	GGGTAGCGGATGCTAACTTGGACGGAGCGCCCCTGGTGGCCATCACTGGACAGGTGGGCACAGATCGGATGCACATCGAATCCCACCAATACCTGGACTTGGTGGCCATGTT
Entry977	ncRNA	ncr0610	GTAACTGGCTTGATAAAAATATTTGAAGCAGAGTAATAGGTAAATGTCGACTTCATCTATAGCGGTGAATCTATAGTTTTGCTGGAAAATATCATTGTGCGGATGGGCGCAAAAATCCGCTGATGTTTGTT
Entry1760	asRNA	sll0080-as	TTCCGTGTAGGTGTTAAGATTGCGGAAACGATAGTCCGCCGACAGATCTAAAACTTTACAACCTTTGGCCAATAATGCCGGGGCCATGTCACAGGCTAAACCATTGGGCAGACCAAGGAACACCGCATCACAACGGCTGGCGATCGCCTC
Entry1761	intern	slr0084	CGCCGTCGTTGATTATGATATGGGCAATCTCCACTCCGTCTGTAAGGGTTTGGAGAAAGTGGGAGGCAATCCCCTGGTAACGGACCAGGCCCACGTTATCGACGGTGCTACGGCTATTGTCCTGCCGGGGGT
Entry1609	intern	sll0686	ATTGCCGCGGTTGAAAATCATTACCAGCAATGGTTTGACCAGCAAAACACCGGCAATCCCCTGGTATTGCTACCTCTGGCTTTTCTGGGGGGACTGCTTGCTAGT
Entry1895	asRNA	slr0042-as	TCAGAAGATTGATTAAATGGATAAGATACTAGGCCAATAATGCCTAAGAATGTGTTTGGAAAGTTTTATTCCGCCCTCTAAATCGACCTGCTAAAGCTCCAGAAATACTGGGGAACTTTCACTCGGTTTCCCCCCAAATTTGGGGGGGCAGGGGGGCTTTT
Entry1735	ncRNA	ncr1470	TGGAACGCGAACCACACTGACCAGACTAGAATTCCAACAAAGAGAACTGTTCCCAACACAAAGGCGGCATTATGGAGGCTGTTGGTGTCGATGAGCGTCAT
Entry1608	asRNA	slr0492-as	ACTAAAGAGGTGACATAATCGGGGGGAAAAGGAGGGGCAGATTGTTTCACTAAGCTGTAATCCAGAGGGCTAAAATTCCCTCCAGTTAAGG
Entry971	yfr2a ncRNA	ncl0720	TTAGGCGATCGGCTAACATTTATTTGTGTGTGAGGAGTAAGATTAATAAGGAAGCAGCCGGAGGGTCGAAACATGGCAAGACTCCTTGCGGACTTCCTTATTTT
Entry2088	asRNA	slr1176-as2	AGGGAGGCGGAATTAAACTGGGTAAGGACGTAAATTTTAACGATTTCTGAGTTGATGCAATTACTGACGGGAATATCGATGAGGCGATACTTTCCGGCCAAGGGAACTGC
Entry1734	ncRNA	ncl1450	GGCAAACAGGGGCTAAACTTGGAGGGCTTGTTGCTTTGCCCCCATGGTTGAAGGTTAACGGATTTAATCGGCGCCAAAGGCCCTAAACCCTAACACCTCCTTGATTGTATGACGCTCATCGACACCAACAGCCTCCATAATGCCGCCTTTGTGTTGGGAACAGTTCTCTTTGTTGGAATTCTAGTCTGGTCAGTGTGGTTCGCGTTCCACATGGATTGACGCCTCCATTCCCCAACGGCGGTGAA
Entry988	asRNA	sll1424-as	CGCAGCTCTTGGTAATCTTGATAATAGCGTTCGAGTTCTTCCAC
Entry989	intern	sll1423	TGTTTTTGGGGTGTTATCATTAGTTACCGGGCAACGTTCTGACCGTTTTTACCACGCAGTGGCTTTTACCCCGGTGGAGTTACTGTCTGCCCCCATTGAACAGGTGGAACAGGCTCTCAAGGAGCATCCCGACCTGTCATTGTTGATGTTACAGGGGCTTTCTTCCCGCATTCTCCAGACGGAAATGATGATTGAAA
Entry2105	ncRNA	NC-3547510	TGTTTCCTGTTGATATAAAGAAATGGTGTAATTGTCGTAGCCAAATTCGTTGGGCAGGGCGGTGTGATCGTCGAACTGAACCCCGTCCAAATCGT
Entry982	intern	slr1503	CTATGACTTTTGTCAGAATGAGGGAGTTAGCATTGTCAGTCTGCAGGTGCAATATTCCTTGCTTTCCACCGATCCCGTCAGCAAATTAGGCTTGAAGGAACTCTGTGAGCAATTGGGCATCAAATTAATTG
Entry983	intern	slr1503	CCCGTCAGCAAATTAGGCTTGAAGGAACTCTGTGAGCAATTGGGCATC
Entry980	ncRNA	ncl0740	CTTAGATACGTCTTAAAATATGTCTAATTTTGGGTGGCCATTTTCAGGTAGACAAAACAAATGCTCTTTCGCAATTTAGCAAAATTATGATACACTCACTTTGTTTATTTGCAAAGAATTTACCCCGCATTTT
Entry981	ncRNA	ncr0620	TTAGGATTGGTCCTAGACTAGAGTCAGATGAAAACGGCAAATGTATTGAAAAGACTTAACTTGCAGGGAGTAACGTCCCAACAGGTGTTTTATGG
Entry986	ncRNA	ncr0630	CCCTTAATTCAGCTAAAATCGGAGTGCCACTTGAATCCGGGGATGTATTTGCTCTGTATTTTCCCCAGTATTTTGCTCCCGCTCCCCTATG
Entry987	asRNA	sll1424-as2	CGCAGTTGTTCGATAAAATCAATCAAAGTTTTAATGCGCCCATCCTCCACTTGTATCGGGCCCAAAATACCTTCCCGACGGGCACGGAATTGGGCGGCAGCCAGGAGATAATCAATCCGTTTTTGGACATCAACTTCGCTAAAGTCGGAGGAT
Entry984	intern	slr1503	TGAGCAATTGGGCATCAAATTAATTGCCTATAGTCCCCTGACCCTGGGGCTGTTGACCGGTAAATATGGTCCCCAAGGACCTTTTCCTCCAGGTATCCGTGGCCTATTGTTCCGGCGAC
Entry985	intern	sll1426	GAATAACTTAGCTAATAATCAAAATATGGTCTGCACCCACGGCCAGAGTAATCCCTTTTGGGAATAGAGTTTTGCGCTGCCATTTAGCTGGGTTGAAGGGGAAAGAGTTTTCGTCCTTTGGCGACAATTTCCCCAGCTCCAGT
Entry1968	intern	sll1329	CATTGTTTCCGCTTACGATAGGAGAAGACTATGGCGATCGCCCCTATCCCTGCATTACCGCCAGTCGCAGGGAACTTATGGAACAATTCAAACCCCTAGTCTTAGCAGCGCAGTGAAGATGACCCGGAATAGATTTTT
Entry1969	intern	slr1451	TGGGTTCCCTCGCTACAGTAGGATTATTGCTCTGGCAACGGCGAAAAGTGGCTGCTCCCAAATTACTCACTGCCCCAGTTTCCGATTTTGACCGTTGTTTGCATTACCTGGCCCATGGCGATCGCCTGCAGAAATTAATTGCCCTGCGTCAGTTACAACAATGGCAAAATC
Entry1962	intern	sll1334	GTACGAAAATCTTAATATGTTTGTCAATCAACATGGTTACAGTTTCGGCTTG
Entry1963	ncRNA	ncr1630	AAAAAATTTTAGGTAGGCTAGGACAAGACAACCGGGGATAAATCTTAAATCTATTTCTGAGAAGGTTTCAGTGACTGTTGGTTCTAACCGTCTCGATCTTCGCTATGGGAATCGTTATAGGATGGTTGGGGAAAAATCCCCATTCCCCATTAATTACAGTGG
Entry1960	asRNA	sll1334-as2	TCCACCACCAGGGTACAGTAAGCATCGTTGCGACTGATCTGCCGGGAAACCAAATTAGGGTTACCCACACCCAATCT
Entry1961	asRNA	sll1334-as	ACCTACTGCAGATACAATATTTATTTCATCTTCCACCATCAAACCCACTAAACAAATAGGTAGTCCCAGATTCCTAGCTAAGGTTTGGGTAGCCTCCTCGAAGAAAGTGCTGTTTCTATTGGTTAACAAACCTAATTCCAACAGTTTATTTTGCCTCTGTGCATCTTTTTCTCGCTTCGATAAGCCGTCAAGGGCACAACTCAAGCCGAAACTGTAACCATGTTGATTGACAAACATATTAAGATTTT
Entry1966	asRNA	slr1431-as2	TACCACCGGGGTGTATTCTGGCACAGCGTACATAGCCAGATTGGCCATGTAAATAGGGCCATTGCTC
Entry1967	intern	slr1431	CCCCCCTACGTTGGACAATTGGCAAGCAATGCTATATCGAGGTTATTTGGCCTACCCCAGAGACTTGGCCCCCACTCCGCCGGACCAAATCCGCCCCGGAGCACCCCGCAC
Entry1964	intern	slr1429	AGGGTAGAATTGCTAAATTTGATGGAAGCCAAGATCGAACAACGGCAATGGTGGGTGGATCGATGGTTAGAGCTATTAGATTCCTACCG
Entry1965	asRNA	slr1431-as	ACGATTTGAGCCAACATCATGGGGGAAAGCAGTGGGATCATAGTT
Entry2086	5'RACE, terminator prediction asRNA	slr0459-as	ACTTTTGGAAATAAAATAAGTCTCTGTATCCTTCGCAGTATTTGTCAATGAATTGTACTGTTTCTTTTGCTTCACGTGGGGCAACCATATACCACCTCTGCATTTCAGACTATCTTCTCCATCTTATCCTACCCACAATGATAGAAGAGCGATATCGTTTTAAGACTTGGTGTAATTTACCTGATTGGCCACATCACCCTCAAGTTTCCGGAGACTGGTTAGGTTCTCGGTTACTCTGCTCAATTAG
Entry1690	asRNA	slr0907-as2	TATTTTGATCGTCCATAATGAAAACACACAATGGACAGTTATACAGTCGCTTTAGGGCAATGGAAATTTGGTAATCCTCTGGGAAATAAGGTACCGATAAAAATCTTCGGGGAGCATAATAGTGC
Entry1691	asRNA	slr0907-as	TTAGCTTTGGGGATATTTTTAAGATAGTAATTACGGGCAGCCTGTTCATAACGATTAATCAGAGGATCAATTAAAATGAAGCGGGCTTCGGGAAACAGTTGACTAGCGGTGTGGGACCAAATACCGTGGGAAGCCCCCACGTCCATGACAAAATCAGGGC
Entry1692	intern	slr0909	TTTAGCCAGGCTTTAAAATGGTGCAATTCAGTTATGCCCGCCACCTATTTTGCGGCGTAGCTTGTCCCTAAATACTAAATGGAGCAAAAAAATTCGTCAGT
Entry1693	asRNA	slr0913-as	ACATTATTATAATTAAAATAATAGCAATTACGGAGTTGATTTTTGAATATTTACTATGATTACAGCTTAAACCAATAAATAATAAGGCGGCCGACAAAAAAAACATACCTTGAGCATCGGGTATCATTGGCCTAACCCAAATTTCTGAT
Entry1694	ncRNA	ncr1430	GGTTTTCAGCGTTTATTATCAAAACATACTCAAATGTTTGCTCAGCAAGGGATTGAGCAAAACTTTTCAAACACATTCTAATTTTGCTAGTGCAGGAAAAC
Entry1695	asRNA	slr0917-as	AACCAGTAGCCATAAACTTTAGATTGAATAAAACAAACCCCCCAACCATTATCCGGCGGGGGGAATTTTT
Entry1696	intern	slr0917	ATCGCCATCCCCAGATAATTACCCAAGGGCCAGGGCCAGAAATTAAGTTGGAGGGGCAACGGCTAGTTAATTTTGCTAGCAATGATTATCTTGGCTTAGCTAGCCATCCCCACCT
Entry1697	intern	slr0917	GTTGGAAAGTCTGACAAAATTAAACTTTCGGCGATCGCCAATTAATTCCCCCATCCTCTGGGTAGGGGCCGCCAATCCAGCCATGGCTCTGGAAATGGCCAAGC
Entry1698	intern	slr0918	TAAACCCGGCGGTAAAATTGGTGATATTGGGGCCGCCATTCAAAGCCACGCTGAAGCCCAGGG
Entry1699	asRNA	slr0920-as	CCATTGAATTTGTTAGATTTGCACTATTGGTCTAGAAGGAGCCAAGGAACTAATGCTTTGCCCGTTAGTCCCCCAAATAATTCCGGTGGGGATCGGGGCGTTGACGATAATAGCGGTAGCGGCGATAATCCCGCAAAATTTGTCCATGATCAAAGCAAACT
Entry1360	intern	slr1930	GGGAAACTCTACTAACATGGGAACGATGGTTATTCAGTCATCTTTTTCTCCCACAGTAAGTTATTGTTTGGCCATGTCTGGCATGATTGGTGTAATGAGAGCAGGGGTTTACGAAGGAGATCCAGAAACAGCTATTG
Entry1361	intern	slr1930	TCCCACAGTAAGTTATTGTTTGGCCATGTCTGGCATGATTGGTGTAATGAGAGCAGGGGTTTACGAAGGAGATCCAGAAACAGCTAT
Entry1362	asRNA	slr1931-as	CTAAATTTTGGTTACTATTGTCCACACAAAGAAAAAAGCCAGCGGTAGGAGTCGTCGGTCTTTTTGTTGT
Entry1363	intern	sll1862	CACGACAGAGAGTTATAATGGGGTCATTGCAAGGAAATTACTTGCTGTCGTTAGATGGAGGGTTATCAATGGATAACCAGAATGTAGCTTTGGCAAAAGAAACCAATGCTAAAAATAGTCATGGCCAACATTTCAGTGATGGGAGCGACCTAATTCCCTCTGAAGTTGCCGCC
Entry1364	intern	sll1861	TACCACCAGTGAGACAATGATTCATGTTGCCATGCTCCATCTCATACTCCGAAGGCTTTGCCTCGAACTTTTCAAACATATT
Entry1365	asRNA	sll1860-as	GAGATGAACCATGGCAACATAGAGCATGGTCTCACTGGTGGTAGGTAAATATTCATAATCCTTGCTTAAACGACGATAGCGACCAAACCAAGCAAAGGTGCGCTCGACTACCCAACGGCGGGGTAAGACTTCAAAACCTTTTTGTCCCTGCTTTTTGCTGA
Entry1366	intern	slr1934	GGTGTCCTCTGGGATAATCAAAGCCATGCGCCAGGATGAGGATTACGTTTGCAGTACCTATCGAGACCATGTTCATGCCCTCAGTGCGGGAGTTCCAGCTCGGGAAGTAATGGCGGAACTGTTTGGTAAGGAAACCGGTTGCAGTCGGGGTCGGGGTGGTTCTATGCACCTATTTTCCTCGGCCCATAATCTCCTGGGGGGCTTTGCGTTCATCGGGG
Entry1367	asRNA	sll1851-as	GCGCAGGAAATAGTAAGCTAATTTTGTGCAAAGCAAGAGAAAATGACTGACCAAATAGCCCATAATGCCACGACGTTTTGCCGTAACGTAGATGGGCTGGATGCGAATTTTACTCAACTCTAGATTGACATCATCACCGT
Entry1368	asRNA	slr1938-as	GTGCTCCCCGCACTACCATGGATTTAATCGCATGGCCCATGGCCTCATAGTCGGCGATCGCC
Entry1369	intern	slr1939	GACTTAAAGCCCTGCAAAATCAAGAATATCAGTCGGCGATCGAGGCTTTAGAAATGGTTTGCCGCCGGGTGCCCCAGCAGGAATCCCCCGAATTTCTCAAAGCTCAGATGGCC
Entry414	asRNA	slr1028-as4	ATCCGGATAGAGTTAAGATCACACTGCGAGACGTTACAATAACAGAGGAAATTGAGATTGAATTGCCATTGGTATCCGTAACTTGAAATAGAGATGAATCGGGTATGATGTTGGGATTTAG
Entry415	asRNA	slr1028-as5	CACTGCGAGACGTTACAATAACAGAGGAAATTGAGATTGAATTGCCATTGGTATCCGTAACTTGAAATAGAGATGAATCGGGTATGAT
Entry416	asRNA	slr1028-as11	GAGCAACGGGAATATTATTACTATTAACTAATGTGCCAGCACCAGAACTATAGCTAACGGTAACAATATCGCCTTGTCCAATGGGTTCTGATAAGGGCAAAGTAACAGAATTATTCTCAATTGTTACCTCATT
Entry417	asRNA	slr1028-as8	ATCTCTAAGTTGCTATAATATTGGCCTGGGATGAGTTGATTCTGAATTTGGCTACTATCAACATTCACCCAAGCAGCAAATACCTGATTTGTGGCCTGGTTAAAATACACGGCTGGATCGTAATTTAAGCCACTTGTCCCAATAATTGAGCTTGGATAGGCAATACTAACGCTTGAGGTGCTGGGAGTGGCTAAAAGTGTTTTAA
Entry410	asRNA	slr1028-as2	TTGAAAGGTTTGATAGTATGGATCCGCATCTTCCCGGATGGCCTGGTTTTGGGCTTTGACGAGATCAACTTTTTGCCCGACTACTGTAATAACCCCGTTGTCTACCACCGCCCGAGGTTCTAAATCCCCCACTTGATCCGCTGTCAGGGCCTGGGGGGCTTCGAGCCATTGCAGTTTGCCAACATTGTCA
Entry411	asRNA	slr1028-as15	AGCACCCAAGGGAGGAACATTAAACAGGACTGCCAGTACCGCATCAGAATCACCACCCGTAGGAGATAAAACT
Entry412	asRNA	slr1028-as9	GGGTCTTTGACGTTAACTTGGAAATCTGTGGCCTGGGGGGTGCCGTTAGTTTGTAACCCTTGGATTTCTAATAGCGGCCCTCTCACAAT
Entry413	asRNA	slr1028-as13	AGATGAATCGGGTATGATGTTGGGATTTAGAGTGGCATTAAAGGCAATTACAACCTGCTGACCTGTGACTTGATAATTACTGTTAGTACCACTAATCGGATTGTAATTATAGGTAAAGGTATTGGCCGATTGATT
Entry418	asRNA	slr1028-as7	CAGGATTTAGAGTACCATTGGGGACAATATTGCCCTCGGAATCAACAATATAAAGACCGCCATCCGAGGCTAATTTCAGAACAGCCCCGCTATTCCCTGCT
[truncated: 123 more rows]
