# Supplementary material for: Pooled CRISPRi screening of the cyanobacterium Synechocystis sp PCC 6803 for enhanced industrial phenotypes
Source: Nat Commun. 2020 Apr 3;11:1666. doi: 10.1038/s41467-020-15491-7 (PMC7125299; doi:10.1038/s41467-020-15491-7)
Supplement: Supplementary file 7 — Supplementary Data 3 [file 41467_2020_15491_MOESM7_ESM.csv]

condition	light_intensity	induction	timepoint	average_growth_rate	generations
L100	100	i	0	0.0315	0
L100	100	i	1	0.0315	1.09
L100	100	i	2	0.0315	2.18
L100	100	i	4	0.0315	4.37
L100	100	i	8	0.0315	8.73
L100	100	i	16	0.0315	17.46
L100	100	u	0	0.0289	0
L100	100	u	1	0.0289	1
L100	100	u	2	0.0289	2
L100	100	u	4	0.0289	4
L100	100	u	8	0.0289	8
L100	100	u	16	0.0289	16
L300	300	i	0	0.071	0
L300	300	i	1	0.071	2.46
L300	300	i	2	0.071	4.92
L300	300	i	4	0.071	9.83
L300	300	i	8	0.071	19.67
L300	300	i	16	0.071	39.33
L300	300	u	0	0.0761	0
L300	300	u	1	0.0761	2.63
L300	300	u	2	0.0761	5.27
L300	300	u	4	0.0761	10.54
L300	300	u	8	0.0761	21.08
L300	300	u	16	0.0761	42.16
LD	300	i	0	0.03375	0
LD	300	i	1	0.03375	1.17
LD	300	i	2	0.03375	2.34
LD	300	i	4	0.03375	4.67
LD	300	i	8	0.03375	9.35
LD	300	i	16	0.03375	18.7
LD	300	i	32	0.03375	37.39
LD	300	u	0	0.03485	0
LD	300	u	1	0.03485	1.21
LD	300	u	2	0.03485	2.41
LD	300	u	4	0.03485	4.83
LD	300	u	8	0.03485	9.65
LD	300	u	16	0.03485	19.31
LD	300	u	32	0.03485	38.61
LAC	100	i	0	0.0273	0
LAC	100	i	1	0.0273	0.95
LAC	100	i	2	0.0273	1.89
LAC	100	i	4	0.0273	3.78
LAC	100	i	8	0.0273	7.56
LAC	100	i	16	0.0273	15.12
LAC	100	i	32	0.0273	30.25
LAC	100	u	0	0.02733	0
LAC	100	u	1	0.02733	0.95
LAC	100	u	2	0.02733	1.89
LAC	100	u	4	0.02733	3.79
LAC	100	u	8	0.02733	7.57
LAC	100	u	16	0.02733	15.14
LAC	100	u	32	0.02733	30.29
NACL	100	i	0	0.04617	0.00
NACL	100	i	12	0.04617	19.18
NACL	100	i	30	0.04617	47.96
