# Supplementary material for: Pooled CRISPRi screening of the cyanobacterium Synechocystis sp PCC 6803 for enhanced industrial phenotypes
Source: Nat Commun. 2020 Apr 3;11:1666. doi: 10.1038/s41467-020-15491-7 (PMC7125299; doi:10.1038/s41467-020-15491-7)
Supplement: Supplementary file 8 — Supplementary Data 4 [file 41467_2020_15491_MOESM8_ESM.xlsx]

## Sheet: Raw
sgRNA	Lib36_gDNA2	Lib36_sorted1	Lib36_sorted2	Lib66_gDNA2	Lib66_sorted1	Lib66_sorted2
morR_4	4945	1157	1451	10266	721	197
slr0149_9	1607	1826	530	3154	887	430
gerCb_55	2667	3	3	3538	2411	67
slr1732_16	3809	28	982	5331	1846	8518
Entry301_50	1400	12	557	2823	195	155
slr1222_35	2185	1	2	2702	16	36
Entry1551_57	1157	3	2	1556	1023	2588
ruvB_16	4067	16703	227	5276	1921	102
slr1503_26	2035	9	1	1145	474	68
sll1716_212	6763	9456	11	15561	5530	2420
sll0669_50	5288	36	1690	5247	151	365
Entry1873_23	2983	11	1150	4447	2098	121
sll8020_22	1422	5	1	2751	573	30
pma1_29	4559	147	405	6334	1790	4119
Entry410_75	1442	3	671	678	84	30
sll0872_118	1258	8	0	1966	1075	43
degT_49	2872	0	1	1421	2	6
slr1464_29	1033	5	0	1477	297	19
slr0023_27	680	2	0	771	8	14
Entry1887_32	1250	2	36	381	15	13
Entry1887_33	650	0	1	116	75	655
ppsA_25	3391	5	184	739	218	646
Entry235_51	3534	20	6	7956	115	144
Entry536_46	1760	12	214	1165	180	137
Entry896_27	1746	3	4	1436	113	55
slr0505_68	1273	0	1	614	406	14
slr1194_13	1367	3	3	1524	431	28
Entry2115_0	2774	32	383	1045	175	18
slr1104_101	2171	2	320	2607	815	34
ssl2162_7	1952	9	2	2583	34	36
slr1075_134	31496	6127	6634	17667	3877	794
apcF_59	923	1	15	1156	12	26
Entry1226_19	1051	3	17	1223	69	8
sll0424_34	4743	63	91	5439	353	557
Entry2115_5	1731	17	455	1849	833	1042
sll1880_52	2515	3845	106	230	265	22
gyrA_38	2132	17	56	3329	334	236
cynS_142	1250	15	529	1699	251	148
slr1071_54	1041	2	1	782	27	37
Entry1977_49	751	6	0	1715	333	47
pstA_82	1099	7	2	1998	23	33
Entry15_3	891	3	1189	777	380	23
Entry511_37	2265	9	2	1838	101	96
sll0154_5	1713	18	3	2802	57	119
ssr3465_37	1145	3	7	2223	448	40
Entry1766_35	1094	1	9	197	204	207
sll0922_6	1112	3	1	1230	306	29
Entry398_23	3232	1436	2	1893	18	58
slr0857_264	27622	7431	2618	27923	2121	2622
cmpB_4	399	1	21	53	0	1
yefA_79	1464	2	1	2163	91	28
sll1654_98	1603	279	1	1052	783	26
ssl1911_59	4915	22	9	7835	1621	372
moeA_64	2800	15	444	4058	494	650
Entry1134_42	3229	31	651	6183	822	311
slr0697_20	1408	3627	1	3079	9	41
sll1052_61	2085	5	376	4842	12	47
ndhF_43	2497	5	2	2731	54	51
smpB_250	1762	12	5	3942	445	160
ssr6026_5	3825	523	6	3497	70	130
Entry533_36	969	131	107	730	7	7
Entry125_33	1607	5	3	837	60	53
Entry1621_73	2439	5	639	3587	295	42
ssr6062_81	2199	3	1213	927	37	24
sll1673_59	1663	1	1343	2191	186	28
slr0583_64	2629	27	179	2676	250	316
slr0230_97	9339	444	647	797	858	164
sll1334_149	707	3	3	346	243	26
sll1219_47	1335	16	2	1453	72	11
sll1965_76	1106	5	130	1106	303	26
slr7094_34	1866	2	1	1129	894	22
ssl5114_23	4757	1190	292	1131	665	90
slr0427_76	1058	10	6	2548	72	190
dnaN_64	2651	5	2431	1762	1065	36
slr0356_153	1965	1302	127	1247	6	25
Entry1263_12	1590	450	377	1094	5	29
Entry1198_28	288	0	0	272	5	6
Entry1888_38	1250	2	36	381	15	13
rfbB_56	2662	4	528	4168	652	187
slr1702_4	2125	6	3	2619	271	66
pepP_6	1590	15	2	1695	52	166
Entry218_29	1386	1	0	1203	56	8
topA_27	1392	2	1687	507	124	18
rbcR_61	3165	21	1365	2391	21	51
Entry202_4	773	2	0	659	3	14
slr1902_118	1666	3787	2	818	263	122
slr1520_88	1460	1	333	1453	5	13
rfbD2_86	4037	26	6823	9241	1242	310
sll1268_11	1480	2711	845	1828	713	26
Entry406_69	2033	3	925	1163	292	1607
slr0780_9	2049	18	4	2937	166	218
sll1407_138	9384	6255	14	14375	1835	835
Entry861_6	899	143	0	1137	292	10
sll1780_48	25373	5009	4967	26827	2717	2351
sll0843_58	1463	1018	0	1644	54	1783
slr0352_97	9339	444	647	797	858	164
sll1884_3	556	0	2	917	1	6
ssr1766_74	2431	6	264	3174	49	46
ackA_8	1516	22	4	1008	173	230
Entry1194_6	213	1	0	135	4	11
Entry1194_4	252	0	0	144	0	2
msrA_34	3305	282	7	5706	261	995
Entry1425_6	1781	1200	3	713	309	81
sll0195_62	1657	4	1303	2732	657	38
sll1304_11	1309	4	4	416	10	18
Entry1308_35	2873	33	91	6225	855	67
Entry1912_59	2377	5	205	912	19	37
Entry2030_65	904	2	0	1486	7	12
Entry755_47	1717	3	14	1538	861	29
menD_17	1457	20	3	693	47	13
Entry288_68	1826	18	384	1100	47	110
Entry523_117	2162	6322	1	2965	336	61
ssl5045_129	2180	12	1830	1719	16	201
Entry1625_21	1036	5	802	742	3	15
Entry788_101	3019	1891	4	4392	658	57
Entry268_41	1710	347	2	2233	35	40
hoxF_139	2636	335	9	616	95	305
Entry1879_104	2123	3	58	423	8	21
ho1_19	268	0	0	209	0	8
nrtB_46	539	5	2624	395	7	11
Entry1878_21	5616	910	936	9453	181	430
Entry1169_57	473	0	0	616	3	7
Entry1030_14	1304	0	97	1198	44	12
Entry167_20	708	0	27	346	398	5
ssr2016_62	4517	6183	699	4284	3536	18495
ski2_8	2013	1605	269	2954	548	24
slr5040_74	6763	9456	11	15561	5530	2420
Entry1281_31	3937	1563	5	5688	212	56
Entry1359_47	1351	4	2	1868	5	22
sll1485_27	1261	1	0	1543	165	12
slr6004_88	2513	4	1	1921	226	47
ycf34_20	1538	14	399	3190	32	541
psaK_22	2877	7	95	7776	1282	84
Entry1287_1	725	25	10	1640	97	244
Entry553_34	1091	27	39	3217	87	182
Entry1539_41	4084	458	1626	8303	529	5955
sll1033_14	1817	4	378	966	205	1081
sll5033_125	1825	6	3	3274	255	123
gcvT_32	1852	1	0	2304	118	13
Entry801_55	1315	11	593	971	45	2404
Entry304_37	966	13	1186	1160	177	85
Entry2010_38	2034	916	927	905	375	471
slr1928_80	1147	11	39	937	954	114
slr0517_12	1495	1	0	589	250	13
slr1400_13	1504	18	4	2740	640	294
sll1663_62	1889	7	3	1520	1227	118
slr0280_5	4756	18	20	4826	72	179
serA_43	953	4	69	338	443	38
Entry899_10	242	4	2	527	43	95
Entry178_50	1045	4	272	288	36	36
uvrA_20	1023	133	5	1080	655	13
Entry1665_5	2973	32	80	2694	432	46
slr1450_61	4513	24	29	7250	2061	153
sll1147_114	2416	2	2	2861	736	49
Entry1456_31	1394	0	86	830	216	13
fbp_17	1280	1	29	360	16	45
sll0676_37	1951	0	1	3096	279	53
sll0860_202	1587	365	0	2208	1103	35
rne_82	2789	1	1	7360	398	52
slr7059_23	1958	24	12	2028	193	278
Entry1595_26	1306	3	18	2282	4	20
Entry734_47	1792	2	1	2301	914	48
slr1079_44	252	0	0	426	34	6
sll0912_127	1136	1	0	173	469	8
Entry472_0	1739	1060	2	1678	335	39
rfbB3_49	1265	5	19	2665	447	57
Entry1406_2	1276	0	382	1092	13	14
Entry1723_82	2535	3889	2	1584	220	5535
slr1567_31	762	0	0	607	0	1
ssr1765_88	1511	2	0	1379	254	24
Entry1931_45	1518	3	948	1595	318	17
Entry2096_32	4245	5	726	3926	1359	1956
Entry2040_42	1535	3	2	2361	41	29
sdhB_26	5433	5581	4254	3250	1146	272
sll0154_22	2574	3	118	5439	58	42
slr1930_118	4979	23	84	9644	1348	320
Entry1770_37	2848	13	6	2730	39	104
slr0244_38	1804	1	1	892	103	20
Entry254_35	1616	3	148	575	801	23
sll0742_41	1353	4	0	1096	5	1668
Entry2051_9	1387	99	2	1881	256	22
Entry1715_47	1650	1	1	3410	287	28
Entry198_98	1980	11	1260	538	30	971
sll0484_40	4530	4140	34	5713	71	152
sll1192_6	928	1	16	1145	27	21
ycf45_14	1983	1262	2	682	508	22
slr1376_31	3663	1129	10	8991	64	113
Entry272_37	1345	2	264	1028	49	18
slr0179_58	2722	16	112	742	273	128
Entry585_16	841	2	1	179	2	3
ccmA_64	592	1	0	183	8	7
sll0814_109	1330	3	2	1224	16	71
nrtD_171	1837	4529	0	2637	571	48
apqZ_172	2221	6	2	1817	28	59
sll1265_12	389	1	0	1446	56	5
nusA_66	322	68	0	459	114	7
sll8020_5	2286	5	3	1946	33	68
Entry1541_4	1668	1	0	1600	15	129
rps7_36	241	5	2	299	28	49
sll0576_55	2576	8	1511	2785	2437	42
sll0177_32	1571	0	0	1858	27	18
slr1629_8	1161	12	783	1815	37	110
slr6102_90	1106	4	1	1484	258	26
Entry1562_4	1882	29	1159	1007	11	34
slr1708_26	3692	237	558	6107	1880	379
slr1302_17	2011	14	4	1888	145	109
Entry1220_22	3029	5	25	736	611	56
sll1366_28	1605	543	0	391	1	129
sll0855_49	3561	4276	4	2741	1012	467
ssr3129_17	1397	5	3	492	72	72
Entry947_29	6769	1459	54	13494	3102	476
ftsH_89	123	0	0	57	1	6
sll1942_101	3563	10	4	5736	26	65
slr5111_27	1654	21	172	2841	293	195
slr1800_19	2453	811	105	3719	228	40
Entry788_25	4147	219	1365	4590	1368	128
slr0318_38	1150	12	300	936	50	116
proA2_10	0	0	0	0	0	0
ssr1562_30	1445	1	1	1944	12	21
fhuA2_70	1323	2	152	1824	16	16
slr1886_13	1575	593	1	543	6	29
sll0630_52	2000	3	2	2927	19	30
sll1319_158	502	2	2	318	185	912
sms_34	1429	4567	476	2552	1077	32
Entry1346_50	1125	59	233	145	131	4
gabD_32	1822	2	1	2396	324	31
sll1169_103	3568	13	1786	4840	187	891
Entry2084_8	362	2	0	312	10	26
sll2008_85	5589	126	52	5557	322	591
Entry704_74	2273	9	2	2023	204	48
Entry2056_0	1883	3	1033	2932	674	22
desC(des9)_141	1385	24	8	1817	123	262
sll0263_10	549	0	104	272	12	5
exsB_60	3674	16	2345	4137	3901	288
sll0564_37	2943	11	5	1598	238	210
sll0493_62	1296	12	1	1537	48	145
sll7078_79	858	3	0	938	177	19
sll0141_67	1953	3	1956	3443	1021	39
sll0163_59	3604	2159	1232	3180	277	63
slr1276_4	875	3548	228	1541	641	15
sll0208_3	755	1	1	1730	6	12
rpl12_149	557	2	1	43	6	29
lysC_124	690	2	171	391	1	2
petC2_136	1393	4	2	2460	36	29
Entry1062_156	2032	25	9	2443	446	277
sll0981_97	2011	22	12	556	167	1067
Entry862_46	2123	2	200	3445	42	47
sll1300_7	884	2	4	560	66	24
sll1200_86	1442	6	3	366	512	73
slr1066_147	970	3	0	117	188	6
slr1870_3	2508	4	0	2336	940	36
slr1073_7	1490	0	12	309	258	9
fmu/fmv_73	958	3	484	198	66	1
sll7028_34	2272	10	8	3943	231	168
ssl1255_28	509	4	16	159	7	240
sll5042_139	1520	2	2	306	65	90
Entry1990_9	1117	2	0	411	5	490
slr1908_13	64	0	0	69	0	1
Entry105_22	530	0	0	65	1	4
atpG_16	1166	9	3	1281	36	123
slr1932_10	1556	3	0	1239	981	19
fabZ_15	243	1	2	581	4	18
Entry442_38	1236	2	0	692	29	19
slr1992_3	2714	3	1791	2646	35	44
cobN2_75	2276	1934	3	4599	18	47
slr2012_14	1442	10	0	1678	43	131
sll0595_14	2045	64	2	3285	326	81
Entry53_30	1119	21	21	2229	339	269
Entry202_66	932	71	0	384	2	2418
Entry636_23	2354	18	803	2456	1402	80
sll0426_8	838	0	0	207	2	6
slr1626_27	1391	3	0	969	53	14
mltA_17	1283	2	0	1203	8	13
slr0751_71	3022	55	27	6332	272	137
sll1330_35	2382	2	5	1996	27	8691
lepB2_58	4351	14	537	1235	264	75
slr6042_35	1060	1	32	1281	12	25
sll0174_45	711	2	4	147	9	23
pcnB2_9	569	0	40	770	6	8
slr2010_11	3005	1	242	4206	324	1011
slr0241_55	2835	6	158	2369	655	66
Entry814_6	3348	4	469	1011	67	44
Entry2037_106	4532	105	684	9128	1432	1305
pheA_30	374	1	0	284	9	15
folD_7	2559	5	0	1875	12	18
dacB_30	1559	2	0	1835	3	11
slr1117_56	1733	6	1027	1822	35	89
Entry1254_90	2190	2	5	2112	319	85
slr1760_15	704	1	0	62	8	5
slr1855_126	971	264	0	2028	19	17
codA_21	2362	1	1	4522	664	34
ssr5074_149	581	4	634	420	1	5
slr1708_8	1664	60	720	1391	278	44
sll0659_54	1580	1	49	3121	102	35
clpP_22	162	0	1	411	70	23
pyrR_41	2374	6	126	2846	1361	61
Entry1142_1	1889	3	1301	1943	114	18
slr1837_4	245	2	322	526	0	5
sll1851_60	1166	0	27	1135	181	13
Entry976_22	679	4	3	395	28	60
sll0267_15	2064	17	295	1463	424	418
slr1668_76	1927	19	8	4438	100	260
slr0341_45	7289	814	44	9958	482	770
Entry855_66	1936	3	15	2007	18	32
Entry1368_5	1678	2	2	2210	40	2967
Entry1450_9	125	0	0	44	0	0
aat_58	2664	3	296	3406	108	85
Entry632_47	8051	4330	201	11549	339	407
sll0175_27	1406	6	2	3038	726	28
groES_135	1068	0	3	1006	410	13
hsp17_44	1267	2	297	1917	6	24
Entry1952_25	1077	2	2	1729	14	42
Entry444_37	1613	23	1040	3227	90	261
hemA_93	1194	2	0	186	3	8
sll1786_59	525	2	0	946	14	18
Entry1735_52	3980	138	386	6328	108	153
sll0996_10	1007	2	0	1672	70	21
Entry187_39	5998	18	63	1972	730	2671
sll1710_260	20736	8307	2510	36159	2123	6504
sgl0001_39	1093	7	4	1891	22	1297
slr0496_31	755	2	920	852	4	11
icsA_27	1237	10	36	2175	218	230
sll1271_26	1425	1302	2	1001	26	1113
slr0957_16	250	15	0	370	2	3
sll1157_154	42	0	1	151	2	1
ssl2250_17	2576	4	1210	3220	804	37
gltX_22	1046	2	0	351	271	8
sll1595_84	1974	381	186	2716	181	26
Entry1535_58	1003	4	2	611	40	50
slr0169_29	1064	4	27	1890	864	49
sll0793_130	505	8	2	841	39	112
sll1273_68	1619	12	8	3479	449	338
slr0951_15	2274	12	338	1122	223	244
cpcG_89	383	0	0	460	1	8
ssr5117_24	42	0	0	132	3	7
ape2_22	1414	11	1	1330	11	27
Entry964_42	1341	160	6	1390	148	257
ccmK2_38	2034	9	7	786	89	111
Entry1246_0	1235	2	0	3164	11	27
slr2038_3	1872	4	804	863	22	79
slr0800_20	4763	19	171	6969	918	192
icfA2_25	989	8	2	573	22	51
Entry1007_3	1734	283	111	1702	1390	6988
sll0173_22	1625	2702	5	2066	96	55
Entry658_27	1937	81	1	3510	37	69
ureC_17	3423	46	596	5161	3599	526
Entry1255_40	1762	12	5	3942	445	160
Entry103_38	1601	9	4	3239	76	162
Entry1516_2	2540	34	28	1557	813	49
Entry1513_63	1049	3	649	915	247	16
hemK_19	2085	4	3	1180	31	68
slr0725_61	1284	7	1	1480	15	35
slr0196_4	2645	5653	29	2848	38	58
Entry2070_2	3202	9	2	4285	1030	38
rpl27_4	130	0	0	310	17	1
sphX_35	1090	5	0	921	329	40
Entry1124_73	7265	30	65	7126	1084	1913
Entry1842_7	2888	48	1118	1598	118	991
slr1384_81	1570	6	0	1857	288	46
sll0191_25	2148	2277	102	4136	112	34
tar_27	1780	47	16	1652	144	98
slr6084_25	2552	4184	838	3182	315	31
Entry186_48	3846	19	9	5341	753	360
slr0114_8	1619	2	134	535	204	2784
slr0073_37	3743	15	39	397	314	332
kdpA_41	837	4	14	553	23	35
sll1469_165	139	0	0	592	4	1
Entry190_2	1229	2	0	1090	129	12
sll0280_19	1761	5	3	2851	13	37
slr0589_98	1401	4	0	280	103	54
purE_55	1331	240	2	1374	284	49
Entry827_0	962	1	0	543	486	13
ilvN_42	1128	2	3	387	90	35
slr0076_44	1257	37	17	534	127	435
Entry1699_41	1782	0	0	2043	24	574
ssl2733_51	1409	2	17	2778	39	29
psbD_290	2108	4	2	1847	14	35
Entry1027_2	1658	0	924	777	1223	378
clpB_15	1061	1	383	489	4	4
sll0816_10	2730	805	594	3850	340	45
Entry733_7	1197	2	1	2510	351	25
Entry123_14	951	2	0	1042	576	18
sll7047_8	3641	9	38	3610	354	683
Entry1516_45	2462	4	26	4469	219	35
slr1398_112	618	2	0	2262	9	17
rps18_45	714	18	7	842	70	202
mtfB_202	2538	17	4	3146	579	131
ssr6032_73	1711	3	0	198	6	9
Entry1113_32	1433	12	2	1594	204	354
apcD_31	3846	19	9	5341	753	360
trxA3_10	146	104	1	143	2	5
slr0686_17	848	2	1	458	52	26
Entry773_65	2075	7	1	3670	48	81
sdhB2_78	122	0	0	218	1	1
Entry1439_80	1573	3	4	2150	12	26
mutS2_138	2039	15	11	4296	160	214
hlyB_10	1507	2	0	1581	117	10
Entry1713_3	1056	2	1210	1610	10	10
sll5131_63	15950	15375	2519	13261	792	4289
ssl0832_70	1013	3	3	1132	445	1108
rbcL_47	693	1	2	175	4	16
slr0495_30	4320	6	256	2008	21	63
slr6063_4	1690	63	1	1217	298	27
Entry781_65	2015	6	5	3657	356	72
cbiD_25	3882	23	323	3859	1067	362
Entry1893_69	1587	1	221	1871	63	24
slr1203_46	2785	15	6	1825	39	3343
sll7065_55	856	1	0	804	3	16
Entry508_41	864	4	11	1455	16	16
slr2031_70	1210	7	4	477	50	139
sll1950_14	538	771	14	64	8	5
sll1783_144	2110	6	124	5188	311	87
Entry724_55	960	3	0	898	28	626
Entry2024_39	1279	239	70	935	5	1348
ssl0350_60	2736	1578	28	2583	181	432
ESI3_24	856	1	0	292	6	9
hypB2_83	1856	5	46	3130	449	66
ureG_12	2152	4	693	1619	62	3336
Entry793_3	1476	2	738	1222	13	20
Entry398_46	1266	0	669	589	28	9
Entry1120_3	2755	3950	12	4676	263	1477
Entry1869_141	530	5	3	806	23	77
Entry730_47	1665	2081	9	1210	758	294
hisC2_32	515	5	3	375	30	97
slr1327_17	1318	8	1	1515	91	72
gltS_26	1330	11	4	1757	2079	124
Entry778_9	53	1	0	143	1	2
petF2_35	664	0	0	586	4	8
smpB_233	1192	29	179	1954	181	435
slr7102_30	1287	7	46	496	345	10
Entry107_45	1047	5	2	1149	178	65
fus4_178	1053	1	0	642	14	20
Entry12_77	1903	8	4	3817	1193	100
slr0583_44	1327	0	7	377	45	7
lepB2_44	2469	1102	132	240	253	691
Entry1085_23	1812	10	1	3314	132	89
Entry1487_37	1802	10	1755	3753	98	115
slr0398_20	2213	13	3	1910	372	85
sll0939_43	2577	8	567	2331	286	50
sll1892_7	1131	2	11	323	510	60
sll0994_24	3003	2	29	6525	1641	152
slr1413_21	1295	2	2	1079	296	31
fabG3_64	1634	1	0	2292	272	25
Entry551_52	553	3	0	542	20	57
dnaN_43	1396	218	2	1248	433	45
slr1362_60	1208	0	1	992	6	15
Entry1903_28	3113	4646	833	576	157	24
slr0401_9	6524	993	1578	8309	204	1351
sll0844_82	573	1	0	282	0	6
Entry1094_35	4700	4423	92	3871	98	209
Entry1690_12	2004	6	1	2012	224	96
ssr2201_27	2249	45	12	2396	1044	220
sll1930_211	28402	10399	3486	36240	7143	1459
slr1470_35	1072	2	1	446	10	34
Entry926_29	3519	11	8	2503	899	166
Entry1866_48	2099	225	181	320	391	368
sll1586_43	2983	19	465	5060	439	208
slr0780_23	2419	7	1234	2500	20	43
Entry140_45	2518	8	2	1540	61	824
Entry700_26	129	693	0	72	1	3
repA_55	2976	3	0	3092	147	296
Entry611_41	4776	99	3	6507	57	77
slr0092_69	3172	684	126	2501	1066	36
Entry915_39	3570	10	1558	2725	67	47
Entry605_1	1522	1	403	391	133	15
Entry1095_21	1035	2012	215	1374	478	37
Entry1008_37	1211	1530	0	112	244	4
ssr5020_66	1985	5	1280	3654	566	55
Entry498_27	860	2	0	434	37	6
slr0770_36	2351	3257	51	670	1652	155
slr7097_45	2863	15	916	3104	1442	102
Entry1691_40	842	5	701	675	12	7
sll5122_43	1229	20	4	1198	292	202
slr5018_186	1200	9	0	1809	193	25
rfbC2_45	1714	8	3	1912	367	85
Entry465_32	2116	10	85	5239	43	121
Entry40_104	8795	42	16	31806	1886	591
slr0270_9	1380	5	460	390	142	32
Entry1598_33	1696	3	91	1140	300	24
slr6045_101	1733	0	87	676	354	13
Entry1454_8	507	9	2	255	114	79
Entry523_101	1018	2	1	1008	4	12
Entry1419_0	2239	9	618	4642	2286	149
ssl7051_68	2015	1	3	1130	1525	25
slr1084_99	1920	3	35	2224	42	83
Entry1169_72	741	0	0	567	3	7
sll0301_61	2130	44	740	2340	193	489
ssl2971_181	2615	11	6	1419	32	68
nrtB_23	1174	7	227	62	2	15
lepB_22	2072	5	44	839	92	42
rpoDI_5	801	8	1	407	13	59
rpl9_136	968	2	0	365	310	10
sll6093_43	2217	10	1059	2552	61	373
gdh_59	1785	2	948	1225	3	7
Entry699_121	1292	237	193	1309	113	10
slr0605_178	2684	8544	230	4557	2963	636
ssr2439_19	869	1	0	714	2	6
crtQ_40	628	1	2	372	69	18
sll1504_82	1348	5	1549	447	2	12
yfr2b_111	2143	19	2	265	60	200
slr2144_9	1541	415	2	2041	464	17
slr1882_101	3458	11	852	3343	636	117
ssr2803_58	1376	2	1	776	261	16
Entry254_40	1559	6	186	513	126	88
Entry454_43	4231	5270	1827	4661	168	84
Entry975_90	918	0	0	727	50	376
slr0488_6	1536	16	3	545	38	104
Entry975_96	2417	344	1552	2147	1004	179
sll1660_15	2777	5	1169	5304	85	45
sll1489_33	117	1	0	75	1	3
sll1714_31	730	223	358	263	84	4
Entry56_56	490	0	0	121	0	2
slr0915_81	580	2	1	684	16	27
Entry885_63	4367	10	4	6086	1499	106
Entry166_53	1815	6804	4	989	282	26
ssr6046_30	1528	4	1059	2315	633	23
slr1177_4	442	3	286	212	0	5
Entry1147_31	3497	15	5	2066	197	219
ycf32_29	1947	9	4	1982	32	2746
Entry1969_6	1082	4	43	1410	0	15
sll1860_451	20736	8307	2510	36159	2123	6504
sll1158_55	848	21	0	352	3	8
Entry653_0	1073	6011	2	1857	181	29
slr1467_64	1344	2	7	1754	60	43
Entry32_89	3921	4	3	4315	36	76
Entry1456_15	1369	1	0	507	84	9
TU728 (nsiR6)_37	2710	6	456	1803	950	54
sll5061_18	1672	3	1	2016	158	30
Entry995_15	1107	1	1	643	2	12
Entry1928_3	1466	2	1	2785	20	55
sll0752_27	1551	26	6	2996	132	384
ssr2060_76	1380	1	0	2383	10	20
Entry790_81	1881	2	480	1410	9	130
Entry315_28	2317	2	1	931	49	33
hisH_13	904	8	4	2001	25	61
Entry1182_29	2043	3	87	5438	238	365
slr1425_20	2441	25	8	1070	318	322
Entry2068_42	1358	4	0	2983	1452	25
slr1712_399	1238	236	4	2367	241	269
lytR_74	1112	0	31	842	250	17
sll1401_56	1239	0	132	177	4	17
Entry1317_76	851	3	836	1208	8	17
Entry1617_49	2356	8	3	5054	133	73
Entry117_103	1221	2	3	2165	590	246
miaA_4	1132	0	1	857	11	34
cpcF_58	4239	8	1268	1993	168	3150
nCl0710 (CoiR1)_23	2858	2	1	2176	42	41
Entry1314_29	1245	2	1	716	94	15
dnaJ3_46	723	9	2	157	27	95
sll0005_31	1402	2	1	5095	40	38
Entry1715_23	1384	12	4	1275	313	195
sll6069_144	2111	157	1255	2847	9	29
slr0654_13	4195	7	3	2119	22	603
Entry245_34	928	2	27	968	3	2
slr0023_9	2461	516	583	1015	22	57
sll1062_226	1479	1	283	1362	50	42
sll1511_20	699	2	1	942	8	6
sll5014_21	1605	1	120	970	2	47
Entry272_51	1719	7	1288	1651	14	22
pheT_28	663	2	2	720	6	20
slr0740_106	1059	2	0	881	211	16
Entry1983_24	1004	1083	12	1809	8	20
Entry2029_2	1622	48	12	738	62	168
slr0810_88	2237	7	1733	3255	151	1476
sll0898_4	2282	51	377	5350	227	629
Entry1123_88	1517	18	645	1329	556	253
Entry1514_2	1599	4	144	2216	36	84
Entry830_99	569	0	1	979	2	9
Entry463_34	2603	475	297	1866	109	11969
rpl17_55	47	0	1	127	1	0
sll5080_63	471	2	612	714	4	10
Entry935_68	2347	9	302	517	74	102
Entry1879_50	1186	1	0	1034	8	16
slr0476_58	1323	961	5	1781	128	484
sll1389_12	1557	10	36	1212	257	1520
Entry1295_60	411	3	0	484	4	18
Entry2063_31	4056	66	16	4761	1348	791
slr1829_19	4722	41	7	5497	363	244
Entry845_30	805	3	1	658	16	22
sll0864_253	652	1	0	140	2	3
slr1752_13	1458	5	1	820	25	39
rpoD3_47	5107	10	1407	7580	3684	310
sll0671_63	1680	4	9	2334	53	35
alr_40	2432	29	1	3142	12	20
sms_10	5922	8	437	7126	2115	1256
sll5130_159	1120	11	809	2415	105	2028
psbA1_10	1689	2	17	1019	116	18
hisC_62	3703	1249	1	2584	380	55
Entry1518_69	4525	1188	141	7814	3611	150
ssl8028_116	1535	768	2	2135	334	72
vapB_22	4672	12	613	10113	201	1962
sll0862_96	1573	26	5	345	106	282
slr0106_88	2634	9	238	1687	184	60
sll0691_63	3431	68	2	4787	209	114
sll0066_40	293	0	0	176	0	2
Entry1487_9	2884	7	834	3533	97	388
slr1101_37	1253	6	0	2264	42	93
desC(des9)_126	488	2	2	804	16	31
Entry1636_67	1310	12	627	646	28	94
Entry1850_28	1280	7	81	1992	86	56
rps3_32	419	0	0	581	8	15
ssl1378_9	1387	0	0	1382	4	760
hisD_16	2991	5	210	4721	30	45
sll8017_13	366	5	572	1351	9	31
Entry150_21	866	679	1	324	75	12
Entry2054_91	2340	5	480	1842	11	34
ssr2422_161	3207	18	8	416	278	248
nblA_83	1037	3	189	1950	62	42
sll1574_4	2947	2136	4	5001	1288	67
slr6095_141	1882	18	10	4336	1830	797
Entry657_32	1709	2	0	2947	979	41
sll1020_152	3481	1864	802	5129	252	215
fmu/fmv_50	5336	22	2920	9869	304	257
Entry1849_9	188	0	0	249	0	1
slr0602_7	1072	5	39	202	167	19
slr2017_40	775	201	165	82	13	2
sll7087_62	1223	5	2	1227	3	10
psbU_13	1197	6	1	2083	817	57
Entry256_5	1128	2	0	1206	1704	17
sll1624_46	6186	42	449	11036	1448	2280
sll8011_33	1604	9	237	3885	93	94
Entry618_101	2133	11	270	3291	608	139
rpl24_21	1254	4	2	1088	8	68
rpoD_18	1869	60	1280	3465	223	225
Entry2080_35	1723	0	0	526	156	9
slr1161_88	1798	0	0	2279	731	28
slr1846_6	1208	1	1	713	82	17
slr0250_37	1854	5	1	928	15	899
sll1559_79	1691	15	2	1657	75	770
Entry68_50	5107	17	205	838	543	169
Entry1378_30	1078	7	1	1107	12	40
sll1531_9	2362	3	118	781	441	22
Entry586_25	2274	8	828	2563	33	90
sll1138_102	1140	7	7	421	37	85
slr0482_12	1193	2	16	301	498	584
Entry735_46	4087	5659	16	2930	930	516
sll0797_143	1246	1	266	1451	13	17
SyR7_153	2912	2122	51	3434	695	187
slr1913_22	1232	4	2	1503	18	42
ssl1326_64	1371	20	317	1331	228	3948
sll1825_50	1208	10	7	2236	60	143
slr1068_48	1150	1	0	822	95	11
slr1230_54	1282	6	136	1793	342	1362
deaD_22	715	0	0	1029	9	20
slr0142_31	2965	373	41	3140	243	186
petG_42	1620	21	6	2106	113	250
Entry266_29	131	0	1	191	0	1
Entry1263_40	1509	0	41	1069	23	271
ssl1378_39	3349	9178	11	5197	951	324
rps13_23	608	1	61	555	4	11
sll0473_40	732	1	68	318	171	5
zam_109	1479	5	197	4438	11	23
sll1472_37	194	0	0	53	2	1
ssr3571_39	1466	1	806	134	17	3748
aroK_4	562	1	0	276	1	10
slr1493_5	4619	7	28	10572	370	122
mgtE_33	600	2	0	201	66	1
slr1142_75	1816	3	55	1782	85	40
cysT_75	2067	0	1	1536	15	34
sll0501_27	2539	4	4	2161	290	96
ssr1391_85	1974	7	3	2750	54	55
ssl0467_7	899	3	0	773	41	26
Entry264_64	3447	5	60	2857	56	808
Entry1522_42	875	0	0	149	5	7
Entry974_40	953	3	0	1263	6	18
Entry2073_119	1631	6	4	3075	468	109
slr0166_176	6241	16	1986	4356	809	132
sll0549_28	2699	4	3	5300	154	56
ssl5114_7	692	1	0	410	136	6
ssr2898_74	911	4	2040	455	13	444
ssl1633_67	1211	2	48	501	15	9
slr0784_162	1111	0	0	1133	11	30
slr1852_51	1215	3	365	2340	38	21
Entry513_68	194	0	0	34	0	3
guaB_31	239	3	94	181	15	19
sll1656_5	1606	6	40	1658	31	77
sgl0001_10	763	3	0	228	65	30
sll1765_29	1908	23	52	2494	557	250
slr0957_35	763	2	118	197	3	7
ssl6082_8	3189	4	10	1720	44	53
Entry1823_128	5273	2084	2015	3190	189	1942
slr0544_32	4169	27	3329	3636	375	269
dpm1_28	1897	254	43	2398	13	42
citH_37	3734	35	82	7427	1389	137
hisS_11	157	5	0	128	3	22
gldA_5	1225	8	1	913	24	65
Entry1099_55	2502	10	165	7544	366	125
slr1028_23	998	1	1	773	156	15
Entry61_23	1309	10	0	1445	854	8
psbJ_20	480	1	0	381	4	9
Entry1162_114	2837	127	696	1216	25	26
ho2_8	2245	1	1	907	1262	21
sll0793_159	2442	3	39	2032	1444	34
gshB_42	2221	4733	28	4490	3638	1087
sll0071_24	1701	4	1	1142	1074	17
psbO_12	476	2	1	200	7	39
Entry319_69	5650	3019	311	1909	264	1520
fecB3_106	3066	4282	1182	5194	253	615
sll0812_48	4576	8	355	3263	525	84
sll1024_22	1953	49	13	2843	171	1916
ssr2439_32	2731	1650	939	3633	110	281
slr6107_283	1435	0	0	951	24	15
slr1920_85	1842	5	1869	3161	525	33
sll5046_14	2030	25	12	1831	597	268
sll1384_12	2578	3	1	4383	24	2175
slr1590_9	710	1	0	1304	311	10
slr7076_64	1529	29	0	2228	75	25
hemK_34	985	4	158	1335	6	38
ureC_32	1310	228	1	1202	10	15
slr1425_9	1407	14	584	1332	60	78
sll1956_108	2123	2	0	1410	406	30
sll1386_17	609	1	64	1074	394	59
rpl2_28	253	3	1	309	28	24
Entry31_38	1015	12	117	256	193	145
sll1739_94	1007	4	2	734	591	103
Entry210_21	961	1	0	201	885	14
slr0468_45	639	2	4	212	103	18
Entry1159_0	2249	8	4	1950	581	61
Entry1072_21	867	0	794	288	2	7
slr5071_90	1255	2962	56	860	109	98
sll0297_6	3212	5	10	7658	352	188
slr1215_29	1867	3185	2	3665	28	784
hypC_39	1707	38	87	2310	484	7671
slr1739_41	570	5	2	383	52	28
Entry584_90	1524	1	1	1702	42	3968
sll0853_124	1755	8	768	6177	863	46
slr5055_7	1738	3	3	3241	18	38
fmt_110	1370	0	161	849	17	14
Entry2000_35	1322	1	0	3371	236	24
Entry993_29	1000	13	4	295	50	85
Entry1479_8	90	2	4	40	6	18
ssl7021_69	1222	14	1	315	15	57
Entry125_0	2672	3	1	1545	318	1335
sll0280_35	1290	22	6	2278	166	216
slr1444_40	2227	406	32	482	508	12
sll0086_58	2192	407	8	2721	63	3160
Entry1999_72	1570	322	0	979	13	21
hitB_64	2388	689	86	1990	234	275
sll0022_17	2632	2	19	2147	649	20
Entry853_44	2183	2	38	1235	199	17
Entry495_38	678	39	2	90	64	7
Entry558_0	1553	9	3	975	170	111
slr1726_19	1862	2	120	1225	7	26
slr1393_94	2178	17	1159	1634	1298	1127
lysS_16	412	11	0	117	6	9
slr0351_19	1509	34	51	1277	326	58
sll5035_23	634	75	2	1087	32	1085
slr2098_35	1136	4	0	859	35	32
leuD_20	814	6	1	926	44	44
rps15_4	381	10	1	281	22	50
rps18_27	2434	4	639	1766	806	54
mtfB_228	909	7	4	3102	132	138
sll0501_4	2251	18	1511	1357	107	14
ssl5096_88	1348	9	1	3255	30	200
slr1635_48	25373	5009	4967	26827	2717	2351
ssr6032_17	3438	2348	1606	3573	82	51
slr6012_9	3533	14	1274	6252	775	2489
ssl0294_100	776	0	45	1117	0	8
sll0400_109	1249	1866	0	456	1148	18
Entry1322_53	1057	198	3	1573	342	64
slr1597_19	1539	1	1106	1976	202	10
ssr2723_59	2082	3346	4	3346	680	178
slr0592_10	2183	1	0	747	49	14
slr2037_53	3319	115	219	2624	87	52
sfsA_15	751	0	460	1136	4	9
ssl0832_94	1900	40	5	2835	969	84
ssr2972_90	1557	3	1	1535	415	1203
sll1623_4	1764	9	4	762	43	111
sll0506_33	47	1	0	50	0	5
slr0930_21	2846	63	1127	3519	201	104
slr0073_15	2101	7	3	1404	39	127
slr0458_29	2129	9	1842	2182	194	132
hisS2_8	731	1	57	129	233	5
Entry1313_56	2453	7	3	1862	27	91
slr0954_37	2993	16	4	2395	212	160
slr1544_8	1554	4	3	3992	37	96
Entry1945_64	1417	1	189	1793	1113	25
hlyD_76	1890	5	0	1151	6	32
pgm_77	1934	7	5	3003	2987	70
Entry1317_88	4063	198	432	3330	306	7788
Entry352_60	3794	14	138	3166	307	245
ssl2245_53	310	6	3	522	16	49
sll0298_102	5071	2024	3119	4603	274	160
slr0856_134	31496	6127	6634	17667	3877	794
hrcA_29	5180	29	4138	3656	2359	178
ESI3_44	1543	3	2	1181	482	32
lpxC_21	2174	352	533	1996	14	26
ccmK4_45	2082	4	1	2692	32	69
ccmL_48	3820	15	48	3632	64	157
sll1692_140	4389	2816	463	8148	121	65
slr1266_32	2858	4	5	2786	28	50
slr5056_14	1381	3	2	1012	29	79
sll2011_37	1738	1	0	603	171	14
leuC_57	348	11	2	90	19	95
slr1174_50	1066	18	464	1309	67	181
slr1363_97	1566	0	121	45	36	6
sll0376_37	2487	12	86	2963	400	243
ssr2549_52	2935	6	1	2740	198	30
Entry1796_27	242	0	0	391	0	7
slr0294_106	2698	3	3	1186	183	1819
sll1560_63	15950	15375	2519	13261	792	4289
slr5029_150	3846	487	104	1239	359	198
Entry604_59	1958	2	12	2788	1084	36
Entry1883_88	3744	17	27	4141	3037	209
ama2_70	1872	8	2	4240	51	80
Entry230_1	1434	1	0	1965	81	33
ssl0410_52	1046	2	20	602	1	8
hemE_26	174	3	0	304	6	11
sll5049_22	2500	1000	1317	3405	1897	43
Entry1736_82	1302	19	10	591	337	166
Entry127_31	2482	4	807	3047	101	71
slr7026_97	1470	9	34	4370	89	39
sll1895_70	1290	6	0	1777	18	30
sll1367_25	1320	1	1	1570	9	14
Entry221_9	833	3	172	584	314	13
Entry168_59	1009	1	2	172	50	39
ycf22_2_17	970	1	0	1887	7	19
sll0998_97	4078	6	622	3916	130	115
slr1470_16	1068	0	0	392	4	14
sps_82	2009	14	964	889	284	214
slr0320_132	2145	5	2	142	18	87
slr2017_6	3285	9	211	4444	152	99
nplT_58	935	1	182	371	1	6
slr0373_80	1435	12	4	2365	155	161
sll1455_34	3954	8	235	1594	699	102
Entry9_70	1189	18	11	884	100	182
sll1292_67	4860	282	1000	7021	275	744
Entry611_60	2633	252	352	2487	451	36
Entry882_30	1228	1	55	1098	15	10
Entry2053_31	1783	28	4	2932	2635	274
sll1791_272	1944	32	67	4360	60	602
slr2141_31	1282	0	308	315	107	11
sll0192_6	612	1	0	407	3	9
chlN_19	2008	1485	1	2303	100	161
Entry512_40	2043	3	0	2968	510	31
accD_57	1024	16	2	956	63	172
mgtC_109	830	3	18	2146	159	88
Entry1684_2	998	1	1	324	3	13
ssl7074_62	1460	2	658	1353	237	15
ccmK4_4	1499	16	3	1127	502	159
Entry1311_0	2526	8	170	4468	25	70
Entry1311_1	188	0	0	319	2	8
slr1421_115	2972	31	67	6316	567	3183
ftsH3_35	3239	725	165	4603	1547	142
Entry1897_135	1291	2	1	948	9	24
sll0797_100	815	0	0	217	27	44
Entry1650_87	1605	7	2	2680	44	81
Entry1122_83	758	90	9	1414	888	323
Entry1214_62	1617	2889	1123	2271	28	60
sll1945_70	930	1	0	463	7	11
Entry1569_27	4074	3975	2341	9298	1935	6118
sll1982_55	3290	11	300	1312	1344	98
slr0664_70	1471	2075	544	736	3	10
Entry1655_60	1498	2	111	1925	9	21
slr0788_60	2417	10	3	4800	328	380
pstA2_4	371	0	0	37	0	4
Entry2021_18	843	4	0	754	549	7
ctpB_27	984	1	0	1532	6	33
Entry1606_0	706	671	49	863	5	12
xthA_27	3672	13	5	8442	1522	115
Entry1338_35	1251	105	1	377	345	20
brkB_16	1086	1	1	787	9	11
Entry1574_63	1448	49	534	485	24	2072
sll7070_157	1743	5	252	405	121	44
Entry655_21	1654	1	1013	1985	901	9
gdhB_32	1787	1433	1	2033	13	50
Entry1043_61	4150	116	227	1200	363	387
Entry377_22	1061	1	0	2563	1006	34
sll5047_4	369	0	0	145	6	10
sll1660_31	1773	1	591	2093	674	23
Entry461_58	5351	3	0	3961	359	37
slr8026_12	3259	11	551	4824	50	97
slr0210_40	4695	5351	160	6411	269	5238
Entry2035_2	111	0	0	87	6	1
slr2027_67	1512	4	1244	1607	5	31
Entry1971_51	2175	183	4	4015	252	160
Entry1776_20	870	1	1	1669	16	35
sll0318_32	1720	269	11	2694	105	281
slr2049_55	3579	849	1	5713	4119	55
Entry115_68	5776	19	559	10185	57	2252
slr0222_3	2537	6	0	3284	1927	45
sll1515_41	2336	6	724	1308	97	81
Entry1329_67	4031	1734	108	9146	1001	362
Entry1615_28	1359	519	514	644	98	11
Entry2051_75	4451	2414	703	9064	972	325
birA_17	114	1	0	138	0	6
Entry27_2	677	1	2	561	90	8
sll1913_94	3051	1544	354	1495	431	59
slr2025_21	1922	30	6	2661	10	23
sll1252_65	2353	10	1	5050	51	108
sll0442_201	3275	23	7	8556	566	224
purA_71	362	2	3	222	13	33
prfB_26	2374	18	268	2573	92	248
Entry1191_49	1909	328	3	2885	11	28
slr0645_26	1817	4240	123	2779	4018	27
Entry8_1	941	0	1	379	32	19
Entry1146_33	1844	425	1	1612	244	22
lytR_56	2470	3	825	136	10	440
Entry871_36	1005	0	3	2034	209	17
Entry1959_68	996	10	1569	474	42	76
ssl3383_15	2036	2	0	535	213	17
entC_4	1332	13	9	1472	69	263
miaA_37	1395	108	350	76	108	6
Entry1762_91	1868	126	2	281	80	906
Entry2094_36	6217	1358	1486	8066	1148	911
sll0019_31	1503	1	1	1071	100	79
Entry1008_64	1260	18	0	486	115	20
Entry995_33	1175	1734	1067	2374	17	26
folP_157	1854	4	187	562	57	19
Entry1140_72	1144	6	217	1010	114	10
Entry1564_9	41	1	0	35	0	0
ndhC_110	515	3	0	804	23	12
ccmA_25	228	1	0	122	6	11
slr0195_26	2135	3	523	1600	1105	62
slr7016_102	1698	1	174	710	19	17
fbp2_4	3293	11	5	2233	116	355
slr0779_7	1399	2	0	853	176	23
rpl17_36	553	3	0	542	20	57
slr0680_98	1770	6	4	2221	1123	69
slr0655_9	2737	4	0	1226	15	14
Entry1861_29	1613	2	1100	920	71	21
ssl1464_3	1947	26	8	4088	88	41
ssr3532_91	673	0	0	1093	3	6
Entry1452_27	1526	1180	892	3084	12	20
ssl1922_28	2498	2	2	5032	1310	48
Entry1481_49	1454	33	0	2493	9	24
rps2_3	14	0	0	67	2	4
psbA1_35	1308	25	34	2825	2133	127
ssl0331_66	1513	8	9	2400	14	62
Entry1106_74	1019	215	1	971	441	17
slr1752_33	1595	0	221	966	488	16
alr_28	2168	2	0	899	10	20
slr1957_43	1243	4	0	1628	1018	17
slr0006_46	927	2	564	1440	421	26
ycf39_55	1020	3	0	541	672	11
Entry209_89	2009	230	0	3462	16	46
sll5063_32	1070	4	120	1056	157	31
slr6009_8	3578	24	518	2847	760	264
Entry1719_33	4760	504	27	4815	1566	65
Entry2104_59	1937	5	169	1836	242	751
sll1544_34	1248	767	0	3427	30	37
sll0005_18	2588	224	11	5488	124	331
sll0733_68	1775	7	446	2693	101	89
Entry267_4	1373	4187	1032	1205	6	20
sll1068_56	1381	2	13	2354	29	11
phr_29	1748	3	1634	688	181	18
ssr8013_76	1639	1	498	765	12	24
slr0734_40	2759	1	2	4404	565	59
Entry11_48	1788	4	3	2162	141	54
slr1101_14	1442	0	2	1361	23	1093
Entry738_86	859	0	0	940	74	25
Entry1067_85	1414	451	523	824	37	8
Entry307_82	4101	14	194	3774	94	263
tufA_49	78	3	2	323	10	26
Entry1957_48	1619	12	6	488	348	164
exsB_26	1793	448	0	1499	398	28
slr0483_70	2611	12	3	1317	155	100
asd_43	174	0	1	145	39	2850
ppc_31	279	0	0	374	3	6
petC2_171	941	7	1	1577	30	80
lspA_16	950	6	249	96	46	47
Entry1594_41	3547	1167	1519	6569	82	4106
Entry1330_77	1594	5	0	986	214	25
Entry333_91	1176	2	0	1019	271	206
Entry97_50	871	0	1	481	3	33
atpB_40	183	1	0	180	1	12
sll6036_248	1589	5	816	1975	526	24
sll1389_76	573	11	974	357	46	128
Entry1142_30	1653	1	1	3195	6890	34
thrC_10	976	3	31	303	130	90
Entry1366_23	211	3	1	474	16	34
hpcE_23	2006	13	2121	2924	41	101
Entry477_28	1168	1723	1	207	1044	24
slr0058_99	3495	6	348	1096	997	3016
Entry571_92	1605	5	3	2076	153	32
sll7028_73	1589	26	1	1822	70	63
slr0640_40	1550	3	0	3415	132	26
rnpA_49	1351	15	4	893	55	119
Entry1344_5	1029	0	128	320	357	7
slr6090_403	1790	2	2	1708	567	58
ssr2551_41	1973	12	3439	3477	1991	238
gspD_55	3436	33	5	8081	1392	121
sll0038_9	1470	4	584	1490	83	18
dapF_4	5036	20	6	2674	695	499
dnaA_7	1935	3	312	1023	1010	75
slr1770_77	4383	976	426	4558	855	67
slr8038_3	1052	5	0	1852	34	18
Entry72_95	2286	1	38	3921	99	29
acs_48	1252	1	1	353	4	8
Entry1570_22	4074	3975	2341	9298	1935	6118
slr0971_90	1522	5	1	292	8	33
sll0721_66	1403	1	73	1564	4	753
slr1298_129	1828	5771	3	1551	120	69
sll1926_36	1225	2	643	577	17	16
slr1232_36	2406	16	87	1918	206	232
slr1702_15	2153	31	817	3729	173	459
Entry581_42	2165	10	3	4366	128	272
sll0936_26	397	1	0	541	202	11
sll5006_238	3295	6	3	4243	81	60
Entry55_2	2119	4806	4	3109	357	50
ssr0692_52	1709	3	503	2235	8	38
Entry967_41	4097	7	1061	8691	564	129
Entry1846_75	1585	5	234	4064	65	47
sll0182_50	1542	57	3	702	670	86
sll1920_76	1214	1	1315	1262	621	23
Entry1922_57	1203	3	0	1008	5	1159
Entry101_113	893	2	0	1500	9	22
sll0875_11	3020	1286	1	1248	676	39
Entry713_60	4713	10516	715	7055	464	254
Entry1430_24	657	0	0	726	6	9
sll1472_13	472	0	0	103	2	5
slr0479_108	2083	9	237	1334	705	761
slr2127_4	2824	1	14	669	257	35
Entry2102_50	243	0	0	374	30	5
slr5101_19	610	1	0	487	110	6
sll0400_43	1571	5	1113	2738	346	38
ssr0332_47	3492	823	1901	4804	176	3734
Entry160_116	3117	648	171	2224	144	191
slr1095_17	1095	0	276	1167	3	13
hypE_16	3197	9	1675	2759	588	51
slr7015_34	1763	6	1754	3300	1091	65
slr1885_14	1772	4	8	1992	777	697
slr2000_40	870	2	1	1625	16	18
sll1786_16	351	0	0	531	4	8
ssr3304_70	2139	28	1006	3997	188	305
sll0539_82	1998	837	0	2500	7	16
slr1895_51	1354	0	947	1435	1146	24
sll0772_51	218	0	0	453	3	3
ycf22_9	1978	5	376	1031	143	47
Entry1111_62	2010	2	3	2941	161	345
slr1041_10	1576	12	3	492	298	139
Entry549_34	736	9	2	886	36	116
sll0487_7	2406	36	23	4081	1735	703
Entry1943_53	2335	3277	68	4165	40	107
sll0670_9	1333	2	163	1650	6	22
Entry301_45	3848	8	208	2785	416	63
ureB_31	2357	7	1841	2029	8	26
ssr5092_25	1336	0	1	845	53	12
slr1230_73	1232	13	0	2186	456	20
galE2_4	1388	1	17	1424	317	27
slr0384_27	877	2	1	1339	114	25
ssl8008_53	1977	70	1231	2630	29	93
slr1028_49	3773	16	333	5863	637	145
slr2115_235	4796	3186	621	6153	825	58
Entry1225_1	2335	5	1058	2407	958	74
Entry1760_61	3125	5511	1334	2493	228	103
ccmK2_76	1729	1113	1	1181	623	24
slr1431_5	1540	6	150	2431	55	23
slr5082_428	937	0	97	516	59	8
dnaK2_40	1842	36	15	2127	364	508
Entry439_1	989	1	18	636	89	8
Entry48_75	7263	50	2321	16687	2889	563
slr1787_48	676	2	515	446	1	12
Entry711_21	1864	28	1669	1439	123	51
Entry1174_99	1801	26	218	4328	173	371
icfA2_63	1162	0	0	1136	188	13
slr0064_46	823	0	0	434	2	12
rpiB_4	1906	2941	4	3599	251	34
slr0356_9	583	0	0	112	1	1
fecD_7	1276	1	1143	1375	6	19
nrtA_43	3327	88	41	2063	263	67
Entry126_39	2012	3	1	2041	14	912
Entry1347_27	2972	764	1800	3598	1006	54
slr1628_47	1650	1	1	2755	600	459
slr0919_42	878	0	3	366	24	9
sll0871_19	1402	16	1077	1038	246	81
slr1929_51	2181	3	710	3309	960	60
Entry234_0	2649	790	147	1934	116	41
priA_12	1622	3	2	486	21	58
fabG2_83	1073	2540	5	1376	62	41
slr0871_23	1870	0	0	1706	151	30
Entry1525_51	2195	4	29	2344	22	55
sll1306_55	2557	2496	2	4992	958	134
Entry572_10	1274	0	476	668	630	17
sll0284_8	1364	5	1081	1549	25	42
Entry378_35	1866	5	3	2526	157	33
Entry2050_16	1711	5842	2	379	75	10
arsC_64	1136	120	2	218	2	6
hypC_10	2089	772	1	3206	1070	35
Entry676_44	1345	1	92	1168	60	21
Entry466_6	1044	1	0	1228	68	14
sll1737_135	2224	142	8	3471	81	223
yefA_143	1402	1	1	778	166	18
slr0556_41	2065	1697	7	2977	14	31
arsA_20	1114	1	1090	1204	424	17
ssr6030_151	1103	10	3	2077	25	3283
Entry1204_74	1657	2	315	2307	629	24
Entry1756_79	1597	10	1	1328	235	61
Entry1000_8	3535	4	277	2929	835	83
ileS_10	203	2	0	239	3	9
slr2060_45	2326	6	336	2668	24	129
sll0098_18	1097	1	0	781	103	347
Entry1842_40	3175	54	31	5719	650	851
slr1186_13	1300	5	326	1195	12	22
Entry381_6	2125	2471	4	1084	357	42
slr0872_18	3271	9	617	278	11	10
slr1866_214	4350	7467	1051	493	136	23
Entry106_44	1835	1	535	1739	57	14
sll6052_129	1546	3	1	1426	253	35
sll0702_20	2544	146	96	2119	803	48
Entry1624_20	1611	8	37	4329	26	211
sll1946_36	1556	6	142	2791	138	66
Entry1210_56	5470	29	1069	12670	273	331
ssl3769_13	1367	3	3	943	22	56
slr0086_28	1652	20	636	2984	64	249
sll1737_63	1953	10	4	3060	77	114
sll0909_364	2060	15671	1411	4608	293	261
ssr6062_24	1372	6	45	5508	258	128
slr1378_21	1380	4	1	1620	135	23
lim_77	1725	2	1	2074	238	33
slr1522_55	1663	15	2023	840	135	4157
ssr2087_58	1340	2254	1	2683	14	1912
Entry1876_64	3301	1795	643	1464	616	1432
degT_20	1659	1	799	934	4	6
sll1123_45	3462	4	1162	4613	83	707
slr1635_63	15950	15375	2519	13261	792	4289
slr6028_22	2298	3	1	410	195	22
sll0486_201	1683	2294	0	1391	261	34
sll7067_91	1545	3	195	2677	252	1019
slr1978_21	892	0	247	878	306	43
dapA_33	1090	7	4	1596	651	543
slr0149_25	901	8	0	1149	743	8
Entry699_70	1911	7	23	3954	32	74
slr0314_3	416	1	4	310	10	48
ureE_56	2188	77	164	2466	419	38
slr1336_45	1404	4	5	1038	23	55
sll0887_22	150	1	115	291	5	7
pleD_88	5710	21	55	5226	1340	123
sll1144_75	1321	311	6	2194	84	138
slr0222_17	4359	252	10	4549	871	261
slr1203_86	957	1	0	567	4	9
slr0214_4	1848	31	7	4894	704	177
Entry1467_74	1769	6	88	3043	906	79
Entry417_67	1637	4429	3	1984	11	22
slr1634_79	3065	360	1498	2710	424	236
cbiP_47	2159	7	1	1957	348	70
Entry751_29	1204	0	0	731	29	8
Entry1945_47	1118	2	480	799	88	13
sll1950_56	1294	1226	1346	2066	166	22
sll1702_10	443	1	0	258	1	6
slr1563_13	910	1	0	310	0	7
slr0977_94	2667	25	153	4226	1992	337
trpC_27	335	2	2	521	19	23
Entry837_20	2629	16	3	5235	885	138
slr1471_143	324	0	0	170	4	1
pchR_4	3552	1727	1	3286	324	51
slr0042_55	2724	31	92	2161	330	294
slr0941_45	2353	16	18	4878	1850	107
Entry1113_8	1506	3	737	2495	8	71
Entry1980_64	2181	4	1	3145	109	4770
slr0600_10	1199	383	6	733	54	316
Entry1825_84	1775	4	1	2008	11	19
speB_10	4218	4	1480	3533	901	59
comEc_8	1661	3	0	824	128	13
sll2011_11	1030	1	209	723	39	9
slr0667_282	3291	5277	1082	4036	1384	214
sll1054_7	5509	29	542	10325	474	261
sll1560_48	25373	5009	4967	26827	2717	2351
Entry1796_42	1441	3	1	3345	11	36
sll1999_169	3547	3724	62	2337	189	39
sll1271_144	1246	5	59	601	8	17
Entry1858_64	1567	4	3	1904	274	339
ubiH_19	1636	0	0	1122	14	27
proC_55	955	15	39	312	296	166
ama2_51	980	1	0	447	52	8
sll1916_46	1297	4103	527	2791	79	190
slr5118_266	886	1	0	2362	85	7
slr0942_38	334	0	1	321	0	7
sll1263_16	1288	11	350	830	398	19
slr1533_9	3957	11	91	3916	649	189
Entry1107_0	1773	7	2	1989	420	98
slr2124_67	2199	9	229	3263	195	25
sir_11	1088	11	3	840	80	146
Entry1136_29	2013	18	10	2148	1039	192
mutT_53	2517	5	159	4352	1114	136
slr1413_62	1044	2052	2	559	93	750
psaM_43	1485	9	2	1092	77	106
sll1086_11	3372	16	2435	4368	884	1396
Entry228_57	4598	832	18	12460	1764	444
sll0031_53	3599	27	1518	2809	1386	247
Entry1320_37	2540	4	2	3796	363	42
sll1084_7	904	4	329	665	17	38
Entry1130_62	847	20	7	613	96	226
Entry1877_84	3395	4	6	3974	508	50
ycf22_2_30	332	29	12	512	138	360
Entry1502_9	737	1	1	239	188	16
Entry1814_67	886	3815	2	247	5	10
sll0685_58	1404	3	0	2373	25	17
sqdB_118	1187	11	4	718	36	94
Entry334_7	2350	5	3014	4760	898	49
Entry10_4	2443	3571	343	1317	124	822
Entry1670_2	881	0	0	2849	12	13
Entry1480_35	1714	0	1	385	11	13
sll7044_76	1665	283	0	3448	11	37
sll1080_76	2630	4	505	4770	211	49
ssr2806_20	1469	7	16	1687	941	44
sll5052_63	579	0	19	58	15	1
zam_93	1586	1	0	2259	3	30
thrA_69	3549	8	84	2742	2640	999
Entry12_101	934	2	0	1339	172	10
slr0013_74	1278	1	60	1429	398	15
ssl7074_49	306	0	0	118	0	1
ssr3452_7	3966	7	99	1099	308	57
sll0095_18	1937	6	294	3221	404	43
slr0523_13	1882	18	7	563	418	158
sll0811_172	1736	1081	1	4189	25	40
sll1222_49	1677	4	195	597	237	50
ssl3127_61	2237	3	1691	3288	891	40
Entry1790_43	1815	5356	3	1845	154	25
ycf37_91	1191	1	0	580	6	7
Entry857_2	828	2953	448	548	50	6
trxM_82	905	1	153	813	5	20
ftsH3_12	2898	6	940	4545	99	72
sll1945_19	1898	0	54	800	6	18
ssr1175_97	3229	5	204	1648	18	53
slr1747_16	1355	12	5	928	483	247
Entry13_33	524	4	1	731	101	15
sll0477_87	1220	1	0	1023	619	33
Entry696_3	1633	3	12	2288	108	17
ssl1807_55	1523	23	12	1058	169	272
Entry1127_47	1163	11	5	2912	56	149
sll1078_19	1100	18	8	1203	107	277
slr1056_91	3622	21	8	4679	584	212
gltA_53	1290	4	0	2511	9	43
Entry1338_56	1415	9	1050	875	23	75
Entry763_104	2479	1	2	2994	804	78
Entry226_54	1511	2	0	1379	254	24
Entry797_51	5293	59	11	3477	294	143
slr7088_79	1560	9	1831	1297	351	40
Entry181_28	1099	2	0	1101	71	10
Entry1700_82	1436	2	0	1871	137	1783
rpl19_19	34	0	0	76	0	7
slr2070_23	2608	297	822	2069	748	3367
slr1152_34	4400	1139	1452	3910	1380	49
Entry401_76	1421	15	1156	225	29	130
slr0880_47	1071	3	1255	1312	7	27
Entry215_116	1626	102	5	2210	406	151
ndhI_147	1393	2	22	293	3	20
panB_48	112	1	2	217	10	40
Entry1859_35	1215	7	3	737	157	132
Entry240_43	4048	101	13	6550	482	809
fabZ_27	589	3	84	626	8	15
Entry1984_55	4113	8	8	3691	187	80
slr1865_61	1745	4	936	1591	67	1253
cobU_22	926	0	38	629	98	7
ssl3615_7	3410	17	5	3061	236	2994
Entry446_20	556	0	24	521	4	12
sll1973_23	651	8	170	1278	20	42
Entry1472_54	2199	134	3	2454	983	28
Entry837_32	1464	7	1	3253	19	57
Entry704_73	2539	14	2	3973	440	58
ssl5095_92	2009	39	1	703	100	1870
galE2_52	1958	293	482	2501	14	47
sll0665_212	16862	89	5735	36155	3696	8735
ssr1041_60	1930	4	10	3078	437	37
Entry293_37	2841	419	5	3918	545	92
Entry623_59	3036	1	0	5342	507	69
Entry525_0	1173	7	2058	1229	84	106
ssl1533_29	1419	2	0	322	8	829
Entry1687_54	1587	0	35	75	570	10
Entry836_70	2478	13	385	6751	141	69
sll1573_21	1045	2236	2	1601	7	26
Entry1959_82	4525	4246	337	12320	305	522
Entry85_87	709	16	6	1023	77	129
sll1888_9	2276	53	2	1506	84	44
slr0078_98	1608	8	2	3667	866	67
sll1765_10	1051	21	2363	1047	147	165
petM_4	1791	3	2	2894	103	3414
exoD_53	2254	2	0	2825	608	142
ggtA_160	3289	12	616	1982	442	539
slr1613_208	723	1	0	291	4	12
Entry387_48	1612	1	1110	914	4	59
Entry1316_24	3533	22	6	4949	519	336
Entry1531_9	1970	1	0	2036	16	19
slr5110_95	1284	3	28	1393	9	26
amiA_13	2733	30	11	1106	542	331
Entry2036_29	1656	1	93	438	348	14
slr0179_34	1735	12	6	2063	50	174
Entry1187_23	886	1	1	126	77	5
slr1612_7	1172	1	0	756	89	17
Entry1498_7	2037	6	0	4396	28	58
slr1257_98	1658	2	0	3186	301	309
slr6097_330	1377	3	7	2669	10	8868
slr1888_51	4321	26	236	3991	160	251
SyR5_39	3301	1795	643	1464	616	1432
sphS_124	967	24	1	2034	33	56
gmhA_55	7245	12	0	4880	844	96
sll0208_22	2112	4	502	1600	363	22
sll1106_61	825	2	0	1616	7	53
Entry1132_59	1770	27	5	2861	75	197
slr1896_14	3649	609	116	4472	1196	117
Entry181_22	569	15	9	272	48	159
Entry180_0	547	9	1	218	31	138
sll1022_37	807	12	1	620	14	40
Entry1324_33	1354	1	0	1575	66	18
ssl2471_99	664	1	0	621	3	21
slr2079_51	1765	11	136	4770	34	42
sll1005_23	629	0	1	69	102	13
secY_22	504	2	2	61	8	40
Entry806_88	885	0	0	1975	7	15
slr1034_22	3404	4	2	867	113	395
proS_70	224	2	0	136	7	5
Entry443_9	1123	1	442	589	3	13
sll1488_60	1996	5	333	1824	44	1103
Entry1220_36	4727	10	1015	8209	2135	176
sll1530_118	2871	45	16	1236	182	461
sll0238_85	1166	708	4	565	30	2851
ntcA_27	2843	6	5	3399	216	1258
sll1542_37	2511	4	3	5347	189	62
Entry310_43	1767	15	10	3644	543	195
Entry1277_9	2164	394	6	1669	586	129
slr0363_15	1527	2	52	980	78	15
Entry400_107	961	1	76	401	172	9
Entry997_53	925	0	0	875	6	10
slr0929_43	2841	9	21	2997	500	1541
Entry1725_21	1894	1	95	1391	111	1445
ssl3364_61	932	4	2	335	55	58
Entry1132_33	6522	16	9	7152	524	233
Entry1759_64	1326	2	1	1312	4	23
Entry1499_0	1398	2212	34	1357	2	25
slr1915_26	1314	6	4	543	221	111
Entry955_68	4738	4755	3	4979	79	141
Entry991_57	1363	2	649	3276	13	20
sll1102_22	3743	4	49	4665	636	669
Entry174_21	273	626	6	715	21	70
Entry2044_63	3356	3271	2	467	12	21
sll0818_137	1205	1	1	976	5	11
ppc_15	839	34	101	474	104	322
rps2_53	357	1	1	27	2	6
nrtD3_25	2324	4161	2	2790	449	50
Entry1838_46	1561	2	1	1502	224	6
sll0157_69	583	2	262	424	4	11
ycf47_77	1892	148	1645	2024	18	595
ssl2501_80	579	0	0	407	2	4
Entry1778_46	1734	1	0	931	8	22
sll0839_37	1146	3881	6	510	59	9
sll1329_10	1509	1335	3	2881	475	27
slr2002_16	1810	2	45	2383	9	34
sll1466_52	1275	1	1366	981	369	27
Entry906_49	1512	20	747	2327	239	174
sll0664_46	233	0	0	119	2	4
Entry591_30	3642	29	10	3751	746	345
sll0933_74	686	1	19	1364	9	30
slr0852_29	5985	13	9	10111	61	157
ppa_18	911	1	0	323	4	18
sll1631_9	2181	2555	6	1286	408	171
slr0569_89	1900	919	66	745	2727	1494
Entry258_35	1853	2	123	1383	41	30
Entry413_88	1193	1	1	1135	167	48
sll0509_38	1130	1	501	1464	25	44
Entry454_32	1598	15	1795	2242	62	171
sll7090_53	923	4	916	584	4	10
sll0595_70	1585	9	1	600	60	44
slr1926_45	902	1	0	945	7	6
slr0573_206	2873	6	163	1509	27	737
ssl7007_57	826	1	8	580	11	25
slr0668_139	587	0	1	776	41	6
cobW_35	574	2	1	135	0	7
mrcB_22	785	0	2	58	0	2
Entry482_49	2538	4	2	2807	22	41
Entry1488_99	1431	150	2	799	156	24
Entry1488_98	1522	1	2	903	3	23
Entry1365_8	1809	5	220	2078	62	34
Entry1482_117	1472	5	1	1148	22	71
ssl2069_43	1621	9	1	2151	43	87
Entry1914_0	1516	0	0	918	7	16
sll1559_33	751	0	19	216	235	11
Entry1830_67	886	20	722	1338	247	183
Entry1507_129	3787	5	0	10362	215	65
Entry2075_41	643	0	1	567	14	19
glcD_25	2940	6	30	1363	199	4111
slr0541_28	4011	70	748	3078	207	5024
sll0803_8	1492	12	6	826	53	3902
slr1661_23	2133	35	174	5639	358	253
ssl5129_42	1873	6	2965	2233	273	36
Entry6_36	1186	4	5	1967	47	74
slr0702_137	2137	5	1023	2032	15	37
Entry449_9	31	2	0	76	2	2
pyrR_28	2000	16	5	1373	382	165
sll0780_15	690	3	1	490	11	8
Entry98_70	3521	38	15	6460	808	328
sll0993_88	1715	1498	514	686	6	13
Entry1774_15	1547	6	1	2087	654	42
trpE2_75	1485	4	79	3218	1470	81
Entry82_108	684	1	1	543	7	17
sll1305_8	1273	294	1935	1234	40	93
Entry1145_124	2618	10	3	4114	1239	112
Entry1536_101	1696	566	948	2211	255	28
slr2038_110	3198	18	3	4519	447	201
Entry71_64	1554	21	7	1022	112	239
Entry1568_123	1546	1	0	2584	177	24
lipA_4	3914	25	698	967	194	400
msrA2_46	2383	5	1481	2888	356	103
Entry159_18	3117	648	171	2224	144	191
hupE_32	2441	17	99	2954	685	162
slr0121_10	2208	340	584	5870	385	915
Entry648_52	3756	66	442	5876	3746	77
ilvG_15	244	1	0	33	3	14
tig_10	1272	2416	2102	429	528	44
Entry1666_35	1219	2	2	2198	371	47
slr0359_31	3562	42	202	2950	330	69
sll8006_13	1216	1	307	993	538	20
Entry1166_11	1039	3	0	84	23	48
sll0034_35	1660	108	2	1768	529	37
sll0624_62	1280	2	430	939	11	39
cbaB_16	1058	3	0	2633	24	18
moaA_36	811	1	0	993	2	12
Entry770_62	2105	5	1424	2181	34	1502
slr1586_125	197	0	0	57	0	2
slr6044_94	1894	0	5	1524	82	21
slr1431_16	5284	19	2	7021	1300	134
blaOXA-3_66	1032	2	0	1212	432	1004
slr0337_58	1392	2	4	2961	11	20
sll0023_6	2120	2373	153	2444	96	69
Entry629_15	4438	7341	2049	3295	592	83
Entry1203_23	1817	17	142	2832	572	166
sll0036_77	3105	5	1	2674	287	37
Entry528_9	354	0	0	284	30	5
Entry1751_29	1695	13	793	2368	93	111
tig_24	230	0	0	279	3	4
ssl2781_10	2307	6	5	3814	1658	51
Entry1653_56	573	34	140	1492	427	86
sll0650_249	2368	19	1170	5344	36	77
slr1025_82	863	2	11	1336	64	23
slr0599_7	3105	13	1350	2579	38	95
slr6037_80	1398	1	1	1304	17	53
asnS_61	1417	4	2	2743	442	23
Entry548_45	693	451	8	1908	82	220
slr1340_38	1542	4	1	1873	6	22
Entry474_2	1768	4	16	4471	197	75
slr0067_32	486	0	0	122	3	7
Entry793_24	1448	0	1	2924	31	39
slr2008_143	2095	1	1	1389	301	1397
sll2006_48	807	1	2	216	7	12
sll5050_34	2200	1	14	1162	215	9
slr6075_17	1337	7	2	2040	1570	28
Entry524_30	2774	1146	1254	1206	1524	45
slr0722_32	2098	3	3	1035	81	41
hemD_40	2994	1391	382	1620	162	910
Entry83_169	2158	3	1	2720	28	56
Entry220_47	1048	0	0	1173	4	15
Entry596_26	1084	0	2	804	7	17
slr6065_53	3329	14	755	5419	1582	159
hsp17_21	776	1	358	320	192	7
slr7015_15	656	30	994	235	2	5
slr0148_4	1681	4	1717	2020	633	24
Entry146_6	1452	2	0	1862	168	15
modA_29	1548	5	4	3168	718	145
pykF2_17	928	5	2	1206	395	69
Entry1599_38	3482	8	50	7827	342	75
Entry243_0	2263	15	9	4209	505	207
Entry851_0	763	1	27	2069	3	6
slr0554_24	1418	5	643	2796	185	64
sll0478_97	2013	11	9	2894	847	336
slr1776_26	346	0	0	508	160	6
slr6073_9	10675	7967	3956	10344	164	1875
sll1984_211	28402	10399	3486	36240	7143	1459
thrC2_22	789	13	6	351	129	148
slr1449_18	3283	180	2	1506	329	141
ndhK2_41	1143	390	13	350	17	12
ssl0750_36	2273	8	1313	3876	1024	72
sll8035_19	1858	32	18	3115	182	427
Entry2073_49	894	2	2	1741	5	301
sll1880_112	1976	215	1553	2717	245	32
hitB_23	1877	20	10	1465	95	205
Entry1553_57	399	0	6	47	1	1
Entry1553_53	302	1	0	31	20	17
slr6081_58	2881	11	2126	4980	410	135
Entry1999_32	443	3	0	691	6	14
Entry1608_61	976	2	0	388	14	6
ssr1407_49	1332	3	1	1479	12	20
sll0529_100	1241	7	2019	2394	25	50
slr1048_68	2263	7	130	3244	120	4666
slr0950_4	1853	20	5	1509	70	212
slr0354_26	1440	44	1	1299	88	26
ssr1951_42	1516	172	3	1938	10	31
accA_80	393	0	0	41	0	1
Entry949_57	996	1	3	485	29	71
Entry1743_3	1043	2	651	1035	8	33
ftrC_109	4652	17	1312	4254	572	138
slr8045_73	3278	9	33	911	137	27
Entry1163_50	2461	9	81	2509	161	117
slr1929_130	1628	1	62	847	656	38
Entry985_114	1376	93	103	598	34	108
ssl0242_28	708	7	0	1961	338	34
slr0252_19	3109	867	219	1908	11	27
Entry423_48	1544	5	0	357	285	99
slr1609_25	3433	1629	4	5434	1944	122
Entry1333_46	9131	86	1372	6962	685	9437
TU818_20	1612	12	98	1412	194	138
sll7055_14	1375	1	6	575	11	56
slr1568_6	1793	4	204	2938	36	31
sll0361_39	7264	24	385	4359	390	388
gnd_76	1518	7	74	1748	89	22
Entry99_0	4048	2857	1503	7172	457	356
atpI_11	695	1	1	176	11	332
exbB_4	2385	29	8	3547	747	422
Entry144_23	944	3	1	570	162	12
slr1301_163	1377	4	105	2142	403	34
ssr2972_58	1711	1	1	745	24	9
Entry1390_34	3867	17	14	6167	1542	129
slr1742_74	2378	5	0	5011	23	65
ssl3712_26	9195	4065	2165	14923	5895	662
slr1964_96	2552	6	2	864	860	23
Entry91_29	1905	56	882	1798	170	235
Entry1989_57	463	1	1	760	0	10
Entry1966_2	930	2	392	827	87	30
sll1203_51	4432	32	15	4612	799	277
slr2013_81	3774	16	36	3647	417	277
slr1826_61	2149	7	2	3821	62	45
slr0921_94	1812	3	4	1844	34	32
Entry1790_31	432	0	0	453	3	3
Entry1675_58	4649	29	317	2714	275	259
Entry1675_51	3684	6342	889	5670	714	80
cbiP_61	886	0	2	194	9	126
leuA_19	1849	3	292	2766	35	976
Entry970_48	2858	2	1	2176	42	41
Entry869_67	4555	443	1321	7937	205	199
slr1100_103	2001	5	3	923	410	34
Entry205_5	2009	4	0	1248	526	12
chlG_67	1659	146	261	78	72	78
sll0315_48	25373	5009	4967	26827	2717	2351
Entry326_83	2683	4	894	2635	25	53
talB_14	1793	397	3	1101	39	852
slr0944_19	2083	7	145	2486	38	1468
Entry724_0	1985	7	0	1514	16	1106
sll0489_37	4321	50	616	3726	148	992
slr1174_12	1450	137	2	2250	169	38
sll1156_217	1797	8	1	2087	259	977
slr0038_26	958	7	0	1173	13	60
SyR8_67	3887	1482	6	1840	84	2696
Entry1603_77	1563	1	2	2071	1041	57
sll0403_176	1380	18	10	2296	84	240
Entry1394_71	4070	36	5597	11169	657	353
Entry1799_0	4413	9	53	8288	484	1089
sll1999_106	2027	1	1	2654	80	18
leuC_13	772	3	2	259	3	16
sll0162_65	1152	5	1	321	79	81
slr1616_71	4253	6039	409	2941	56	106
Entry21_29	3532	34	2130	1632	266	1304
slr1712_40	3051	712	26	5135	395	762
Entry1085_43	1685	3	3	2426	625	26
Entry1136_44	4203	2724	196	8391	2095	1296
Entry891_55	40436	14458	5684	50496	15259	6970
ssl1972_46	1653	1	155	1854	132	530
slr1603_37	1316	15	965	811	42	124
ssr8047_23	907	3	0	1033	57	8
Entry760_5	190	1	3	348	118	35
sll1638_53	3758	493	7	2531	727	191
Entry785_50	1166	1835	1	559	4	17
recQ_53	534	0	3	438	8	18
cbiB_87	2609	6	1	3146	437	4257
sll1192_28	1091	25	1275	1058	90	336
sll0228_55	2033	37	3	3403	30	70
pyrC2_13	1714	7	3	2206	911	45
sll5066_46	1595	41	2	2243	33	31
slr1936_97	29032	5945	11392	63973	4511	13224
slr0495_6	1869	4	0	376	694	14
sll0608_18	1627	8	65	1876	18	65
Entry140_24	2037	2398	110	2982	4941	76
Entry1268_0	1085	128	2	462	4	10
slr0521_32	1525	171	652	2363	167	127
Entry1480_55	1003	2	2	689	7	8
Entry1974_49	610	3	0	455	12	12
sll0201_264	27622	7431	2618	27923	2121	2622
Entry1613_26	2711	1	3	2386	21	165
slr0770_57	2500	10	1	3123	52	564
sll7044_52	1275	1	0	1302	478	22
sll7066_108	1482	1	97	905	7	10
ssl1263_76	1750	16	1430	2224	99	205
ssl1792_96	1462	25	1	3114	322	35
slr1664_85	1176	859	4	148	78	16
sll0095_33	1215	2	0	434	95	15
atp1_39	2269	7	648	2051	492	73
ubiA_7	1292	21	2	694	16	804
Entry1666_7	1306	59	0	1508	123	22
slr0666_76	3827	5809	3	1243	1014	41
slr1147_4	963	1	0	1672	7	24
sll0790_152	703	1533	1	779	2	9
sll0790_151	1595	5843	1267	968	4	4182
sll1258_23	1197	6	0	1134	69	46
sll1429_215	834	0	0	573	36	20
Entry1245_93	3082	6	6	995	54	58
Entry821_16	1488	1	501	1402	159	22
Entry1696_22	1533	0	86	351	105	20
rpl1_40	250	2	3	724	20	24
slr1864_128	1685	3	0	1226	66	19
ssr2318_11	902	3	1	855	167	35
Entry934_38	1496	11	8	3142	515	165
slr6108_311	2689	4	1024	2081	21	26
slr1084_35	2069	216	1	217	6	9
slr1690_75	1294	0	0	1133	12	28
Entry2021_56	1813	18	4	2406	659	3524
slr5058_40	2703	8	524	5566	1073	88
Entry934_107	2022	2	1	1848	15	29
slr0664_37	406	0	0	75	2	1
Entry467_93	1634	2	55	361	169	27
aspC3_16	2192	11	1631	1852	103	31
Entry1211_77	1212	2	1	4417	16	37
Entry887_42	1579	3	365	1503	351	43
Entry741_37	1147	299	1	662	7	19
Entry1574_23	1340	2	0	1231	41	981
sll0103_52	1013	3	2	1496	11	23
Entry741_32	279	1	0	29	1	3
dsbD_133	1308	21	3	1937	179	39
slr0937_151	1820	9	3082	3512	2756	44
sll0699_97	29032	5945	11392	63973	4511	13224
Entry616_29	351	3	0	117	22	23
slr0695_16	1008	10707	28	930	67	7
Entry554_36	1965	14	5	2996	66	148
slr0267_100	1143	3	3	1260	66	978
sll1292_28	2877	13	5	5111	839	125
slr1148_8	1044	2	402	319	58	131
Entry199_34	1841	10	3	2038	29	298
Entry246_68	970	12	0	3087	933	22
ureA_11	1448	19	8	296	54	119
Entry1917_2	309	1	1	218	2	14
Entry1917_3	132	13	4	162	46	139
slr0285_65	606	1	0	358	1	9
sll5032_50	477	914	1	652	237	9
sll0787_144	1467	2	1299	2856	21	24
Entry1372_5	3407	1953	3	2318	410	87
Entry1097_105	3730	12	2	1617	40	103
Entry1470_38	975	1119	7	2020	88	211
Entry401_19	1239	3	0	1756	435	13
ssr2227_58	1984	206	261	1162	7	11
Entry1104_55	1076	4	8	1224	1011	23
Entry880_30	1440	0	3	387	22	15
Entry440_88	2182	846	196	1089	128	26
sll0678_113	1676	5	1	2699	39	33
lysS_4	2855	19	292	2117	115	299
slr0453_10	3964	252	546	4650	2652	4293
slr2104_30	1759	258	2	2998	50	41
Entry1312_43	798	0	6	520	168	5
pstC2_30	1968	3	260	1717	41	33
sll5079_35	1417	7	1	1392	24	68
Entry930_78	1580	1	0	655	385	13
Entry1045_70	1469	8	8	3138	266	443
ssr1041_47	996	0	32	1233	339	12
sll0295_123	3338	23	675	4621	524	462
psaK2_105	854	0	0	764	1	7
slr1334_12	1253	0	0	267	2	7
sll1094_63	476	0	0	831	142	6
Entry1687_31	1231	1	2	1265	164	23
sll5062_33	342	24	609	420	59	153
sll1897_4	1728	0	1	2758	303	26
fabF_71	567	7	1	659	25	71
purA_35	1277	27	11	1045	295	295
sll1041_44	586	2088	1	359	40	3
kdpB_58	1764	5	1	721	526	18
Entry1692_5	1361	6	0	3819	231	82
sll0651_264	27622	7431	2618	27923	2121	2622
rpl29_9	368	0	1	329	3	15
slr0443_65	1153	0	0	514	23	11
Entry2014_62	3319	142	0	7603	22	74
slr0815_35	6682	1122	1377	9121	967	281
Entry1329_0	773	3	6	98	3	28
htrA_97	1779	1	0	1605	15	26
sll0257_70	1894	200	1970	2349	277	366
Entry2057_9	74	0	0	50	0	0
Entry1473_2	1613	6	366	707	4	225
Entry1815_0	1123	5	5	1840	51	161
ssr1528_73	1210	1	0	903	7	7
vapC_109	796	2	3	457	9	40
slr1585_204	354	4	40	121	5	21
Entry1010_3	1680	5	26	2793	7	22
ssr0109_12	2515	567	45	531	115	396
sll0585_35	865	1	2	1154	98	340
Entry1651_29	1630	965	0	2111	226	20
sphS_105	1127	233	0	445	3	11
gumB_15	1705	1154	115	3887	735	100
Entry505_41	1940	35	28	5343	229	3796
sll0545_55	2972	996	15	1860	248	56
Entry1909_38	2149	1505	182	4338	28	34
Entry1938_20	2935	15	813	1825	69	187
Entry579_28	4305	7	217	5938	620	238
Entry1637_106	2714	14	5	4156	822	151
rfbW_37	2306	1260	2611	3587	14	27
sll7087_25	3458	2	3	4069	225	38
sll1285_80	980	1	1	201	28	7
Entry45_39	1146	11	91	2120	46	99
secY_44	323	2	73	435	23	63
Entry1930_21	4537	105	1098	2990	412	246
sll1446_53	2522	16	9	5063	2117	232
rfbM_27	2006	3954	35	2125	2215	19
sll0471_7	1400	3	0	1761	3	25
sll0146_124	2032	10	3	2803	802	237
Entry1991_9	516	13	4	1306	89	159
Entry1910_43	174	3	0	304	6	11
sll0733_21	895	4	285	1210	285	41
rpl35_44	244	1	0	466	5	16
sll1556_10	2721	9	6	2477	1560	170
mmsB_199	3857	1764	235	3826	419	128
sll0783_69	1359	13	9	2115	89	159
slr0314_67	3609	8	1034	6553	811	103
Entry30_2	2298	6	1	4056	553	50
slr1417_10	1928	3	0	1120	57	28
ssl7053_19	1706	4	10	3112	1595	63
Entry1216_42	2291	2	0	1676	551	354
sll1979_21	738	8	5	1716	22	60
slr1053_79	1426	4	1902	1000	13	979
sll6036_288	2482	4	1	2338	25	52
groES_13	770	20	1	257	32	25
slr1846_40	507	4	0	549	25	66
ssr2130_8	1678	6	1611	1457	48	18
Entry1589_74	1079	1	1	1947	18	24
sll0249_8	1877	9	1	856	176	112
folE_4	411	0	0	266	0	22
Entry1224_31	1521	3	112	895	8	24
psbU_76	605	6	258	446	24	44
slr0249_27	2195	67	0	846	411	614
kdpB_106	746	1	0	609	92	4
slr0593_157	1097	1	2	1610	219	19
Entry2057_45	1116	3	1	2626	7	30
slr1926_27	2243	7	2	565	169	122
Entry180_86	2240	6	1205	2914	953	409
ilvC_45	334	2	0	237	5	6
sll5061_7	1518	153	0	1995	16	53
ssl7007_72	3289	3022	1	4530	2057	39
Entry1191_50	1024	3	1	1189	31	2045
sll1913_4	1271	2561	28	406	21	8
ssl5025_55	1322	17	5	2593	78	204
Entry1924_29	1338	3	2678	2349	968	30
cobW_11	1489	3322	6	2512	133	251
sll0069_4	1103	11	8	687	34	116
slr1936_134	31496	6127	6634	17667	3877	794
sll0381_3	2326	15	41	624	86	105
ycf21_69	2349	14	1	2074	305	151
slr1783_80	1656	16	14	1897	484	127
Entry924_29	1565	2	3	140	14	243
Entry1189_58	2638	3507	642	2981	288	2064
sll0180_16	2772	64	454	3555	228	36
nth_77	3341	35	481	2843	459	274
Entry678_46	6314	36	1692	19465	892	587
Entry1830_49	4167	49	1	2232	170	746
Entry1237_9	1433	2	0	563	663	20
Entry603_0	3942	10	600	3383	976	104
sll1186_10	2340	5	198	5448	30	47
sll0744_13	3068	6	4	2070	532	80
Entry1190_41	6963	28	7	10925	197	1630
Entry2100_15	1589	2	1259	3691	1002	95
Entry1304_76	1211	0	0	622	134	12
Entry1726_33	1517	6	2	2631	413	52
mrcA_7	2848	4	25	1986	312	63
sll0654_4	1612	1890	23	1204	183	16
phbC_188	2530	31	32	4316	1037	86
Entry1184_59	1009	1	1	582	156	6
Entry1328_5	1429	2	0	1441	285	1346
mntB_25	696	9	286	663	40	111
slr0377_9	1409	11	6	2555	216	90
Entry594_49	1311	6	0	1324	6824	55
slr6067_32	3704	3	3	4130	85	65
Entry1859_116	3412	27	897	6574	3495	350
Entry1181_34	890	0	0	270	4	11
Entry1706_66	3724	954	117	4015	642	95
Entry4_19	987	8	13	1867	362	34
sll0088_31	1000	2	0	96	163	5
sll0497_61	1125	2	0	313	4	15
Entry1797_40	1396	4	258	2587	41	27
slr0881_25	1731	2	0	1138	51	24
sbpA_85	390	0	0	119	1	0
Entry1320_4	2725	7	1	4744	261	108
slr6049_137	925	2	493	1016	6	12
slr5022_76	4394	20497	223	6692	884	60
Entry1400_27	2346	6	1901	3957	114	32
slr1301_58	2243	1917	0	2054	35	18
slr0688_53	1147	4	2	624	1342	16
slr1813_70	1168	419	699	1175	33	37
pyrH_100	756	0	1	1044	12	66
Entry177_8	8	0	0	8	0	0
slr0887_63	5665	4698	8	13253	1488	244
bfr_137	1059	1	0	540	175	26
Entry1133_50	78	1	0	135	4	11
slr1866_95	674	0	0	956	43	5
rpoB_8	1573	9	212	2211	410	72
pfkA2_50	1316	7	329	2842	1212	128
Entry210_1	424	3	1	195	252	61
sll0513_58	1659	6	3	2850	6	21
sll1830_17	3180	201	34	4312	663	1707
slr0848_19	1159	6	3	1034	19	51
slr6084_8	3542	2	112	6633	27	5724
Entry1249_2	9008	6	0	6200	349	54
Entry812_33	1614	836	1	2416	227	17
slr7095_68	1046	2	1	410	48	23
ssl3573_63	1374	2	0	1055	8	71
nlpD_65	9612	28	8	10677	202	324
rpl15_21	701	3	0	1163	16	53
Entry1434_82	4406	63	2818	5449	684	170
ssr1480_20	2494	1	1	2745	35	19
petE_23	1391	1	0	911	13	28
kpsT_19	1052	3	426	1501	41	24
Entry987_46	2788	3	3	909	131	38
sll5050_12	2171	4	62	1749	1060	29
slr7010_42	1101	2	1	1190	18	45
Entry987_43	1371	1	29	822	10	27
metH_20	487	1	2	345	70	16
sll2006_20	1690	14	4	2205	1444	207
Entry1399_23	1599	4	5	2811	72	136
thiG_10	335	2	0	307	11	26
Entry1891_53	1308	0	1	190	3	8
ssr6078_6	4987	101	414	10496	1164	1032
slr0864_5	1070	5	169	1298	524	91
Entry857_29	2809	3345	0	3751	710	2735
Entry648_32	3385	8	186	812	822	69
Entry253_3	2266	21605	691	2535	44	127
ycf40_11	1468	6	7	3866	604	108
slr0612_73	2265	7	2242	2220	37	72
ponA_50	822	0	9	1182	18	19
sll7069_19	1261	1	0	2952	4	26
slr1494_6	943	25	88	1284	921	314
Entry49_22	2907	6256	724	5872	162	71
spoIID_43	4756	6	753	5773	521	58
Entry637_41	1331	1	1	604	120	18
Entry538_107	3461	6	1711	5532	892	65
rps17_81	1523	24	10	1936	152	324
slr1184_17	1547	3	1210	2858	19	2854
Entry130_5	1904	3	13	1588	26	63
slr0551_39	4048	8	184	5597	20	2226
Entry1655_0	1419	1	888	321	4	11
pet112_54	342	0	0	303	6	12
dcoH_35	2667	3	117	1027	323	123
tsf_13	297	10	4	397	41	138
psbJ_46	1050	21	10	2374	166	408
slr0913_97	1155	0	30	536	649	8
Entry1916_30	3640	115	1152	9181	250	206
sll7067_140	946	2	447	1625	4	17
sll0737_16	1518	28	0	354	279	15
slr0380_14	4050	6	6	4044	114	136
todF_10	1623	6	1224	2210	269	28
glyQ_111	1437	6	540	3366	574	33
Entry518_97	1037	2	1	182	27	274
Entry199_23	907	8	142	314	11	50
dnaA_31	843	4	3	551	206	143
sll0040_46	3108	6	234	2071	424	2136
slr2119_54	1492	141	440	1830	219	109
prk_40	2118	16	1080	2132	297	75
slr0978_70	1782	1394	1	2222	648	26
slr1186_52	1730	13	2	1692	50	109
slr2018_112	1070	25	12	731	286	349
Entry2014_54	646	1	119	637	5	23
Entry1955_56	947	2	192	2687	16	24
sll0775_18	2738	8	769	720	6	1087
rpoD4_24	3098	26	1317	4883	477	262
cobN_21	4913	3838	715	4592	529	685
purB_16	781	1	0	314	28	60
Entry456_27	2866	7	1518	6203	790	90
slr0324_15	974	1	0	803	215	18
Entry758_117	602	40	11	461	607	361
im30_14	398	1	0	320	3	10
slr6057_18	1163	0	2	1165	93	15
slr0531_72	1199	374	12	1195	4	16
Entry1270_45	3048	31	4	3033	163	414
Entry1405_41	1109	2	599	277	15	21
Entry1658_21	4101	6	1121	4535	282	54
livH2_154	3194	4	10	2372	465	25
sll0282_106	1312	2	0	1945	19	26
slr1959_209	1363	3	4	2540	84	33
slr1533_48	1432	6	3	1641	114	83
Entry1677_36	1668	3656	10	2119	9	33
sll0485_17	1375	19	3	1242	3	9
sll1608_15	1071	137	6	2062	38	123
sll5052_142	2309	10	5	4265	331	92
Entry1261_48	847	12	111	2704	102	1510
ctpB_6	2779	10	10	4462	102	118
sll0983_133	2083	18	5	4191	88	210
sll1632_38	1192	2	1	1540	16	26
slr1276_75	1139	13	27	2180	13	17
ssl0738_130	898	2	0	904	1	8
Entry2002_35	1317	10	500	2816	415	25
Entry811_33	2939	3	0	2148	1687	32
slr1826_40	1256	2	0	1248	125	14
amiA3_28	103	0	0	185	0	0
slr5127_126	1528	0	0	126	0	383
Entry1963_87	770	1885	0	571	484	8
Entry391_9	1461	250	2	1772	1160	67
slr0145_14	2079	300	4	3114	887	129
rnhA_11	1073	2293	0	826	153	18
Entry391_4	1302	3	2	2586	668	46
slr1684_204	1981	2	0	2796	41	27
slr0729_28	626	0	1	474	21	9
sll0735_19	3259	2685	4	9309	34	204
fus3_8	3867	39	968	3695	495	69
sll0800_72	2608	4	1914	3462	150	32
slr0868_20	1763	26	61	1050	15	31
slr0152_46	3710	24	1333	6301	219	2305
Entry358_33	1894	5888	2564	3666	312	48
Entry493_21	3735	11	103	1391	364	69
sll0863_21	1722	3	5	2224	389	54
glk_86	2271	3	1670	2483	11	33
sll0147_37	3767	3	378	1972	22	113
Entry721_37	696	0	0	258	114	9
sll0588_66	2124	16	10	3911	100	247
sll2009_16	3076	518	224	4947	74	60
slr0698_58	1262	1	309	2487	5	16
Entry1003_23	1930	8	796	3759	1286	2112
Entry625_3	871	1	0	2489	31	13
Entry373_81	1545	6	458	2231	41	31
Entry665_25	2057	12	3004	3187	294	55
Entry168_18	1216	2	625	2113	6	12
gshB_24	3276	250	112	212	343	57
Entry1886_50	4499	14	882	4964	197	144
murD_34	4341	5	3	3596	36	82
sll1652_16	1270	0	236	647	9	13
Entry195_22	2307	4	2	4882	18	39
dnaX and dnaZ_37	2254	6	1003	4051	26	1173
slr1790_22	1267	7	2	2111	23	65
Entry1128_69	1568	5	160	2519	96	79
slr0322_12	2056	1492	0	408	176	318
Entry142_42	1247	18	96	78	39	155
slr0007_10	2844	14	203	3718	117	51
thrB_28	1929	4	1199	631	24	32
slr1573_103	3290	909	0	975	201	32
slr0877_16	324	16	3	417	72	111
Entry841_104	6683	29	48	11769	3326	376
slr0863_13	1034	996	0	912	865	9
Entry1896_76	2165	15	981	764	155	96
sll1698_30	1288	2	1	2398	22	53
Entry664_101	1503	3	3	3546	284	43
sll5066_67	909	1	1	1141	8	11
sll7086_14	3254	872	495	1251	722	34
Entry1126_86	1584	3	3	2616	25	24
slr0320_11	1188	3	1	838	11	33
purH_41	939	891	2	1030	2281	24
sll0896_42	605	2	0	762	113	6
sll1091_23	1119	2	0	869	2	16
Entry243_61	1773	17	1141	1094	58	565
Entry424_125	405	3	3	227	63	11
Entry538_92	924	3	0	515	31	8
Entry1165_38	2672	7202	16	5625	159	339
slr0143_13	904	0	70	475	0	20
Entry783_80	1226	2	1	338	27	7
Entry1490_93	1645	13	2	980	48	187
slr0348_37	276	6	362	553	26	63
sll1080_33	1094	3826	2	1150	232	187
sll1791_212	3121	8	4	10793	82	105
Entry1178_21	1638	98	0	2760	28	25
suhB_46	676	0	0	87	9	11
ssr2806_62	1300	3	1	1704	9	22
Entry191_67	3761	18	10	3119	727	47
Entry1454_21	1486	2	0	1541	1090	21
Entry170_45	5903	1642	1549	5306	2139	171
prc_88	1135	29	5	367	12	28
iutA_52	1379	0	1038	1971	819	454
Entry1968_8	607	7	3	624	22	83
slr1116_84	571	16	26	459	42	167
slr0697_31	3998	13	100	7129	102	2151
slr1467_19	3112	6	143	2272	19	53
Entry256_49	1143	0	731	2682	270	34
petM_52	1160	1051	10	943	479	15
hemE_40	624	7	3	1650	43	87
eno_68	2139	6	2	1282	101	142
slr5058_65	2939	8	110	2622	109	152
slr0613_37	1738	562	1	844	324	25
dnaJ_33	1254	1	829	252	642	14
Entry1846_60	6066	4924	924	4945	903	2264
slr1409_87	4446	4026	668	7784	886	180
chlI_48	862	1	17	981	3	20
slr0955_55	1459	3	939	582	12	309
Entry1168_33	2805	5	1	5130	169	67
slr0725_5	752	470	1	478	1	4
Entry1688_38	1642	7	599	1095	1057	94
ssl0769_75	3136	5	0	1392	134	551
slr0695_34	1745	4	59	1522	2370	24
sll0763_76	1135	1	2	1697	8	6
slr1428_91	2178	3	505	2622	17	32
slr0581_16	1443	1	1	349	5	8
sll1214_10	1384	1	0	84	21	3
sll1916_33	2727	1	0	831	181	31
Entry1894_30	943	52	191	937	2	10
slr0489_7	1264	1	490	921	94	11
Entry1375_50	1740	14	700	1665	29	89
dgt_22	2975	15	5	1054	448	188
Entry1375_53	4052	299	1008	8136	323	181
sll0169_39	836	4	3	397	328	1592
slr8021_78	1999	9	11	976	62	150
gdhB_8	1752	22	4	1894	728	323
Entry694_1	1131	5	137	1743	10	19
napC_32	2987	44	16	6704	1505	622
sll1254_84	2347	10	2926	4086	837	30
ssl0769_127	1127	95	220	1608	418	187
nadC_24	1258	1	0	606	5	29
Entry1776_48	1230	1	1	1424	4	16
sll0810_48	1946	2	1	1726	20	62
Entry1967_2	630	3	0	469	219	14
Entry2028_7	74	0	0	170	0	3
Entry1119_132	2970	9	101	929	233	148
rfbA2_34	3710	16	10	3352	641	29
Entry1290_4	1150	0	0	979	10	18
slr1062_50	1373	1	307	409	320	17
Entry367_63	1543	138	666	421	7	18
Entry1886_64	1371	5	70	1486	29	45
ssr1375_25	1325	9	0	789	159	26
sll0012_212	16862	89	5735	36155	3696	8735
sll5033_84	1532	3	1	1262	148	21
Entry1634_72	1271	3	1	2066	1011	545
Entry1634_71	1341	2	973	1639	450	19
sll0729_42	1050	2	0	667	428	1984
fabF_52	994	17	1	585	646	14
panD_82	763	7	1	1052	55	96
[truncated: 8,499 more rows]

## Sheet: Enrichment
sgRNA	Lib36_sorted1	Lib36_sorted2	Lib66_sorted1	Lib66_sorted2	TOTAL
gdhA_25	1	1	1	1	4
gltA_41	1	0	1	1	3
smtB_31	0	1	1	1	3
sll8004_68	1	0	1	1	3
slr0322_12	1	0	1	1	3
sll1503_13	1	1	1	0	3
slr2096_294	0	1	1	1	3
slr0975_102	1	1	1	0	3
pntB_19	0	1	1	1	3
pcnB_64	0	1	1	1	3
sll0790_151	1	1	0	1	3
ctaB_37	0	1	1	1	3
sll0462_56	1	1	1	0	3
ssl2009_188	1	1	0	1	3
ssr2016_62	1	0	1	1	3
slr1393_94	0	1	1	1	3
cpcB_53	1	0	1	1	3
ssr2848_102	0	1	1	1	3
Entry796_68	1	1	0	1	3
Entry1975_48	0	1	1	1	3
Entry1946_86	1	1	1	0	3
Entry860_79	0	1	1	1	3
Entry909_43	0	1	1	1	3
Entry1027_2	0	1	1	1	3
ycf45_14	1	0	1	0	2
slr0081_52	0	0	1	1	2
slr0081_71	0	0	1	1	2
fecC_3	0	1	0	1	2
sll0228_22	1	0	1	0	2
gltB_3	0	1	1	0	2
slr6038_104	0	1	0	1	2
slr0510_24	0	1	1	0	2
slr1183_212	0	1	1	0	2
sll0397_31	1	0	1	0	2
sll1158_21	0	1	1	0	2
sll0174_29	0	0	1	1	2
slr0885_56	0	1	0	1	2
ssr2551_41	0	1	1	0	2
sll0711_14	0	0	1	1	2
slr0863_13	1	0	1	0	2
slr0670_107	1	1	0	0	2
sll1849_88	0	0	1	1	2
slr0955_55	0	1	0	1	2
slr0453_10	0	0	1	1	2
slr1107_27	1	1	0	0	2
slr1100_24	1	1	0	0	2
guaB2_29	1	0	1	0	2
minC_39	0	1	0	1	2
minD_58	0	1	1	0	2
sll7002_252	0	0	1	1	2
slr1855_91	0	1	1	0	2
ssr2549_34	0	0	1	1	2
slr1859_166	1	1	0	0	2
hsp17_21	0	1	1	0	2
sll1527_23	0	0	1	1	2
petM_52	1	0	1	0	2
pknA3_42	0	1	1	0	2
slr0668_98	0	1	1	0	2
sll5044_5	0	0	1	1	2
sll0480_37	0	1	0	1	2
sll0550_10	1	0	1	0	2
slr5102_116	0	0	1	1	2
lepB2_44	0	0	1	1	2
merR3_16	0	1	1	0	2
slr1135_304	0	0	1	1	2
glnA_4	0	0	1	1	2
slr5012_156	0	1	1	0	2
nifS2_48	0	0	1	1	2
mmsB_122	1	1	0	0	2
slr0841_34	0	0	1	1	2
slr7098_34	0	1	1	0	2
ssl2162_46	0	1	0	1	2
slr1484_34	1	0	1	0	2
slr0058_99	0	0	1	1	2
slr8044_13	1	0	1	0	2
ssl2971_81	0	0	1	1	2
proC_55	0	0	1	1	2
lmbP_132	0	0	1	1	2
ssr6032_17	1	1	0	0	2
ndhD2_15	0	1	1	0	2
sll0647_16	0	1	1	0	2
uvrD_3	1	1	0	0	2
slr6091_183	0	1	1	0	2
lytB_41	1	1	0	0	2
ssr7072_111	0	1	1	0	2
pheS_31	0	1	0	1	2
sll1512_25	1	1	0	0	2
slr1946_82	1	1	0	0	2
sll5026_225	0	1	1	0	2
sll1988_8	1	0	0	1	2
purU_13	0	0	1	1	2
ssr0692_41	0	0	1	1	2
divK_62	0	1	0	1	2
cobA_10	1	0	0	1	2
ssr3571_39	0	1	0	1	2
slr1800_34	0	0	1	1	2
ssr2998_35	0	0	1	1	2
argJ_99	0	1	1	0	2
sll1268_11	1	1	0	0	2
ssr2194_31	1	1	0	0	2
slr0959_147	0	1	1	0	2
slr1413_62	1	0	0	1	2
serA_10	0	1	1	0	2
slr0316_111	0	0	1	1	2
slr1142_17	0	1	0	1	2
hisA_68	1	0	0	1	2
rfbA2_15	0	0	1	1	2
sll0754_7	0	1	1	0	2
sll1862_138	0	1	0	1	2
sll1319_158	0	0	1	1	2
slr8021_52	0	0	1	1	2
slr8022_7	1	0	1	0	2
sll1882_6	1	0	1	0	2
slr0148_34	1	1	0	0	2
sll1631_20	0	1	1	0	2
manA_11	0	0	1	1	2
sll7047_27	0	0	1	1	2
lspA_16	0	0	1	1	2
sll0857_107	0	1	0	1	2
sll1271_26	1	0	0	1	2
nusB_3	1	1	0	0	2
sll1300_25	1	0	1	0	2
fecB2_82	0	0	1	1	2
slr0482_12	0	0	1	1	2
slr8014_54	0	1	0	1	2
slr0773_37	0	0	1	1	2
cydA_78	1	1	0	0	2
hisD2_26	0	0	1	1	2
spsA_62	0	0	1	1	2
ssr2754_16	0	0	1	1	2
sll8040_37	0	1	0	1	2
slr1229_82	0	1	1	0	2
norA_11	0	0	1	1	2
sll1428_79	0	0	1	1	2
pfkA_31	1	1	0	0	2
ssr1513_10	1	0	1	0	2
ntcB_82	0	1	0	1	2
slr1168_44	1	1	0	0	2
slr1169_91	1	1	0	0	2
ssl1045_91	0	1	1	0	2
sll0446_8	1	0	1	0	2
sll0847_60	0	0	1	1	2
sll0669_27	1	1	0	0	2
sll0062_109	1	1	0	0	2
sll0066_26	0	0	1	1	2
slr1184_17	0	1	0	1	2
ssl2595_92	0	1	1	0	2
rfbA_14	1	1	0	0	2
sll0479_36	0	0	1	1	2
mgtE_67	0	1	1	0	2
sll0650_134	0	1	0	1	2
sll1784_73	0	0	1	1	2
sll1659_43	0	0	1	1	2
rapQ_49	0	1	0	1	2
slr7010_9	1	1	0	0	2
slr0347_25	0	1	0	1	2
slr0341_19	0	0	1	1	2
slr0001_25	0	1	1	0	2
sll0588_42	0	1	0	1	2
sll1924_6	0	0	1	1	2
sll1925_69	0	0	1	1	2
sll1920_76	0	1	1	0	2
slr0590_65	1	1	0	0	2
slr0590_43	0	0	1	1	2
sll0238_85	1	0	0	1	2
nCl0710 (CoiR1)_38	1	0	1	0	2
slr0596_6	0	0	1	1	2
lepA_11	1	1	0	0	2
slr0249_27	0	0	1	1	2
queA_58	0	1	0	1	2
slr7012_99	1	0	0	1	2
gshB_42	1	0	1	0	2
sll0266_28	1	0	1	0	2
ssr2087_58	1	0	0	1	2
slr1246_317	1	1	0	0	2
psbB_9	0	0	1	1	2
ssl3451_41	1	0	1	0	2
psbX_4	0	1	1	0	2
ssr2898_74	0	1	0	1	2
chlG_67	0	0	1	1	2
slr5087_97	0	1	1	0	2
glgP_31	1	0	1	0	2
slr0299_29	0	0	1	1	2
sll1236_15	1	0	1	0	2
slr1958_16	1	1	0	0	2
slr1529_4	1	1	0	0	2
sll0909_364	1	1	0	0	2
ssl0259_79	0	0	1	1	2
fda_15	0	0	1	1	2
sll1906_22	0	1	0	1	2
sll2003_14	0	1	0	1	2
pyrG_61	0	0	1	1	2
ssl1923_17	0	1	1	0	2
priA_44	0	1	0	1	2
rhnB_42	1	1	0	0	2
sll0240_72	0	0	1	1	2
sll0400_109	1	0	1	0	2
sll0406_119	1	0	0	1	2
slr0286_76	1	0	1	0	2
slr7037_49	1	1	0	0	2
slr0479_108	0	0	1	1	2
sll0241_50	0	1	0	1	2
sll0752_52	0	1	1	0	2
sll1575_11	1	1	0	0	2
sll1570_45	1	1	0	0	2
ssr5106_67	1	0	1	0	2
sll1377_31	1	0	1	0	2
sll0175_133	0	0	1	1	2
glpD_38	0	1	1	0	2
slr1383_54	1	1	0	0	2
slr7080_53	1	0	1	0	2
sll1686_223	0	1	0	1	2
sll5132_156	0	1	0	1	2
lpxD_47	0	0	1	1	2
sll5048_89	1	1	0	0	2
phoA_10	1	0	0	1	2
ndhH_4	0	0	1	1	2
rps6_65	0	0	1	1	2
purH_41	1	0	1	0	2
ahcY_47	1	1	0	0	2
sll0729_42	0	0	1	1	2
met3_60	1	1	0	0	2
slr0388_50	0	0	1	1	2
slr1894_24	1	0	0	1	2
slr1895_51	0	1	1	0	2
slr0386_45	0	0	1	1	2
sll0611_18	0	0	1	1	2
sll6059_263	1	1	0	0	2
sll1217_35	1	1	0	0	2
sll5041_40	0	1	1	0	2
slr0254_31	1	0	1	0	2
dnaJ_33	0	1	1	0	2
sll1108_4	0	1	1	0	2
sdhB_26	1	1	0	0	2
ssr1038_7	1	0	0	1	2
trpD_19	0	1	0	1	2
devB_23	0	0	1	1	2
pstC_41	1	0	1	0	2
slr1664_85	1	0	1	0	2
slr5017_17	0	0	1	1	2
slr0408_23	1	1	0	0	2
ssl3383_103	0	1	1	0	2
slr0328_146	0	0	1	1	2
ssl0350_84	0	0	1	1	2
slr0392_238	0	1	1	0	2
sll0781_18	0	1	0	1	2
sll1950_56	1	1	0	0	2
slr1679_4	0	1	1	0	2
sll5075_74	0	0	1	1	2
sll0354_160	1	1	0	0	2
sll0355_65	0	0	1	1	2
sll1005_7	0	0	1	1	2
rfbD_117	1	1	0	0	2
slr0244_75	1	1	0	0	2
slr0240_13	0	0	1	1	2
sll1173_79	1	0	0	1	2
slr1912_45	0	1	1	0	2
murZ_22	0	0	1	1	2
hliA_29	1	0	1	0	2
ccmK2_76	1	0	1	0	2
slr1053_79	0	1	0	1	2
sll0169_39	0	0	1	1	2
sll0160_50	1	1	0	0	2
fhuA3_96	1	1	0	0	2
ssr2611_52	1	0	1	0	2
slr0890_36	0	0	1	1	2
sll1762_26	0	1	0	1	2
sll1763_25	0	0	1	1	2
thdF_84	0	0	1	1	2
sll1768_18	0	1	0	1	2
sll0369_79	0	1	0	1	2
sll5069_404	0	0	1	1	2
slr0748_10	0	0	1	1	2
Entry2107_1	0	0	1	1	2
Entry1678_39	1	0	1	0	2
Entry975_96	0	1	1	0	2
Entry2033_61	0	0	1	1	2
Entry2031_32	0	1	1	0	2
Entry1032_26	1	0	0	1	2
Entry1586_34	0	1	0	1	2
Entry361_56	1	1	0	0	2
Entry1693_90	0	0	1	1	2
Entry1963_87	1	0	1	0	2
Entry982_65	0	1	1	0	2
Entry961_36	1	0	0	1	2
Entry1605_47	0	0	1	1	2
Entry1970_47	1	1	0	0	2
Entry1466_29	0	0	1	1	2
Entry59_37	0	1	1	0	2
Entry237_1	0	0	1	1	2
Entry1766_35	0	0	1	1	2
Entry439_39	1	1	0	0	2
Entry1949_49	0	1	1	0	2
Entry564_110	1	1	0	0	2
Entry1770_51	1	1	0	0	2
Entry338_38	0	1	1	0	2
Entry91_45	1	0	1	0	2
Entry99_81	0	0	1	1	2
Entry1486_30	1	0	1	0	2
Entry930_23	0	0	1	1	2
Entry933_1	0	1	0	1	2
Entry142_42	0	0	1	1	2
Entry329_35	0	1	1	0	2
Entry452_0	1	0	1	0	2
Entry450_69	1	1	0	0	2
Entry74_78	1	0	1	0	2
Entry217_132	1	1	0	0	2
Entry851_16	0	1	1	0	2
Entry857_2	1	1	0	0	2
Entry10_4	1	0	0	1	2
Entry132_62	0	1	0	1	2
Entry1551_57	0	0	1	1	2
Entry1086_41	1	1	0	0	2
Entry1336_19	1	1	0	0	2
Entry1721_53	0	1	0	1	2
Entry1423_22	1	0	0	1	2
Entry1424_47	0	1	1	0	2
Entry1425_6	1	0	1	0	2
Entry1427_36	0	1	1	0	2
Entry267_4	1	1	0	0	2
Entry913_44	0	0	1	1	2
Entry1396_92	0	0	1	1	2
Entry1521_0	0	0	1	1	2
Entry690_27	1	1	0	0	2
Entry1632_0	0	1	1	0	2
Entry1189_58	1	0	0	1	2
Entry580_22	0	0	1	1	2
Entry275_8	1	1	0	0	2
Entry1455_62	0	1	0	1	2
Entry1457_8	0	1	1	0	2
Entry1452_27	1	1	0	0	2
Entry1459_36	0	0	1	1	2
Entry477_28	1	0	1	0	2
Entry908_43	0	0	1	1	2
Entry879_60	0	0	1	1	2
Entry1539_0	0	1	1	0	2
Entry1624_1	0	1	1	0	2
Entry246_30	0	0	1	1	2
Entry1993_7	1	0	0	1	2
Entry480_73	0	1	1	0	2
Entry1846_60	1	0	0	1	2
Entry1771_70	0	0	1	1	2
Entry1051_1	1	0	1	0	2
Entry655_21	0	1	1	0	2
Entry658_48	0	1	1	0	2
Entry1957_21	1	0	1	0	2
Entry1270_34	0	1	0	1	2
Entry497_32	0	1	0	1	2
Entry1214_62	1	1	0	0	2
Entry1724_1	1	1	0	0	2
Entry1025_30	0	1	1	0	2
Entry2086_207	1	1	0	0	2
Entry31_38	0	0	1	1	2
Entry797_21	1	0	1	0	2
Entry2063_41	1	1	0	0	2
Entry1045_127	0	1	0	1	2
Entry1468_57	0	1	1	0	2
Entry1267_71	0	1	0	1	2
Entry1866_48	0	0	1	1	2
Entry1868_1	0	1	1	0	2
Entry1071_55	1	0	1	0	2
Entry1070_20	1	0	0	1	2
Entry636_58	0	0	1	1	2
Entry1386_64	0	0	1	1	2
Entry1641_36	1	0	1	0	2
Entry2040_2	1	1	0	0	2
Entry280_80	0	0	1	1	2
Entry732_56	1	1	0	0	2
Entry730_47	1	0	1	0	2
Entry1062_74	1	1	0	0	2
Entry519_0	0	1	0	1	2
Entry1244_9	0	0	1	1	2
Entry1248_10	0	0	1	1	2
Entry15_3	0	1	1	0	2
Entry358_33	1	1	0	0	2
Entry359_59	0	1	1	0	2
Entry609_29	0	1	1	0	2
Entry1808_44	1	0	0	1	2
Entry1809_20	0	0	1	1	2
Entry1887_33	0	0	1	1	2
Entry1129_38	0	1	1	0	2
Entry348_0	0	0	1	1	2
Entry1661_18	1	1	0	0	2
Entry2110_37	1	1	0	0	2
Entry2115_5	0	0	1	1	2
Entry758_117	0	0	1	1	2
Entry198_98	0	1	0	1	2
Entry1008_37	1	0	1	0	2
Entry1007_3	0	0	1	1	2
Entry1258_36	1	0	1	0	2
Entry85_13	1	1	0	0	2
Entry515_42	0	1	1	0	2
Entry401_76	0	1	0	1	2
Entry406_69	0	1	0	1	2
Entry1711_27	0	1	0	1	2
Entry1912_39	0	1	1	0	2
Entry995_33	1	1	0	0	2
sll1338_23	0	1	0	0	1
slr1906_10	0	1	0	0	1
slr1907_31	1	0	0	0	1
slr1900_14	1	0	0	0	1
slr1901_44	0	1	0	0	1
slr1902_118	1	0	0	0	1
ycf46_60	1	0	0	0	1
speA_64	1	0	0	0	1
speA_12	1	0	0	0	1
crtO_124	0	0	1	0	1
sll1389_76	0	1	0	0	1
sll1389_12	0	0	0	1	1
sll1384_12	0	0	0	1	1
sll7078_63	0	1	0	0	1
sll1387_35	0	1	0	0	1
sll1940_41	0	0	1	0	1
slr0643_58	0	0	1	0	1
slr0643_70	0	1	0	0	1
sll1946_49	0	1	0	0	1
upp_130	0	1	0	0	1
slr2013_186	1	0	0	0	1
slr2012_25	0	0	0	1	1
slr2015_56	1	0	0	0	1
slr2019_9	0	1	0	0	1
slr2018_112	0	0	0	1	1
slr1603_37	0	1	0	0	1
slr1600_36	0	1	0	0	1
sll1837_115	0	1	0	0	1
sll1834_33	1	0	0	0	1
sll1835_91	0	1	0	0	1
sll1832_7	0	1	0	0	1
ssr2708_10	0	1	0	0	1
fecE_18	1	0	0	0	1
fecB_74	1	0	0	0	1
fecC_54	0	0	1	0	1
sll0594_40	0	1	0	0	1
cbiL_106	0	1	0	0	1
cbiM_24	0	0	1	0	1
ziaA_13	1	0	0	0	1
cbiA_67	0	0	1	0	1
cbiA_43	0	0	1	0	1
gltX_22	0	0	1	0	1
glk_86	0	1	0	0	1
fecD_29	0	0	1	0	1
fecD_7	0	1	0	0	1
slr1117_56	0	1	0	0	1
slr1116_31	1	0	0	0	1
slr1115_49	0	0	1	0	1
slr1114_32	1	0	0	0	1
slr0468_45	0	0	1	0	1
gpsA_29	0	0	0	1	1
slr5101_65	0	1	0	0	1
gltD_121	0	1	0	0	1
gltD_42	0	1	0	0	1
rfbD2_86	0	1	0	0	1
slr0514_22	0	0	0	1	1
slr6038_20	0	0	1	0	1
slr0516_69	0	0	1	0	1
slr0511_495	0	1	0	0	1
sll1673_59	0	1	0	0	1
sll1673_47	0	0	0	1	1
slr1119_13	0	0	0	1	1
ssr3300_46	0	1	0	0	1
slr0829_187	1	0	0	0	1
ssr7035_33	0	0	1	0	1
slr1591_68	0	0	1	0	1
slr1590_32	0	0	1	0	1
slr1597_19	0	1	0	0	1
sll1021_48	0	1	0	0	1
sll1020_54	0	0	1	0	1
slr1599_10	0	0	0	1	1
sll1025_16	0	0	0	1	1
sll1534_183	1	0	0	0	1
sll0396_118	0	0	1	0	1
ssr2317_3	0	0	1	0	1
ssr2318_40	0	1	0	0	1
ssl5070_31	0	1	0	0	1
slr0269_37	1	0	0	0	1
slr0267_53	0	1	0	0	1
slr0264_9	1	0	0	0	1
slr0264_20	0	1	0	0	1
slr0262_74	1	0	0	0	1
slr0263_136	1	0	0	0	1
sll5109_98	1	0	0	0	1
sll1155_19	0	0	1	0	1
sll1156_217	0	0	0	1	1
sll1150_77	0	1	0	0	1
sll1621_4	0	1	0	0	1
sll1620_76	0	0	1	0	1
sll1447_115	0	0	1	0	1
gcvP_19	1	0	0	0	1
slr0642_49	0	0	0	1	1
slr0644_70	0	0	1	0	1
slr0650_257	0	1	0	0	1
slr6100_22	0	0	1	0	1
kdtB_29	1	0	0	0	1
ssl5045_129	0	1	0	0	1
htrA_20	0	0	0	1	1
sll0040_46	0	0	0	1	1
pgm_98	0	0	0	1	1
sll0044_28	0	1	0	0	1
slr1629_8	0	1	0	0	1
slr5038_29	0	0	1	0	1
slr1025_113	1	0	0	0	1
sll0177_13	0	1	0	0	1
ddlA_85	0	0	0	1	1
me_21	0	1	0	0	1
ssr2130_8	0	1	0	0	1
ssr2130_32	0	0	1	0	1
ssr0756_84	0	0	1	0	1
sll0173_22	1	0	0	0	1
sll0577_40	0	1	0	0	1
sll0577_22	0	1	0	0	1
rpl10_56	0	0	0	1	1
slr0880_22	1	0	0	0	1
slr0880_47	0	1	0	0	1
rpl19_4	0	0	0	1	1
nrtD2_23	0	0	1	0	1
sll0711_65	0	1	0	0	1
amiA_24	0	1	0	0	1
amiA_13	0	0	1	0	1
slr0865_41	0	1	0	0	1
slr0865_26	0	0	0	1	1
gidB_44	0	0	1	0	1
kdpC_58	0	0	0	1	1
kdpC_69	1	0	0	0	1
kdpB_58	0	0	1	0	1
slr0869_16	0	1	0	0	1
sll1714_31	0	1	0	0	1
sll8017_13	0	1	0	0	1
ho2_8	0	0	1	0	1
ho2_23	1	0	0	0	1
cyp2_60	0	0	0	1	1
gcvH_15	1	0	0	0	1
slr1932_24	0	0	1	0	1
slr1932_10	0	0	1	0	1
slr1424_24	0	0	0	1	1
ureF_70	0	1	0	0	1
hemL_3	0	0	1	0	1
slr1420_29	1	0	0	0	1
ssl2138_42	0	0	1	0	1
ssl7039_25	1	0	0	0	1
ssl7038_20	0	0	1	0	1
ssl7038_7	1	0	0	0	1
pgsA_45	0	0	1	0	1
slr0678_11	0	0	1	0	1
zntC_70	1	0	0	0	1
ssr1176_10	0	1	0	0	1
slr0078_48	0	0	1	0	1
slr0076_44	0	0	0	1	1
sms_34	1	0	0	0	1
sfsA_15	0	1	0	0	1
slr2000_108	0	0	1	0	1
slr2004_35	0	1	0	0	1
slr2005_46	0	0	0	1	1
prfC_10	1	0	0	0	1
slr2008_143	0	0	0	1	1
ssr1258_100	0	0	1	0	1
slr1610_17	0	0	0	1	1
nth_25	0	1	0	0	1
slr1618_144	0	1	0	0	1
slr1618_92	0	0	0	1	1
sll1848_39	0	0	1	0	1
sll1845_12	0	0	1	0	1
slr5105_288	0	1	0	0	1
pgk_49	0	0	1	0	1
pgi_68	0	1	0	0	1
slr0454_51	0	1	0	0	1
slr0456_20	1	0	0	0	1
slr0453_61	0	0	1	0	1
slr1107_49	0	0	1	0	1
slr1101_14	0	0	0	1	1
accB_46	0	0	1	0	1
slr0697_20	1	0	0	0	1
slr0695_16	1	0	0	0	1
slr0695_34	0	0	1	0	1
slr5037_64	1	0	0	0	1
sll1749_66	1	0	0	0	1
slr0699_136	0	0	1	0	1
nifJ_9	0	1	0	0	1
nifJ_23	0	0	1	0	1
cobN2_75	1	0	0	0	1
slr1039_64	0	0	0	1	1
slr0523_13	0	0	1	0	1
slr0522_64	0	1	0	0	1
slr0529_156	0	0	1	0	1
slr1032_7	0	1	0	0	1
slr1034_22	0	0	0	1	1
def_7	0	0	0	1	1
slr1037_37	0	0	0	1	1
slr1187_28	1	0	0	0	1
slr1970_8	1	0	0	0	1
slr1970_22	0	0	1	0	1
minE_61	0	1	0	0	1
hpcE_23	0	1	0	0	1
sll0149_9	0	0	1	0	1
sll0148_40	0	0	1	0	1
sll0499_208	1	0	0	0	1
sll0499_82	0	0	1	0	1
sll0498_123	0	0	0	1	1
ssr3304_70	0	1	0	0	1
sll0142_58	0	1	0	0	1
sll0142_44	1	0	0	0	1
cynS_176	1	0	0	0	1
sll7002_294	0	1	0	0	1
slr1856_34	0	0	1	0	1
sll0488_33	0	0	0	1	1
slr1852_63	0	0	0	1	1
menD_31	0	0	0	1	1
menA_34	0	0	1	0	1
sll8009_34	0	0	0	1	1
sll8006_13	0	0	1	0	1
sll8002_4	0	0	0	1	1
slr0981_86	0	0	0	1	1
slr0980_110	1	0	0	0	1
phr2_68	0	0	0	1	1
slr0989_52	0	0	1	0	1
sll1033_14	0	0	0	1	1
slr1584_30	0	0	0	1	1
sll0039_28	0	1	0	0	1
sll1526_66	0	1	0	0	1
sll0815_26	0	0	1	0	1
sll0811_172	1	0	0	0	1
slr0210_7	0	0	1	0	1
sll0727_70	0	1	0	0	1
sll0722_28	0	1	0	0	1
sll0722_53	1	0	0	0	1
sll1455_48	0	0	1	0	1
sll1455_34	0	0	1	0	1
sll1459_16	0	1	0	0	1
slr1928_56	1	0	0	0	1
slr1928_80	0	0	1	0	1
slr1927_102	0	1	0	0	1
slr1924_51	1	0	0	0	1
slr1920_54	0	0	1	0	1
dctP_61	0	0	0	1	1
slr0325_91	0	0	0	1	1
slr0324_62	0	1	0	0	1
slr0320_132	0	0	0	1	1
sll0926_33	0	1	0	0	1
sll1036_136	1	0	0	0	1
sll1037_46	0	1	0	0	1
ssl0353_133	0	0	1	0	1
sll5004_17	0	0	0	1	1
ssl0294_28	0	1	0	0	1
sll1039_78	0	1	0	0	1
ssl1520_28	0	0	1	0	1
cbiP_61	0	0	0	1	1
pknA3_27	0	0	0	1	1
slr0664_70	1	0	0	0	1
iutA_52	0	1	0	0	1
slr0067_47	0	0	1	0	1
slr0060_41	0	1	0	0	1
sll5032_50	1	0	0	0	1
ssl1633_39	0	1	0	0	1
slr0033_14	0	0	0	1	1
slr0033_31	0	0	1	0	1
ssl1326_52	0	1	0	0	1
sll0544_81	0	0	0	1	1
sll0546_15	1	0	0	0	1
sll0543_22	0	1	0	0	1
ssl3829_20	0	1	0	0	1
sll7089_35	1	0	0	0	1
adk2_55	0	1	0	0	1
sll0486_201	1	0	0	0	1
sll0552_59	0	0	1	0	1
sll7090_41	0	1	0	0	1
sll7090_53	0	1	0	0	1
ssl3364_37	1	0	0	0	1
slr7081_115	1	0	0	0	1
slr7081_23	0	1	0	0	1
slr0291_167	0	1	0	0	1
slr1820_86	0	0	1	0	1
rnb_65	1	0	0	0	1
rnb_26	0	1	0	0	1
slr1829_64	1	0	0	0	1
slr0929_43	0	0	0	1	1
slr1421_115	0	0	0	1	1
slr1421_62	0	1	0	0	1
slr2126_145	0	1	0	0	1
slr2125_16	1	0	0	0	1
cbiC_41	0	0	1	0	1
gltS_111	1	0	0	0	1
slr1699_39	0	0	1	0	1
slr5102_43	0	0	1	0	1
slr2030_52	0	0	1	0	1
putA_70	0	0	1	0	1
slr1627_53	0	1	0	0	1
slr1627_7	0	0	1	0	1
sll1858_10	0	1	0	0	1
frr_136	0	0	1	0	1
merR3_96	0	0	1	0	1
slr0196_34	1	0	0	0	1
slr0196_4	1	0	0	0	1
slr0197_76	0	0	1	0	1
exbB2_37	0	1	0	0	1
slr2100_10	1	0	0	0	1
slr2100_55	1	0	0	0	1
apcE_50	1	0	0	0	1
slr2104_46	0	0	1	0	1
slr0440_105	0	0	0	1	1
slr0440_62	0	0	0	1	1
slr5127_126	0	0	0	1	1
slr0449_12	0	0	1	0	1
gnd_119	0	0	0	1	1
slr0688_53	0	0	1	0	1
lepB_10	0	1	0	0	1
fus4_94	0	1	0	0	1
rfbB3_62	0	0	0	1	1
prk_40	0	1	0	0	1
sll1318_3	1	0	0	0	1
slr1827_61	0	1	0	0	1
slr1570_40	1	0	0	0	1
slr1570_17	0	1	0	0	1
slr6051_82	0	1	0	0	1
trpF_4	0	0	1	0	1
slr5016_53	1	0	0	0	1
ilvE_44	1	0	0	0	1
ilvE_15	0	0	0	1	1
thl_18	1	0	0	0	1
slr1315_23	0	1	0	0	1
trpC_11	0	0	0	1	1
topA_27	0	1	0	0	1
slr0846_90	0	1	0	0	1
slr0845_4	1	0	0	0	1
slr0842_6	0	0	0	1	1
stpA_11	1	0	0	0	1
sll1739_24	0	0	1	0	1
sll1739_94	0	0	1	0	1
sll1738_41	0	1	0	0	1
ssr2972_90	0	0	0	1	1
sll1734_13	0	1	0	0	1
slr0990_49	0	1	0	0	1
slr0990_37	0	0	1	0	1
sll0157_69	0	1	0	0	1
slr7094_34	0	0	1	0	1
slr7096_87	1	0	0	0	1
capA_31	0	0	0	1	1
sll1696_70	1	0	0	0	1
sll1289_28	0	1	0	0	1
ctaC2_95	0	0	1	0	1
sll0804_7	1	0	0	0	1
sll0800_72	0	1	0	0	1
sll0802_127	1	0	0	0	1
slr0208_29	1	0	0	0	1
sll0736_9	0	1	0	0	1
sll0737_16	0	0	1	0	1
sll0737_4	0	0	1	0	1
sll0735_42	1	0	0	0	1
sll0735_19	1	0	0	0	1
sll1601_9	0	1	0	0	1
sll1606_27	1	0	0	0	1
sll1464_9	0	0	1	0	1
sll1464_25	0	1	0	0	1
sll1466_52	0	1	0	0	1
sll1469_90	0	1	0	0	1
sll1192_28	0	1	0	0	1
ssr2201_27	0	0	1	0	1
slr1951_125	0	0	1	0	1
slr1951_111	1	0	0	0	1
slr1950_31	1	0	0	0	1
ribG_67	0	1	0	0	1
ribG_11	0	0	1	0	1
sll0930_112	0	1	0	0	1
sll0930_79	0	1	0	0	1
sll0931_78	0	1	0	0	1
sll0933_9	1	0	0	0	1
sll1041_44	1	0	0	0	1
sll1516_11	0	1	0	0	1
sll1510_137	0	1	0	0	1
ndbA_18	0	0	0	1	1
ppc_15	0	0	0	1	1
ssl1533_8	0	0	1	0	1
ssl1533_29	0	0	0	1	1
ppx_17	1	0	0	0	1
sll1995_44	0	0	1	0	1
sll1997_63	0	1	0	0	1
sgl0001_39	0	0	0	1	1
bchB_109	0	1	0	0	1
sll1692_140	1	0	0	0	1
rpoC2_19	0	0	1	0	1
slr2027_67	0	1	0	0	1
sll1864_59	1	0	0	0	1
slr1638_84	0	1	0	0	1
isiB_34	1	0	0	0	1
gdhB_32	1	0	0	0	1
sll1691_10	0	0	0	1	1
slr1636_109	0	0	1	0	1
slr1634_79	0	1	0	0	1
slr0784_92	0	0	0	1	1
aspA_163	0	1	0	0	1
slr2070_11	0	1	0	0	1
slr2070_23	0	0	0	1	1
sll1725_16	0	1	0	0	1
sll1725_5	0	0	1	0	1
sll0098_18	0	0	0	1	1
sll0098_4	0	0	0	1	1
slr1305_44	0	0	0	1	1
slr1301_58	1	0	0	0	1
ski2_8	1	0	0	0	1
ski2_24	1	0	0	0	1
slr0355_84	1	0	0	0	1
slr0355_21	0	0	0	1	1
glmU_120	0	0	1	0	1
rps32_73	0	1	0	0	1
p_56	0	1	0	0	1
ssl3379_35	0	0	0	1	1
ssl3379_19	0	1	0	0	1
sll7067_140	0	1	0	0	1
sll7063_233	0	0	1	0	1
ssl1263_76	0	1	0	0	1
slr1837_4	0	1	0	0	1
sll0237_84	0	1	0	0	1
sll0230_90	0	0	1	0	1
sll0808_326	0	0	0	1	1
slr0209_54	1	0	0	0	1
sll1722_89	1	0	0	0	1
cysM_28	0	0	1	0	1
sll1293_54	0	0	1	0	1
cysH_30	0	1	0	0	1
cysK_49	0	0	1	0	1
cysA_104	0	0	1	0	1
sll0839_37	1	0	0	0	1
slr0945_46	1	0	0	0	1
slr0236_25	0	0	1	0	1
rpoF_23	0	0	1	0	1
sll0832_122	0	0	1	0	1
cysQ_55	0	0	1	0	1
sll0837_89	0	0	0	1	1
slr0948_37	1	0	0	0	1
sll1193_28	1	0	0	0	1
sll1618_37	0	1	0	0	1
slr1230_54	0	0	0	1	1
slr0942_63	0	0	1	0	1
slr1494_6	0	0	1	0	1
cysT_25	1	0	0	0	1
ndhD2_37	0	1	0	0	1
ssr0336_103	0	0	0	1	1
amiA2_105	0	0	1	0	1
ssl7051_68	0	0	1	0	1
ssl7051_125	1	0	0	0	1
slr6106_223	0	0	0	1	1
psbL_17	0	0	0	1	1
truA_61	0	0	1	0	1
ssr1558_97	0	0	1	0	1
slr2111_31	0	1	0	0	1
slr2118_42	0	0	0	1	1
slr2119_36	0	0	1	0	1
dgkA_15	1	0	0	0	1
cysE_87	1	0	0	0	1
aslB_28	1	0	0	0	1
ssl7074_62	0	1	0	0	1
slr6041_148	0	0	1	0	1
slr6045_101	0	0	1	0	1
slr6047_101	0	1	0	0	1
slr6049_137	0	1	0	0	1
slr1019_10	0	1	0	0	1
slr0544_32	0	1	0	0	1
sll0647_4	1	0	0	0	1
ssr1853_125	1	0	0	0	1
uvrC_62	0	1	0	0	1
uvrB_39	0	1	0	0	1
uvrA_3	0	0	1	0	1
uvrA_20	0	0	1	0	1
gst1_28	0	0	0	1	1
gst1_47	1	0	0	0	1
slr0888_5	0	1	0	0	1
tktA_58	0	0	1	0	1
slr0551_19	0	0	1	0	1
slr0552_15	0	0	0	1	1
ssr0109_12	0	0	0	1	1
ssr0109_46	0	0	0	1	1
slr0554_8	0	0	1	0	1
slr0554_24	0	1	0	0	1
slr0556_41	1	0	0	0	1
slr6097_330	0	0	0	1	1
slr6094_41	0	0	0	1	1
clpB2_58	1	0	0	0	1
slr0169_14	1	0	0	0	1
slr0168_16	0	0	1	0	1
slr0168_32	1	0	0	0	1
slr1957_97	0	0	1	0	1
slr1957_43	0	0	1	0	1
slr1956_19	0	0	0	1	1
htpG_50	0	0	1	0	1
slr1495_40	0	0	0	1	1
ssl8024_25	0	0	1	0	1
thrA_69	0	0	1	0	1
sll1188_172	0	0	1	0	1
sll1188_76	0	0	1	0	1
livH_64	0	0	1	0	1
slr0305_121	0	1	0	0	1
umpS_13	0	0	1	0	1
TU2529_4	0	0	0	1	1
slr0306_77	0	1	0	0	1
slr0309_12	0	1	0	0	1
sll1507_62	1	0	0	0	1
sll1504_82	0	1	0	0	1
sll1505_20	0	0	1	0	1
xerC_38	0	0	1	0	1
sll1982_123	1	0	0	0	1
ssr2439_32	1	0	0	0	1
im30_2_72	0	0	1	0	1
slr1546_78	1	0	0	0	1
slr1547_49	0	0	1	0	1
slr1541_4	1	0	0	0	1
slr1542_35	0	0	1	0	1
cad_8	0	0	1	0	1
sps_82	0	1	0	0	1
sps_38	0	0	1	0	1
slr8036_31	0	0	1	0	1
purF_45	0	0	0	1	1
purK_61	0	0	1	0	1
purM_53	0	1	0	0	1
purM_118	0	1	0	0	1
ssl7042_34	0	0	0	1	1
ssl7045_112	0	0	1	0	1
ssl7046_96	0	0	1	0	1
sll0494_132	0	0	1	0	1
sll0494_111	0	1	0	0	1
slr1790_3	1	0	0	0	1
spoU_28	0	0	0	1	1
spoU_6	0	0	1	0	1
sll0007_10	0	0	1	0	1
fabG3_76	0	0	1	0	1
fabG2_112	0	0	0	1	1
fabG2_83	1	0	0	0	1
slr1376_8	0	1	0	0	1
hisC2_69	0	1	0	0	1
cobW_11	1	0	0	0	1
cytM_4	0	0	0	1	1
cobN_21	1	0	0	0	1
slr1205_14	0	0	1	0	1
sll7075_52	0	0	0	1	1
sll1663_62	0	0	1	0	1
slr1807_32	0	0	1	0	1
sll0224_57	1	0	0	0	1
sll0224_13	0	0	0	1	1
slr0820_48	0	0	1	0	1
slr0822_8	0	1	0	0	1
slr1298_129	1	0	0	0	1
slr1298_37	0	1	0	0	1
ssl2781_40	0	1	0	0	1
argH_159	0	0	0	1	1
argJ_15	0	1	0	0	1
argB_34	0	0	1	0	1
sll0048_7	1	0	0	0	1
sll1267_80	0	1	0	0	1
sll0041_4	0	0	0	1	1
sll1263_16	0	0	1	0	1
sll1262_80	0	0	1	0	1
glnH/glnP_23	1	0	0	0	1
slr1557_18	0	1	0	0	1
degT_20	0	1	0	0	1
sll1664_44	0	0	0	1	1
slr0053_67	0	1	0	0	1
sll7106_140	0	1	0	0	1
sll7103_176	0	1	0	0	1
slr1972_37	0	0	1	0	1
sll1407_138	1	0	0	0	1
slr1978_45	0	1	0	0	1
sll0912_127	0	0	1	0	1
sll0913_58	0	0	0	1	1
slr0315_61	1	0	0	0	1
alaS_4	0	0	1	0	1
pma1_29	0	0	0	1	1
spoIID_71	0	1	0	0	1
nrtD3_25	1	0	0	0	1
ssr5074_149	0	1	0	0	1
sll0301_81	0	0	0	1	1
kdpD_5	0	1	0	0	1
slr0904_43	0	1	0	0	1
ssl5125_74	0	1	0	0	1
ssl5125_95	0	0	1	0	1
sll1531_9	0	0	1	0	1
sll1530_47	0	0	1	0	1
sll1537_3	0	1	0	0	1
slr1140_110	1	0	0	0	1
slr1143_72	0	1	0	0	1
slr1148_8	0	0	0	1	1
slr1149_21	0	1	0	0	1
slr1787_48	0	1	0	0	1
slr1787_27	1	0	0	0	1
slr1788_122	1	0	0	0	1
slr0495_6	0	0	1	0	1
slr0496_9	0	0	1	0	1
slr0496_31	0	1	0	0	1
slr0553_7	0	1	0	0	1
leuC_57	0	0	0	1	1
hisS2_8	0	0	1	0	1
hisS2_39	0	0	0	1	1
ssb_17	0	0	1	0	1
slr5040_305	0	0	0	1	1
slr0765_159	0	0	0	1	1
hisF_80	0	1	0	0	1
hisF_96	0	1	0	0	1
hisG_18	0	1	0	0	1
psaI_10	0	1	0	0	1
psaI_66	1	0	0	0	1
ycf22_2_30	0	0	0	1	1
psaF_54	0	0	1	0	1
psaB_38	0	0	1	0	1
ssr0761_16	1	0	0	0	1
sll0754_34	0	1	0	0	1
hlyB2_238	0	0	1	0	1
sll5036_42	1	0	0	0	1
slr6031_335	0	0	1	0	1
sll1863_10	1	0	0	0	1
sll1863_55	0	0	1	0	1
slr0607_80	0	1	0	0	1
slr0600_10	0	0	0	1	1
sll5030_7	0	1	0	0	1
sll1060_3	0	0	0	1	1
sll1062_64	0	0	1	0	1
ssl1552_8	0	0	1	0	1
psaK_34	0	0	1	0	1
sll1086_11	0	1	0	0	1
sll1081_34	0	1	0	0	1
sll1080_33	1	0	0	0	1
slr0039_4	0	1	0	0	1
sll1089_55	0	0	1	0	1
slr1572_16	0	1	0	0	1
slr1572_53	0	0	0	1	1
slr1577_29	0	0	0	1	1
gyrB_4	0	0	0	1	1
slr0788_31	1	0	0	0	1
sll1886_12	1	0	0	0	1
sll1880_112	0	1	0	0	1
slr0149_9	1	0	0	0	1
slr0149_25	0	0	1	0	1
slr0148_4	0	1	0	0	1
slr0147_56	0	0	0	1	1
slr0146_34	1	0	0	0	1
slr0142_106	0	0	1	0	1
ssl5008_73	1	0	0	0	1
map2_5	1	0	0	0	1
ssr5020_66	0	1	0	0	1
sll1151_59	0	1	0	0	1
sll8032_8	1	0	0	0	1
sll1631_9	1	0	0	0	1
slr1363_97	0	0	1	0	1
sll1308_49	0	1	0	0	1
sll1308_10	0	0	0	1	1
ssl2559_136	0	0	1	0	1
ssl2559_42	0	0	1	0	1
glcP_18	1	0	0	0	1
slr1214_17	0	0	1	0	1
slr1215_29	1	0	0	0	1
slr1213_7	0	1	0	0	1
glcD_13	0	1	0	0	1
glcE_33	0	1	0	0	1
sll0219_9	1	0	0	0	1
sll0218_39	0	1	0	0	1
slr1813_181	0	0	0	1	1
slr1813_70	0	1	0	0	1
slr1816_468	1	0	0	0	1
sll8048_16	0	1	0	0	1
lytR_56	0	0	0	1	1
ssr3341_98	0	1	0	0	1
slr1968_34	1	0	0	0	1
sll0857_70	0	0	0	1	1
sll0855_49	1	0	0	0	1
sll0854_40	0	1	0	0	1
slr0964_37	1	0	0	0	1
slr0967_53	0	1	0	0	1
rps17_146	0	0	1	0	1
sll1672_133	0	1	0	0	1
sll1675_21	0	1	0	0	1
sll1678_73	0	0	0	1	1
lpxB_31	0	1	0	0	1
slr1963_10	0	0	1	0	1
sll1411_79	0	0	0	1	1
cpcG2_9	0	1	0	0	1
sll1414_60	0	0	0	1	1
ssl8003_4	1	0	0	0	1
slr5093_64	1	0	0	0	1
sll2002_111	0	1	0	0	1
slr2052_31	1	0	0	0	1
sll0665_41	0	1	0	0	1
ssl3549_13	0	0	1	0	1
slr0363_34	0	0	1	0	1
slr0360_62	0	0	0	1	1
slr0366_19	0	0	1	0	1
sll0071_24	0	0	1	0	1
sll0071_56	0	0	1	0	1
sll1072_49	0	0	0	1	1
sll1071_19	0	0	1	0	1
pyrC2_24	0	1	0	0	1
sll1305_8	0	1	0	0	1
sll1306_55	1	0	0	0	1
sll0871_19	0	1	0	0	1
sll1273_99	0	0	1	0	1
pcnB2_20	0	0	1	0	1
pilT_9	0	0	0	1	1
pilT_27	0	0	0	1	1
pilC_36	0	0	1	0	1
sll1891_43	1	0	0	0	1
sll1891_31	0	1	0	0	1
sll1892_7	0	0	1	0	1
fecB3_106	1	0	0	0	1
fumC_25	0	1	0	0	1
hoxF_139	0	0	0	1	1
hoxF_31	0	1	0	0	1
slr1931_34	0	0	0	1	1
slr0482_58	0	1	0	0	1
slr1174_50	0	1	0	0	1
slr1177_4	0	1	0	0	1
sll5080_63	0	1	0	0	1
slr1171_40	0	1	0	0	1
slr1778_190	0	1	0	0	1
slr1773_65	0	0	1	0	1
slr1772_28	0	0	0	1	1
slr1772_47	0	0	0	1	1
slr1770_94	0	1	0	0	1
slr8016_145	1	0	0	0	1
slr1776_48	1	0	0	0	1
sll7043_3	0	0	0	1	1
slr0572_148	0	0	1	0	1
slr0573_64	0	1	0	0	1
slr0573_206	0	0	0	1	1
slr0575_50	1	0	0	0	1
slr0575_6	0	0	1	0	1
slr2092_69	0	1	0	0	1
slr0771_93	0	1	0	0	1
cydA_217	0	0	1	0	1
gumB_15	1	0	0	0	1
sll7050_32	0	0	0	1	1
slr1198_37	0	0	1	0	1
slr0815_46	0	1	0	0	1
slr0816_24	0	0	0	1	1
sll0210_31	0	1	0	0	1
pykF2_3	0	0	0	1	1
ssl1046_82	0	0	1	0	1
speA2_136	0	1	0	0	1
speA2_74	1	0	0	0	1
slr1220_127	0	0	1	0	1
sll6055_62	1	0	0	0	1
slr0801_11	0	1	0	0	1
slr0806_53	0	0	0	1	1
slr7102_67	1	0	0	0	1
slr7102_30	0	0	1	0	1
nrtA_13	0	0	0	1	1
ndhE_77	0	0	1	0	1
ndhE_103	0	1	0	0	1
slr6058_221	0	0	1	0	1
sll1095_52	0	1	0	0	1
sll1092_208	0	1	0	0	1
slr0780_23	0	1	0	0	1
slr6040_335	1	0	0	0	1
Yfr1_33	1	0	0	0	1
slr1565_13	0	1	0	0	1
slr1563_37	0	1	0	0	1
hdrB_10	0	1	0	0	1
hdrB_30	0	1	0	0	1
ssl0787_18	0	0	1	0	1
ssl0787_4	0	1	0	0	1
sll1330_35	0	0	0	1	1
sll1333_89	0	0	0	1	1
sll1333_108	0	1	0	0	1
sll1334_177	1	0	0	0	1
sll1334_149	0	0	1	0	1
pth_100	0	1	0	0	1
dnaJ3_46	0	0	0	1	1
pta_114	0	0	1	0	1
slr0019_74	0	0	1	0	1
slr0016_233	1	0	0	0	1
slr1512_88	1	0	0	0	1
slr1512_49	0	0	1	0	1
slr1515_9	1	0	0	0	1
ssl1378_9	0	0	0	1	1
ssl1378_39	1	0	0	0	1
sll1426_82	0	1	0	0	1
atpI_11	0	0	0	1	1
ureB_31	0	1	0	0	1
hemH_77	1	0	0	0	1
ureD_145	0	0	1	0	1
hemD_40	0	0	0	1	1
dcoH_7	0	1	0	0	1
sll1371_94	1	0	0	0	1
ssr6089_154	1	0	0	0	1
ssl1045_41	0	0	1	0	1
ssl5099_217	0	0	1	0	1
nrtB_46	0	1	0	0	1
nrtD_140	0	0	1	0	1
sppA2_10	0	0	1	0	1
sll0284_8	0	1	0	0	1
sll1671_7	0	0	0	1	1
sll0688_66	0	1	0	0	1
thrC2_22	0	0	0	1	1
sll0687_58	0	0	1	0	1
sll0687_83	1	0	0	0	1
sll0444_99	0	1	0	0	1
sll0844_58	0	0	0	1	1
sll0846_10	0	0	1	0	1
sll1247_64	0	0	1	0	1
sll1247_46	0	0	1	0	1
slr0978_70	1	0	0	0	1
slr0977_94	0	0	1	0	1
ssl5015_99	1	0	0	0	1
sll0209_40	1	0	0	0	1
slr1998_36	0	0	1	0	1
ssl8010_5	0	0	0	1	1
slr1992_17	0	1	0	0	1
slr1992_3	0	1	0	0	1
slr1990_19	0	0	0	1	1
slr1990_53	0	0	1	0	1
slr0378_154	0	1	0	0	1
glpX_10	0	0	0	1	1
slr0376_20	0	0	1	0	1
slr0377_34	0	0	0	1	1
cmpB_90	0	1	0	0	1
slr2084_174	0	0	1	0	1
fmu/fmv_73	0	1	0	0	1
fmu/fmv_50	0	1	0	0	1
katG_56	0	0	1	0	1
katG_12	1	0	0	0	1
slr7024_13	0	0	1	0	1
slr1162_18	0	1	0	0	1
slr1163_118	0	0	0	1	1
slr1166_5	0	1	0	0	1
sll1934_49	0	0	1	0	1
slr1768_25	1	0	0	0	1
slr1768_55	0	0	1	0	1
slr1762_54	1	0	0	0	1
trxA3_10	1	0	0	0	1
trmD_73	0	1	0	0	1
ggt_40	0	0	1	0	1
prfA_46	1	0	0	0	1
prfA_14	0	0	1	0	1
slr1611_45	0	0	0	1	1
sodB_15	0	1	0	0	1
slr1759_37	0	1	0	0	1
recN_10	0	1	0	0	1
slr0588_109	0	0	1	0	1
recA_4	1	0	0	0	1
slr0742_61	0	1	0	0	1
slr1692_70	1	0	0	0	1
slr1693_89	0	0	1	0	1
morR_60	0	0	0	1	1
slr1342_10	1	0	0	0	1
slr1343_4	0	0	1	0	1
slr1340_84	0	0	1	0	1
slr1184_67	0	0	1	0	1
slr1182_88	1	0	0	0	1
ssr7040_8	0	0	1	0	1
sll0782_91	0	0	1	0	1
sll0782_159	1	0	0	0	1
sll7027_33	0	0	0	1	1
ssl1972_19	0	0	1	0	1
sll0602_19	0	1	0	0	1
slr1962_37	0	0	0	1	1
ssl8008_7	1	0	0	0	1
sll1556_10	0	0	1	0	1
sll5050_12	0	0	1	0	1
rfbC_55	0	1	0	0	1
rfbF_19	0	0	0	1	1
mntA_31	1	0	0	0	1
mntA_7	0	0	0	1	1
mntC_175	0	1	0	0	1
sll0478_30	0	0	0	1	1
sll0473_40	0	0	1	0	1
sll0650_249	0	1	0	0	1
secE_25	1	0	0	0	1
sll0654_49	1	0	0	0	1
sll0654_4	1	0	0	0	1
secF_11	0	0	1	0	1
sll1783_202	1	0	0	0	1
slr0909_115	0	0	0	1	1
slr0909_83	0	1	0	0	1
maf_61	0	1	0	0	1
maf_31	0	1	0	0	1
ilvA_35	0	1	0	0	1
sll0787_144	0	1	0	0	1
sll0785_144	0	1	0	0	1
ssl5001_7	0	0	0	1	1
sll1654_98	0	0	1	0	1
slr0348_37	0	1	0	0	1
sll1254_84	0	1	0	0	1
sll1252_31	0	1	0	0	1
sll1250_70	0	0	1	0	1
sll1251_3	0	0	0	1	1
sll1251_36	0	0	0	1	1
sll0094_19	0	1	0	0	1
sll1329_10	1	0	0	0	1
dnaX and dnaZ_20	1	0	0	0	1
dnaX and dnaZ_37	0	1	0	0	1
pknA_16	0	0	1	0	1
pknA_48	0	0	1	0	1
slr0001_42	0	0	0	1	1
slr0006_46	0	1	0	0	1
slr1508_31	0	0	1	0	1
sll0409_74	0	1	0	0	1
slr1503_13	0	0	1	0	1
slr1505_28	0	1	0	0	1
sll1433_43	1	0	0	0	1
sll7069_35	1	0	0	0	1
slr1501_34	0	1	0	0	1
slr1501_22	1	0	0	0	1
sll1439_301	0	0	1	0	1
slr0285_102	1	0	0	0	1
slr7032_163	1	0	0	0	1
msrA2_46	0	1	0	0	1
slr1436_28	1	0	0	0	1
ycf20_10	0	1	0	0	1
ycf22_31	0	0	1	0	1
todF_10	0	1	0	0	1
slr5116_43	0	0	1	0	1
vapC2_106	0	1	0	0	1
asd_55	0	0	0	1	1
guaB_70	1	0	0	0	1
sll1924_248	1	0	0	0	1
sll1926_36	0	1	0	0	1
sll1920_46	1	0	0	0	1
slr1753_24	1	0	0	0	1
slr1753_65	0	1	0	0	1
slr1752_33	0	0	1	0	1
recG_42	0	0	0	1	1
recG_110	0	0	1	0	1
ssl0438_78	1	0	0	0	1
moaC_8	0	0	1	0	1
moaC_31	0	0	0	1	1
slr0455_85	0	1	0	0	1
slr0455_103	0	0	1	0	1
slr0599_7	0	1	0	0	1
guaA_7	0	1	0	0	1
slr0458_29	0	1	0	0	1
slr0592_48	0	0	1	0	1
slr0593_106	0	0	0	1	1
slr0755_21	1	0	0	0	1
slr0751_60	0	1	0	0	1
slr2025_35	0	0	1	0	1
ubiA_22	1	0	0	0	1
ubiA_7	0	0	0	1	1
sll5035_23	0	0	0	1	1
sll5060_46	0	1	0	0	1
slr1916_32	0	0	1	0	1
slr1913_7	0	1	0	0	1
slr1440_85	0	0	1	0	1
slr1440_23	0	1	0	0	1
nrtC2_71	0	0	0	1	1
sll0274_70	0	1	0	0	1
ssl2069_103	1	0	0	0	1
slr7015_15	0	1	0	0	1
sll0319_17	0	1	0	0	1
sll0319_29	1	0	0	0	1
slr7012_39	0	0	0	1	1
sll0649_121	0	0	0	1	1
sll0862_96	0	0	0	1	1
sll0861_54	0	1	0	0	1
sll0867_51	0	1	0	0	1
sll0641_4	1	0	0	0	1
slr0798_4	0	0	0	1	1
slr0798_15	0	0	0	1	1
slr0793_60	0	1	0	0	1
slr0913_97	0	0	1	0	1
slr0913_12	0	0	1	0	1
sll0790_152	1	0	0	0	1
clpX_3	0	1	0	0	1
clpX_46	0	0	0	1	1
ctaD_10	0	0	0	1	1
gshB_24	0	0	1	0	1
sll0267_4	0	1	0	0	1
sll0269_37	0	1	0	0	1
ssr2087_85	0	1	0	0	1
clpB_107	0	1	0	0	1
sll1681_103	0	1	0	0	1
sll1680_14	0	0	1	0	1
sll1687_155	0	1	0	0	1
plsX_80	0	1	0	0	1
sll1135_13	0	1	0	0	1
slr0353_108	0	1	0	0	1
slr0351_4	0	1	0	0	1
slr0356_153	1	0	0	0	1
slr0358_39	0	0	0	1	1
sll1220_4	0	0	1	0	1
sll0088_31	0	0	1	0	1
sll1225_4	0	1	0	0	1
ssl5108_14	0	1	0	0	1
ssl5103_136	0	1	0	0	1
ssl5103_104	0	0	1	0	1
sll1353_200	0	1	0	0	1
sll1350_16	1	0	0	0	1
proS_84	0	0	0	1	1
sll1355_92	0	1	0	0	1
slr1535_70	0	0	0	1	1
ndhD4_57	1	0	0	0	1
ndhD4_68	1	0	0	0	1
sll0886_88	0	0	1	0	1
sll0886_39	0	1	0	0	1
ssr5120_143	1	0	0	0	1
sll1229_68	1	0	0	0	1
sll1358_101	0	1	0	0	1
miaA_37	0	0	1	0	1
bhy_49	0	0	1	0	1
sll7031_4	0	1	0	0	1
sll7034_82	0	0	0	1	1
slr1243_112	0	1	0	0	1
slr1245_90	0	1	0	0	1
slr1245_61	0	0	1	0	1
gabD_21	0	1	0	0	1
psbH_66	1	0	0	0	1
psbX_49	1	0	0	0	1
nblA2_25	0	0	1	0	1
slr0095_40	0	0	1	0	1
slr0095_103	0	0	1	0	1
gerCb_24	0	1	0	0	1
ssr2723_59	1	0	0	0	1
ssr2723_44	0	0	1	0	1
ssl2667_10	1	0	0	0	1
sll0638_32	0	0	0	1	1
sll0888_15	0	0	1	0	1
dacB2_48	0	1	0	0	1
sll0413_49	0	0	1	0	1
cysG_57	1	0	0	0	1
ssl0832_70	0	0	0	1	1
slr0109_59	1	0	0	0	1
cysS_22	0	0	0	1	1
slr1403_7	0	0	1	0	1
slr1407_144	0	1	0	0	1
slr1406_50	0	0	1	0	1
slr1409_87	1	0	0	0	1
ycf35_25	0	1	0	0	1
ycf35_38	0	0	1	0	1
ycf32_29	0	0	0	1	1
sll1200_86	0	0	1	0	1
slr7058_161	0	0	1	0	1
slr7058_11	0	0	1	0	1
tgt_84	0	0	1	0	1
chlN_19	1	0	0	0	1
ppk_5	0	1	0	0	1
chlG_19	0	1	0	0	1
slr1747_16	0	0	1	0	1
sll1913_4	1	0	0	0	1
sll1912_11	0	0	1	0	1
sll1912_23	0	0	1	0	1
slr0619_136	0	0	1	0	1
sll1916_46	1	0	0	0	1
slr0612_73	0	1	0	0	1
ssr0536_11	1	0	0	0	1
sll2013_51	1	0	0	0	1
sll2015_49	0	0	0	1	1
sll0914_3	1	0	0	0	1
slr0729_4	0	0	1	0	1
slr0722_65	0	0	0	1	1
slr0725_5	1	0	0	0	1
glgA_19	0	1	0	0	1
ssr0759_10	0	0	0	1	1
ssr0759_34	0	0	1	0	1
ycf4_41	0	0	0	1	1
TU1565 nsiR5_13	0	1	0	0	1
glgX_21	1	0	0	0	1
ssr6062_81	0	1	0	0	1
sll0414_19	0	0	0	1	1
sll0414_63	0	0	0	1	1
pheT_51	0	0	0	1	1
ssl1918_80	0	1	0	0	1
slr1258_7	1	0	0	0	1
slr1259_24	0	1	0	0	1
ssr3129_39	0	1	0	0	1
slr1253_21	0	1	0	0	1
slr0294_94	0	1	0	0	1
slr0299_9	0	1	0	0	1
sll0325_40	0	1	0	0	1
ssr3410_7	0	0	1	0	1
gspF_64	1	0	0	0	1
rbcS_12	0	1	0	0	1
sll0529_100	0	1	0	0	1
sll0524_45	0	1	0	0	1
sll0252_16	1	0	0	0	1
sll0742_41	0	0	0	1	1
sll1698_154	0	0	0	1	1
sll1693_57	0	0	1	0	1
sll0749_37	0	1	0	0	1
ssr5009_41	0	0	1	0	1
ssr2078_29	1	0	0	0	1
lipA_4	0	0	0	1	1
slr5053_28	0	0	1	0	1
lipB_42	0	0	1	0	1
lipB_4	0	0	0	1	1
ndkR_68	1	0	0	0	1
sll1236_27	1	0	0	0	1
ssl5114_23	0	0	1	0	1
ssl5113_156	0	0	0	1	1
ssl5113_124	0	0	0	1	1
rub_26	1	0	0	0	1
sll1344_82	0	0	1	0	1
ribC_17	0	0	1	0	1
rbpA_20	0	0	1	0	1
thrB_28	0	1	0	0	1
slr1949_69	0	0	0	1	1
slr0112_64	0	0	1	0	1
slr0112_131	0	1	0	0	1
slr0116_4	0	1	0	0	1
slr1940_78	0	0	0	1	1
rnhA_11	1	0	0	0	1
slr1411_27	0	1	0	0	1
sll5028_25	0	0	0	1	1
slr1732_16	0	0	0	1	1
slr1739_7	1	0	0	0	1
slr1738_60	0	1	0	0	1
slr0609_14	1	0	0	0	1
slr0606_8	1	0	0	0	1
sll1902_10	0	0	0	1	1
sll1902_69	0	1	0	0	1
slr0602_19	0	1	0	0	1
slr0602_7	0	0	1	0	1
rps4_35	0	0	1	0	1
IAP75_8	0	0	0	1	1
ssl0410_65	0	1	0	0	1
sll5057_70	0	1	0	0	1
sll2006_20	0	0	1	0	1
sll2007_74	0	1	0	0	1
slr1087_4	0	0	1	0	1
slr1648_16	0	1	0	0	1
slr1644_79	0	1	0	0	1
slr0731_43	0	1	0	0	1
slr0731_27	0	1	0	0	1
slr0732_6	1	0	0	0	1
sll6036_248	0	1	0	0	1
ssl2920_28	0	0	0	1	1
psiR1_19	0	1	0	0	1
eda_43	0	1	0	0	1
slr7011_294	0	1	0	0	1
sll0645_49	0	1	0	0	1
sll0484_19	0	0	1	0	1
slr7016_59	0	1	0	0	1
sll0312_9	0	0	0	1	1
ssr6046_30	0	1	0	0	1
ssl1920_41	1	0	0	0	1
cmpR_10	0	0	1	0	1
slr1266_118	0	1	0	0	1
slr1260_20	0	0	1	0	1
slr1263_18	0	1	0	0	1
codA_7	0	0	1	0	1
ftsH4_22	0	0	0	1	1
slr1066_72	0	1	0	0	1
slr1066_147	0	0	1	0	1
slr1065_21	1	0	0	0	1
slr1065_6	0	0	1	0	1
slr1062_50	0	0	1	0	1
ftsH2_26	0	0	0	1	1
ftsH2_12	0	0	1	0	1
slr5073_54	0	0	0	1	1
sll0240_37	0	1	0	0	1
sll0400_43	0	1	0	0	1
sll0403_207	1	0	0	0	1
sll0406_80	0	0	0	1	1
slr0930_9	0	1	0	0	1
slr0938_19	0	0	1	0	1
slr0938_55	0	1	0	0	1
sll0625_35	0	0	1	0	1
sll0625_21	0	1	0	0	1
ssr3409_94	0	0	1	0	1
ssr3402_15	0	1	0	0	1
sdhB2_139	1	0	0	0	1
murG_105	0	0	0	1	1
slr0479_19	0	1	0	0	1
icsA_58	0	0	0	1	1
slr1681_37	0	1	0	0	1
sll0245_47	1	0	0	0	1
sll0756_40	0	0	0	1	1
sll0756_21	1	0	0	0	1
sll0759_47	0	1	0	0	1
slr1885_29	0	0	1	0	1
rpoB_28	0	0	1	0	1
ssr6030_151	0	0	0	1	1
slr1880_94	1	0	0	0	1
slr1888_3	1	0	0	0	1
ssl5129_42	0	1	0	0	1
sll1758_39	0	1	0	0	1
sll1757_79	0	0	1	0	1
sll1201_96	0	0	1	0	1
sll1752_26	0	0	1	0	1
sll1575_95	0	1	0	0	1
sll1574_20	0	0	1	0	1
sll1573_21	1	0	0	0	1
sll1571_8	0	0	1	0	1
ssl0738_63	0	0	1	0	1
slr0121_24	0	1	0	0	1
slr1461_13	1	0	0	0	1
sll1373_5	0	1	0	0	1
ssl3291_4	0	1	0	0	1
slr1398_213	0	1	0	0	1
slr1397_13	0	0	1	0	1
slr0427_28	1	0	0	0	1
slr0421_26	0	1	0	0	1
blaOXA-3_66	0	0	0	1	1
slr1384_127	0	1	0	0	1
ruvA_20	0	0	1	0	1
ssl6035_43	0	0	1	0	1
mutS_43	0	0	1	0	1
mutS_22	0	1	0	0	1
slr7088_108	0	0	1	0	1
slr7088_79	0	1	0	0	1
sll0031_53	0	0	1	0	1
sll0033_10	0	1	0	0	1
sll0038_22	0	1	0	0	1
rpiB_4	1	0	0	0	1
slr1278_29	0	1	0	0	1
slr1278_53	0	0	1	0	1
nadE_13	0	0	1	0	1
slr1076_3	1	0	0	0	1
sll5132_86	0	1	0	0	1
slr1077_48	0	0	1	0	1
slr0416_34	0	1	0	0	1
ycf10_41	0	0	1	0	1
thiE_43	1	0	0	0	1
slr1468_47	1	0	0	0	1
slr1721_16	0	0	1	0	1
ndhL_62	0	0	1	0	1
rps9_47	0	1	0	0	1
purB_49	0	1	0	0	1
sll1870_136	0	0	0	1	1
slr1724_22	0	0	0	1	1
purH_74	0	0	1	0	1
slr0630_126	0	0	0	1	1
sll1971_25	0	1	0	0	1
slr0634_47	1	0	0	0	1
slr0637_27	0	0	1	0	1
slr0636_110	0	0	0	1	1
gcp_179	0	0	1	0	1
ssl0461_43	0	1	0	0	1
slr2048_3	0	0	0	1	1
slr2044_25	0	0	0	1	1
slr2044_12	0	0	0	1	1
slr2045_6	1	0	0	0	1
slr1097_7	0	0	0	1	1
slr2042_29	0	1	0	0	1
slr0702_137	0	1	0	0	1
rps1_2_31	0	0	1	0	1
slr1588_109	1	0	0	0	1
slr7057_32	0	0	0	1	1
atpE_18	0	0	1	0	1
sll0721_66	0	0	0	1	1
slr1073_31	0	0	0	1	1
slr1073_7	0	0	1	0	1
sll1634_67	1	0	0	0	1
sll1228_10	1	0	0	0	1
sll0729_10	1	0	0	0	1
rpl28_22	1	0	0	0	1
ssl1690_41	0	0	1	0	1
rpl22_22	0	0	0	1	1
mrcB_7	0	0	0	1	1
sll0181_132	0	0	1	0	1
sll0183_12	1	0	0	0	1
sll0189_40	0	0	1	0	1
sll0189_19	0	1	0	0	1
hhoB_8	1	0	0	0	1
hhoB_50	0	1	0	0	1
rpl9_136	0	0	1	0	1
rpl4_88	1	0	0	0	1
rpl5_34	0	0	0	1	1
rpl3_121	0	1	0	0	1
sll0509_38	0	1	0	0	1
sll0501_4	0	1	0	0	1
sll0761_16	1	0	0	0	1
sll0761_4	0	0	0	1	1
sll0762_73	0	1	0	0	1
sll0762_93	1	0	0	0	1
sll0985_43	0	0	1	0	1
sll0986_263	0	1	0	0	1
sll0981_97	0	0	0	1	1
sll0981_158	0	0	1	0	1
sll0980_15	0	0	1	0	1
sll0982_64	1	0	0	0	1
slr0388_36	0	0	1	0	1
slr1896_27	0	0	0	1	1
slr1895_26	1	0	0	0	1
slr0386_67	0	1	0	0	1
sll1582_230	0	1	0	0	1
sll1584_34	0	0	1	0	1
sll1217_54	1	0	0	0	1
sll1562_56	1	0	0	0	1
sll1563_117	0	0	0	1	1
sll5041_7	0	1	0	0	1
slr0251_97	0	0	1	0	1
slr0250_37	0	0	0	1	1
dnaB_12	0	0	1	0	1
dnaB_23	0	0	0	1	1
hflX_25	0	0	1	0	1
dnaJ_19	0	0	1	0	1
gidA2_62	0	1	0	0	1
rnc2_25	1	0	0	0	1
slr1471_130	0	1	0	0	1
slr1472_17	0	1	0	0	1
trpA_91	1	0	0	0	1
trpA_60	0	0	1	0	1
trpG_40	1	0	0	0	1
ssl1255_28	0	0	0	1	1
sll1366_73	0	0	0	1	1
slr2046_25	1	0	0	0	1
slr1094_89	1	0	0	0	1
slr1094_109	1	0	0	0	1
slr1658_16	0	1	0	0	1
slr1659_43	0	0	1	0	1
spoT_21	1	0	0	0	1
spoT_7	0	0	0	1	1
pstC_70	0	1	0	0	1
pstB_24	0	0	1	0	1
pstB_51	0	0	1	0	1
pstA_13	1	0	0	0	1
slr0719_41	0	0	1	0	1
sll5006_229	0	1	0	0	1
drgA_175	0	0	1	0	1
drgA_7	0	1	0	0	1
slr0407_62	1	0	0	0	1
ssl3382_13	1	0	0	0	1
aroC_49	0	1	0	0	1
aroH_115	0	1	0	0	1
ssl2250_67	0	0	1	0	1
sll0887_22	0	1	0	0	1
slr1041_10	0	0	1	0	1
slr1041_29	0	1	0	0	1
slr1042_29	0	0	1	0	1
slr1045_146	0	0	1	0	1
slr1046_36	0	0	0	1	1
slr0106_51	0	1	0	0	1
sll0428_60	0	0	0	1	1
sll0422_20	0	0	1	0	1
ssl2384_46	0	0	1	0	1
sll0195_7	0	0	0	1	1
sll0198_10	1	0	0	0	1
sarA_73	0	0	1	0	1
sarA_4	0	0	1	0	1
sll0514_37	0	0	0	1	1
ssr2595_52	1	0	0	0	1
slr0517_23	0	1	0	0	1
slr0397_10	0	0	1	0	1
slr0392_236	0	0	0	1	1
slr0393_246	0	1	0	0	1
sll0992_53	1	0	0	0	1
sll0993_88	1	0	0	0	1
sll0997_4	0	0	1	0	1
sll0994_3	0	0	1	0	1
slr1869_77	0	0	1	0	1
sll0565_21	0	0	1	0	1
sll0445_130	0	1	0	0	1
slr5077_28	0	1	0	0	1
trpS_40	0	0	1	0	1
sll1369_60	1	0	0	0	1
sll0990_22	1	0	0	0	1
leuA2_70	0	0	0	1	1
sll0775_49	0	0	1	0	1
sll0775_18	0	0	0	1	1
icfA_37	0	0	1	0	1
slr0624_31	0	0	0	1	1
slr0625_136	0	1	0	0	1
slr0625_108	0	0	0	1	1
slr1718_24	0	1	0	0	1
sll8018_32	0	0	0	1	1
sll8018_74	0	1	0	0	1
sll6093_43	0	1	0	0	1
sll1965_35	0	1	0	0	1
sll1967_22	0	1	0	0	1
sll1954_14	0	0	1	0	1
sll1950_14	1	0	0	0	1
slr0654_25	1	0	0	0	1
natA_49	0	0	1	0	1
slr0658_4	0	0	0	1	1
slr1704_21	0	0	0	1	1
ssr1114_25	0	0	0	1	1
slr0092_4	0	1	0	0	1
slr0099_61	0	0	0	1	1
slr2060_7	0	0	1	0	1
otsA_26	0	1	0	0	1
slr1670_137	0	0	1	0	1
slr1670_174	0	1	0	0	1
slr1679_15	0	1	0	0	1
gspE_10	0	0	1	0	1
gspE_29	0	1	0	0	1
slr1428_54	0	0	1	0	1
desA_27	0	1	0	0	1
psb13_19	0	1	0	0	1
llaI.2_200	0	1	0	0	1
llaI.2_63	0	0	1	0	1
ICFG_62	0	1	0	0	1
sll5003_44	0	0	1	0	1
ycf39_22	0	0	1	0	1
ycf39_55	0	0	1	0	1
mraY_22	0	0	1	0	1
slr1866_214	1	0	0	0	1
slr1865_32	1	0	0	0	1
slr1863_130	1	0	0	0	1
slr1862_12	0	1	0	0	1
sll0281_30	0	1	0	0	1
sll0281_7	0	0	0	1	1
petF2_5	0	0	1	0	1
sll0601_22	0	0	1	0	1
sll1770_8	1	0	0	0	1
sll1773_11	0	0	1	0	1
sll0609_34	0	0	0	1	1
sll0609_20	0	1	0	0	1
sll1774_96	0	1	0	0	1
sll1774_399	0	1	0	0	1
sll1555_26	0	0	0	1	1
rfbW_138	0	0	0	1	1
rfbW_37	0	1	0	0	1
rfbU_194	0	0	1	0	1
sll1559_33	0	0	1	0	1
sll1005_23	0	0	1	0	1
sll1004_40	0	0	0	1	1
sll1003_63	0	1	0	0	1
sll1001_9	1	0	0	0	1
sll1001_23	0	0	1	0	1
fabF_52	0	0	1	0	1
rfbG_137	0	0	0	1	1
slr0243_100	0	1	0	0	1
slr0243_29	0	0	1	0	1
sll1170_4	0	0	0	1	1
sll1174_20	1	0	0	0	1
sll5128_245	0	0	1	0	1
sll1178_49	1	0	0	0	1
sll1178_100	0	0	1	0	1
ppsA_25	0	0	0	1	1
ackA_22	0	0	1	0	1
arsA_20	0	1	0	0	1
slr1444_40	0	0	1	0	1
slr1441_18	0	0	0	1	1
phr_29	0	1	0	0	1
gspE2_10	0	1	0	0	1
slr1918_38	0	1	0	0	1
sll1396_77	1	0	0	0	1
sll1392_34	0	0	0	1	1
sll1390_11	1	0	0	0	1
ccmK4_4	0	0	1	0	1
sll0156_80	0	0	1	0	1
amt2_73	0	0	1	0	1
murE_64	0	1	0	0	1
murF_7	0	1	0	0	1
tyrS2_152	0	1	0	0	1
slr0476_58	1	0	0	0	1
slr0476_46	1	0	0	0	1
slr0474_4	0	0	1	0	1
sll0182_50	0	0	1	0	1
sll0182_38	0	1	0	0	1
sll0019_20	0	0	0	1	1
slr0667_282	1	0	0	0	1
braG or livF_44	0	0	0	1	1
slr1293_28	0	1	0	0	1
slr0505_68	0	0	1	0	1
slr5024_91	0	1	0	0	1
slr1056_179	0	1	0	0	1
aspC3_16	0	1	0	0	1
ssr3189_70	0	0	0	1	1
ssr3184_3	0	0	0	1	1
sppA_14	0	0	1	0	1
slr0199_108	0	1	0	0	1
ssr3452_10	0	0	1	0	1
sll0163_59	1	0	0	0	1
sll0161_213	0	1	0	0	1
sll0160_16	0	1	0	0	1
mcpA_40	1	0	0	0	1
fhuA3_72	1	0	0	0	1
slr0890_57	0	1	0	0	1
slr1876_16	0	1	0	0	1
slr0878_7	0	1	0	0	1
sll1764_14	0	0	1	0	1
sll1765_10	0	1	0	0	1
sll1769_53	1	0	0	0	1
ftrV_50	0	0	1	0	1
sll0364_6	0	0	1	0	1
sll0364_23	1	0	0	0	1
sll0360_27	0	1	0	0	1
sll0360_87	0	1	0	0	1
sll1544_34	1	0	0	0	1
sll5062_33	0	1	0	0	1
sll1543_67	0	0	1	0	1
sll5067_13	0	1	0	0	1
sll0384_22	1	0	0	0	1
sll0381_27	0	0	0	1	1
sll1495_49	0	0	0	1	1
sll1495_7	0	0	0	1	1
sll1161_12	0	1	0	0	1
sll1166_133	0	0	1	0	1
sll1169_44	0	0	1	0	1
sll1169_103	0	1	0	0	1
agp_91	0	1	0	0	1
Entry2103_0	1	0	0	0	1
Entry2100_64	0	0	1	0	1
Entry2105_40	0	1	0	0	1
Entry2108_32	0	0	1	0	1
Entry2109_28	0	1	0	0	1
Entry978_11	0	1	0	0	1
Entry1395_78	0	0	1	0	1
Entry975_90	0	0	0	1	1
Entry976_33	0	1	0	0	1
Entry1391_1	0	0	0	1	1
Entry2036_29	0	0	1	0	1
Entry2037_117	1	0	0	0	1
Entry2034_64	0	1	0	0	1
Entry2034_83	0	0	1	0	1
Entry2032_64	0	1	0	0	1
Entry2032_86	0	1	0	0	1
Entry2030_4	0	0	1	0	1
Entry1106_74	0	0	1	0	1
Entry1106_6	1	0	0	0	1
Entry1105_42	0	1	0	0	1
Entry1104_55	0	0	1	0	1
Entry1108_2	0	0	0	1	1
Entry1517_64	0	0	1	0	1
Entry1517_101	0	1	0	0	1
Entry662_55	0	1	0	0	1
Entry1510_24	0	0	1	0	1
Entry747_45	0	0	1	0	1
Entry184_31	0	0	1	0	1
Entry181_22	0	0	0	1	1
Entry180_0	0	0	0	1	1
Entry180_86	0	1	0	0	1
Entry182_83	0	0	1	0	1
Entry1213_103	0	0	1	0	1
Entry1743_3	0	1	0	0	1
Entry1742_54	1	0	0	0	1
Entry1589_67	0	1	0	0	1
Entry1583_53	0	1	0	0	1
Entry1586_48	0	0	0	1	1
Entry1585_42	0	1	0	0	1
Entry361_99	0	0	1	0	1
Entry362_23	0	0	1	0	1
Entry365_22	1	0	0	0	1
Entry366_8	0	1	0	0	1
Entry419_26	0	1	0	0	1
Entry412_56	0	0	1	0	1
Entry410_75	0	1	0	0	1
Entry417_67	1	0	0	0	1
Entry416_35	0	0	0	1	1
Entry1369_61	0	0	1	0	1
Entry1366_56	1	0	0	0	1
Entry1699_60	0	0	1	0	1
Entry1691_40	0	1	0	0	1
Entry1690_75	0	1	0	0	1
Entry1967_2	0	0	1	0	1
Entry1967_50	0	0	0	1	1
Entry1961_32	0	0	1	0	1
Entry1734_73	0	1	0	0	1
Entry196_21	0	0	0	1	1
Entry1609_38	0	0	0	1	1
Entry1760_61	1	0	0	0	1
Entry1760_77	1	0	0	0	1
Entry969_29	1	0	0	0	1
Entry961_31	1	0	0	0	1
Entry2003_136	0	0	0	1	1
Entry2007_63	0	1	0	0	1
Entry2006_6	0	0	0	1	1
Entry772_32	0	1	0	0	1
Entry776_62	0	1	0	0	1
Entry775_9	0	1	0	0	1
Entry779_15	1	0	0	0	1
Entry171_45	0	0	0	1	1
Entry176_29	0	0	1	0	1
Entry1028_3	0	0	1	0	1
Entry1028_38	0	0	0	1	1
Entry798_2	0	0	0	1	1
Entry1759_23	0	0	0	1	1
Entry791_16	0	0	1	0	1
Entry793_3	0	1	0	0	1
Entry794_3	1	0	0	0	1
Entry1597_44	0	0	0	1	1
Entry1597_30	0	1	0	0	1
Entry1592_52	0	0	1	0	1
Entry711_21	0	1	0	0	1
Entry713_111	1	0	0	0	1
Entry311_94	0	0	1	0	1
Entry311_79	0	1	0	0	1
Entry1113_8	0	1	0	0	1
Entry319_69	0	0	0	1	1
Entry429_54	0	0	1	0	1
Entry422_55	0	1	0	0	1
Entry423_48	0	0	1	0	1
Entry420_54	0	1	0	0	1
Entry46_23	0	0	1	0	1
Entry43_23	0	1	0	0	1
Entry42_29	0	1	0	0	1
Entry41_46	0	1	0	0	1
Entry1379_38	0	1	0	0	1
Entry49_41	0	1	0	0	1
Entry49_22	1	0	0	0	1
Entry1687_54	0	0	1	0	1
Entry1689_11	1	0	0	0	1
Entry1689_39	0	0	0	1	1
Entry559_27	0	0	0	1	1
Entry227_51	1	0	0	0	1
Entry1973_94	0	1	0	0	1
Entry1978_0	0	0	0	1	1
Entry1979_63	0	1	0	0	1
Entry1466_85	0	0	1	0	1
Entry55_2	1	0	0	0	1
Entry884_43	0	1	0	0	1
Entry882_2	0	1	0	0	1
Entry59_4	0	1	0	0	1
Entry2122_67	0	0	1	0	1
Entry2122_21	0	1	0	0	1
Entry958_37	0	1	0	0	1
Entry957_75	1	0	0	0	1
Entry2013_30	0	0	1	0	1
Entry232_35	1	0	0	0	1
Entry236_21	0	0	1	0	1
Entry764_28	0	1	0	0	1
Entry763_98	0	0	1	0	1
Entry768_29	0	1	0	0	1
Entry163_74	0	0	1	0	1
Entry167_20	0	0	1	0	1
Entry166_53	1	0	0	0	1
[truncated: 536 more rows]
