# Supplementary material for: Pooled CRISPRi screening of the cyanobacterium Synechocystis sp PCC 6803 for enhanced industrial phenotypes
Source: Nat Commun. 2020 Apr 3;11:1666. doi: 10.1038/s41467-020-15491-7 (PMC7125299; doi:10.1038/s41467-020-15491-7)
Supplement: Supplementary file 9 — Supplementary Data 5 [file 41467_2020_15491_MOESM9_ESM.xlsx]

## Sheet: Sheet1
locus	NCBI ID	#sgRNA in library	#sgRNA identified in data	essential according to L300 data
sll0418	sll0418	2	2	2
sll1392	sll1392	2	2	0
sll0017	hemL	2	2	1
sll0019	sll0019	2	2	2
sll0053	accC	2	2	2
sll0065	ilvN	2	2	2
sll0080	argC	2	2	2
sll0099	cbiE	2	2	1
sll0109	aroH	2	2	2
sll0135	sll0135	2	2	1
sll0166	hemD	2	2	2
sll0179	gltX	2	2	2
sll0199	petE	2	2	2
sll0210	sll0210	2	2	2
sll0220	glmS	2	2	2
sll0250	dfp	2	2	2
sll0258	psbV	2	2	2
sll0262	desD(des6)	2	2	2
sll0290	ppk	2	2	1
sll0300	ribC	2	2	2
sll0336	accD	2	2	1
sll0356	trpF	2	2	2
sll0378	cysG	2	2	2
sll0379	lpxA	2	2	2
sll0383	cbiM	2	2	2
sll0384	sll0384	2	2	2
sll0385	sll0385	2	2	0
sll0401	gltA	2	2	2
sll0409	sll0409	2	2	1
sll0420	ureB	2	2	0
sll0421	purB	2	2	1
sll0427	psbO	2	2	2
sll0455	thrA	2	2	2
sll0469	prsA	2	2	2
sll0493	sll0493	2	2	2
sll0504	lysA	2	2	2
sll0506	sll0506	2	2	1
sll0541	desC(des9)	2	2	2
sll0578	purK	2	2	2
sll0603	menD	2	2	2
sll0622	nadA	2	2	2
sll0631	nadB	2	2	2
sll0643	ureG	2	2	0
sll0657	mraY	2	2	2
sll0711	sll0711	2	2	2
sll0728	accA	2	2	2
sll0738	modA	2	2	0
sll0739	sll0739	2	2	0
sll0757	purF	2	2	2
sll0807	cfxE	2	2	1
sll0819	psaF	2	2	1
sll0838	pyrF	2	2	2
sll0849	psbD	2	2	2
sll0851	psbC	2	2	2
sll0892	panD	2	2	2
sll0895	cysQ	2	2	2
sll0899	glmU	2	2	2
sll0900	hisG	2	2	2
sll0901	purE	2	2	2
sll0902	argF	2	2	2
sll0920	ppc	2	2	2
sll0927	metX	2	2	2
sll0928	apcD	2	2	2
sll0934	ccmA	2	2	1
sll1023	sucC	2	2	1
sll1051	cpcF	2	2	2
sll1058	dapB	2	2	2
sll1059	adk	2	2	0
sll1070	tktA	2	2	2
sll1091	sll1091	2	2	1
sll1127	menB	2	2	2
sll1182	petC2	2	2	1
sll1185	hemF	2	2	2
sll1189	glcE	2	2	2
sll1194	psbU	2	2	2
sll1234	ahcY	2	2	1
sll1249	panC/kcy	2	2	2
sll1282	ribH	2	2	2
sll1316	petC	2	2	2
sll1317	petA	2	2	2
sll1321	atp1	2	2	2
sll1322	atpI	2	2	2
sll1323	atpG	2	2	1
sll1324	atpF	2	2	2
sll1325	atpD	2	2	2
sll1326	atpA	2	2	1
sll1327	atpC	2	2	2
sll1342	gap2	2	2	2
sll1363	ilvC	2	2	0
sll1398	psb13	2	2	1
sll1418	sll1418	2	2	0
sll1430	apt	2	2	1
sll1441	desB	2	2	0
sll1443	pyrG	2	2	2
sll1444	leuD	2	2	1
sll1450	nrtA	2	2	2
sll1452	nrtC	2	2	2
sll1453	nrtD2	2	2	2
sll1454	narB	2	2	2
sll1468	bhy	2	2	2
sll1470	leuC	2	2	2
sll1471	cpcG2	2	2	0
sll1501	cbiA	2	2	2
sll1508	lpxC	2	2	2
sll1522	pgsA	2	2	1
sll1525	prk	2	2	2
sll1557	sucD	2	2	0
sll1577	cpcB	2	2	2
sll1578	cpcA	2	2	2
sll1579	cpcC2	2	2	2
sll1580	cpcC	2	2	2
sll1598	mntC	2	2	0
sll1599	mntA	2	2	0
sll1600	mntB	2	2	0
sll1605	fabZ	2	2	2
sll1614	pma1	2	2	1
sll1635	sll1635	2	2	2
sll1639	ureD	2	2	0
sll1653	gerCb	2	2	1
sll1662	pheA	2	2	1
sll1669	aroK	2	2	2
sll1713	hisC	2	2	1
sll1747	aroC	2	2	2
sll1750	ureC	2	2	0
sll1758	sll1758	2	2	0
sll1760	thrB	2	2	2
sll1823	purA	2	2	2
sll1831	glcF	2	2	2
sll1833	ftsI	2	2	1
sll1848	sll1848	2	2	2
sll1852	ndkR	2	2	1
sll1867	psbA3	2	2	0
sll1878	sll1878	2	2	2
sll1890	cobN	2	2	2
sll1894	ribA	2	2	2
sll1898	sll1898	2	2	1
sll1899	ctaB	2	2	0
sll1945	sll1945	2	2	2
sll1981	ilvB	2	2	0
sll1987	katG	2	2	0
sll1994	hemB	2	2	2
sll2010	murD	2	2	2
slr0009	rbcL	2	2	2
slr0012	rbcS	2	2	2
slr0015	lpxB	2	2	2
slr0017	murZ	2	2	2
slr0032	ilvE	2	2	2
slr0055	trpG	2	2	2
slr0056	chlG	2	2	2
slr0066	ribG	2	2	1
slr0088	crtO	2	2	0
slr0089	erg6	2	2	0
slr0090	ppd	2	2	0
slr0091	slr0091	2	2	0
slr0185	umpS	2	2	2
slr0212	metH	2	2	2
slr0213	guaA	2	2	2
slr0216	cobU	2	2	1
slr0239	cbiF	2	2	2
slr0252	slr0252	2	2	1
slr0260	cobA	2	2	0
slr0327	hitB	2	2	2
slr0335	apcE	2	2	2
slr0342	petB	2	2	2
slr0343	petD	2	2	2
slr0348	slr0348	2	2	2
slr0370	gabD	2	2	0
slr0379	slr0379	2	2	2
slr0384	slr0384	2	2	2
slr0394	pgk	2	2	2
slr0426	folE	2	2	2
slr0435	accB	2	2	2
slr0444	aroA	2	2	1
slr0452	ilvD	2	2	2
slr0488	slr0488	2	2	1
slr0492	menE	2	2	2
slr0500	hisB2	2	2	2
slr0525	chlM	2	2	2
slr0526	panB	2	2	2
slr0528	murE	2	2	2
slr0536	hemE	2	2	2
slr0543	trpB	2	2	2
slr0546	trpC	2	2	1
slr0549	asd	2	2	1
slr0550	dapA	2	2	2
slr0553	slr0553	2	2	1
slr0585	argG	2	2	2
slr0591	slr0591	2	2	2
slr0597	purH	2	2	1
slr0608	hisI	2	2	2
slr0618	cbiP	2	2	2
slr0636	slr0636	2	2	2
slr0652	hisA	2	2	1
slr0657	lysC	2	2	2
slr0661	proC	2	2	2
slr0665	slr0665	2	2	2
slr0676	cysC	2	2	2
slr0737	psaD	2	2	2
slr0739	crtE	2	2	2
slr0776	lpxD	2	2	1
slr0783	tpi	2	2	1
slr0812	slr0812	2	2	2
slr0817	entC	2	2	2
slr0827	alr	2	2	1
slr0838	purM	2	2	2
slr0839	hemH	2	2	2
slr0847	kdtB	2	2	2
slr0886	fabG	2	2	1
slr0887	slr0887	2	2	0
slr0898	nirA	2	2	2
slr0906	psbB	2	2	2
slr0927	psbD2	2	2	1
slr0936	nadC	2	2	2
slr0940	crtQ	2	2	2
slr0951	slr0951	2	2	1
slr0963	sir	2	2	2
slr0966	trpA	2	2	2
slr0969	cbiH	2	2	2
slr1020	sqdB	2	2	2
slr1022	argD	2	2	2
slr1030	chlI	2	2	2
slr1051	envM	2	2	2
slr1055	chlH	2	2	2
slr1093	folK	2	2	2
slr1123	gmk	2	2	1
slr1133	argH	2	2	1
slr1159	purD	2	2	2
slr1164	nrdA	2	2	1
slr1165	met3	2	2	2
slr1176	agp	2	2	1
slr1181	psbA1	2	2	0
slr1185	petC3	2	2	0
slr1219	ureE	2	2	2
slr1226	purC	2	2	2
slr1238	gshB	2	2	2
slr1254	pds	2	2	2
slr1255	pys	2	2	2
slr1256	ureA	2	2	0
slr1269	ggt	2	2	1
slr1289	icd	2	2	2
slr1311	psbA2	2	2	0
slr1329	atpB	2	2	2
slr1330	atpE	2	2	1
slr1348	cysE	2	2	2
slr1349	pgi	2	2	1
slr1350	desA	2	2	2
slr1351	murF	2	2	2
slr1369	cdsA	2	2	2
slr1418	pyrD	2	2	2
slr1423	murC	2	2	2
slr1424	slr1424	2	2	2
slr1452	sbpA	2	2	0
slr1453	cysT	2	2	0
slr1454	cysW	2	2	0
slr1455	cysA	2	2	1
slr1459	apcF	2	2	2
slr1476	pyrB	2	2	2
slr1508	slr1508	2	2	2
slr1509	ntpJ	2	2	1
slr1517	leuB	2	2	2
slr1518	menA	2	2	2
slr1542	slr1542	2	2	2
slr1559	aroE	2	2	2
slr1622	ppa	2	2	0
slr1626	slr1626	2	2	2
slr1645	psbZ	2	2	2
slr1655	psaL	2	2	2
slr1656	murG	2	2	2
slr1665	dapF	2	2	2
slr1691	nadE	2	2	2
slr1722	guaB	2	2	2
slr1736	slr1736	2	2	2
slr1737	slr1737	2	2	0
slr1739	slr1739	2	2	0
slr1746	murI	2	2	2
slr1777	chlD	2	2	2
slr1790	slr1790	2	2	1
slr1791	cysH	2	2	2
slr1808	hemA	2	2	1
slr1834	psaA	2	2	1
slr1835	psaB	2	2	2
slr1867	trpD	2	2	2
slr1874	ddlA	2	2	2
slr1878	cpcE	2	2	2
slr1879	cbiL	2	2	1
slr1882	slr1882	2	2	2
slr1887	hemC	2	2	2
slr1898	argB	2	2	2
slr1899	ureF	2	2	0
slr1925	cbiB	2	2	0
slr1938	slr1938	2	2	1
slr1950	slr1950	2	2	2
slr1986	apcB	2	2	2
slr2023	fabD	2	2	2
slr2026	folP	2	2	2
slr2043	zntC	2	2	1
slr2044	slr2044	2	2	1
slr2045	slr2045	2	2	1
slr2051	cpcG	2	2	2
slr2057	apqZ	2	2	1
slr2067	apcA	2	2	2
slr2072	ilvA	2	2	2
slr2081	tyrA	2	2	0
slr2088	ilvG	2	2	2
slr2130	aroB	2	2	2
slr2136	gcpE	2	2	2
sml0001	psbI	2	2	2
sml0002	psbX	2	2	2
sml0003	psbM	0	0	N/A
sml0004	ycf6	2	2	2
sml0005	psbK	2	2	2
sml0007	ycf32	2	2	2
sml0008	psaJ	0	0	N/A
smr0003	petM	2	2	1
smr0004	psaI	2	2	1
smr0005	psaM	2	2	2
smr0006	psbF	2	2	2
smr0007	psbL	2	2	2
smr0008	psbJ	2	2	2
smr0009	psbN	2	2	1
smr0010	petG	2	2	2
ssl0563	psaC	2	2	2
ssl2598	psbH	2	2	2
ssl2615	atpH	2	2	2
ssl3093	cpcD	2	2	0
ssl3803	N/A	N/A	N/A	N/A	Not present in NCBI database
ssr2831	psaE	2	2	2
ssr3383	apcC	2	2	2
ssr3451	psbE	2	2	2
FBA essential genes
329
# of gRNAs targeting those FBA essential genes
652
# of genes with 0 essential gRNA
43
# of genes with 1 essential gRNA
65
# of genes with 2 essential gRNAs
218
