# Supplementary material for: Pooled CRISPRi screening of the cyanobacterium Synechocystis sp PCC 6803 for enhanced industrial phenotypes
Source: Nat Commun. 2020 Apr 3;11:1666. doi: 10.1038/s41467-020-15491-7 (PMC7125299; doi:10.1038/s41467-020-15491-7)
Supplement: Supplementary file 10 — Supplementary Data 6 [file 41467_2020_15491_MOESM10_ESM.xlsx]

## Sheet: 7942 and 6803 compare
Locus in PCC7942	Gene name in PCC 7942	Kegg Ortho group	Essential in 7942 (From Rubin et al., 2015 PNAS)	Gene name in PCC 6803	Gene locus in PCC 6803*	Depletion of sgRNA1/sgRNA2 at L300?	Agreement?	Notes
SynPCC7942_0977	prk	Calvin–Benson–Bassham cycle	Essential	prk	sll1525	Y/Y	Y	phosphoribulose kinase
SynPCC7942_1427	cbbS	Calvin–Benson–Bassham cycle	Essential	cbbS	slr0012	Y/Y	Y	Rubisco small
SynPCC7942_1426	cbbL	Calvin–Benson–Bassham cycle	Essential	cbbL	slr0009	Y/Y	Y	Rubisco large
SynPCC7942_1116	pgk	Calvin–Benson–Bassham cycle	Essential	pgk	slr0394	N/N	N	phosphoglycerate kinase
SynPCC7942_1742	gap2	Calvin–Benson–Bassham cycle	Essential	gap2	sll1342	N/Y	Y	photosynthetic GAPDH
			Nonessential	gap1	slr0084	N/N		glycolytic GAPDH
				fda	slr0943	N/N		fructose 1,6 BP aldolase class I (possible isoenzyme to cbbA
SynPCC7942_1443	cbbA	Calvin–Benson–Bassham cycle	Essential	cbbA	sll0018	Y/Y	Y	fructose 1,6 BP aldolase class II
SynPCC7942_2335	fbp	Calvin–Benson–Bassham cycle	Nonessential	fbp	slr0952	N/N		Fru-1,6-bisPase I/sedoheptulose-1,7-bisphosphatase (possible isoenzyme to fbpI)
SynPCC7942_0505	fbpI	Calvin–Benson–Bassham cycle	Essential	glpX	slr2094	N/N	N	Fru-1,6-bisPase II/sedoheptulose-1,7-bisphosphatase. Has possible isoenzyme
SynPCC7942_0538	tktA	Calvin–Benson–Bassham cycle	Essential	tktA	sll1070	Y/Y	N	transketolase
SynPCC7942_0584	rpiA	Calvin–Benson–Bassham cycle	Essential	rpiA	slr0194	N/N	N	Ribose phosphate isomerase. Two isoenzymes in Syn6803
		Calvin–Benson–Bassham cycle		rpiB	ssl2153			Ribose phosphate isomerase. Two isoenzymes in Syn6803
SynPCC7942_1261	tpiA	Calvin–Benson–Bassham cycle	Essential	tpi	slr0783	N/N	N	triosephosphate isomerase
SynPCC7942_0604	cbbE	Calvin–Benson–Bassham cycle	Essential	cfxE	sll0807	N/N	N	Ribulose phosphate 3 epimerase (rpe)
				talB	slr1793	N/N		Transaldolase
SynPCC7942_0098	pyk	Glycolysis	Essential	pykF	sll0587	Y/Y	Y	Also known as pyk1
				pyk2	sll1275			May be isoenzyme in Synechocystis
SynPCC7942_0639	eno	Glycolysis	Essential	eno	slr0752	Y/Y	Y	enolase
SynPCC7942_0469	pgmM	Glycolysis	Essential	ybiO	slr1945	Y/Y	Y	phsophoglycerate mutase
SynPCC7942_0245	gap1	Glycolysis	Nonessential	gap1	slr0084	N/N		glycolytic GAPDH
SynPCC7942_2029	pgi	Glycolysis	Essential	pgi	slr1349	N/N	N	glucose-6-phosphate isomerase.
SynPCC7942_0485	pgam1	Glycolysis	Essential	gpmB	slr1124	N/N		actually a phosphoserine phosphatase in Syenchocystis
SynPCC7942_1516	pgam2	Glycolysis	Essential	pgm	sll0395	N/Y	Y	(hypothetical protein in KEGG)
SynPCC7942_2078	pgam3	Glycolysis	Nonessential	slr1748	slr1748	N/N
SynPCC7942_0612	gltA	TCA cycle	Essential	gltA		Y/Y	Y
SynPCC7942_0903	acnB	TCA cycle	Essential	acnB		Y/Y	Y
SynPCC7942_1007	fumC	TCA cycle	Nonessential	fumC		N/N
SynPCC7942_1719	icd	TCA cycle	Essential	icd		Y/N	Y
SynPCC7942_1533	sdhB	TCA cycle	Nonessential	sdhB		N/N
*To find Calvin Cycle genes, in Synechocystis, I followed:https://www.genome.jp/kegg-bin/show_module?syn_M00165+sll0018								Summary: For 20 genes in the central carbon metabolism determined to be essential in Synechoccocus PCC7942, and 13 of the Synechocystis orthologs were essential on the basis of strong depletion of 1 sgRNA in the CRISPRi screen. Of the 7 genes that were not in agreement, 2 have known isoenzymes in Synechocystis. Therefore, our data supports 75% of the essential genes in central carbon metabolism i…
