# Supplementary material for: Pooled CRISPRi screening of the cyanobacterium Synechocystis sp PCC 6803 for enhanced industrial phenotypes
Source: Nat Commun. 2020 Apr 3;11:1666. doi: 10.1038/s41467-020-15491-7 (PMC7125299; doi:10.1038/s41467-020-15491-7)
Supplement: Supplementary file 11 — Supplementary Data 7 [file 41467_2020_15491_MOESM11_ESM.xlsx]

## Sheet: Sheet1
Primers used in this study.
Primer	Sequence	Usage
LUYA271	ATCTCAGGGGGAATCATTGCTTT	verify integration of sgRNA into neutral site
LUYA300	TGAGCAGAATTGGGAAGGACGT	verify integration of sgRNA into neutral site
LUYA503	GCTGCAATGATACCGCGAGAACCACGCTCACCGGCTCCA	mutate BsaI site on neutral site vector
LUYA504	TGGAGCCGGTGAGCGTGGTTCTCGCGGTATCATTGCAGC	mutate BsaI site on neutral site vector
LUYA505	AGAGGTCTCCAGTGATAGAGATACTGGGA	add BsaI overhangs to sgRNA library oligos
LUYA506	AGAGGTCTCATTTTAACTTGCTATTTCTAGCT	add BsaI overhangs to sgRNA library oligos
LUYA507	CTAGGTCTCTCACTGATAGGGATGTCAATCT	add BsaI overhangs to neutral site vector
LUYA508	AGTGGTCTCTAAAATAAGGCTAGTCCGTTATCA	add BsaI overhangs to neutral site vector
LUYA530	CCTACGTCTCTCAGTGATAGAGATACTGGGAGCTA	add Esp3I overhangs to sgRNA library oligos
LUYA531	AGATCGTCTCGCCTTATTTTAACTTGCTATTTCTAGCTCTAAAAC	add Esp3I overhangs to sgRNA library oligos
LUYA532	CGTATTTCGACTCGCTCAGGCGCAATCAC	mutate Esp3I site on neutral site vector
LUYA533	GCCTGAGCGAGTCGAAATACGCGATCGCTGTTAAAAG	mutate Esp3I site on neutral site vector
LUYA534	CTATCGTCTCCACTGATAGGGATGTCAATCTC	add Esp3I overhangs to neutral site vector
LUYA535	AAAACGTCTCTAAGGCTAGTCCGTTATCAACTT	add Esp3I overhangs to neutral site vector
LUYA593	ACACTCTTTCCCTACACGACGCTCTTCCGATCTCAGTGATAGAGATACTGGGAGC	1st step PCR for NGS
LUYA594	GACTGGAGTTCAGACGTGTGCTCTTCCGATCTGCCTTATTTTAACTTGCTATTTCTAG	1st step PCR for NGS
LUYA605	CTATCGCCTGGGAGGCCTGAATGTGCGTTTTAGAGCTAGAAATAGCAAGTTA	sll1968 sgRNA construction
LUYA606	TAAAACGCACATTCAGGCCTCCCAGGCGATAGCTCCCAGTATCTCTATCACT	sll1968 sgRNA construction
LUYA647	CTATCAGAGCCAGATTGTTGATAGGTTTTAGAGCTAGAAATAGCAAGTTA	slr1916 sgRNA construction
LUYA648	TAAAACCTATCAACAATCTGGCTCTGATAGCTCCCAGTATCTCTATCACT	slr1916 sgRNA construction
LUYA649	CTAATTCTTCTCCTCCTCCCATGTTTTAGAGCTAGAAATAGCAAGTTA	slr1340 sgRNA construction
LUYA650	TAAAACATGGGAGGAGGAGAAGAATTAGCTCCCAGTATCTCTATCACT	slr1340 sgRNA construction
LUYA651	CTACTTGATGGCCAATATGGGCCGTTTTAGAGCTAGAAATAGCAAGTTA	slr1299 sgRNA construction
LUYA652	TAAAACGGCCCATATTGGCCATCAAGTAGCTCCCAGTATCTCTATCACT	slr1299 sgRNA construction
LUYA653	CTAACACAACAGGATGACGGTCGTTTTAGAGCTAGAAATAGCAAGTTA	sll1969 sgRNA construction
LUYA654	TAAAACGACCGTCATCCTGTTGTGTTAGCTCCCAGTATCTCTATCACT	sll1969 sgRNA construction
LUYA655	CTAGCTCTTCGGAACGATAAATAATGGTTTTAGAGCTAGAAATAGCAAGTTA	ssl2982 sgRNA construction
LUYA656	TAAAACCATTATTTATCGTTCCGAAGAGCTAGCTCCCAGTATCTCTATCACT	ssl2982 sgRNA construction
LUYA725	TAAAACCCGGTGGTTCCACTTCCAAGCGTAGCTCCCAGTATCTCTATCACT	asd sgRNA construction
LUYA726	CTACGCTTGGAAGTGGAACCACCGGGTTTTAGAGCTAGAAATAGCAAGTTA	asd sgRNA construction
LUYA731	TAAAACGGTTTACGATGTGGCGATCGAAACTAGCTCCCAGTATCTCTATCACT	ilvA sgRNA construction
LUYA732	CTAGTTTCGATCGCCACATCGTAAACCGTTTTAGAGCTAGAAATAGCAAGTTA	ilvA sgRNA construction
LUYA737	TAAAACAAACAGTAAACTTGCCATAGGAACTAGCTCCCAGTATCTCTATCACT	slr2070 sgRNA construction
LUYA738	CTAGTTCCTATGGCAAGTTTACTGTTTGTTTTAGAGCTAGAAATAGCAAGTTA	slr2070 sgRNA construction
LUYA739	TAAAACACCCCCACCATTCACACCACCTAGCTCCCAGTATCTCTATCACT	spoT sgRNA construction
LUYA740	CTAGGTGGTGTGAATGGTGGGGGTGTTTTAGAGCTAGAAATAGCAAGTTA	spoT sgRNA construction
LUYA729	TAAAACCTAGCCCCACTGGTAATCTCCATAGCTCCCAGTATCTCTATCACT	gltX sgRNA construction
LUYA730	CTATGGAGATTACCAGTGGGGCTAGGTTTTAGAGCTAGAAATAGCAAGTTA	gltX sgRNA construction
LUYA733	TAAAACTGACTTGCGATCTGCCCAAGCCCATAGCTCCCAGTATCTCTATCACT	sll1496 sgRNA construction
LUYA734	CTATGGGCTTGGGCAGATCGCAAGTCAGTTTTAGAGCTAGAAATAGCAAGTTA	sll1496 sgRNA construction
LUYA723	TAAAACAGATGCGGTCTGTGAGCTACTAGCTCCCAGTATCTCTATCACT	aroH sgRNA construction
LUYA724	CTAGTAGCTCACAGACCGCATCTGTTTTAGAGCTAGAAATAGCAAGTTA	aroH sgRNA construction
LUYA727	TAAAACGAGTTGGATCAACCTGCGCCCCTAGCTCCCAGTATCTCTATCACT	bcp2 sgRNA construction
LUYA728	CTAGGGGCGCAGGTTGATCCAACTCGTTTTAGAGCTAGAAATAGCAAGTTA	bcp2 sgRNA construction
KISH064	GCTAGGGCTTTTTCTAATCTTTTACGTTTTAGAGCTAGAAATAGCAAGTTA	gdhA_25 sgRNA construction
KISH065	AACGTAAAAGATTAGAAAAAGCCCTAGCTCCCAGTATCTCTATCACT	gdhA_25 sgRNA construction
KISH080	GCTATTTAGCGGCGGGGACTCCGGCTGTTTTAGAGCTAGAAATAGCAAGTTA	gltA_41 sgRNA construction
KISH081	GCTATAAACCCTTTAACTCATTGGTTTTAGAGCTAGAAATAGCAAGTTA	gltA_41 sgRNA construction
KISH302	GCTAGTGGAGGGCAATCGCCTTACCGGTTTTAGAGCTAGAAATAGCAAGTTA	ssr2016_62 sgRNA construction
KISH303	AACCGGTAAGGCGATTGCCCTCCACTAGCTCCCAGTATCTCTATCACT	ssr2016_62 sgRNA construction
KISH304	GCTAGGGGGTGAAGACCTTCGTGGCAGTTTTAGAGCTAGAAATAGCAAGTTA	gltB_3 sgRNA construction
KISH305	AACTGCCACGAAGGTCTTCACCCCCTAGCTCCCAGTATCTCTATCACT	gltB_3 sgRNA construction
KISH306	GCTAGGGAGACTGTTGCGGTTTTGTTTTAGAGCTAGAAATAGCAAGTTA	sdhB_26 sgRNA construction
KISH307	AACAAAACCGCAACAGTCTCCCTAGCTCCCAGTATCTCTATCACT	sdhB_26 sgRNA construction
KISH308	GCTAGGTGCCATGGCCTATACCATTGGTTTTAGAGCTAGAAATAGCAAGTTA	atpA_asRNA_43 sgRNA construction
KISH309	AACCAATGGTATAGGCCATGGCACCTAGCTCCCAGTATCTCTATCACT	atpA_asRNA_43 sgRNA construction
KISH310	GCTAGGCGTTACGAATTTTGGCCGTTTTAGAGCTAGAAATAGCAAGTTA	trxA2_5 sgRNA construction
KISH311	AACGGCCAAAATTCGTAACGCCTAGCTCCCAGTATCTCTATCACT	trxA2_5 sgRNA construction
KISH312	GCTACCATCGCACTGGCTATGTGGTTTTAGAGCTAGAAATAGCAAGTTA	sll1906_asRNA_43 sgRNA construction
KISH313	AACCACATAGCCAGTGCGATGGTAGCTCCCAGTATCTCTATCACT	sll1906_asRNA_43 sgRNA construction
KISH337	GCTATGCGACTGCCGGGATGGAGTTGTTTTAGAGCTAGAAATAGCAAGTTA	pcnB_64 sgRNA construction
KISH338	AACAACTCCATCCCGGCAGTCGCATAGCTCCCAGTATCTCTATCACT	pcnB_64 sgRNA construction
