# Supplementary material for: Pooled CRISPRi screening of the cyanobacterium Synechocystis sp PCC 6803 for enhanced industrial phenotypes
Source: Nat Commun. 2020 Apr 3;11:1666. doi: 10.1038/s41467-020-15491-7 (PMC7125299; doi:10.1038/s41467-020-15491-7)
Supplement: Supplementary file 12 — Source Data [file 41467_2020_15491_MOESM12_ESM.xlsx]

## Sheet: Fig 2,3a, Suppl Fig 3,4,7,9,11
Figures 2a, 2b, 3a and Supplementary Figures 3, 4, 7, 9, 11
sgRNA abundances over time for each growth condition done in this study
sgRNA	locus	condition	timepoint	induction	log2FoldChange	generations	fitness_score
aat_22	sll0869	L100	0	i	0	0	0.13953
aat_22	sll0869	L100	0	u	0	0	-0.233751
aat_22	sll0869	L100	1	i	0.0645613	1.09	0.13953
aat_22	sll0869	L100	1	u	-0.201704	1	-0.233751
aat_22	sll0869	L100	2	i	0.119575	2.18	0.13953
aat_22	sll0869	L100	2	u	0.0980724	2	-0.233751
aat_22	sll0869	L100	4	i	0.329302	4.37	0.13953
aat_22	sll0869	L100	4	u	0.210604	4	-0.233751
aat_22	sll0869	L100	8	i	0.159606	8.73	0.13953
aat_22	sll0869	L100	8	u	-0.56265	8	-0.233751
aat_22	sll0869	L100	16	i	0.0106842	17.46	0.13953
aat_22	sll0869	L100	16	u	-0.235333	16	-0.233751
aat_22	sll0869	L300	0	i	0	0	0.3287
aat_22	sll0869	L300	0	u	0	0	0.0294179
aat_22	sll0869	L300	1	i	2.10637	2.46	0.3287
aat_22	sll0869	L300	1	u	1.83632	2.63	0.0294179
aat_22	sll0869	L300	2	i	2.19366	4.92	0.3287
aat_22	sll0869	L300	2	u	1.93336	5.27	0.0294179
aat_22	sll0869	L300	4	i	0.263953	9.83	0.3287
aat_22	sll0869	L300	4	u	-0.368234	10.54	0.0294179
aat_22	sll0869	L300	8	i	-0.28141	19.67	0.3287
aat_22	sll0869	L300	8	u	-0.505622	21.08	0.0294179
aat_22	sll0869	L300	16	i	0.18989	39.33	0.3287
aat_22	sll0869	L300	16	u	-0.0322692	42.16	0.0294179
aat_22	sll0869	Lactate	0	i	NA	0	NA
aat_22	sll0869	Lactate	0	u	NA	0	NA
aat_22	sll0869	Lactate	16	i	0	15.12	NA
aat_22	sll0869	Lactate	16	u	NA	15.14	NA
aat_22	sll0869	Lactate	32	i	NA	30.25	NA
aat_22	sll0869	Lactate	32	u	NA	30.29	NA
aat_22	sll0869	LD	0	i	0	0	0.0658306
aat_22	sll0869	LD	0	u	0	0	-0.0749127
aat_22	sll0869	LD	16	i	0.144989	18.7	0.0658306
aat_22	sll0869	LD	16	u	-0.0386724	19.31	-0.0749127
aat_22	sll0869	LD	32	i	-0.0266623	37.39	0.0658306
aat_22	sll0869	LD	32	u	-0.222363	38.61	-0.0749127
aat_22	sll0869	NaCl	0	i	0	0	0.0578025
aat_22	sll0869	NaCl	16	i	-0.154128	19.18	0.0578025
aat_22	sll0869	NaCl	32	i	0.449492	47.96	0.0578025
aat_58	sll0869	L100	0	i	0	0	-0.0238893
aat_58	sll0869	L100	0	u	0	0	-0.54388
aat_58	sll0869	L100	1	i	0.293918	1.09	-0.0238893
aat_58	sll0869	L100	1	u	-0.0490921	1	-0.54388
aat_58	sll0869	L100	2	i	0.116957	2.18	-0.0238893
aat_58	sll0869	L100	2	u	-0.549456	2	-0.54388
aat_58	sll0869	L100	4	i	0.0258128	4.37	-0.0238893
aat_58	sll0869	L100	4	u	-0.292947	4	-0.54388
aat_58	sll0869	L100	8	i	-0.0509856	8.73	-0.0238893
aat_58	sll0869	L100	8	u	-0.665386	8	-0.54388
aat_58	sll0869	L100	16	i	-0.155813	17.46	-0.0238893
aat_58	sll0869	L100	16	u	-0.739413	16	-0.54388
aat_58	sll0869	L300	0	i	0	0	-0.516373
aat_58	sll0869	L300	0	u	0	0	0.0951522
aat_58	sll0869	L300	1	i	-0.199798	2.46	-0.516373
aat_58	sll0869	L300	1	u	-0.454088	2.63	0.0951522
aat_58	sll0869	L300	2	i	-0.385049	4.92	-0.516373
aat_58	sll0869	L300	2	u	-0.517716	5.27	0.0951522
aat_58	sll0869	L300	4	i	-0.283493	9.83	-0.516373
aat_58	sll0869	L300	4	u	0.249272	10.54	0.0951522
aat_58	sll0869	L300	8	i	-0.114719	19.67	-0.516373
aat_58	sll0869	L300	8	u	0.526629	21.08	0.0951522
aat_58	sll0869	L300	16	i	-1.48684	39.33	-0.516373
aat_58	sll0869	L300	16	u	-0.2885	42.16	0.0951522
aat_58	sll0869	Lactate	0	i	0	0	-0.188123
aat_58	sll0869	Lactate	0	u	0	0	-0.0134639
aat_58	sll0869	Lactate	16	i	-0.241632	15.12	-0.188123
aat_58	sll0869	Lactate	16	u	-0.00199525	15.14	-0.0134639
aat_58	sll0869	Lactate	32	i	-0.269139	30.25	-0.188123
aat_58	sll0869	Lactate	32	u	-0.0498485	30.29	-0.0134639
aat_58	sll0869	LD	0	i	0	0	-0.473853
aat_58	sll0869	LD	0	u	0	0	-0.135504
aat_58	sll0869	LD	16	i	-0.578168	18.7	-0.473853
aat_58	sll0869	LD	16	u	-0.222782	19.31	-0.135504
aat_58	sll0869	LD	32	i	-0.739274	37.39	-0.473853
aat_58	sll0869	LD	32	u	-0.0964765	38.61	-0.135504
aat_58	sll0869	NaCl	0	i	0	0	-0.533069
aat_58	sll0869	NaCl	16	i	-0.923135	19.18	-0.533069
aat_58	sll0869	NaCl	32	i	-0.238306	47.96	-0.533069
abfB_12	slr0518	L100	0	i	0	0	-0.497538
abfB_12	slr0518	L100	0	u	0	0	0.622268
abfB_12	slr0518	L100	1	i	-0.59558	1.09	-0.497538
abfB_12	slr0518	L100	1	u	0.330668	1	0.622268
abfB_12	slr0518	L100	2	i	0.150256	2.18	-0.497538
abfB_12	slr0518	L100	2	u	0.765503	2	0.622268
abfB_12	slr0518	L100	4	i	-0.266461	4.37	-0.497538
abfB_12	slr0518	L100	4	u	0.462091	4	0.622268
abfB_12	slr0518	L100	8	i	-0.488447	8.73	-0.497538
abfB_12	slr0518	L100	8	u	0.82048	8	0.622268
abfB_12	slr0518	L100	16	i	-0.965568	17.46	-0.497538
abfB_12	slr0518	L100	16	u	0.542051	16	0.622268
abfB_12	slr0518	L300	0	i	0	0	-1.07656
abfB_12	slr0518	L300	0	u	0	0	-0.00959258
abfB_12	slr0518	L300	1	i	2.16873	2.46	-1.07656
abfB_12	slr0518	L300	1	u	2.09884	2.63	-0.00959258
abfB_12	slr0518	L300	2	i	1.96763	4.92	-1.07656
abfB_12	slr0518	L300	2	u	2.05767	5.27	-0.00959258
abfB_12	slr0518	L300	4	i	-0.632827	9.83	-1.07656
abfB_12	slr0518	L300	4	u	-0.502885	10.54	-0.00959258
abfB_12	slr0518	L300	8	i	-2.17955	19.67	-1.07656
abfB_12	slr0518	L300	8	u	-0.813095	21.08	-0.00959258
abfB_12	slr0518	L300	16	i	-1.84247	39.33	-1.07656
abfB_12	slr0518	L300	16	u	0.26161	42.16	-0.00959258
abfB_12	slr0518	Lactate	0	i	0	0	1.14086
abfB_12	slr0518	Lactate	0	u	0	0	0.514764
abfB_12	slr0518	Lactate	16	i	1.65611	15.12	1.14086
abfB_12	slr0518	Lactate	16	u	0.324855	15.14	0.514764
abfB_12	slr0518	Lactate	32	i	1.25079	30.25	1.14086
abfB_12	slr0518	Lactate	32	u	1.40888	30.29	0.514764
abfB_12	slr0518	LD	0	i	0	0	-0.553626
abfB_12	slr0518	LD	0	u	0	0	0.0399779
abfB_12	slr0518	LD	16	i	-0.603796	18.7	-0.553626
abfB_12	slr0518	LD	16	u	0.144138	19.31	0.0399779
abfB_12	slr0518	LD	32	i	-1.00718	37.39	-0.553626
abfB_12	slr0518	LD	32	u	-0.128397	38.61	0.0399779
abfB_12	slr0518	NaCl	0	i	0	0	-1.24979
abfB_12	slr0518	NaCl	16	i	-1.58049	19.18	-1.24979
abfB_12	slr0518	NaCl	32	i	-1.5316	47.96	-1.24979
abfB_23	slr0518	L100	0	i	0	0	0.0368452
abfB_23	slr0518	L100	0	u	0	0	0.49729
abfB_23	slr0518	L100	1	i	-0.418624	1.09	0.0368452
abfB_23	slr0518	L100	1	u	0.46314	1	0.49729
abfB_23	slr0518	L100	2	i	0.294169	2.18	0.0368452
abfB_23	slr0518	L100	2	u	0.4715	2	0.49729
abfB_23	slr0518	L100	4	i	0.213961	4.37	0.0368452
abfB_23	slr0518	L100	4	u	0.470531	4	0.49729
abfB_23	slr0518	L100	8	i	-0.00235401	8.73	0.0368452
abfB_23	slr0518	L100	8	u	0.568224	8	0.49729
abfB_23	slr0518	L100	16	i	-0.0156091	17.46	0.0368452
abfB_23	slr0518	L100	16	u	0.491329	16	0.49729
abfB_23	slr0518	L300	0	i	0	0	0.351438
abfB_23	slr0518	L300	0	u	0	0	0.159217
abfB_23	slr0518	L300	1	i	2.43276	2.46	0.351438
abfB_23	slr0518	L300	1	u	2.48741	2.63	0.159217
abfB_23	slr0518	L300	2	i	2.49135	4.92	0.351438
abfB_23	slr0518	L300	2	u	2.59082	5.27	0.159217
abfB_23	slr0518	L300	4	i	0.264274	9.83	0.351438
abfB_23	slr0518	L300	4	u	-0.171548	10.54	0.159217
abfB_23	slr0518	L300	8	i	-0.334573	19.67	0.351438
abfB_23	slr0518	L300	8	u	-0.618425	21.08	0.159217
abfB_23	slr0518	L300	16	i	0.167114	39.33	0.351438
abfB_23	slr0518	L300	16	u	0.0991431	42.16	0.159217
abfB_23	slr0518	Lactate	0	i	0	0	NA
abfB_23	slr0518	Lactate	0	u	0	0	1.05854
abfB_23	slr0518	Lactate	16	i	-0.476159	15.12	NA
abfB_23	slr0518	Lactate	16	u	2.13149	15.14	1.05854
abfB_23	slr0518	Lactate	32	i	NA	30.25	NA
abfB_23	slr0518	Lactate	32	u	-0.0288014	30.29	1.05854
abfB_23	slr0518	LD	0	i	0	0	0.163941
abfB_23	slr0518	LD	0	u	0	0	-0.0296716
abfB_23	slr0518	LD	16	i	0.259524	18.7	0.163941
abfB_23	slr0518	LD	16	u	-0.0291053	19.31	-0.0296716
abfB_23	slr0518	LD	32	i	0.136752	37.39	0.163941
abfB_23	slr0518	LD	32	u	-0.0604913	38.61	-0.0296716
abfB_23	slr0518	NaCl	0	i	0	0	-0.868551
abfB_23	slr0518	NaCl	16	i	-1.08546	19.18	-0.868551
abfB_23	slr0518	NaCl	32	i	-1.08592	47.96	-0.868551
accA_45	sll0728	L100	0	i	0	0	NA
accA_45	sll0728	L100	0	u	0	0	0.751507
accA_45	sll0728	L100	1	i	0.223421	1.09	NA
accA_45	sll0728	L100	1	u	0.320864	1	0.751507
accA_45	sll0728	L100	2	i	-1.29611	2.18	NA
accA_45	sll0728	L100	2	u	1.19656	2	0.751507
accA_45	sll0728	L100	4	i	-2.32328	4.37	NA
accA_45	sll0728	L100	4	u	0.130137	4	0.751507
accA_45	sll0728	L100	8	i	NA	8.73	NA
accA_45	sll0728	L100	8	u	0.844318	8	0.751507
accA_45	sll0728	L100	16	i	NA	17.46	NA
accA_45	sll0728	L100	16	u	1.11302	16	0.751507
accA_45	sll0728	L300	0	i	0	0	NA
accA_45	sll0728	L300	0	u	0	0	-3.94837
accA_45	sll0728	L300	1	i	-3.56779	2.46	NA
accA_45	sll0728	L300	1	u	-1.60034	2.63	-3.94837
accA_45	sll0728	L300	2	i	-3.71589	4.92	NA
accA_45	sll0728	L300	2	u	-1.64352	5.27	-3.94837
accA_45	sll0728	L300	4	i	NA	9.83	NA
accA_45	sll0728	L300	4	u	-4.90001	10.54	-3.94837
accA_45	sll0728	L300	8	i	NA	19.67	NA
accA_45	sll0728	L300	8	u	-4.83655	21.08	-3.94837
accA_45	sll0728	L300	16	i	-4.50354	39.33	NA
accA_45	sll0728	L300	16	u	-3.84684	42.16	-3.94837
accA_45	sll0728	Lactate	0	i	0	0	NA
accA_45	sll0728	Lactate	0	u	0	0	-2.71266
accA_45	sll0728	Lactate	16	i	NA	15.12	NA
accA_45	sll0728	Lactate	16	u	-3.93674	15.14	-2.71266
accA_45	sll0728	Lactate	32	i	-3.12671	30.25	NA
accA_45	sll0728	Lactate	32	u	-2.97617	30.29	-2.71266
accA_45	sll0728	LD	0	i	0	0	NA
accA_45	sll0728	LD	0	u	0	0	NA
accA_45	sll0728	LD	16	i	NA	18.7	NA
accA_45	sll0728	LD	16	u	NA	19.31	NA
accA_45	sll0728	LD	32	i	NA	37.39	NA
accA_45	sll0728	LD	32	u	-1.21456	38.61	NA
accA_45	sll0728	NaCl	0	i	0	0	NA
accA_45	sll0728	NaCl	16	i	NA	19.18	NA
accA_45	sll0728	NaCl	32	i	NA	47.96	NA
accA_80	sll0728	L100	0	i	0	0	-2.55659
accA_80	sll0728	L100	0	u	0	0	0.636658
accA_80	sll0728	L100	1	i	-0.327526	1.09	-2.55659
accA_80	sll0728	L100	1	u	0.501926	1	0.636658
accA_80	sll0728	L100	2	i	-0.363398	2.18	-2.55659
accA_80	sll0728	L100	2	u	0.877269	2	0.636658
accA_80	sll0728	L100	4	i	-1.1244	4.37	-2.55659
accA_80	sll0728	L100	4	u	0.57975	4	0.636658
accA_80	sll0728	L100	8	i	-3.43889	8.73	-2.55659
accA_80	sll0728	L100	8	u	0.758548	8	0.636658
accA_80	sll0728	L100	16	i	-4.00804	17.46	-2.55659
accA_80	sll0728	L100	16	u	0.519539	16	0.636658
accA_80	sll0728	L300	0	i	0	0	-3.29068
accA_80	sll0728	L300	0	u	0	0	-0.562995
accA_80	sll0728	L300	1	i	-1.99552	2.46	-3.29068
accA_80	sll0728	L300	1	u	-0.0813121	2.63	-0.562995
accA_80	sll0728	L300	2	i	-1.14521	4.92	-3.29068
accA_80	sll0728	L300	2	u	0.0908356	5.27	-0.562995
accA_80	sll0728	L300	4	i	-4.6079	9.83	-3.29068
accA_80	sll0728	L300	4	u	-0.643517	10.54	-0.562995
accA_80	sll0728	L300	8	i	-4.35448	19.67	-3.29068
accA_80	sll0728	L300	8	u	-1.0913	21.08	-0.562995
accA_80	sll0728	L300	16	i	-2.24634	39.33	-3.29068
accA_80	sll0728	L300	16	u	-0.146146	42.16	-0.562995
accA_80	sll0728	Lactate	0	i	0	0	-3.18348
accA_80	sll0728	Lactate	0	u	0	0	0.119535
accA_80	sll0728	Lactate	16	i	-4.76311	15.12	-3.18348
accA_80	sll0728	Lactate	16	u	0.157278	15.14	0.119535
accA_80	sll0728	Lactate	32	i	-3.20664	30.25	-3.18348
accA_80	sll0728	Lactate	32	u	0.163531	30.29	0.119535
accA_80	sll0728	LD	0	i	0	0	-1.86267
accA_80	sll0728	LD	0	u	0	0	-0.389383
accA_80	sll0728	LD	16	i	-2.33077	18.7	-1.86267
accA_80	sll0728	LD	16	u	-0.488048	19.31	-0.389383
accA_80	sll0728	LD	32	i	-2.7899	37.39	-1.86267
accA_80	sll0728	LD	32	u	-0.581585	38.61	-0.389383
accA_80	sll0728	NaCl	0	i	0	0	-1.47785
accA_80	sll0728	NaCl	16	i	-1.10769	19.18	-1.47785
accA_80	sll0728	NaCl	32	i	-3.07961	47.96	-1.47785
accB_101	slr0435	L100	0	i	0	0	-2.8987
accB_101	slr0435	L100	0	u	0	0	-2.25917
accB_101	slr0435	L100	1	i	-0.0102831	1.09	-2.8987
accB_101	slr0435	L100	1	u	-0.114378	1	-2.25917
accB_101	slr0435	L100	2	i	-1.41778	2.18	-2.8987
accB_101	slr0435	L100	2	u	-1.56542	2	-2.25917
accB_101	slr0435	L100	4	i	-2.21175	4.37	-2.8987
accB_101	slr0435	L100	4	u	-1.74718	4	-2.25917
accB_101	slr0435	L100	8	i	-3.92368	8.73	-2.8987
accB_101	slr0435	L100	8	u	-3.3595	8	-2.25917
accB_101	slr0435	L100	16	i	-3.51682	17.46	-2.8987
accB_101	slr0435	L100	16	u	-2.07142	16	-2.25917
accB_101	slr0435	L300	0	i	0	0	-3.54359
accB_101	slr0435	L300	0	u	0	0	-3.2056
accB_101	slr0435	L300	1	i	-3.12383	2.46	-3.54359
accB_101	slr0435	L300	1	u	-1.75746	2.63	-3.2056
accB_101	slr0435	L300	2	i	-3.68886	4.92	-3.54359
accB_101	slr0435	L300	2	u	-2.96404	5.27	-3.2056
accB_101	slr0435	L300	4	i	-4.82365	9.83	-3.54359
accB_101	slr0435	L300	4	u	-2.59361	10.54	-3.2056
accB_101	slr0435	L300	8	i	-2.94599	19.67	-3.54359
accB_101	slr0435	L300	8	u	-3.53557	21.08	-3.2056
accB_101	slr0435	L300	16	i	-3.97392	39.33	-3.54359
accB_101	slr0435	L300	16	u	-4.02225	42.16	-3.2056
accB_101	slr0435	Lactate	0	i	0	0	-2.53096
accB_101	slr0435	Lactate	0	u	0	0	-1.17805
accB_101	slr0435	Lactate	16	i	-3.37331	15.12	-2.53096
accB_101	slr0435	Lactate	16	u	-1.17212	15.14	-1.17805
accB_101	slr0435	Lactate	32	i	-3.37609	30.25	-2.53096
accB_101	slr0435	Lactate	32	u	-2.36716	30.29	-1.17805
accB_101	slr0435	LD	0	i	0	0	-2.6721
accB_101	slr0435	LD	0	u	0	0	NA
accB_101	slr0435	LD	16	i	-3.79951	18.7	-2.6721
accB_101	slr0435	LD	16	u	NA	19.31	NA
accB_101	slr0435	LD	32	i	-3.09021	37.39	-2.6721
accB_101	slr0435	LD	32	u	-2.60192	38.61	NA
accB_101	slr0435	NaCl	0	i	0	0	-1.9431
accB_101	slr0435	NaCl	16	i	-2.4599	19.18	-1.9431
accB_101	slr0435	NaCl	32	i	-2.37685	47.96	-1.9431
accB_46	slr0435	L100	0	i	0	0	-3.26228
accB_46	slr0435	L100	0	u	0	0	-0.678265
accB_46	slr0435	L100	1	i	-0.358932	1.09	-3.26228
accB_46	slr0435	L100	1	u	0.524903	1	-0.678265
accB_46	slr0435	L100	2	i	-2.05366	2.18	-3.26228
accB_46	slr0435	L100	2	u	0.157167	2	-0.678265
accB_46	slr0435	L100	4	i	-2.63036	4.37	-3.26228
accB_46	slr0435	L100	4	u	-0.554977	4	-0.678265
accB_46	slr0435	L100	8	i	-4.32558	8.73	-3.26228
accB_46	slr0435	L100	8	u	-0.995563	8	-0.678265
accB_46	slr0435	L100	16	i	-3.72847	17.46	-3.26228
accB_46	slr0435	L100	16	u	-0.993645	16	-0.678265
accB_46	slr0435	L300	0	i	0	0	-3.76198
accB_46	slr0435	L300	0	u	0	0	-2.97536
accB_46	slr0435	L300	1	i	-2.92016	2.46	-3.76198
accB_46	slr0435	L300	1	u	-1.82071	2.63	-2.97536
accB_46	slr0435	L300	2	i	-3.5538	4.92	-3.76198
accB_46	slr0435	L300	2	u	-2.80776	5.27	-2.97536
accB_46	slr0435	L300	4	i	-4.43	9.83	-3.76198
accB_46	slr0435	L300	4	u	-3.26895	10.54	-2.97536
accB_46	slr0435	L300	8	i	-4.48765	19.67	-3.76198
accB_46	slr0435	L300	8	u	-3.20341	21.08	-2.97536
accB_46	slr0435	L300	16	i	-2.93137	39.33	-3.76198
accB_46	slr0435	L300	16	u	-3.13584	42.16	-2.97536
accB_46	slr0435	Lactate	0	i	0	0	-2.09673
accB_46	slr0435	Lactate	0	u	0	0	-1.13593
accB_46	slr0435	Lactate	16	i	-2.86809	15.12	-2.09673
accB_46	slr0435	Lactate	16	u	-1.36992	15.14	-1.13593
accB_46	slr0435	Lactate	32	i	-2.64987	30.25	-2.09673
accB_46	slr0435	Lactate	32	u	-1.80328	30.29	-1.13593
accB_46	slr0435	LD	0	i	0	0	-1.8167
accB_46	slr0435	LD	0	u	0	0	-1.16392
accB_46	slr0435	LD	16	i	-2.21795	18.7	-1.8167
accB_46	slr0435	LD	16	u	-1.31414	19.31	-1.16392
accB_46	slr0435	LD	32	i	-2.83164	37.39	-1.8167
accB_46	slr0435	LD	32	u	-2.02794	38.61	-1.16392
accB_46	slr0435	NaCl	0	i	0	0	-1.32642
accB_46	slr0435	NaCl	16	i	-1.41655	19.18	-1.32642
accB_46	slr0435	NaCl	32	i	-2.06019	47.96	-1.32642
accC_25	sll0053	L100	0	i	0	0	-2.96033
accC_25	sll0053	L100	0	u	0	0	-1.3811
accC_25	sll0053	L100	1	i	0.455139	1.09	-2.96033
accC_25	sll0053	L100	1	u	-0.331494	1	-1.3811
accC_25	sll0053	L100	2	i	-0.701883	2.18	-2.96033
accC_25	sll0053	L100	2	u	-1.36348	2	-1.3811
accC_25	sll0053	L100	4	i	-2.34709	4.37	-2.96033
accC_25	sll0053	L100	4	u	-1.05424	4	-1.3811
accC_25	sll0053	L100	8	i	-4.30666	8.73	-2.96033
accC_25	sll0053	L100	8	u	-1.60491	8	-1.3811
accC_25	sll0053	L100	16	i	-3.47274	17.46	-2.96033
accC_25	sll0053	L100	16	u	-1.73216	16	-1.3811
accC_25	sll0053	L300	0	i	0	0	-3.49739
accC_25	sll0053	L300	0	u	0	0	-2.66678
accC_25	sll0053	L300	1	i	-2.2818	2.46	-3.49739
accC_25	sll0053	L300	1	u	-1.47495	2.63	-2.66678
accC_25	sll0053	L300	2	i	-2.72834	4.92	-3.49739
accC_25	sll0053	L300	2	u	-1.95039	5.27	-2.66678
accC_25	sll0053	L300	4	i	-4.07396	9.83	-3.49739
accC_25	sll0053	L300	4	u	-2.73014	10.54	-2.66678
accC_25	sll0053	L300	8	i	-3.69612	19.67	-3.49739
accC_25	sll0053	L300	8	u	-2.90185	21.08	-2.66678
accC_25	sll0053	L300	16	i	-3.79674	39.33	-3.49739
accC_25	sll0053	L300	16	u	-3.16615	42.16	-2.66678
accC_25	sll0053	Lactate	0	i	0	0	-1.63856
accC_25	sll0053	Lactate	0	u	0	0	-0.775652
accC_25	sll0053	Lactate	16	i	-2.58872	15.12	-1.63856
accC_25	sll0053	Lactate	16	u	-0.934151	15.14	-0.775652
accC_25	sll0053	Lactate	32	i	-1.37634	30.25	-1.63856
accC_25	sll0053	Lactate	32	u	-1.2339	30.29	-0.775652
accC_25	sll0053	LD	0	i	0	0	-2.71731
accC_25	sll0053	LD	0	u	0	0	-1.55268
accC_25	sll0053	LD	16	i	-3.54445	18.7	-2.71731
accC_25	sll0053	LD	16	u	-1.8083	19.31	-1.55268
accC_25	sll0053	LD	32	i	-3.78136	37.39	-2.71731
accC_25	sll0053	LD	32	u	-2.59481	38.61	-1.55268
accC_25	sll0053	NaCl	0	i	0	0	-1.89797
accC_25	sll0053	NaCl	16	i	-2.61632	19.18	-1.89797
accC_25	sll0053	NaCl	32	i	-1.96575	47.96	-1.89797
accC_81	sll0053	L100	0	i	0	0	-2.67698
accC_81	sll0053	L100	0	u	0	0	-0.482955
accC_81	sll0053	L100	1	i	0.171539	1.09	-2.67698
accC_81	sll0053	L100	1	u	0.00969527	1	-0.482955
accC_81	sll0053	L100	2	i	-0.189892	2.18	-2.67698
accC_81	sll0053	L100	2	u	-0.506915	2	-0.482955
accC_81	sll0053	L100	4	i	-1.19005	4.37	-2.67698
accC_81	sll0053	L100	4	u	-0.204958	4	-0.482955
accC_81	sll0053	L100	8	i	-3.17836	8.73	-2.67698
accC_81	sll0053	L100	8	u	-0.607321	8	-0.482955
accC_81	sll0053	L100	16	i	-5.0208	17.46	-2.67698
accC_81	sll0053	L100	16	u	-0.67945	16	-0.482955
accC_81	sll0053	L300	0	i	0	0	-5.17528
accC_81	sll0053	L300	0	u	0	0	-0.543752
accC_81	sll0053	L300	1	i	-1.03865	2.46	-5.17528
accC_81	sll0053	L300	1	u	-0.18957	2.63	-0.543752
accC_81	sll0053	L300	2	i	-3.5352	4.92	-5.17528
accC_81	sll0053	L300	2	u	-0.484308	5.27	-0.543752
accC_81	sll0053	L300	4	i	-5.69068	9.83	-5.17528
accC_81	sll0053	L300	4	u	-0.249288	10.54	-0.543752
accC_81	sll0053	L300	8	i	-5.81896	19.67	-5.17528
accC_81	sll0053	L300	8	u	-0.261983	21.08	-0.543752
accC_81	sll0053	L300	16	i	-6.12037	39.33	-5.17528
accC_81	sll0053	L300	16	u	-1.36595	42.16	-0.543752
accC_81	sll0053	Lactate	0	i	0	0	-3.09787
accC_81	sll0053	Lactate	0	u	0	0	-0.122217
accC_81	sll0053	Lactate	16	i	-3.86495	15.12	-3.09787
accC_81	sll0053	Lactate	16	u	-0.11689	15.14	-0.122217
accC_81	sll0053	Lactate	32	i	-4.66005	30.25	-3.09787
accC_81	sll0053	Lactate	32	u	-0.255005	30.29	-0.122217
accC_81	sll0053	LD	0	i	0	0	-4.96054
accC_81	sll0053	LD	0	u	0	0	-0.304062
accC_81	sll0053	LD	16	i	-6.47901	18.7	-4.96054
accC_81	sll0053	LD	16	u	-0.429938	19.31	-0.304062
accC_81	sll0053	LD	32	i	-6.88599	37.39	-4.96054
accC_81	sll0053	LD	32	u	-0.356464	38.61	-0.304062
accC_81	sll0053	NaCl	0	i	0	0	-4.56875
accC_81	sll0053	NaCl	16	i	-5.6895	19.18	-4.56875
accC_81	sll0053	NaCl	32	i	-5.74586	47.96	-4.56875
accD_26	sll0336	L100	0	i	0	0	-3.02085
accD_26	sll0336	L100	0	u	0	0	-0.756723
accD_26	sll0336	L100	1	i	-0.224248	1.09	-3.02085
accD_26	sll0336	L100	1	u	-0.158543	1	-0.756723
accD_26	sll0336	L100	2	i	-1.55835	2.18	-3.02085
accD_26	sll0336	L100	2	u	-0.606745	2	-0.756723
accD_26	sll0336	L100	4	i	-3.05087	4.37	-3.02085
accD_26	sll0336	L100	4	u	-1.03999	4	-0.756723
accD_26	sll0336	L100	8	i	-3.2649	8.73	-3.02085
accD_26	sll0336	L100	8	u	-0.912388	8	-0.756723
accD_26	sll0336	L100	16	i	-4.25739	17.46	-3.02085
accD_26	sll0336	L100	16	u	-0.61115	16	-0.756723
accD_26	sll0336	L300	0	i	0	0	-1.64454
accD_26	sll0336	L300	0	u	0	0	-3.20209
accD_26	sll0336	L300	1	i	-3.88653	2.46	-1.64454
accD_26	sll0336	L300	1	u	-3.50885	2.63	-3.20209
accD_26	sll0336	L300	2	i	-3.258	4.92	-1.64454
accD_26	sll0336	L300	2	u	-3.46236	5.27	-3.20209
accD_26	sll0336	L300	4	i	-3.71986	9.83	-1.64454
accD_26	sll0336	L300	4	u	-3.618	10.54	-3.20209
accD_26	sll0336	L300	8	i	-2.58	19.67	-1.64454
accD_26	sll0336	L300	8	u	-3.81867	21.08	-3.20209
accD_26	sll0336	L300	16	i	2.27626	39.33	-1.64454
accD_26	sll0336	L300	16	u	-2.19044	42.16	-3.20209
accD_26	sll0336	Lactate	0	i	0	0	-2.06096
accD_26	sll0336	Lactate	0	u	0	0	-1.53089
accD_26	sll0336	Lactate	16	i	-2.40415	15.12	-2.06096
accD_26	sll0336	Lactate	16	u	-2.15926	15.14	-1.53089
accD_26	sll0336	Lactate	32	i	-3.4344	30.25	-2.06096
accD_26	sll0336	Lactate	32	u	-1.80447	30.29	-1.53089
accD_26	sll0336	LD	0	i	0	0	-0.922386
accD_26	sll0336	LD	0	u	0	0	-1.48095
accD_26	sll0336	LD	16	i	-1.63253	18.7	-0.922386
accD_26	sll0336	LD	16	u	-1.85669	19.31	-1.48095
accD_26	sll0336	LD	32	i	-0.424594	37.39	-0.922386
accD_26	sll0336	LD	32	u	-2.21101	38.61	-1.48095
accD_26	sll0336	NaCl	0	i	0	0	-0.204033
accD_26	sll0336	NaCl	16	i	-0.432132	19.18	-0.204033
accD_26	sll0336	NaCl	32	i	0.0401033	47.96	-0.204033
accD_57	sll0336	L100	0	i	0	0	-2.76359
accD_57	sll0336	L100	0	u	0	0	0.236254
accD_57	sll0336	L100	1	i	0.230999	1.09	-2.76359
accD_57	sll0336	L100	1	u	0.0870585	1	0.236254
accD_57	sll0336	L100	2	i	-1.07652	2.18	-2.76359
accD_57	sll0336	L100	2	u	0.0591583	2	0.236254
accD_57	sll0336	L100	4	i	-2.39275	4.37	-2.76359
accD_57	sll0336	L100	4	u	0.172636	4	0.236254
accD_57	sll0336	L100	8	i	-3.51938	8.73	-2.76359
accD_57	sll0336	L100	8	u	0.345634	8	0.236254
accD_57	sll0336	L100	16	i	-3.63528	17.46	-2.76359
accD_57	sll0336	L100	16	u	0.253139	16	0.236254
accD_57	sll0336	L300	0	i	0	0	-3.58517
accD_57	sll0336	L300	0	u	0	0	-0.121409
accD_57	sll0336	L300	1	i	-1.18583	2.46	-3.58517
accD_57	sll0336	L300	1	u	-0.368132	2.63	-0.121409
accD_57	sll0336	L300	2	i	-2.91964	4.92	-3.58517
accD_57	sll0336	L300	2	u	-0.350231	5.27	-0.121409
accD_57	sll0336	L300	4	i	-3.79491	9.83	-3.58517
accD_57	sll0336	L300	4	u	-0.0510069	10.54	-0.121409
accD_57	sll0336	L300	8	i	-4.0606	19.67	-3.58517
accD_57	sll0336	L300	8	u	-0.109405	21.08	-0.121409
accD_57	sll0336	L300	16	i	-4.01296	39.33	-3.58517
accD_57	sll0336	L300	16	u	-0.0598179	42.16	-0.121409
accD_57	sll0336	Lactate	0	i	0	0	-2.46851
accD_57	sll0336	Lactate	0	u	0	0	-0.0413868
accD_57	sll0336	Lactate	16	i	-3.33889	15.12	-2.46851
accD_57	sll0336	Lactate	16	u	-0.0449648	15.14	-0.0413868
accD_57	sll0336	Lactate	32	i	-3.19522	30.25	-2.46851
accD_57	sll0336	Lactate	32	u	-0.0755924	30.29	-0.0413868
accD_57	sll0336	LD	0	i	0	0	-4.05403
accD_57	sll0336	LD	0	u	0	0	-0.105831
accD_57	sll0336	LD	16	i	-5.4892	18.7	-4.05403
accD_57	sll0336	LD	16	u	-0.110192	19.31	-0.105831
accD_57	sll0336	LD	32	i	-5.23911	37.39	-4.05403
accD_57	sll0336	LD	32	u	-0.202995	38.61	-0.105831
accD_57	sll0336	NaCl	0	i	0	0	-3.16992
accD_57	sll0336	NaCl	16	i	-3.97274	19.18	-3.16992
accD_57	sll0336	NaCl	32	i	-3.9446	47.96	-3.16992
ackA_22	sll1299	L100	0	i	0	0	-0.21735
ackA_22	sll1299	L100	0	u	0	0	0.377323
ackA_22	sll1299	L100	1	i	-0.863013	1.09	-0.21735
ackA_22	sll1299	L100	1	u	0.228109	1	0.377323
ackA_22	sll1299	L100	2	i	-0.239981	2.18	-0.21735
ackA_22	sll1299	L100	2	u	0.229324	2	0.377323
ackA_22	sll1299	L100	4	i	-0.421122	4.37	-0.21735
ackA_22	sll1299	L100	4	u	0.181155	4	0.377323
ackA_22	sll1299	L100	8	i	-0.21606	8.73	-0.21735
ackA_22	sll1299	L100	8	u	0.376457	8	0.377323
ackA_22	sll1299	L100	16	i	0.0761992	17.46	-0.21735
ackA_22	sll1299	L100	16	u	0.665717	16	0.377323
ackA_22	sll1299	L300	0	i	0	0	-0.0130466
ackA_22	sll1299	L300	0	u	0	0	0.113772
ackA_22	sll1299	L300	1	i	1.35997	2.46	-0.0130466
ackA_22	sll1299	L300	1	u	2.31907	2.63	0.113772
ackA_22	sll1299	L300	2	i	2.03384	4.92	-0.0130466
ackA_22	sll1299	L300	2	u	2.51109	5.27	0.113772
ackA_22	sll1299	L300	4	i	-0.108118	9.83	-0.0130466
ackA_22	sll1299	L300	4	u	-0.556193	10.54	0.113772
ackA_22	sll1299	L300	8	i	-0.88988	19.67	-0.0130466
ackA_22	sll1299	L300	8	u	-0.911565	21.08	0.113772
ackA_22	sll1299	L300	16	i	0.261418	39.33	-0.0130466
ackA_22	sll1299	L300	16	u	0.717559	42.16	0.113772
ackA_22	sll1299	Lactate	0	i	0	0	NA
ackA_22	sll1299	Lactate	0	u	0	0	0.187296
ackA_22	sll1299	Lactate	16	i	-0.343	15.12	NA
ackA_22	sll1299	Lactate	16	u	0.325653	15.14	0.187296
ackA_22	sll1299	Lactate	32	i	NA	30.25	NA
ackA_22	sll1299	Lactate	32	u	0.0978436	30.29	0.187296
ackA_22	sll1299	LD	0	i	0	0	0.189036
ackA_22	sll1299	LD	0	u	0	0	0.326926
ackA_22	sll1299	LD	16	i	0.122699	18.7	0.189036
ackA_22	sll1299	LD	16	u	0.446823	19.31	0.326926
ackA_22	sll1299	LD	32	i	0.510884	37.39	0.189036
ackA_22	sll1299	LD	32	u	0.414164	38.61	0.326926
ackA_22	sll1299	NaCl	0	i	0	0	1.12923
ackA_22	sll1299	NaCl	16	i	1.45244	19.18	1.12923
ackA_22	sll1299	NaCl	32	i	1.34317	47.96	1.12923
ackA_8	sll1299	L100	0	i	0	0	0.157833
ackA_8	sll1299	L100	0	u	0	0	-0.245946
ackA_8	sll1299	L100	1	i	0.163578	1.09	0.157833
ackA_8	sll1299	L100	1	u	0.016571	1	-0.245946
ackA_8	sll1299	L100	2	i	0.0511546	2.18	0.157833
ackA_8	sll1299	L100	2	u	-0.155008	2	-0.245946
ackA_8	sll1299	L100	4	i	0.134772	4.37	0.157833
ackA_8	sll1299	L100	4	u	-0.142977	4	-0.245946
ackA_8	sll1299	L100	8	i	0.246125	8.73	0.157833
ackA_8	sll1299	L100	8	u	-0.310629	8	-0.245946
ackA_8	sll1299	L100	16	i	0.101102	17.46	0.157833
ackA_8	sll1299	L100	16	u	-0.356621	16	-0.245946
ackA_8	sll1299	L300	0	i	0	0	0.0802854
ackA_8	sll1299	L300	0	u	0	0	0.0613659
ackA_8	sll1299	L300	1	i	-0.499547	2.46	0.0802854
ackA_8	sll1299	L300	1	u	-0.182192	2.63	0.0613659
ackA_8	sll1299	L300	2	i	-0.535955	4.92	0.0802854
ackA_8	sll1299	L300	2	u	-0.369611	5.27	0.0613659
ackA_8	sll1299	L300	4	i	0.12729	9.83	0.0802854
ackA_8	sll1299	L300	4	u	0.229919	10.54	0.0613659
ackA_8	sll1299	L300	8	i	0.365569	19.67	0.0802854
ackA_8	sll1299	L300	8	u	0.0859963	21.08	0.0613659
ackA_8	sll1299	L300	16	i	0.00311246	39.33	0.0802854
ackA_8	sll1299	L300	16	u	0.12827	42.16	0.0613659
ackA_8	sll1299	Lactate	0	i	0	0	0.0782521
ackA_8	sll1299	Lactate	0	u	0	0	-0.0374072
ackA_8	sll1299	Lactate	16	i	0.184875	15.12	0.0782521
ackA_8	sll1299	Lactate	16	u	-0.0551095	15.14	-0.0374072
ackA_8	sll1299	Lactate	32	i	-0.0567226	30.25	0.0782521
ackA_8	sll1299	Lactate	32	u	-0.0393966	30.29	-0.0374072
ackA_8	sll1299	LD	0	i	0	0	0.0359075
ackA_8	sll1299	LD	0	u	0	0	-0.20554
ackA_8	sll1299	LD	16	i	0.05486	18.7	0.0359075
ackA_8	sll1299	LD	16	u	-0.331164	19.31	-0.20554
ackA_8	sll1299	LD	32	i	0.0339192	37.39	0.0359075
ackA_8	sll1299	LD	32	u	-0.159874	38.61	-0.20554
ackA_8	sll1299	NaCl	0	i	0	0	0.0619947
ackA_8	sll1299	NaCl	16	i	0.0669402	19.18	0.0619947
ackA_8	sll1299	NaCl	32	i	0.0950687	47.96	0.0619947
acp_60	ssl2084	L100	0	i	0	0	-6.03876
acp_60	ssl2084	L100	0	u	0	0	-1.06995
acp_60	ssl2084	L100	1	i	0.278781	1.09	-6.03876
acp_60	ssl2084	L100	1	u	-0.181616	1	-1.06995
acp_60	ssl2084	L100	2	i	-1.36464	2.18	-6.03876
acp_60	ssl2084	L100	2	u	-0.974658	2	-1.06995
acp_60	ssl2084	L100	4	i	-3.71188	4.37	-6.03876
acp_60	ssl2084	L100	4	u	-0.820385	4	-1.06995
acp_60	ssl2084	L100	8	i	-8.24372	8.73	-6.03876
acp_60	ssl2084	L100	8	u	-1.19042	8	-1.06995
acp_60	ssl2084	L100	16	i	-8.56613	17.46	-6.03876
acp_60	ssl2084	L100	16	u	-1.46796	16	-1.06995
acp_60	ssl2084	L300	0	i	0	0	-7.81484
acp_60	ssl2084	L300	0	u	0	0	-6.19041
acp_60	ssl2084	L300	1	i	-4.08607	2.46	-7.81484
acp_60	ssl2084	L300	1	u	-2.6975	2.63	-6.19041
acp_60	ssl2084	L300	2	i	-6.49099	4.92	-7.81484
acp_60	ssl2084	L300	2	u	-3.56591	5.27	-6.19041
acp_60	ssl2084	L300	4	i	-9.21482	9.83	-7.81484
acp_60	ssl2084	L300	4	u	-4.74081	10.54	-6.19041
acp_60	ssl2084	L300	8	i	-8.48185	19.67	-7.81484
acp_60	ssl2084	L300	8	u	-7.68016	21.08	-6.19041
acp_60	ssl2084	L300	16	i	-8.17093	39.33	-7.81484
acp_60	ssl2084	L300	16	u	-7.67334	42.16	-6.19041
acp_60	ssl2084	Lactate	0	i	0	0	-5.33775
acp_60	ssl2084	Lactate	0	u	0	0	-0.750866
acp_60	ssl2084	Lactate	16	i	-6.83074	15.12	-5.33775
acp_60	ssl2084	Lactate	16	u	-0.986704	15.14	-0.750866
acp_60	ssl2084	Lactate	32	i	-7.68696	30.25	-5.33775
acp_60	ssl2084	Lactate	32	u	-1.02971	30.29	-0.750866
acp_60	ssl2084	LD	0	i	0	0	-6.08595
acp_60	ssl2084	LD	0	u	0	0	-3.75487
acp_60	ssl2084	LD	16	i	-8.29431	18.7	-6.08595
acp_60	ssl2084	LD	16	u	-4.09765	19.31	-3.75487
acp_60	ssl2084	LD	32	i	-7.75725	37.39	-6.08595
acp_60	ssl2084	LD	32	u	-6.82596	38.61	-3.75487
acp_60	ssl2084	NaCl	0	i	0	0	-6.88428
acp_60	ssl2084	NaCl	16	i	-8.54274	19.18	-6.88428
acp_60	ssl2084	NaCl	32	i	-8.7085	47.96	-6.88428
acp_73	ssl2084	L100	0	i	0	0	-2.15512
acp_73	ssl2084	L100	0	u	0	0	-0.411768
acp_73	ssl2084	L100	1	i	0.296599	1.09	-2.15512
acp_73	ssl2084	L100	1	u	0.0890543	1	-0.411768
acp_73	ssl2084	L100	2	i	0.0875749	2.18	-2.15512
acp_73	ssl2084	L100	2	u	-0.489061	2	-0.411768
acp_73	ssl2084	L100	4	i	-0.586828	4.37	-2.15512
acp_73	ssl2084	L100	4	u	-0.188115	4	-0.411768
acp_73	ssl2084	L100	8	i	-2.44931	8.73	-2.15512
acp_73	ssl2084	L100	8	u	-0.55331	8	-0.411768
acp_73	ssl2084	L100	16	i	-4.61459	17.46	-2.15512
acp_73	ssl2084	L100	16	u	-0.514886	16	-0.411768
acp_73	ssl2084	L300	0	i	0	0	-5.39841
acp_73	ssl2084	L300	0	u	0	0	-0.0490024
acp_73	ssl2084	L300	1	i	-0.700711	2.46	-5.39841
acp_73	ssl2084	L300	1	u	-0.216918	2.63	-0.0490024
acp_73	ssl2084	L300	2	i	-2.53529	4.92	-5.39841
acp_73	ssl2084	L300	2	u	-0.364157	5.27	-0.0490024
acp_73	ssl2084	L300	4	i	-6.33008	9.83	-5.39841
acp_73	ssl2084	L300	4	u	0.128918	10.54	-0.0490024
acp_73	ssl2084	L300	8	i	-6.3307	19.67	-5.39841
acp_73	ssl2084	L300	8	u	0.207042	21.08	-0.0490024
acp_73	ssl2084	L300	16	i	-6.22493	39.33	-5.39841
acp_73	ssl2084	L300	16	u	-0.412386	42.16	-0.0490024
acp_73	ssl2084	Lactate	0	i	0	0	-1.66353
acp_73	ssl2084	Lactate	0	u	0	0	-0.0361364
acp_73	ssl2084	Lactate	16	i	-1.93613	15.12	-1.66353
acp_73	ssl2084	Lactate	16	u	-0.0215952	15.14	-0.0361364
acp_73	ssl2084	Lactate	32	i	-2.78095	30.25	-1.66353
acp_73	ssl2084	Lactate	32	u	-0.101322	30.29	-0.0361364
acp_73	ssl2084	LD	0	i	0	0	-6.1666
acp_73	ssl2084	LD	0	u	0	0	-0.218652
acp_73	ssl2084	LD	16	i	-7.73626	18.7	-6.1666
acp_73	ssl2084	LD	16	u	-0.314846	19.31	-0.218652
acp_73	ssl2084	LD	32	i	-9.19635	37.39	-6.1666
acp_73	ssl2084	LD	32	u	-0.244981	38.61	-0.218652
acp_73	ssl2084	NaCl	0	i	0	0	-5.51169
acp_73	ssl2084	NaCl	16	i	-6.71778	19.18	-5.51169
acp_73	ssl2084	NaCl	32	i	-7.17499	47.96	-5.51169
acs_23	sll0542	L100	0	i	0	0	-0.0506105
acs_23	sll0542	L100	0	u	0	0	-0.645348
acs_23	sll0542	L100	1	i	0.309939	1.09	-0.0506105
acs_23	sll0542	L100	1	u	0.013414	1	-0.645348
acs_23	sll0542	L100	2	i	0.0822647	2.18	-0.0506105
acs_23	sll0542	L100	2	u	-0.677389	2	-0.645348
acs_23	sll0542	L100	4	i	-0.0567022	4.37	-0.0506105
acs_23	sll0542	L100	4	u	-0.323353	4	-0.645348
acs_23	sll0542	L100	8	i	-0.0466439	8.73	-0.0506105
acs_23	sll0542	L100	8	u	-0.75124	8	-0.645348
acs_23	sll0542	L100	16	i	-0.198264	17.46	-0.0506105
acs_23	sll0542	L100	16	u	-0.96135	16	-0.645348
acs_23	sll0542	L300	0	i	0	0	0.226413
acs_23	sll0542	L300	0	u	0	0	-0.0265903
acs_23	sll0542	L300	1	i	0.0558212	2.46	0.226413
acs_23	sll0542	L300	1	u	-0.308699	2.63	-0.0265903
acs_23	sll0542	L300	2	i	-0.104853	4.92	0.226413
acs_23	sll0542	L300	2	u	-0.286985	5.27	-0.0265903
acs_23	sll0542	L300	4	i	0.199916	9.83	0.226413
acs_23	sll0542	L300	4	u	0.103897	10.54	-0.0265903
acs_23	sll0542	L300	8	i	0.659248	19.67	0.226413
acs_23	sll0542	L300	8	u	0.18096	21.08	-0.0265903
acs_23	sll0542	L300	16	i	-0.207974	39.33	0.226413
acs_23	sll0542	L300	16	u	-0.270862	42.16	-0.0265903
acs_23	sll0542	Lactate	0	i	0	0	-0.192341
acs_23	sll0542	Lactate	0	u	0	0	-0.114295
acs_23	sll0542	Lactate	16	i	-0.168591	15.12	-0.192341
acs_23	sll0542	Lactate	16	u	-0.105618	15.14	-0.114295
acs_23	sll0542	Lactate	32	i	-0.432039	30.25	-0.192341
acs_23	sll0542	Lactate	32	u	-0.245865	30.29	-0.114295
acs_23	sll0542	LD	0	i	0	0	-0.0578581
acs_23	sll0542	LD	0	u	0	0	-0.180642
acs_23	sll0542	LD	16	i	-0.051353	18.7	-0.0578581
acs_23	sll0542	LD	16	u	-0.25669	19.31	-0.180642
acs_23	sll0542	LD	32	i	-0.128761	37.39	-0.0578581
acs_23	sll0542	LD	32	u	-0.209242	38.61	-0.180642
acs_23	sll0542	NaCl	0	i	0	0	-0.277438
acs_23	sll0542	NaCl	16	i	-0.35544	19.18	-0.277438
acs_23	sll0542	NaCl	32	i	-0.332346	47.96	-0.277438
acs_48	sll0542	L100	0	i	0	0	0.121556
acs_48	sll0542	L100	0	u	0	0	0.543583
acs_48	sll0542	L100	1	i	-0.0771775	1.09	0.121556
acs_48	sll0542	L100	1	u	0.101024	1	0.543583
acs_48	sll0542	L100	2	i	-0.0495414	2.18	0.121556
acs_48	sll0542	L100	2	u	0.612894	2	0.543583
acs_48	sll0542	L100	4	i	0.120516	4.37	0.121556
acs_48	sll0542	L100	4	u	0.318322	4	0.543583
acs_48	sll0542	L100	8	i	0.186088	8.73	0.121556
acs_48	sll0542	L100	8	u	0.717306	8	0.543583
acs_48	sll0542	L100	16	i	0.154662	17.46	0.121556
acs_48	sll0542	L100	16	u	0.60454	16	0.543583
acs_48	sll0542	L300	0	i	0	0	-0.0737166
acs_48	sll0542	L300	0	u	0	0	-0.135885
acs_48	sll0542	L300	1	i	-0.708003	2.46	-0.0737166
acs_48	sll0542	L300	1	u	-0.423754	2.63	-0.135885
acs_48	sll0542	L300	2	i	-0.369758	4.92	-0.0737166
acs_48	sll0542	L300	2	u	-0.449021	5.27	-0.135885
acs_48	sll0542	L300	4	i	0.0497768	9.83	-0.0737166
acs_48	sll0542	L300	4	u	0.0306876	10.54	-0.135885
acs_48	sll0542	L300	8	i	0.112555	19.67	-0.0737166
acs_48	sll0542	L300	8	u	-0.0422233	21.08	-0.135885
acs_48	sll0542	L300	16	i	-0.185384	39.33	-0.0737166
acs_48	sll0542	L300	16	u	-0.228793	42.16	-0.135885
acs_48	sll0542	Lactate	0	i	0	0	-0.292579
acs_48	sll0542	Lactate	0	u	0	0	-0.117052
acs_48	sll0542	Lactate	16	i	-0.224071	15.12	-0.292579
acs_48	sll0542	Lactate	16	u	-0.143304	15.14	-0.117052
acs_48	sll0542	Lactate	32	i	-0.721936	30.25	-0.292579
acs_48	sll0542	Lactate	32	u	-0.181538	30.29	-0.117052
acs_48	sll0542	LD	0	i	0	0	0.0123817
acs_48	sll0542	LD	0	u	0	0	-0.180452
acs_48	sll0542	LD	16	i	0.0448853	18.7	0.0123817
acs_48	sll0542	LD	16	u	-0.227621	19.31	-0.180452
acs_48	sll0542	LD	32	i	-0.0402545	37.39	0.0123817
acs_48	sll0542	LD	32	u	-0.266636	38.61	-0.180452
acs_48	sll0542	NaCl	0	i	0	0	0.125291
acs_48	sll0542	NaCl	16	i	0.211585	19.18	0.125291
acs_48	sll0542	NaCl	32	i	0.0649851	47.96	0.125291
act_30	sll1900	L100	0	i	0	0	-0.0622736
act_30	sll1900	L100	0	u	0	0	-0.285436
act_30	sll1900	L100	1	i	0.0317332	1.09	-0.0622736
act_30	sll1900	L100	1	u	-0.0573377	1	-0.285436
act_30	sll1900	L100	2	i	0.030143	2.18	-0.0622736
act_30	sll1900	L100	2	u	-0.0669041	2	-0.285436
act_30	sll1900	L100	4	i	-0.0722436	4.37	-0.0622736
act_30	sll1900	L100	4	u	-0.244673	4	-0.285436
act_30	sll1900	L100	8	i	-0.0264446	8.73	-0.0622736
act_30	sll1900	L100	8	u	-0.342115	8	-0.285436
act_30	sll1900	L100	16	i	-0.174489	17.46	-0.0622736
act_30	sll1900	L100	16	u	-0.405643	16	-0.285436
act_30	sll1900	L300	0	i	0	0	0.588638
act_30	sll1900	L300	0	u	0	0	0.228084
act_30	sll1900	L300	1	i	2.52523	2.46	0.588638
act_30	sll1900	L300	1	u	2.16247	2.63	0.228084
act_30	sll1900	L300	2	i	2.55052	4.92	0.588638
act_30	sll1900	L300	2	u	2.21326	5.27	0.228084
act_30	sll1900	L300	4	i	0.306426	9.83	0.588638
act_30	sll1900	L300	4	u	-0.371763	10.54	0.228084
act_30	sll1900	L300	8	i	0.0613028	19.67	0.588638
act_30	sll1900	L300	8	u	-0.198995	21.08	0.228084
act_30	sll1900	L300	16	i	0.445197	39.33	0.588638
act_30	sll1900	L300	16	u	0.118537	42.16	0.228084
act_30	sll1900	Lactate	0	i	0	0	0.00930896
act_30	sll1900	Lactate	0	u	0	0	0.588485
act_30	sll1900	Lactate	16	i	0.240569	15.12	0.00930896
act_30	sll1900	Lactate	16	u	0.547742	15.14	0.588485
act_30	sll1900	Lactate	32	i	-0.443755	30.25	0.00930896
act_30	sll1900	Lactate	32	u	1.25804	30.29	0.588485
act_30	sll1900	LD	0	i	0	0	0.146582
act_30	sll1900	LD	0	u	0	0	-0.0156513
act_30	sll1900	LD	16	i	0.259275	18.7	0.146582
act_30	sll1900	LD	16	u	-0.0554613	19.31	-0.0156513
act_30	sll1900	LD	32	i	0.0677975	37.39	0.146582
act_30	sll1900	LD	32	u	0.0483298	38.61	-0.0156513
act_30	sll1900	NaCl	0	i	0	0	0.0437843
act_30	sll1900	NaCl	16	i	0.143068	19.18	0.0437843
act_30	sll1900	NaCl	32	i	-0.0924853	47.96	0.0437843
act_8	sll1900	L100	0	i	0	0	0.00471702
act_8	sll1900	L100	0	u	0	0	0.484212
act_8	sll1900	L100	1	i	-0.202046	1.09	0.00471702
act_8	sll1900	L100	1	u	-0.201165	1	0.484212
act_8	sll1900	L100	2	i	-0.0765388	2.18	0.00471702
act_8	sll1900	L100	2	u	0.431033	2	0.484212
act_8	sll1900	L100	4	i	-0.0819329	4.37	0.00471702
act_8	sll1900	L100	4	u	0.276606	4	0.484212
act_8	sll1900	L100	8	i	-0.0171603	8.73	0.00471702
act_8	sll1900	L100	8	u	0.589949	8	0.484212
act_8	sll1900	L100	16	i	0.185282	17.46	0.00471702
act_8	sll1900	L100	16	u	0.733122	16	0.484212
act_8	sll1900	L300	0	i	0	0	0.0085663
act_8	sll1900	L300	0	u	0	0	-0.0703299
act_8	sll1900	L300	1	i	-0.138418	2.46	0.0085663
act_8	sll1900	L300	1	u	0.321133	2.63	-0.0703299
act_8	sll1900	L300	2	i	0.305955	4.92	0.0085663
act_8	sll1900	L300	2	u	0.2972	5.27	-0.0703299
act_8	sll1900	L300	4	i	0.060435	9.83	0.0085663
act_8	sll1900	L300	4	u	-0.153022	10.54	-0.0703299
act_8	sll1900	L300	8	i	-0.260812	19.67	0.0085663
act_8	sll1900	L300	8	u	-0.364257	21.08	-0.0703299
act_8	sll1900	L300	16	i	0.300229	39.33	0.0085663
act_8	sll1900	L300	16	u	0.188028	42.16	-0.0703299
act_8	sll1900	Lactate	0	i	0	0	0.00658061
act_8	sll1900	Lactate	0	u	0	0	-0.00459245
act_8	sll1900	Lactate	16	i	-0.0178933	15.12	0.00658061
act_8	sll1900	Lactate	16	u	0.00722684	15.14	-0.00459245
act_8	sll1900	Lactate	32	i	0.0620884	30.25	0.00658061
act_8	sll1900	Lactate	32	u	-0.0328127	30.29	-0.00459245
act_8	sll1900	LD	0	i	0	0	0.21398
act_8	sll1900	LD	0	u	0	0	0.281113
act_8	sll1900	LD	16	i	0.200839	18.7	0.21398
act_8	sll1900	LD	16	u	0.416139	19.31	0.281113
act_8	sll1900	LD	32	i	0.454363	37.39	0.21398
act_8	sll1900	LD	32	u	0.292249	38.61	0.281113
act_8	sll1900	NaCl	0	i	0	0	0.566729
act_8	sll1900	NaCl	16	i	0.736471	19.18	0.566729
act_8	sll1900	NaCl	32	i	0.661552	47.96	0.566729
adk_23	sll1059	L100	0	i	0	0	0.225428
adk_23	sll1059	L100	0	u	0	0	-0.0899126
adk_23	sll1059	L100	1	i	0.217221	1.09	0.225428
adk_23	sll1059	L100	1	u	0.193194	1	-0.0899126
adk_23	sll1059	L100	2	i	0.0907513	2.18	0.225428
adk_23	sll1059	L100	2	u	-0.0724953	2	-0.0899126
adk_23	sll1059	L100	4	i	0.194269	4.37	0.225428
adk_23	sll1059	L100	4	u	-0.0365782	4	-0.0899126
adk_23	sll1059	L100	8	i	0.342903	8.73	0.225428
adk_23	sll1059	L100	8	u	-0.101419	8	-0.0899126
adk_23	sll1059	L100	16	i	0.153458	17.46	0.225428
adk_23	sll1059	L100	16	u	-0.201202	16	-0.0899126
adk_23	sll1059	L300	0	i	0	0	0.259859
adk_23	sll1059	L300	0	u	0	0	-0.0829182
adk_23	sll1059	L300	1	i	-0.674309	2.46	0.259859
adk_23	sll1059	L300	1	u	-0.725456	2.63	-0.0829182
adk_23	sll1059	L300	2	i	-0.607986	4.92	0.259859
adk_23	sll1059	L300	2	u	-0.733654	5.27	-0.0829182
adk_23	sll1059	L300	4	i	0.20813	9.83	0.259859
adk_23	sll1059	L300	4	u	-0.0384324	10.54	-0.0829182
adk_23	sll1059	L300	8	i	0.580775	19.67	0.259859
adk_23	sll1059	L300	8	u	0.173011	21.08	-0.0829182
adk_23	sll1059	L300	16	i	0.408757	39.33	0.259859
adk_23	sll1059	L300	16	u	-0.105707	42.16	-0.0829182
adk_23	sll1059	Lactate	0	i	0	0	0.0889562
adk_23	sll1059	Lactate	0	u	0	0	0.180471
adk_23	sll1059	Lactate	16	i	0.0540538	15.12	0.0889562
adk_23	sll1059	Lactate	16	u	-0.00976003	15.14	0.180471
adk_23	sll1059	Lactate	32	i	0.247635	30.25	0.0889562
adk_23	sll1059	Lactate	32	u	0.74116	30.29	0.180471
adk_23	sll1059	LD	0	i	0	0	0.207882
adk_23	sll1059	LD	0	u	0	0	-0.0440326
adk_23	sll1059	LD	16	i	0.214061	18.7	0.207882
adk_23	sll1059	LD	16	u	-0.0543008	19.31	-0.0440326
adk_23	sll1059	LD	32	i	0.403515	37.39	0.207882
adk_23	sll1059	LD	32	u	-0.0675461	38.61	-0.0440326
adk_23	sll1059	NaCl	0	i	0	0	0.328218
adk_23	sll1059	NaCl	16	i	0.501652	19.18	0.328218
adk_23	sll1059	NaCl	32	i	0.257938	47.96	0.328218
adk_43	sll1059	L100	0	i	0	0	0.125331
adk_43	sll1059	L100	0	u	0	0	0.0306326
adk_43	sll1059	L100	1	i	0.295938	1.09	0.125331
adk_43	sll1059	L100	1	u	0.0905045	1	0.0306326
adk_43	sll1059	L100	2	i	0.226347	2.18	0.125331
adk_43	sll1059	L100	2	u	0.0426018	2	0.0306326
adk_43	sll1059	L100	4	i	0.0859413	4.37	0.125331
adk_43	sll1059	L100	4	u	-0.00850469	4	0.0306326
adk_43	sll1059	L100	8	i	0.113097	8.73	0.125331
adk_43	sll1059	L100	8	u	0.0303681	8	0.0306326
adk_43	sll1059	L100	16	i	0.108321	17.46	0.125331
adk_43	sll1059	L100	16	u	0.0447552	16	0.0306326
adk_43	sll1059	L300	0	i	0	0	0.0180835
adk_43	sll1059	L300	0	u	0	0	-0.0329574
adk_43	sll1059	L300	1	i	0.312866	2.46	0.0180835
adk_43	sll1059	L300	1	u	0.181485	2.63	-0.0329574
adk_43	sll1059	L300	2	i	0.143944	4.92	0.0180835
adk_43	sll1059	L300	2	u	0.266886	5.27	-0.0329574
adk_43	sll1059	L300	4	i	0.0661482	9.83	0.0180835
adk_43	sll1059	L300	4	u	-0.156982	10.54	-0.0329574
adk_43	sll1059	L300	8	i	-0.0656606	19.67	0.0180835
adk_43	sll1059	L300	8	u	-0.145657	21.08	-0.0329574
adk_43	sll1059	L300	16	i	-0.0110083	39.33	0.0180835
adk_43	sll1059	L300	16	u	0.0588755	42.16	-0.0329574
adk_43	sll1059	Lactate	0	i	0	0	-0.0930184
adk_43	sll1059	Lactate	0	u	0	0	-0.0891781
adk_43	sll1059	Lactate	16	i	-0.149091	15.12	-0.0930184
adk_43	sll1059	Lactate	16	u	-0.113299	15.14	-0.0891781
adk_43	sll1059	Lactate	32	i	-0.0738669	30.25	-0.0930184
adk_43	sll1059	Lactate	32	u	-0.130072	30.29	-0.0891781
adk_43	sll1059	LD	0	i	0	0	0.0109767
adk_43	sll1059	LD	0	u	0	0	-0.0625732
adk_43	sll1059	LD	16	i	-0.00128906	18.7	0.0109767
adk_43	sll1059	LD	16	u	-0.102875	19.31	-0.0625732
adk_43	sll1059	LD	32	i	0.0464975	37.39	0.0109767
adk_43	sll1059	LD	32	u	-0.0445554	38.61	-0.0625732
adk_43	sll1059	NaCl	0	i	0	0	-0.0794164
adk_43	sll1059	NaCl	16	i	-0.114987	19.18	-0.0794164
adk_43	sll1059	NaCl	32	i	-0.0730666	47.96	-0.0794164
adk2_37	sll1815	L100	0	i	0	0	-4.17496
adk2_37	sll1815	L100	0	u	0	0	-0.798156
adk2_37	sll1815	L100	1	i	0.386769	1.09	-4.17496
adk2_37	sll1815	L100	1	u	-0.0420899	1	-0.798156
adk2_37	sll1815	L100	2	i	-0.399094	2.18	-4.17496
adk2_37	sll1815	L100	2	u	-0.509059	2	-0.798156
adk2_37	sll1815	L100	4	i	-2.45561	4.37	-4.17496
adk2_37	sll1815	L100	4	u	-0.51083	4	-0.798156
adk2_37	sll1815	L100	8	i	-5.69044	8.73	-4.17496
adk2_37	sll1815	L100	8	u	-0.827738	8	-0.798156
adk2_37	sll1815	L100	16	i	-6.27169	17.46	-4.17496
adk2_37	sll1815	L100	16	u	-1.36647	16	-0.798156
adk2_37	sll1815	L300	0	i	0	0	-4.1361
adk2_37	sll1815	L300	0	u	0	0	-1.84868
adk2_37	sll1815	L300	1	i	-2.36735	2.46	-4.1361
adk2_37	sll1815	L300	1	u	-1.44436	2.63	-1.84868
adk2_37	sll1815	L300	2	i	-3.58127	4.92	-4.1361
adk2_37	sll1815	L300	2	u	-1.69675	5.27	-1.84868
adk2_37	sll1815	L300	4	i	-5.45668	9.83	-4.1361
adk2_37	sll1815	L300	4	u	-1.05385	10.54	-1.84868
adk2_37	sll1815	L300	8	i	-4.19346	19.67	-4.1361
adk2_37	sll1815	L300	8	u	-1.64407	21.08	-1.84868
adk2_37	sll1815	L300	16	i	-4.22741	39.33	-4.1361
adk2_37	sll1815	L300	16	u	-3.14046	42.16	-1.84868
adk2_37	sll1815	Lactate	0	i	0	0	-4.15035
adk2_37	sll1815	Lactate	0	u	0	0	0.335759
adk2_37	sll1815	Lactate	16	i	-6.24237	15.12	-4.15035
adk2_37	sll1815	Lactate	16	u	0.345032	15.14	0.335759
adk2_37	sll1815	Lactate	32	i	-4.1153	30.25	-4.15035
adk2_37	sll1815	Lactate	32	u	0.652757	30.29	0.335759
adk2_37	sll1815	LD	0	i	0	0	-4.95173
adk2_37	sll1815	LD	0	u	0	0	-1.02141
adk2_37	sll1815	LD	16	i	-6.9775	18.7	-4.95173
adk2_37	sll1815	LD	16	u	-1.22755	19.31	-1.02141
adk2_37	sll1815	LD	32	i	-5.8535	37.39	-4.95173
adk2_37	sll1815	LD	32	u	-1.63097	38.61	-1.02141
adk2_37	sll1815	NaCl	0	i	0	0	-4.19915
adk2_37	sll1815	NaCl	16	i	-5.47579	19.18	-4.19915
adk2_37	sll1815	NaCl	32	i	-4.87018	47.96	-4.19915
adk2_55	sll1815	L100	0	i	0	0	-4.36404
adk2_55	sll1815	L100	0	u	0	0	-0.678095
adk2_55	sll1815	L100	1	i	0.29826	1.09	-4.36404
adk2_55	sll1815	L100	1	u	0.0375285	1	-0.678095
adk2_55	sll1815	L100	2	i	-0.717356	2.18	-4.36404
adk2_55	sll1815	L100	2	u	-0.566285	2	-0.678095
adk2_55	sll1815	L100	4	i	-2.62768	4.37	-4.36404
adk2_55	sll1815	L100	4	u	-0.240216	4	-0.678095
adk2_55	sll1815	L100	8	i	-6.22925	8.73	-4.36404
adk2_55	sll1815	L100	8	u	-0.847411	8	-0.678095
adk2_55	sll1815	L100	16	i	-5.94928	17.46	-4.36404
adk2_55	sll1815	L100	16	u	-1.05813	16	-0.678095
adk2_55	sll1815	L300	0	i	0	0	-4.52099
adk2_55	sll1815	L300	0	u	0	0	-0.448032
adk2_55	sll1815	L300	1	i	-1.5935	2.46	-4.52099
adk2_55	sll1815	L300	1	u	-0.535929	2.63	-0.448032
adk2_55	sll1815	L300	2	i	-3.66597	4.92	-4.52099
adk2_55	sll1815	L300	2	u	-0.343596	5.27	-0.448032
adk2_55	sll1815	L300	4	i	-5.09622	9.83	-4.52099
adk2_55	sll1815	L300	4	u	-0.162741	10.54	-0.448032
adk2_55	sll1815	L300	8	i	-5.11302	19.67	-4.52099
adk2_55	sll1815	L300	8	u	-0.198167	21.08	-0.448032
adk2_55	sll1815	L300	16	i	-4.81989	39.33	-4.52099
adk2_55	sll1815	L300	16	u	-1.10991	42.16	-0.448032
adk2_55	sll1815	Lactate	0	i	0	0	-3.42085
adk2_55	sll1815	Lactate	0	u	0	0	0.0538936
adk2_55	sll1815	Lactate	16	i	-4.38841	15.12	-3.42085
adk2_55	sll1815	Lactate	16	u	0.0010862	15.14	0.0538936
adk2_55	sll1815	Lactate	32	i	-4.90495	30.25	-3.42085
adk2_55	sll1815	Lactate	32	u	0.213331	30.29	0.0538936
adk2_55	sll1815	LD	0	i	0	0	-5.5215
adk2_55	sll1815	LD	0	u	0	0	-0.586275
adk2_55	sll1815	LD	16	i	-7.12224	18.7	-5.5215
adk2_55	sll1815	LD	16	u	-0.753722	19.31	-0.586275
adk2_55	sll1815	LD	32	i	-7.84361	37.39	-5.5215
adk2_55	sll1815	LD	32	u	-0.837873	38.61	-0.586275
adk2_55	sll1815	NaCl	0	i	0	0	-4.14782
adk2_55	sll1815	NaCl	16	i	-5.22271	19.18	-4.14782
adk2_55	sll1815	NaCl	32	i	-5.12086	47.96	-4.14782
agp_73	slr1176	L100	0	i	0	0	0.0469738
agp_73	slr1176	L100	0	u	0	0	0.298597
agp_73	slr1176	L100	1	i	-0.364647	1.09	0.0469738
agp_73	slr1176	L100	1	u	-0.078094	1	0.298597
agp_73	slr1176	L100	2	i	-0.0413236	2.18	0.0469738
agp_73	slr1176	L100	2	u	0.284937	2	0.298597
agp_73	slr1176	L100	4	i	-0.112753	4.37	0.0469738
agp_73	slr1176	L100	4	u	-0.17646	4	0.298597
agp_73	slr1176	L100	8	i	-0.0701288	8.73	0.0469738
agp_73	slr1176	L100	8	u	0.45954	8	0.298597
agp_73	slr1176	L100	16	i	0.484229	17.46	0.0469738
agp_73	slr1176	L100	16	u	0.550093	16	0.298597
agp_73	slr1176	L300	0	i	0	0	-0.760777
agp_73	slr1176	L300	0	u	0	0	-0.015508
agp_73	slr1176	L300	1	i	0.0425821	2.46	-0.760777
agp_73	slr1176	L300	1	u	0.21337	2.63	-0.015508
agp_73	slr1176	L300	2	i	0.114859	4.92	-0.760777
agp_73	slr1176	L300	2	u	0.388164	5.27	-0.015508
agp_73	slr1176	L300	4	i	-0.520288	9.83	-0.760777
agp_73	slr1176	L300	4	u	-0.163549	10.54	-0.015508
agp_73	slr1176	L300	8	i	-1.1091	19.67	-0.760777
agp_73	slr1176	L300	8	u	-0.328842	21.08	-0.015508
agp_73	slr1176	L300	16	i	-1.04303	39.33	-0.760777
agp_73	slr1176	L300	16	u	0.354896	42.16	-0.015508
agp_73	slr1176	Lactate	0	i	0	0	-0.961359
agp_73	slr1176	Lactate	0	u	0	0	0.00179296
agp_73	slr1176	Lactate	16	i	-0.799701	15.12	-0.961359
agp_73	slr1176	Lactate	16	u	-0.0216646	15.14	0.00179296
agp_73	slr1176	Lactate	32	i	-2.24529	30.25	-0.961359
agp_73	slr1176	Lactate	32	u	0.0504843	30.29	0.00179296
agp_73	slr1176	LD	0	i	0	0	-3.15848
agp_73	slr1176	LD	0	u	0	0	0.369789
agp_73	slr1176	LD	16	i	-4.13486	18.7	-3.15848
agp_73	slr1176	LD	16	u	0.55638	19.31	0.369789
agp_73	slr1176	LD	32	i	-4.36539	37.39	-3.15848
agp_73	slr1176	LD	32	u	0.366491	38.61	0.369789
agp_73	slr1176	NaCl	0	i	0	0	0.472405
agp_73	slr1176	NaCl	16	i	0.615102	19.18	0.472405
agp_73	slr1176	NaCl	32	i	0.549436	47.96	0.472405
agp_91	slr1176	L100	0	i	0	0	0.242007
agp_91	slr1176	L100	0	u	0	0	0.377837
agp_91	slr1176	L100	1	i	-0.145326	1.09	0.242007
agp_91	slr1176	L100	1	u	-0.00342134	1	0.377837
agp_91	slr1176	L100	2	i	-0.00753026	2.18	0.242007
agp_91	slr1176	L100	2	u	0.451674	2	0.377837
agp_91	slr1176	L100	4	i	0.279624	4.37	0.242007
agp_91	slr1176	L100	4	u	0.402802	4	0.377837
agp_91	slr1176	L100	8	i	0.289931	8.73	0.242007
agp_91	slr1176	L100	8	u	0.440094	8	0.377837
agp_91	slr1176	L100	16	i	0.36262	17.46	0.242007
agp_91	slr1176	L100	16	u	0.380585	16	0.377837
agp_91	slr1176	L300	0	i	0	0	0.550865
agp_91	slr1176	L300	0	u	0	0	0.102552
agp_91	slr1176	L300	1	i	-0.561242	2.46	0.550865
agp_91	slr1176	L300	1	u	-0.347565	2.63	0.102552
agp_91	slr1176	L300	2	i	-0.459112	4.92	0.550865
agp_91	slr1176	L300	2	u	-0.357133	5.27	0.102552
agp_91	slr1176	L300	4	i	0.486659	9.83	0.550865
agp_91	slr1176	L300	4	u	0.186078	10.54	0.102552
agp_91	slr1176	L300	8	i	0.776891	19.67	0.550865
agp_91	slr1176	L300	8	u	0.262772	21.08	0.102552
agp_91	slr1176	L300	16	i	0.985732	39.33	0.550865
agp_91	slr1176	L300	16	u	0.0973904	42.16	0.102552
agp_91	slr1176	Lactate	0	i	0	0	0.171714
agp_91	slr1176	Lactate	0	u	0	0	0.034624
agp_91	slr1176	Lactate	16	i	0.268095	15.12	0.171714
agp_91	slr1176	Lactate	16	u	-0.0182599	15.14	0.034624
agp_91	slr1176	Lactate	32	i	0.150616	30.25	0.171714
agp_91	slr1176	Lactate	32	u	0.174958	30.29	0.034624
agp_91	slr1176	LD	0	i	0	0	-0.000485053
agp_91	slr1176	LD	0	u	0	0	0.102575
agp_91	slr1176	LD	16	i	0.0114792	18.7	-0.000485053
agp_91	slr1176	LD	16	u	0.16736	19.31	0.102575
agp_91	slr1176	LD	32	i	-0.0249054	37.39	-0.000485053
agp_91	slr1176	LD	32	u	0.0755984	38.61	0.102575
agp_91	slr1176	NaCl	0	i	0	0	0.525695
agp_91	slr1176	NaCl	16	i	0.64598	19.18	0.525695
agp_91	slr1176	NaCl	32	i	0.675589	47.96	0.525695
ahcY_47	sll1234	L100	0	i	0	0	-4.55024
ahcY_47	sll1234	L100	0	u	0	0	-0.96064
ahcY_47	sll1234	L100	1	i	0.429344	1.09	-4.55024
ahcY_47	sll1234	L100	1	u	-0.0337618	1	-0.96064
ahcY_47	sll1234	L100	2	i	-0.975922	2.18	-4.55024
ahcY_47	sll1234	L100	2	u	-1.07948	2	-0.96064
ahcY_47	sll1234	L100	4	i	-3.15704	4.37	-4.55024
ahcY_47	sll1234	L100	4	u	-0.492949	4	-0.96064
ahcY_47	sll1234	L100	8	i	-5.95585	8.73	-4.55024
ahcY_47	sll1234	L100	8	u	-1.09932	8	-0.96064
ahcY_47	sll1234	L100	16	i	-6.64245	17.46	-4.55024
ahcY_47	sll1234	L100	16	u	-1.41062	16	-0.96064
ahcY_47	sll1234	L300	0	i	0	0	-3.59975
ahcY_47	sll1234	L300	0	u	0	0	0.0607535
ahcY_47	sll1234	L300	1	i	-0.276335	2.46	-3.59975
ahcY_47	sll1234	L300	1	u	-0.033007	2.63	0.0607535
ahcY_47	sll1234	L300	2	i	-1.96316	4.92	-3.59975
ahcY_47	sll1234	L300	2	u	-0.265848	5.27	0.0607535
ahcY_47	sll1234	L300	4	i	-4.14897	9.83	-3.59975
ahcY_47	sll1234	L300	4	u	-0.045981	10.54	0.0607535
ahcY_47	sll1234	L300	8	i	-3.88833	19.67	-3.59975
ahcY_47	sll1234	L300	8	u	0.377753	21.08	0.0607535
ahcY_47	sll1234	L300	16	i	-4.65032	39.33	-3.59975
ahcY_47	sll1234	L300	16	u	-0.181122	42.16	0.0607535
ahcY_47	sll1234	Lactate	0	i	0	0	-3.2976
ahcY_47	sll1234	Lactate	0	u	0	0	-0.181597
ahcY_47	sll1234	Lactate	16	i	-4.33945	15.12	-3.2976
ahcY_47	sll1234	Lactate	16	u	-0.219351	15.14	-0.181597
ahcY_47	sll1234	Lactate	32	i	-4.51003	30.25	-3.2976
ahcY_47	sll1234	Lactate	32	u	-0.287591	30.29	-0.181597
ahcY_47	sll1234	LD	0	i	0	0	-4.45564
ahcY_47	sll1234	LD	0	u	0	0	-0.137754
ahcY_47	sll1234	LD	16	i	-6.06285	18.7	-4.45564
ahcY_47	sll1234	LD	16	u	-0.2581	19.31	-0.137754
ahcY_47	sll1234	LD	32	i	-5.69838	37.39	-4.45564
ahcY_47	sll1234	LD	32	u	-0.0348243	38.61	-0.137754
ahcY_47	sll1234	NaCl	0	i	0	0	-3.7161
ahcY_47	sll1234	NaCl	16	i	-4.59907	19.18	-3.7161
ahcY_47	sll1234	NaCl	32	i	-4.72122	47.96	-3.7161
ahcY_86	sll1234	L100	0	i	0	0	-0.557151
ahcY_86	sll1234	L100	0	u	0	0	-0.0478296
ahcY_86	sll1234	L100	1	i	-0.712965	1.09	-0.557151
ahcY_86	sll1234	L100	1	u	-0.305503	1	-0.0478296
ahcY_86	sll1234	L100	2	i	-0.461771	2.18	-0.557151
ahcY_86	sll1234	L100	2	u	-0.292402	2	-0.0478296
ahcY_86	sll1234	L100	4	i	-0.965487	4.37	-0.557151
ahcY_86	sll1234	L100	4	u	-0.566493	4	-0.0478296
ahcY_86	sll1234	L100	8	i	-0.449649	8.73	-0.557151
ahcY_86	sll1234	L100	8	u	-0.00135201	8	-0.0478296
ahcY_86	sll1234	L100	16	i	-0.478464	17.46	-0.557151
ahcY_86	sll1234	L100	16	u	0.421606	16	-0.0478296
ahcY_86	sll1234	L300	0	i	0	0	-0.44467
ahcY_86	sll1234	L300	0	u	0	0	-0.0770126
ahcY_86	sll1234	L300	1	i	-0.377573	2.46	-0.44467
ahcY_86	sll1234	L300	1	u	0.646775	2.63	-0.0770126
ahcY_86	sll1234	L300	2	i	0.313351	4.92	-0.44467
ahcY_86	sll1234	L300	2	u	0.82087	5.27	-0.0770126
ahcY_86	sll1234	L300	4	i	-0.649983	9.83	-0.44467
ahcY_86	sll1234	L300	4	u	-0.614438	10.54	-0.0770126
ahcY_86	sll1234	L300	8	i	-0.683962	19.67	-0.44467
ahcY_86	sll1234	L300	8	u	-0.482789	21.08	-0.0770126
ahcY_86	sll1234	L300	16	i	-0.288167	39.33	-0.44467
ahcY_86	sll1234	L300	16	u	0.407247	42.16	-0.0770126
ahcY_86	sll1234	Lactate	0	i	0	0	-0.459265
ahcY_86	sll1234	Lactate	0	u	0	0	0.116964
ahcY_86	sll1234	Lactate	16	i	-0.840658	15.12	-0.459265
ahcY_86	sll1234	Lactate	16	u	0.102239	15.14	0.116964
ahcY_86	sll1234	Lactate	32	i	-0.155692	30.25	-0.459265
ahcY_86	sll1234	Lactate	32	u	0.26329	30.29	0.116964
ahcY_86	sll1234	LD	0	i	0	0	-0.449705
ahcY_86	sll1234	LD	0	u	0	0	0.587857
ahcY_86	sll1234	LD	16	i	-0.429884	18.7	-0.449705
ahcY_86	sll1234	LD	16	u	1.02183	19.31	0.587857
ahcY_86	sll1234	LD	32	i	-0.939305	37.39	-0.449705
ahcY_86	sll1234	LD	32	u	0.30784	38.61	0.587857
ahcY_86	sll1234	NaCl	0	i	0	0	1.2635
ahcY_86	sll1234	NaCl	16	i	1.74668	19.18	1.2635
ahcY_86	sll1234	NaCl	32	i	1.30036	47.96	1.2635
alaS_15	sll0362	L100	0	i	0	0	NA
alaS_15	sll0362	L100	0	u	0	0	-1.67514
alaS_15	sll0362	L100	1	i	-0.833923	1.09	NA
alaS_15	sll0362	L100	1	u	0.795989	1	-1.67514
alaS_15	sll0362	L100	2	i	-1.34494	2.18	NA
alaS_15	sll0362	L100	2	u	-0.538655	2	-1.67514
alaS_15	sll0362	L100	4	i	-2.63441	4.37	NA
alaS_15	sll0362	L100	4	u	-2.28	4	-1.67514
alaS_15	sll0362	L100	8	i	NA	8.73	NA
alaS_15	sll0362	L100	8	u	-1.30883	8	-1.67514
alaS_15	sll0362	L100	16	i	NA	17.46	NA
alaS_15	sll0362	L100	16	u	-3.02433	16	-1.67514
alaS_15	sll0362	L300	0	i	0	0	NA
alaS_15	sll0362	L300	0	u	0	0	-3.32473
alaS_15	sll0362	L300	1	i	-2.58956	2.46	NA
alaS_15	sll0362	L300	1	u	-1.15471	2.63	-3.32473
alaS_15	sll0362	L300	2	i	-1.43165	4.92	NA
alaS_15	sll0362	L300	2	u	-0.208967	5.27	-3.32473
alaS_15	sll0362	L300	4	i	NA	9.83	NA
alaS_15	sll0362	L300	4	u	-3.14363	10.54	-3.32473
alaS_15	sll0362	L300	8	i	NA	19.67	NA
alaS_15	sll0362	L300	8	u	-4.39876	21.08	-3.32473
alaS_15	sll0362	L300	16	i	-2.2084	39.33	NA
alaS_15	sll0362	L300	16	u	-3.97599	42.16	-3.32473
alaS_15	sll0362	Lactate	0	i	NA	0	NA
alaS_15	sll0362	Lactate	0	u	NA	0	NA
alaS_15	sll0362	Lactate	16	i	NA	15.12	NA
alaS_15	sll0362	Lactate	16	u	NA	15.14	NA
alaS_15	sll0362	Lactate	32	i	NA	30.25	NA
alaS_15	sll0362	Lactate	32	u	NA	30.29	NA
alaS_15	sll0362	LD	0	i	0	0	-1.90811
alaS_15	sll0362	LD	0	u	0	0	-1.78714
alaS_15	sll0362	LD	16	i	-2.72086	18.7	-1.90811
alaS_15	sll0362	LD	16	u	-2.06117	19.31	-1.78714
alaS_15	sll0362	LD	32	i	-2.1913	37.39	-1.90811
alaS_15	sll0362	LD	32	u	-3.02701	38.61	-1.78714
alaS_15	sll0362	NaCl	0	i	0	0	NA
alaS_15	sll0362	NaCl	16	i	NA	19.18	NA
alaS_15	sll0362	NaCl	32	i	NA	47.96	NA
alaS_4	sll0362	L100	0	i	0	0	-4.404
alaS_4	sll0362	L100	0	u	0	0	-0.583733
alaS_4	sll0362	L100	1	i	0.504735	1.09	-4.404
alaS_4	sll0362	L100	1	u	0.0480508	1	-0.583733
alaS_4	sll0362	L100	2	i	-0.353358	2.18	-4.404
alaS_4	sll0362	L100	2	u	-0.664117	2	-0.583733
alaS_4	sll0362	L100	4	i	-2.01781	4.37	-4.404
alaS_4	sll0362	L100	4	u	-0.125363	4	-0.583733
alaS_4	sll0362	L100	8	i	-5.51764	8.73	-4.404
alaS_4	sll0362	L100	8	u	-0.739352	8	-0.583733
alaS_4	sll0362	L100	16	i	-7.82203	17.46	-4.404
alaS_4	sll0362	L100	16	u	-0.894851	16	-0.583733
alaS_4	sll0362	L300	0	i	0	0	-4.03126
alaS_4	sll0362	L300	0	u	0	0	-0.0507998
alaS_4	sll0362	L300	1	i	-1.53445	2.46	-4.03126
alaS_4	sll0362	L300	1	u	-0.0609969	2.63	-0.0507998
alaS_4	sll0362	L300	2	i	-2.39863	4.92	-4.03126
alaS_4	sll0362	L300	2	u	-0.0932524	5.27	-0.0507998
alaS_4	sll0362	L300	4	i	-5.27557	9.83	-4.03126
alaS_4	sll0362	L300	4	u	-0.0260444	10.54	-0.0507998
alaS_4	sll0362	L300	8	i	-3.98878	19.67	-4.03126
alaS_4	sll0362	L300	8	u	0.0573037	21.08	-0.0507998
alaS_4	sll0362	L300	16	i	-4.90272	39.33	-4.03126
alaS_4	sll0362	L300	16	u	-0.219381	42.16	-0.0507998
alaS_4	sll0362	Lactate	0	i	0	0	-3.99276
alaS_4	sll0362	Lactate	0	u	0	0	-0.514592
alaS_4	sll0362	Lactate	16	i	-4.88744	15.12	-3.99276
alaS_4	sll0362	Lactate	16	u	-0.523352	15.14	-0.514592
alaS_4	sll0362	Lactate	32	i	-6.19411	30.25	-3.99276
alaS_4	sll0362	Lactate	32	u	-1.01133	30.29	-0.514592
alaS_4	sll0362	LD	0	i	0	0	-4.63159
alaS_4	sll0362	LD	0	u	0	0	-0.309951
alaS_4	sll0362	LD	16	i	-5.93518	18.7	-4.63159
alaS_4	sll0362	LD	16	u	-0.392198	19.31	-0.309951
alaS_4	sll0362	LD	32	i	-6.65779	37.39	-4.63159
alaS_4	sll0362	LD	32	u	-0.455525	38.61	-0.309951
alaS_4	sll0362	NaCl	0	i	0	0	-4.73647
alaS_4	sll0362	NaCl	16	i	-6.11139	19.18	-4.73647
alaS_4	sll0362	NaCl	32	i	-5.6018	47.96	-4.73647
alr_28	slr0827	L100	0	i	0	0	-2.52952
alr_28	slr0827	L100	0	u	0	0	0.122494
alr_28	slr0827	L100	1	i	0.151517	1.09	-2.52952
alr_28	slr0827	L100	1	u	0.0161234	1	0.122494
alr_28	slr0827	L100	2	i	0.087576	2.18	-2.52952
alr_28	slr0827	L100	2	u	0.291706	2	0.122494
alr_28	slr0827	L100	4	i	-1.89307	4.37	-2.52952
alr_28	slr0827	L100	4	u	0.357962	4	0.122494
alr_28	slr0827	L100	8	i	-3.17057	8.73	-2.52952
alr_28	slr0827	L100	8	u	0.0731343	8	0.122494
alr_28	slr0827	L100	16	i	-4.01444	17.46	-2.52952
alr_28	slr0827	L100	16	u	-0.00161776	16	0.122494
alr_28	slr0827	L300	0	i	0	0	-2.76706
alr_28	slr0827	L300	0	u	0	0	0.00587213
alr_28	slr0827	L300	1	i	0.600929	2.46	-2.76706
alr_28	slr0827	L300	1	u	1.62648	2.63	0.00587213
alr_28	slr0827	L300	2	i	-1.43521	4.92	-2.76706
alr_28	slr0827	L300	2	u	1.34179	5.27	0.00587213
alr_28	slr0827	L300	4	i	-2.97477	9.83	-2.76706
alr_28	slr0827	L300	4	u	-0.544137	10.54	0.00587213
alr_28	slr0827	L300	8	i	-3.26065	19.67	-2.76706
alr_28	slr0827	L300	8	u	-0.169344	21.08	0.00587213
alr_28	slr0827	L300	16	i	-3.55897	39.33	-2.76706
alr_28	slr0827	L300	16	u	-0.224504	42.16	0.00587213
alr_28	slr0827	Lactate	0	i	0	0	NA
alr_28	slr0827	Lactate	0	u	0	0	0.334436
alr_28	slr0827	Lactate	16	i	NA	15.12	NA
alr_28	slr0827	Lactate	16	u	0.324429	15.14	0.334436
alr_28	slr0827	Lactate	32	i	NA	30.25	NA
alr_28	slr0827	Lactate	32	u	0.68866	30.29	0.334436
alr_28	slr0827	LD	0	i	0	0	-3.00568
alr_28	slr0827	LD	0	u	0	0	-0.237084
alr_28	slr0827	LD	16	i	-3.84005	18.7	-3.00568
alr_28	slr0827	LD	16	u	-0.339572	19.31	-0.237084
alr_28	slr0827	LD	32	i	-4.34378	37.39	-3.00568
alr_28	slr0827	LD	32	u	-0.269263	38.61	-0.237084
alr_28	slr0827	NaCl	0	i	0	0	NA
alr_28	slr0827	NaCl	16	i	NA	19.18	NA
alr_28	slr0827	NaCl	32	i	NA	47.96	NA
alr_40	slr0827	L100	0	i	0	0	-0.670116
alr_40	slr0827	L100	0	u	0	0	-0.059194
alr_40	slr0827	L100	1	i	-0.0979732	1.09	-0.670116
alr_40	slr0827	L100	1	u	-0.0753238	1	-0.059194
alr_40	slr0827	L100	2	i	-0.0469886	2.18	-0.670116
alr_40	slr0827	L100	2	u	-0.0193654	2	-0.059194
alr_40	slr0827	L100	4	i	-0.407968	4.37	-0.670116
alr_40	slr0827	L100	4	u	-0.0552409	4	-0.059194
alr_40	slr0827	L100	8	i	-0.768917	8.73	-0.670116
alr_40	slr0827	L100	8	u	-0.115051	8	-0.059194
alr_40	slr0827	L100	16	i	-1.17932	17.46	-0.670116
alr_40	slr0827	L100	16	u	0.00332362	16	-0.059194
alr_40	slr0827	L300	0	i	0	0	-0.309967
alr_40	slr0827	L300	0	u	0	0	0.0236881
alr_40	slr0827	L300	1	i	0.740856	2.46	-0.309967
alr_40	slr0827	L300	1	u	0.659125	2.63	0.0236881
alr_40	slr0827	L300	2	i	0.500517	4.92	-0.309967
alr_40	slr0827	L300	2	u	0.443526	5.27	0.0236881
alr_40	slr0827	L300	4	i	-0.420101	9.83	-0.309967
alr_40	slr0827	L300	4	u	-0.0395222	10.54	0.0236881
alr_40	slr0827	L300	8	i	-0.581203	19.67	-0.309967
alr_40	slr0827	L300	8	u	-0.275821	21.08	0.0236881
alr_40	slr0827	L300	16	i	-0.425934	39.33	-0.309967
alr_40	slr0827	L300	16	u	0.206918	42.16	0.0236881
alr_40	slr0827	Lactate	0	i	0	0	-3.62075
alr_40	slr0827	Lactate	0	u	0	0	0.00195131
alr_40	slr0827	Lactate	16	i	-4.50412	15.12	-3.62075
alr_40	slr0827	Lactate	16	u	-0.0311674	15.14	0.00195131
alr_40	slr0827	Lactate	32	i	-5.47296	30.25	-3.62075
alr_40	slr0827	Lactate	32	u	0.0701169	30.29	0.00195131
alr_40	slr0827	LD	0	i	0	0	-3.0378
alr_40	slr0827	LD	0	u	0	0	0.15708
alr_40	slr0827	LD	16	i	-3.82786	18.7	-3.0378
alr_40	slr0827	LD	16	u	0.211532	19.31	0.15708
alr_40	slr0827	LD	32	i	-4.49668	37.39	-3.0378
alr_40	slr0827	LD	32	u	0.205311	38.61	0.15708
alr_40	slr0827	NaCl	0	i	0	0	-4.06379
alr_40	slr0827	NaCl	16	i	-5.14782	19.18	-4.06379
alr_40	slr0827	NaCl	32	i	-4.96559	47.96	-4.06379
ama_25	sll0100	L100	0	i	0	0	0.253373
ama_25	sll0100	L100	0	u	0	0	0.848429
ama_25	sll0100	L100	1	i	-0.0215408	1.09	0.253373
ama_25	sll0100	L100	1	u	-0.0755148	1	0.848429
ama_25	sll0100	L100	2	i	0.0307449	2.18	0.253373
ama_25	sll0100	L100	2	u	0.902361	2	0.848429
ama_25	sll0100	L100	4	i	0.106807	4.37	0.253373
ama_25	sll0100	L100	4	u	0.360594	4	0.848429
ama_25	sll0100	L100	8	i	0.164951	8.73	0.253373
ama_25	sll0100	L100	8	u	1.06477	8	0.848429
ama_25	sll0100	L100	16	i	0.679852	17.46	0.253373
ama_25	sll0100	L100	16	u	1.2066	16	0.848429
ama_25	sll0100	L300	0	i	0	0	-1.02005
ama_25	sll0100	L300	0	u	0	0	-0.341233
ama_25	sll0100	L300	1	i	-0.748574	2.46	-1.02005
ama_25	sll0100	L300	1	u	-0.396867	2.63	-0.341233
ama_25	sll0100	L300	2	i	-0.420864	4.92	-1.02005
ama_25	sll0100	L300	2	u	-0.615901	5.27	-0.341233
ama_25	sll0100	L300	4	i	-0.418736	9.83	-1.02005
ama_25	sll0100	L300	4	u	-0.122567	10.54	-0.341233
ama_25	sll0100	L300	8	i	-1.12074	19.67	-1.02005
ama_25	sll0100	L300	8	u	-0.475468	21.08	-0.341233
ama_25	sll0100	L300	16	i	-1.74029	39.33	-1.02005
ama_25	sll0100	L300	16	u	-0.229479	42.16	-0.341233
ama_25	sll0100	Lactate	0	i	0	0	-0.22485
ama_25	sll0100	Lactate	0	u	0	0	-0.00923305
ama_25	sll0100	Lactate	16	i	-0.114394	15.12	-0.22485
ama_25	sll0100	Lactate	16	u	0.0482409	15.14	-0.00923305
ama_25	sll0100	Lactate	32	i	-0.670389	30.25	-0.22485
ama_25	sll0100	Lactate	32	u	-0.13337	30.29	-0.00923305
ama_25	sll0100	LD	0	i	0	0	0.0835573
ama_25	sll0100	LD	0	u	0	0	0.234595
ama_25	sll0100	LD	16	i	0.181614	18.7	0.0835573
ama_25	sll0100	LD	16	u	0.318942	19.31	0.234595
ama_25	sll0100	LD	32	i	-0.0290061	37.39	0.0835573
ama_25	sll0100	LD	32	u	0.300571	38.61	0.234595
ama_25	sll0100	NaCl	0	i	0	0	0.724595
ama_25	sll0100	NaCl	16	i	0.770983	19.18	0.724595
ama_25	sll0100	NaCl	32	i	1.13019	47.96	0.724595
ama_67	sll0100	L100	0	i	0	0	0.408298
ama_67	sll0100	L100	0	u	0	0	0.114493
ama_67	sll0100	L100	1	i	0.41575	1.09	0.408298
ama_67	sll0100	L100	1	u	0.147653	1	0.114493
ama_67	sll0100	L100	2	i	0.63163	2.18	0.408298
ama_67	sll0100	L100	2	u	0.038255	2	0.114493
ama_67	sll0100	L100	4	i	0.347382	4.37	0.408298
ama_67	sll0100	L100	4	u	0.0147643	4	0.114493
ama_67	sll0100	L100	8	i	0.428822	8.73	0.408298
ama_67	sll0100	L100	8	u	0.178332	8	0.114493
ama_67	sll0100	L100	16	i	0.388436	17.46	0.408298
ama_67	sll0100	L100	16	u	0.128142	16	0.114493
ama_67	sll0100	L300	0	i	0	0	0.471191
ama_67	sll0100	L300	0	u	0	0	0.178796
ama_67	sll0100	L300	1	i	0.14221	2.46	0.471191
ama_67	sll0100	L300	1	u	0.30882	2.63	0.178796
ama_67	sll0100	L300	2	i	0.147579	4.92	0.471191
ama_67	sll0100	L300	2	u	0.00114734	5.27	0.178796
ama_67	sll0100	L300	4	i	0.327338	9.83	0.471191
ama_67	sll0100	L300	4	u	0.124495	10.54	0.178796
ama_67	sll0100	L300	8	i	0.73272	19.67	0.471191
ama_67	sll0100	L300	8	u	0.201014	21.08	0.178796
ama_67	sll0100	L300	16	i	0.449293	39.33	0.471191
ama_67	sll0100	L300	16	u	0.242657	42.16	0.178796
ama_67	sll0100	Lactate	0	i	0	0	0.00700052
ama_67	sll0100	Lactate	0	u	0	0	-0.0860934
ama_67	sll0100	Lactate	16	i	0.0267736	15.12	0.00700052
ama_67	sll0100	Lactate	16	u	-0.247431	15.14	-0.0860934
ama_67	sll0100	Lactate	32	i	-0.0255366	30.25	0.00700052
ama_67	sll0100	Lactate	32	u	0.150439	30.29	-0.0860934
ama_67	sll0100	LD	0	i	0	0	0.167434
ama_67	sll0100	LD	0	u	0	0	-0.0224485
ama_67	sll0100	LD	16	i	0.362987	18.7	0.167434
ama_67	sll0100	LD	16	u	-0.138785	19.31	-0.0224485
ama_67	sll0100	LD	32	i	-0.0562544	37.39	0.167434
ama_67	sll0100	LD	32	u	0.187825	38.61	-0.0224485
ama_67	sll0100	NaCl	0	i	0	0	0.337473
ama_67	sll0100	NaCl	16	i	0.441723	19.18	0.337473
ama_67	sll0100	NaCl	32	i	0.38865	47.96	0.337473
ama2_51	slr1653	L100	0	i	0	0	0.362382
ama2_51	slr1653	L100	0	u	0	0	0.29763
ama2_51	slr1653	L100	1	i	0.176385	1.09	0.362382
ama2_51	slr1653	L100	1	u	-0.269055	1	0.29763
ama2_51	slr1653	L100	2	i	0.119096	2.18	0.362382
ama2_51	slr1653	L100	2	u	0.292572	2	0.29763
ama2_51	slr1653	L100	4	i	0.313049	4.37	0.362382
ama2_51	slr1653	L100	4	u	0.0243034	4	0.29763
ama2_51	slr1653	L100	8	i	0.395977	8.73	0.362382
ama2_51	slr1653	L100	8	u	0.388301	8	0.29763
ama2_51	slr1653	L100	16	i	0.532122	17.46	0.362382
ama2_51	slr1653	L100	16	u	0.547388	16	0.29763
ama2_51	slr1653	L300	0	i	0	0	-0.0462945
ama2_51	slr1653	L300	0	u	0	0	-0.196763
ama2_51	slr1653	L300	1	i	-0.206197	2.46	-0.0462945
ama2_51	slr1653	L300	1	u	-0.832518	2.63	-0.196763
ama2_51	slr1653	L300	2	i	-0.31492	4.92	-0.0462945
ama2_51	slr1653	L300	2	u	-0.819878	5.27	-0.196763
ama2_51	slr1653	L300	4	i	-0.20852	9.83	-0.0462945
ama2_51	slr1653	L300	4	u	-0.100901	10.54	-0.196763
ama2_51	slr1653	L300	8	i	0.165059	19.67	-0.0462945
ama2_51	slr1653	L300	8	u	-0.0749898	21.08	-0.196763
ama2_51	slr1653	L300	16	i	-0.106797	39.33	-0.0462945
ama2_51	slr1653	L300	16	u	-0.0831122	42.16	-0.196763
ama2_51	slr1653	Lactate	0	i	0	0	0.0791412
ama2_51	slr1653	Lactate	0	u	0	0	0.0730684
ama2_51	slr1653	Lactate	16	i	0.0114969	15.12	0.0791412
ama2_51	slr1653	Lactate	16	u	0.149329	15.14	0.0730684
ama2_51	slr1653	Lactate	32	i	0.293474	30.25	0.0791412
ama2_51	slr1653	Lactate	32	u	-0.00638283	30.29	0.0730684
ama2_51	slr1653	LD	0	i	0	0	0.052638
ama2_51	slr1653	LD	0	u	0	0	-0.120223
ama2_51	slr1653	LD	16	i	0.0675247	18.7	0.052638
ama2_51	slr1653	LD	16	u	-0.0971783	19.31	-0.120223
ama2_51	slr1653	LD	32	i	0.0755228	37.39	0.052638
ama2_51	slr1653	LD	32	u	-0.286609	38.61	-0.120223
ama2_51	slr1653	NaCl	0	i	0	0	-0.130085
ama2_51	slr1653	NaCl	16	i	-0.138734	19.18	-0.130085
ama2_51	slr1653	NaCl	32	i	-0.202367	47.96	-0.130085
ama2_70	slr1653	L100	0	i	0	0	-0.407486
ama2_70	slr1653	L100	0	u	0	0	-1.36319
ama2_70	slr1653	L100	1	i	0.190977	1.09	-0.407486
ama2_70	slr1653	L100	1	u	-0.219533	1	-1.36319
ama2_70	slr1653	L100	2	i	0.121572	2.18	-0.407486
ama2_70	slr1653	L100	2	u	-1.05963	2	-1.36319
ama2_70	slr1653	L100	4	i	-0.60923	4.37	-0.407486
ama2_70	slr1653	L100	4	u	-0.834187	4	-1.36319
ama2_70	slr1653	L100	8	i	-0.466655	8.73	-0.407486
ama2_70	slr1653	L100	8	u	-1.52858	8	-1.36319
ama2_70	slr1653	L100	16	i	-0.566497	17.46	-0.407486
ama2_70	slr1653	L100	16	u	-2.082	16	-1.36319
ama2_70	slr1653	L300	0	i	0	0	0.27401
ama2_70	slr1653	L300	0	u	0	0	0.0713289
ama2_70	slr1653	L300	1	i	2.72145	2.46	0.27401
ama2_70	slr1653	L300	1	u	2.21756	2.63	0.0713289
ama2_70	slr1653	L300	2	i	2.38069	4.92	0.27401
ama2_70	slr1653	L300	2	u	1.955	5.27	0.0713289
ama2_70	slr1653	L300	4	i	0.000835624	9.83	0.27401
ama2_70	slr1653	L300	4	u	-0.270792	10.54	0.0713289
ama2_70	slr1653	L300	8	i	-0.2648	19.67	0.27401
ama2_70	slr1653	L300	8	u	-0.378457	21.08	0.0713289
ama2_70	slr1653	L300	16	i	-0.0804857	39.33	0.27401
ama2_70	slr1653	L300	16	u	-0.231884	42.16	0.0713289
ama2_70	slr1653	Lactate	0	i	0	0	-0.29349
ama2_70	slr1653	Lactate	0	u	0	0	-1.01776
ama2_70	slr1653	Lactate	16	i	-0.495709	15.12	-0.29349
ama2_70	slr1653	Lactate	16	u	-1.71537	15.14	-1.01776
ama2_70	slr1653	Lactate	32	i	-0.182482	30.25	-0.29349
ama2_70	slr1653	Lactate	32	u	-0.640064	30.29	-1.01776
ama2_70	slr1653	LD	0	i	0	0	-0.0365501
ama2_70	slr1653	LD	0	u	0	0	-0.268024
ama2_70	slr1653	LD	16	i	0.0162203	18.7	-0.0365501
ama2_70	slr1653	LD	16	u	-0.453299	19.31	-0.268024
ama2_70	slr1653	LD	32	i	-0.178689	37.39	-0.0365501
ama2_70	slr1653	LD	32	u	-0.165543	38.61	-0.268024
ama2_70	slr1653	NaCl	0	i	0	0	-0.331782
ama2_70	slr1653	NaCl	16	i	-0.436971	19.18	-0.331782
ama2_70	slr1653	NaCl	32	i	-0.377602	47.96	-0.331782
amiA_13	slr1910	L100	0	i	0	0	0.139166
amiA_13	slr1910	L100	0	u	0	0	-0.0178226
amiA_13	slr1910	L100	1	i	0.125426	1.09	0.139166
amiA_13	slr1910	L100	1	u	0.219794	1	-0.0178226
amiA_13	slr1910	L100	2	i	0.0858418	2.18	0.139166
amiA_13	slr1910	L100	2	u	-0.00317055	2	-0.0178226
amiA_13	slr1910	L100	4	i	0.106795	4.37	0.139166
amiA_13	slr1910	L100	4	u	0.130368	4	-0.0178226
amiA_13	slr1910	L100	8	i	0.173408	8.73	0.139166
amiA_13	slr1910	L100	8	u	-0.0446367	8	-0.0178226
amiA_13	slr1910	L100	16	i	0.152952	17.46	0.139166
amiA_13	slr1910	L100	16	u	-0.155871	16	-0.0178226
amiA_13	slr1910	L300	0	i	0	0	0.342369
amiA_13	slr1910	L300	0	u	0	0	0.0645605
amiA_13	slr1910	L300	1	i	-0.454118	2.46	0.342369
amiA_13	slr1910	L300	1	u	-0.450367	2.63	0.0645605
amiA_13	slr1910	L300	2	i	-0.282642	4.92	0.342369
amiA_13	slr1910	L300	2	u	-0.362905	5.27	0.0645605
amiA_13	slr1910	L300	4	i	0.309517	9.83	0.342369
amiA_13	slr1910	L300	4	u	0.159222	10.54	0.0645605
amiA_13	slr1910	L300	8	i	0.576631	19.67	0.342369
amiA_13	slr1910	L300	8	u	0.267735	21.08	0.0645605
amiA_13	slr1910	L300	16	i	0.49197	39.33	0.342369
amiA_13	slr1910	L300	16	u	-0.0140102	42.16	0.0645605
amiA_13	slr1910	Lactate	0	i	0	0	0.104589
amiA_13	slr1910	Lactate	0	u	0	0	-0.0195646
amiA_13	slr1910	Lactate	16	i	0.180796	15.12	0.104589
amiA_13	slr1910	Lactate	16	u	-0.0368108	15.14	-0.0195646
amiA_13	slr1910	Lactate	32	i	0.056747	30.25	0.104589
amiA_13	slr1910	Lactate	32	u	-0.00463525	30.29	-0.0195646
amiA_13	slr1910	LD	0	i	0	0	0.075866
amiA_13	slr1910	LD	0	u	0	0	-0.0676566
amiA_13	slr1910	LD	16	i	0.117866	18.7	0.075866
amiA_13	slr1910	LD	16	u	-0.0947835	19.31	-0.0676566
amiA_13	slr1910	LD	32	i	0.0677506	37.39	0.075866
amiA_13	slr1910	LD	32	u	-0.0810802	38.61	-0.0676566
amiA_13	slr1910	NaCl	0	i	0	0	0.211399
amiA_13	slr1910	NaCl	16	i	0.290443	19.18	0.211399
amiA_13	slr1910	NaCl	32	i	0.220562	47.96	0.211399
amiA_24	slr1910	L100	0	i	0	0	-0.263295
amiA_24	slr1910	L100	0	u	0	0	0.914719
amiA_24	slr1910	L100	1	i	-1.01097	1.09	-0.263295
amiA_24	slr1910	L100	1	u	-0.972541	1	0.914719
amiA_24	slr1910	L100	2	i	-0.35692	2.18	-0.263295
amiA_24	slr1910	L100	2	u	0.880566	2	0.914719
amiA_24	slr1910	L100	4	i	-0.350843	4.37	-0.263295
amiA_24	slr1910	L100	4	u	0.493576	4	0.914719
amiA_24	slr1910	L100	8	i	-0.305631	8.73	-0.263295
amiA_24	slr1910	L100	8	u	1.1796	8	0.914719
amiA_24	slr1910	L100	16	i	0.0548766	17.46	-0.263295
amiA_24	slr1910	L100	16	u	1.43222	16	0.914719
amiA_24	slr1910	L300	0	i	0	0	-0.237255
amiA_24	slr1910	L300	0	u	0	0	-0.34441
amiA_24	slr1910	L300	1	i	-0.105506	2.46	-0.237255
amiA_24	slr1910	L300	1	u	0.075875	2.63	-0.34441
amiA_24	slr1910	L300	2	i	0.119863	4.92	-0.237255
amiA_24	slr1910	L300	2	u	0.167164	5.27	-0.34441
amiA_24	slr1910	L300	4	i	-0.19785	9.83	-0.237255
amiA_24	slr1910	L300	4	u	-0.556818	10.54	-0.34441
amiA_24	slr1910	L300	8	i	-0.770844	19.67	-0.237255
amiA_24	slr1910	L300	8	u	-0.805136	21.08	-0.34441
amiA_24	slr1910	L300	16	i	0.337304	39.33	-0.237255
amiA_24	slr1910	L300	16	u	0.165984	42.16	-0.34441
amiA_24	slr1910	Lactate	0	i	0	0	-0.0198825
amiA_24	slr1910	Lactate	0	u	0	0	-0.0319463
amiA_24	slr1910	Lactate	16	i	0.0197562	15.12	-0.0198825
amiA_24	slr1910	Lactate	16	u	-0.0529249	15.14	-0.0319463
amiA_24	slr1910	Lactate	32	i	-0.119003	30.25	-0.0198825
amiA_24	slr1910	Lactate	32	u	-0.0219281	30.29	-0.0319463
amiA_24	slr1910	LD	0	i	0	0	0.377064
amiA_24	slr1910	LD	0	u	0	0	0.439492
amiA_24	slr1910	LD	16	i	0.423171	18.7	0.377064
amiA_24	slr1910	LD	16	u	0.680698	19.31	0.439492
amiA_24	slr1910	LD	32	i	0.662091	37.39	0.377064
amiA_24	slr1910	LD	32	u	0.396675	38.61	0.439492
amiA_24	slr1910	NaCl	0	i	0	0	0.79282
amiA_24	slr1910	NaCl	16	i	0.967531	19.18	0.79282
amiA_24	slr1910	NaCl	32	i	1.03004	47.96	0.79282
amiA2_105	slr0891	L100	0	i	0	0	-0.0332278
amiA2_105	slr0891	L100	0	u	0	0	0.284259
amiA2_105	slr0891	L100	1	i	-0.350801	1.09	-0.0332278
amiA2_105	slr0891	L100	1	u	-0.122371	1	0.284259
amiA2_105	slr0891	L100	2	i	-0.124683	2.18	-0.0332278
amiA2_105	slr0891	L100	2	u	0.288721	2	0.284259
amiA2_105	slr0891	L100	4	i	-0.180815	4.37	-0.0332278
amiA2_105	slr0891	L100	4	u	0.0199389	4	0.284259
amiA2_105	slr0891	L100	8	i	0.00756743	8.73	-0.0332278
amiA2_105	slr0891	L100	8	u	0.390736	8	0.284259
amiA2_105	slr0891	L100	16	i	0.12585	17.46	-0.0332278
amiA2_105	slr0891	L100	16	u	0.458299	16	0.284259
amiA2_105	slr0891	L300	0	i	0	0	-0.163067
amiA2_105	slr0891	L300	0	u	0	0	-0.320433
amiA2_105	slr0891	L300	1	i	-0.754727	2.46	-0.163067
amiA2_105	slr0891	L300	1	u	-0.664533	2.63	-0.320433
amiA2_105	slr0891	L300	2	i	-0.732694	4.92	-0.163067
amiA2_105	slr0891	L300	2	u	-0.419384	5.27	-0.320433
amiA2_105	slr0891	L300	4	i	0.0182224	9.83	-0.163067
amiA2_105	slr0891	L300	4	u	-0.252969	10.54	-0.320433
amiA2_105	slr0891	L300	8	i	-0.0421327	19.67	-0.163067
amiA2_105	slr0891	L300	8	u	-0.406076	21.08	-0.320433
amiA2_105	slr0891	L300	16	i	-0.139345	39.33	-0.163067
amiA2_105	slr0891	L300	16	u	-0.159388	42.16	-0.320433
amiA2_105	slr0891	Lactate	0	i	0	0	-0.0489595
amiA2_105	slr0891	Lactate	0	u	0	0	-0.089897
amiA2_105	slr0891	Lactate	16	i	-0.0257094	15.12	-0.0489595
amiA2_105	slr0891	Lactate	16	u	-0.181306	15.14	-0.089897
amiA2_105	slr0891	Lactate	32	i	-0.144371	30.25	-0.0489595
amiA2_105	slr0891	Lactate	32	u	0.00302248	30.29	-0.089897
amiA2_105	slr0891	LD	0	i	0	0	0.326449
amiA2_105	slr0891	LD	0	u	0	0	0.101248
amiA2_105	slr0891	LD	16	i	0.309925	18.7	0.326449
amiA2_105	slr0891	LD	16	u	0.175954	19.31	0.101248
amiA2_105	slr0891	LD	32	i	0.686131	37.39	0.326449
amiA2_105	slr0891	LD	32	u	0.0530951	38.61	0.101248
amiA2_105	slr0891	NaCl	0	i	0	0	0.53548
amiA2_105	slr0891	NaCl	16	i	0.710063	19.18	0.53548
amiA2_105	slr0891	NaCl	32	i	0.601413	47.96	0.53548
amiA2_66	slr0891	L100	0	i	0	0	0.143021
amiA2_66	slr0891	L100	0	u	0	0	-0.114913
amiA2_66	slr0891	L100	1	i	0.194637	1.09	0.143021
amiA2_66	slr0891	L100	1	u	0.267331	1	-0.114913
amiA2_66	slr0891	L100	2	i	0.163872	2.18	0.143021
amiA2_66	slr0891	L100	2	u	-0.140159	2	-0.114913
amiA2_66	slr0891	L100	4	i	0.141867	4.37	0.143021
amiA2_66	slr0891	L100	4	u	-0.00267852	4	-0.114913
amiA2_66	slr0891	L100	8	i	0.148767	8.73	0.143021
amiA2_66	slr0891	L100	8	u	-0.16126	8	-0.114913
amiA2_66	slr0891	L100	16	i	0.132403	17.46	0.143021
amiA2_66	slr0891	L100	16	u	-0.230026	16	-0.114913
amiA2_66	slr0891	L300	0	i	0	0	0.184319
amiA2_66	slr0891	L300	0	u	0	0	0.0299294
amiA2_66	slr0891	L300	1	i	0.0761674	2.46	0.184319
amiA2_66	slr0891	L300	1	u	-0.0376146	2.63	0.0299294
amiA2_66	slr0891	L300	2	i	0.253028	4.92	0.184319
amiA2_66	slr0891	L300	2	u	-0.101374	5.27	0.0299294
amiA2_66	slr0891	L300	4	i	0.0544052	9.83	0.184319
amiA2_66	slr0891	L300	4	u	0.0772042	10.54	0.0299294
amiA2_66	slr0891	L300	8	i	0.388408	19.67	0.184319
amiA2_66	slr0891	L300	8	u	0.0270306	21.08	0.0299294
amiA2_66	slr0891	L300	16	i	-7.99196e-05	39.33	0.184319
amiA2_66	slr0891	L300	16	u	0.0687116	42.16	0.0299294
amiA2_66	slr0891	Lactate	0	i	0	0	0.0707519
amiA2_66	slr0891	Lactate	0	u	0	0	0.00156283
amiA2_66	slr0891	Lactate	16	i	0.0925564	15.12	0.0707519
amiA2_66	slr0891	Lactate	16	u	-0.0869472	15.14	0.00156283
amiA2_66	slr0891	Lactate	32	i	0.0978622	30.25	0.0707519
amiA2_66	slr0891	Lactate	32	u	0.180086	30.29	0.00156283
amiA2_66	slr0891	LD	0	i	0	0	0.0587708
amiA2_66	slr0891	LD	0	u	0	0	-0.14388
amiA2_66	slr0891	LD	16	i	0.0372993	18.7	0.0587708
amiA2_66	slr0891	LD	16	u	-0.278435	19.31	-0.14388
amiA2_66	slr0891	LD	32	i	0.160528	37.39	0.0587708
amiA2_66	slr0891	LD	32	u	-0.0186527	38.61	-0.14388
amiA2_66	slr0891	NaCl	0	i	0	0	0.139098
amiA2_66	slr0891	NaCl	16	i	0.181928	19.18	0.139098
amiA2_66	slr0891	NaCl	32	i	0.160424	47.96	0.139098
amiA3_28	slr1744	L100	0	i	0	0	NA
amiA3_28	slr1744	L100	0	u	0	0	-0.568128
amiA3_28	slr1744	L100	1	i	NA	1.09	NA
amiA3_28	slr1744	L100	1	u	1.00909	1	-0.568128
amiA3_28	slr1744	L100	2	i	0.422896	2.18	NA
amiA3_28	slr1744	L100	2	u	1.05244	2	-0.568128
amiA3_28	slr1744	L100	4	i	NA	4.37	NA
amiA3_28	slr1744	L100	4	u	0.109539	4	-0.568128
amiA3_28	slr1744	L100	8	i	-0.315585	8.73	NA
amiA3_28	slr1744	L100	8	u	-1.20096	8	-0.568128
amiA3_28	slr1744	L100	16	i	NA	17.46	NA
amiA3_28	slr1744	L100	16	u	-1.20016	16	-0.568128
amiA3_28	slr1744	L300	0	i	0	0	NA
amiA3_28	slr1744	L300	0	u	0	0	0.881065
amiA3_28	slr1744	L300	1	i	NA	2.46	NA
amiA3_28	slr1744	L300	1	u	1.49523	2.63	0.881065
amiA3_28	slr1744	L300	2	i	-0.854746	4.92	NA
amiA3_28	slr1744	L300	2	u	0.869954	5.27	0.881065
amiA3_28	slr1744	L300	4	i	-2.00613	9.83	NA
amiA3_28	slr1744	L300	4	u	-0.347382	10.54	0.881065
amiA3_28	slr1744	L300	8	i	-2.43154	19.67	NA
amiA3_28	slr1744	L300	8	u	1.37293	21.08	0.881065
amiA3_28	slr1744	L300	16	i	-0.0641389	39.33	NA
amiA3_28	slr1744	L300	16	u	1.02515	42.16	0.881065
amiA3_28	slr1744	Lactate	0	i	0	0	0.402422
amiA3_28	slr1744	Lactate	0	u	0	0	-0.118462
amiA3_28	slr1744	Lactate	16	i	-0.117526	15.12	0.402422
amiA3_28	slr1744	Lactate	16	u	-0.41383	15.14	-0.118462
amiA3_28	slr1744	Lactate	32	i	1.84413	30.25	0.402422
amiA3_28	slr1744	Lactate	32	u	0.353695	30.29	-0.118462
amiA3_28	slr1744	LD	0	i	0	0	NA
amiA3_28	slr1744	LD	0	u	NA	0	NA
amiA3_28	slr1744	LD	16	i	NA	18.7	NA
amiA3_28	slr1744	LD	16	u	0	19.31	NA
amiA3_28	slr1744	LD	32	i	-0.0937798	37.39	NA
amiA3_28	slr1744	LD	32	u	2.12179	38.61	NA
amiA3_28	slr1744	NaCl	0	i	0	0	0.867447
amiA3_28	slr1744	NaCl	16	i	1.21989	19.18	0.867447
amiA3_28	slr1744	NaCl	32	i	0.85822	47.96	0.867447
amiA3_49	slr1744	L100	0	i	0	0	-1.49074
amiA3_49	slr1744	L100	0	u	0	0	-1.34735
amiA3_49	slr1744	L100	1	i	0.1967	1.09	-1.49074
amiA3_49	slr1744	L100	1	u	-0.474095	1	-1.34735
amiA3_49	slr1744	L100	2	i	-0.889059	2.18	-1.49074
amiA3_49	slr1744	L100	2	u	-1.36835	2	-1.34735
amiA3_49	slr1744	L100	4	i	-0.447914	4.37	-1.49074
amiA3_49	slr1744	L100	4	u	-1.3044	4	-1.34735
amiA3_49	slr1744	L100	8	i	-1.64955	8.73	-1.49074
amiA3_49	slr1744	L100	8	u	-1.5498	8	-1.34735
amiA3_49	slr1744	L100	16	i	-2.8686	17.46	-1.49074
amiA3_49	slr1744	L100	16	u	-1.45473	16	-1.34735
amiA3_49	slr1744	L300	0	i	0	0	-1.61507
amiA3_49	slr1744	L300	0	u	0	0	-0.338381
amiA3_49	slr1744	L300	1	i	-1.72161	2.46	-1.61507
amiA3_49	slr1744	L300	1	u	-0.584233	2.63	-0.338381
amiA3_49	slr1744	L300	2	i	-1.09405	4.92	-1.61507
amiA3_49	slr1744	L300	2	u	-0.412451	5.27	-0.338381
amiA3_49	slr1744	L300	4	i	-2.74428	9.83	-1.61507
amiA3_49	slr1744	L300	4	u	-0.444156	10.54	-0.338381
amiA3_49	slr1744	L300	8	i	-1.61105	19.67	-1.61507
amiA3_49	slr1744	L300	8	u	0.100974	21.08	-0.338381
amiA3_49	slr1744	L300	16	i	-1.14464	39.33	-1.61507
amiA3_49	slr1744	L300	16	u	-0.871043	42.16	-0.338381
amiA3_49	slr1744	Lactate	0	i	0	0	-1.25315
amiA3_49	slr1744	Lactate	0	u	0	0	-0.267674
amiA3_49	slr1744	Lactate	16	i	-2.05234	15.12	-1.25315
amiA3_49	slr1744	Lactate	16	u	-0.297027	15.14	-0.267674
amiA3_49	slr1744	Lactate	32	i	-0.907613	30.25	-1.25315
amiA3_49	slr1744	Lactate	32	u	-0.476485	30.29	-0.267674
amiA3_49	slr1744	LD	0	i	0	0	-1.52475
amiA3_49	slr1744	LD	0	u	0	0	-0.364161
amiA3_49	slr1744	LD	16	i	-1.87847	18.7	-1.52475
amiA3_49	slr1744	LD	16	u	-0.341533	19.31	-0.364161
amiA3_49	slr1744	LD	32	i	-2.3427	37.39	-1.52475
amiA3_49	slr1744	LD	32	u	-0.773779	38.61	-0.364161
amiA3_49	slr1744	NaCl	0	i	0	0	-1.36637
amiA3_49	slr1744	NaCl	16	i	-1.66694	19.18	-1.36637
amiA3_49	slr1744	NaCl	32	i	-1.77609	47.96	-1.36637
amiC_100	slr0447	L100	0	i	0	0	-1.12103
amiC_100	slr0447	L100	0	u	0	0	-0.903516
amiC_100	slr0447	L100	1	i	0.20553	1.09	-1.12103
amiC_100	slr0447	L100	1	u	-0.0623762	1	-0.903516
amiC_100	slr0447	L100	2	i	-0.0751516	2.18	-1.12103
amiC_100	slr0447	L100	2	u	-0.364284	2	-0.903516
amiC_100	slr0447	L100	4	i	-0.364415	4.37	-1.12103
amiC_100	slr0447	L100	4	u	-0.506634	4	-0.903516
amiC_100	slr0447	L100	8	i	-0.978197	8.73	-1.12103
amiC_100	slr0447	L100	8	u	-0.946759	8	-0.903516
amiC_100	slr0447	L100	16	i	-2.76707	17.46	-1.12103
amiC_100	slr0447	L100	16	u	-1.66175	16	-0.903516
amiC_100	slr0447	L300	0	i	0	0	0.464743
amiC_100	slr0447	L300	0	u	0	0	0.229338
amiC_100	slr0447	L300	1	i	0.0768621	2.46	0.464743
amiC_100	slr0447	L300	1	u	-0.103962	2.63	0.229338
amiC_100	slr0447	L300	2	i	-0.00345017	4.92	0.464743
amiC_100	slr0447	L300	2	u	-0.139595	5.27	0.229338
amiC_100	slr0447	L300	4	i	0.281895	9.83	0.464743
amiC_100	slr0447	L300	4	u	0.255008	10.54	0.229338
amiC_100	slr0447	L300	8	i	0.71069	19.67	0.464743
amiC_100	slr0447	L300	8	u	0.412634	21.08	0.229338
amiC_100	slr0447	L300	16	i	0.563615	39.33	0.464743
amiC_100	slr0447	L300	16	u	0.185516	42.16	0.229338
amiC_100	slr0447	Lactate	0	i	0	0	0.107783
amiC_100	slr0447	Lactate	0	u	0	0	-0.00287868
amiC_100	slr0447	Lactate	16	i	0.129208	15.12	0.107783
amiC_100	slr0447	Lactate	16	u	0.0370679	15.14	-0.00287868
amiC_100	slr0447	Lactate	32	i	0.172659	30.25	0.107783
amiC_100	slr0447	Lactate	32	u	-0.0856223	30.29	-0.00287868
amiC_100	slr0447	LD	0	i	0	0	-0.0887624
amiC_100	slr0447	LD	0	u	0	0	-0.11969
amiC_100	slr0447	LD	16	i	-0.042456	18.7	-0.0887624
amiC_100	slr0447	LD	16	u	-0.170368	19.31	-0.11969
amiC_100	slr0447	LD	32	i	-0.27021	37.39	-0.0887624
amiC_100	slr0447	LD	32	u	-0.138058	38.61	-0.11969
amiC_100	slr0447	NaCl	0	i	0	0	-0.232669
amiC_100	slr0447	NaCl	16	i	-0.281576	19.18	-0.232669
amiC_100	slr0447	NaCl	32	i	-0.306226	47.96	-0.232669
amiC_58	slr0447	L100	0	i	0	0	-1.21569
amiC_58	slr0447	L100	0	u	0	0	-1.13449
amiC_58	slr0447	L100	1	i	-0.061454	1.09	-1.21569
amiC_58	slr0447	L100	1	u	-0.195145	1	-1.13449
amiC_58	slr0447	L100	2	i	-0.313242	2.18	-1.21569
amiC_58	slr0447	L100	2	u	-0.475712	2	-1.13449
amiC_58	slr0447	L100	4	i	-0.456893	4.37	-1.21569
amiC_58	slr0447	L100	4	u	-0.578676	4	-1.13449
amiC_58	slr0447	L100	8	i	-1.19261	8.73	-1.21569
amiC_58	slr0447	L100	8	u	-1.46766	8	-1.13449
amiC_58	slr0447	L100	16	i	-2.5987	17.46	-1.21569
amiC_58	slr0447	L100	16	u	-1.67528	16	-1.13449
amiC_58	slr0447	L300	0	i	0	0	0.713364
amiC_58	slr0447	L300	0	u	0	0	0.247983
amiC_58	slr0447	L300	1	i	1.87433	2.46	0.713364
amiC_58	slr0447	L300	1	u	2.22531	2.63	0.247983
amiC_58	slr0447	L300	2	i	2.28924	4.92	0.713364
amiC_58	slr0447	L300	2	u	2.18433	5.27	0.247983
amiC_58	slr0447	L300	4	i	0.298603	9.83	0.713364
amiC_58	slr0447	L300	4	u	-0.688283	10.54	0.247983
amiC_58	slr0447	L300	8	i	-0.0687429	19.67	0.713364
amiC_58	slr0447	L300	8	u	-0.413379	21.08	0.247983
amiC_58	slr0447	L300	16	i	1.40607	39.33	0.713364
amiC_58	slr0447	L300	16	u	0.752242	42.16	0.247983
amiC_58	slr0447	Lactate	0	i	0	0	NA
amiC_58	slr0447	Lactate	0	u	0	0	1.48573
amiC_58	slr0447	Lactate	16	i	0.959476	15.12	NA
amiC_58	slr0447	Lactate	16	u	2.62702	15.14	1.48573
amiC_58	slr0447	Lactate	32	i	NA	30.25	NA
amiC_58	slr0447	Lactate	32	u	0.68866	30.29	1.48573
amiC_58	slr0447	LD	0	i	0	0	0.56909
amiC_58	slr0447	LD	0	u	0	0	0.19632
amiC_58	slr0447	LD	16	i	1.00721	18.7	0.56909
amiC_58	slr0447	LD	16	u	0.243206	19.31	0.19632
amiC_58	slr0447	LD	32	i	0.262018	37.39	0.56909
amiC_58	slr0447	LD	32	u	0.298945	38.61	0.19632
amiC_58	slr0447	NaCl	0	i	0	0	0.942136
amiC_58	slr0447	NaCl	16	i	1.5449	19.18	0.942136
amiC_58	slr0447	NaCl	32	i	0.565547	47.96	0.942136
ams1_18	slr0323	L100	0	i	0	0	-0.147567
ams1_18	slr0323	L100	0	u	0	0	0.821514
ams1_18	slr0323	L100	1	i	-0.903247	1.09	-0.147567
ams1_18	slr0323	L100	1	u	-0.186387	1	0.821514
ams1_18	slr0323	L100	2	i	-0.0636025	2.18	-0.147567
ams1_18	slr0323	L100	2	u	1.28376	2	0.821514
ams1_18	slr0323	L100	4	i	-0.638233	4.37	-0.147567
ams1_18	slr0323	L100	4	u	0.615839	4	0.821514
ams1_18	slr0323	L100	8	i	0.0707687	8.73	-0.147567
ams1_18	slr0323	L100	8	u	0.819622	8	0.821514
ams1_18	slr0323	L100	16	i	0.0319283	17.46	-0.147567
ams1_18	slr0323	L100	16	u	1.15993	16	0.821514
ams1_18	slr0323	L300	0	i	0	0	0.0631166
ams1_18	slr0323	L300	0	u	0	0	-0.106478
ams1_18	slr0323	L300	1	i	2.29661	2.46	0.0631166
ams1_18	slr0323	L300	1	u	2.24205	2.63	-0.106478
ams1_18	slr0323	L300	2	i	2.44266	4.92	0.0631166
ams1_18	slr0323	L300	2	u	2.55013	5.27	-0.106478
ams1_18	slr0323	L300	4	i	0.105839	9.83	0.0631166
ams1_18	slr0323	L300	4	u	-1.01744	10.54	-0.106478
ams1_18	slr0323	L300	8	i	-1.08764	19.67	0.0631166
ams1_18	slr0323	L300	8	u	-0.798169	21.08	-0.106478
ams1_18	slr0323	L300	16	i	0.314717	39.33	0.0631166
ams1_18	slr0323	L300	16	u	0.0170077	42.16	-0.106478
ams1_18	slr0323	Lactate	0	i	0	0	0.43348
ams1_18	slr0323	Lactate	0	u	0	0	0.0383604
ams1_18	slr0323	Lactate	16	i	0.240683	15.12	0.43348
ams1_18	slr0323	Lactate	16	u	-0.259777	15.14	0.0383604
ams1_18	slr0323	Lactate	32	i	1.25214	30.25	0.43348
ams1_18	slr0323	Lactate	32	u	0.672774	30.29	0.0383604
ams1_18	slr0323	LD	0	i	0	0	0.296489
ams1_18	slr0323	LD	0	u	0	0	0.508503
ams1_18	slr0323	LD	16	i	0.323365	18.7	0.296489
ams1_18	slr0323	LD	16	u	0.713896	19.31	0.508503
ams1_18	slr0323	LD	32	i	0.539369	37.39	0.296489
ams1_18	slr0323	LD	32	u	0.60638	38.61	0.508503
ams1_18	slr0323	NaCl	0	i	0	0	0.363481
ams1_18	slr0323	NaCl	16	i	0.55883	19.18	0.363481
ams1_18	slr0323	NaCl	32	i	0.280183	47.96	0.363481
ams1_43	slr0323	L100	0	i	0	0	0.0717295
ams1_43	slr0323	L100	0	u	0	0	-0.259842
ams1_43	slr0323	L100	1	i	0.318877	1.09	0.0717295
ams1_43	slr0323	L100	1	u	0.00298803	1	-0.259842
ams1_43	slr0323	L100	2	i	0.0983112	2.18	0.0717295
ams1_43	slr0323	L100	2	u	-0.293181	2	-0.259842
ams1_43	slr0323	L100	4	i	0.149568	4.37	0.0717295
ams1_43	slr0323	L100	4	u	-0.142106	4	-0.259842
ams1_43	slr0323	L100	8	i	-0.0505048	8.73	0.0717295
ams1_43	slr0323	L100	8	u	-0.392705	8	-0.259842
ams1_43	slr0323	L100	16	i	0.133863	17.46	0.0717295
ams1_43	slr0323	L100	16	u	-0.234534	16	-0.259842
ams1_43	slr0323	L300	0	i	0	0	0.238965
ams1_43	slr0323	L300	0	u	0	0	0.152776
ams1_43	slr0323	L300	1	i	0.0483609	2.46	0.238965
ams1_43	slr0323	L300	1	u	0.623225	2.63	0.152776
ams1_43	slr0323	L300	2	i	0.775976	4.92	0.238965
ams1_43	slr0323	L300	2	u	0.208764	5.27	0.152776
ams1_43	slr0323	L300	4	i	0.0557357	9.83	0.238965
ams1_43	slr0323	L300	4	u	0.125434	10.54	0.152776
ams1_43	slr0323	L300	8	i	0.57128	19.67	0.238965
ams1_43	slr0323	L300	8	u	0.135537	21.08	0.152776
ams1_43	slr0323	L300	16	i	-0.245918	39.33	0.238965
ams1_43	slr0323	L300	16	u	0.0795795	42.16	0.152776
ams1_43	slr0323	Lactate	0	i	0	0	-0.0156806
ams1_43	slr0323	Lactate	0	u	0	0	0.0110144
ams1_43	slr0323	Lactate	16	i	-0.031731	15.12	-0.0156806
ams1_43	slr0323	Lactate	16	u	0.0140346	15.14	0.0110144
ams1_43	slr0323	Lactate	32	i	0.000739193	30.25	-0.0156806
ams1_43	slr0323	Lactate	32	u	0.0159831	30.29	0.0110144
ams1_43	slr0323	LD	0	i	0	0	0.17103
ams1_43	slr0323	LD	0	u	0	0	-0.132001
ams1_43	slr0323	LD	16	i	0.311515	18.7	0.17103
ams1_43	slr0323	LD	16	u	-0.191149	19.31	-0.132001
ams1_43	slr0323	LD	32	i	0.0611076	37.39	0.17103
ams1_43	slr0323	LD	32	u	-0.145743	38.61	-0.132001
ams1_43	slr0323	NaCl	0	i	0	0	-0.0261438
ams1_43	slr0323	NaCl	16	i	-0.0529691	19.18	-0.0261438
ams1_43	slr0323	NaCl	32	i	0.0011357	47.96	-0.0261438
amt1_45	sll0108	L100	0	i	0	0	-1.04194
amt1_45	sll0108	L100	0	u	0	0	-0.848735
amt1_45	sll0108	L100	1	i	0.0954197	1.09	-1.04194
amt1_45	sll0108	L100	1	u	-0.200966	1	-0.848735
amt1_45	sll0108	L100	2	i	-0.317411	2.18	-1.04194
amt1_45	sll0108	L100	2	u	-0.799359	2	-0.848735
amt1_45	sll0108	L100	4	i	-0.505831	4.37	-1.04194
amt1_45	sll0108	L100	4	u	-0.542467	4	-0.848735
amt1_45	sll0108	L100	8	i	-1.06328	8.73	-1.04194
amt1_45	sll0108	L100	8	u	-1.09783	8	-0.848735
amt1_45	sll0108	L100	16	i	-2.09851	17.46	-1.04194
amt1_45	sll0108	L100	16	u	-0.991342	16	-0.848735
amt1_45	sll0108	L300	0	i	0	0	-1.10016
amt1_45	sll0108	L300	0	u	0	0	-0.231011
amt1_45	sll0108	L300	1	i	0.479618	2.46	-1.10016
amt1_45	sll0108	L300	1	u	0.473535	2.63	-0.231011
amt1_45	sll0108	L300	2	i	0.362273	4.92	-1.10016
amt1_45	sll0108	L300	2	u	0.25797	5.27	-0.231011
amt1_45	sll0108	L300	4	i	-0.574925	9.83	-1.10016
amt1_45	sll0108	L300	4	u	-0.00784188	10.54	-0.231011
amt1_45	sll0108	L300	8	i	-0.920666	19.67	-1.10016
amt1_45	sll0108	L300	8	u	-0.326108	21.08	-0.231011
amt1_45	sll0108	L300	16	i	-2.84478	39.33	-1.10016
amt1_45	sll0108	L300	16	u	-0.644183	42.16	-0.231011
amt1_45	sll0108	Lactate	0	i	0	0	-0.668751
amt1_45	sll0108	Lactate	0	u	0	0	-0.0124614
amt1_45	sll0108	Lactate	16	i	-0.616032	15.12	-0.668751
amt1_45	sll0108	Lactate	16	u	-0.00432167	15.14	-0.0124614
amt1_45	sll0108	Lactate	32	i	-1.44246	30.25	-0.668751
amt1_45	sll0108	Lactate	32	u	-0.0411889	30.29	-0.0124614
amt1_45	sll0108	LD	0	i	0	0	-1.63082
amt1_45	sll0108	LD	0	u	0	0	-0.465236
amt1_45	sll0108	LD	16	i	-1.41749	18.7	-1.63082
amt1_45	sll0108	LD	16	u	-0.475351	19.31	-0.465236
amt1_45	sll0108	LD	32	i	-3.68929	37.39	-1.63082
amt1_45	sll0108	LD	32	u	-0.910478	38.61	-0.465236
amt1_45	sll0108	NaCl	0	i	0	0	-2.2893
amt1_45	sll0108	NaCl	16	i	-2.3601	19.18	-2.2893
amt1_45	sll0108	NaCl	32	i	-3.69698	47.96	-2.2893
amt1_64	sll0108	L100	0	i	0	0	-0.393255
amt1_64	sll0108	L100	0	u	0	0	-0.600146
amt1_64	sll0108	L100	1	i	0.3042	1.09	-0.393255
amt1_64	sll0108	L100	1	u	0.0681376	1	-0.600146
amt1_64	sll0108	L100	2	i	-0.0856683	2.18	-0.393255
amt1_64	sll0108	L100	2	u	-0.591571	2	-0.600146
amt1_64	sll0108	L100	4	i	-0.263789	4.37	-0.393255
amt1_64	sll0108	L100	4	u	-0.400507	4	-0.600146
amt1_64	sll0108	L100	8	i	-0.292961	8.73	-0.393255
amt1_64	sll0108	L100	8	u	-0.770953	8	-0.600146
amt1_64	sll0108	L100	16	i	-0.979604	17.46	-0.393255
amt1_64	sll0108	L100	16	u	-0.738971	16	-0.600146
amt1_64	sll0108	L300	0	i	0	0	-0.571109
amt1_64	sll0108	L300	0	u	0	0	-0.254785
amt1_64	sll0108	L300	1	i	-0.390737	2.46	-0.571109
amt1_64	sll0108	L300	1	u	-0.642512	2.63	-0.254785
amt1_64	sll0108	L300	2	i	-0.115271	4.92	-0.571109
amt1_64	sll0108	L300	2	u	-0.273206	5.27	-0.254785
amt1_64	sll0108	L300	4	i	-0.0694165	9.83	-0.571109
amt1_64	sll0108	L300	4	u	-0.152841	10.54	-0.254785
amt1_64	sll0108	L300	8	i	-0.33009	19.67	-0.571109
amt1_64	sll0108	L300	8	u	-0.0529195	21.08	-0.254785
amt1_64	sll0108	L300	16	i	-1.59664	39.33	-0.571109
amt1_64	sll0108	L300	16	u	-0.561985	42.16	-0.254785
amt1_64	sll0108	Lactate	0	i	0	0	-0.270942
amt1_64	sll0108	Lactate	0	u	0	0	0.0807936
amt1_64	sll0108	Lactate	16	i	-0.278909	15.12	-0.270942
amt1_64	sll0108	Lactate	16	u	0.0665728	15.14	0.0807936
amt1_64	sll0108	Lactate	32	i	-0.525775	30.25	-0.270942
amt1_64	sll0108	Lactate	32	u	0.189966	30.29	0.0807936
amt1_64	sll0108	LD	0	i	0	0	-0.711112
amt1_64	sll0108	LD	0	u	0	0	-0.279388
amt1_64	sll0108	LD	16	i	-0.848657	18.7	-0.711112
amt1_64	sll0108	LD	16	u	-0.385656	19.31	-0.279388
amt1_64	sll0108	LD	32	i	-1.14744	37.39	-0.711112
amt1_64	sll0108	LD	32	u	-0.34633	38.61	-0.279388
amt1_64	sll0108	NaCl	0	i	0	0	-0.697791
amt1_64	sll0108	NaCl	16	i	-0.630046	19.18	-0.697791
amt1_64	sll0108	NaCl	32	i	-1.27572	47.96	-0.697791
amt2_19	sll1017	L100	0	i	0	0	0.102992
amt2_19	sll1017	L100	0	u	0	0	-0.250231
amt2_19	sll1017	L100	1	i	0.304334	1.09	0.102992
amt2_19	sll1017	L100	1	u	0.0432387	1	-0.250231
amt2_19	sll1017	L100	2	i	0.150448	2.18	0.102992
amt2_19	sll1017	L100	2	u	-0.254503	2	-0.250231
amt2_19	sll1017	L100	4	i	0.12014	4.37	0.102992
amt2_19	sll1017	L100	4	u	0.0142097	4	-0.250231
amt2_19	sll1017	L100	8	i	0.152901	8.73	0.102992
amt2_19	sll1017	L100	8	u	-0.313026	8	-0.250231
amt2_19	sll1017	L100	16	i	-0.0399549	17.46	0.102992
amt2_19	sll1017	L100	16	u	-0.457415	16	-0.250231
amt2_19	sll1017	L300	0	i	0	0	0.302968
amt2_19	sll1017	L300	0	u	0	0	0.133663
amt2_19	sll1017	L300	1	i	0.387192	2.46	0.302968
amt2_19	sll1017	L300	1	u	0.318818	2.63	0.133663
amt2_19	sll1017	L300	2	i	0.378639	4.92	0.302968
amt2_19	sll1017	L300	2	u	0.241211	5.27	0.133663
amt2_19	sll1017	L300	4	i	0.216387	9.83	0.302968
amt2_19	sll1017	L300	4	u	0.216805	10.54	0.133663
amt2_19	sll1017	L300	8	i	0.456551	19.67	0.302968
amt2_19	sll1017	L300	8	u	0.133097	21.08	0.133663
amt2_19	sll1017	L300	16	i	0.125938	39.33	0.302968
amt2_19	sll1017	L300	16	u	0.00218658	42.16	0.133663
amt2_19	sll1017	Lactate	0	i	0	0	0.0427719
amt2_19	sll1017	Lactate	0	u	0	0	-0.0572567
amt2_19	sll1017	Lactate	16	i	0.0924437	15.12	0.0427719
amt2_19	sll1017	Lactate	16	u	-0.074827	15.14	-0.0572567
amt2_19	sll1017	Lactate	32	i	-0.0137954	30.25	0.0427719
amt2_19	sll1017	Lactate	32	u	-0.0793468	30.29	-0.0572567
amt2_19	sll1017	LD	0	i	0	0	0.0544522
amt2_19	sll1017	LD	0	u	0	0	-0.0727588
amt2_19	sll1017	LD	16	i	0.0635154	18.7	0.0544522
amt2_19	sll1017	LD	16	u	-0.0954218	19.31	-0.0727588
amt2_19	sll1017	LD	32	i	0.0908025	37.39	0.0544522
amt2_19	sll1017	LD	32	u	-0.100217	38.61	-0.0727588
amt2_19	sll1017	NaCl	0	i	0	0	-0.288748
amt2_19	sll1017	NaCl	16	i	-0.409699	19.18	-0.288748
amt2_19	sll1017	NaCl	32	i	-0.279624	47.96	-0.288748
amt2_73	sll1017	L100	0	i	0	0	0.278496
amt2_73	sll1017	L100	0	u	0	0	-0.185859
amt2_73	sll1017	L100	1	i	-0.102815	1.09	0.278496
amt2_73	sll1017	L100	1	u	-0.509251	1	-0.185859
amt2_73	sll1017	L100	2	i	0.544956	2.18	0.278496
amt2_73	sll1017	L100	2	u	-0.269748	2	-0.185859
amt2_73	sll1017	L100	4	i	0.168801	4.37	0.278496
amt2_73	sll1017	L100	4	u	-0.298539	4	-0.185859
amt2_73	sll1017	L100	8	i	0.31143	8.73	0.278496
amt2_73	sll1017	L100	8	u	-0.0370726	8	-0.185859
amt2_73	sll1017	L100	16	i	0.341295	17.46	0.278496
amt2_73	sll1017	L100	16	u	-0.235456	16	-0.185859
amt2_73	sll1017	L300	0	i	0	0	0.873674
amt2_73	sll1017	L300	0	u	0	0	0.203962
amt2_73	sll1017	L300	1	i	2.86596	2.46	0.873674
amt2_73	sll1017	L300	1	u	2.5893	2.63	0.203962
amt2_73	sll1017	L300	2	i	2.65233	4.92	0.873674
amt2_73	sll1017	L300	2	u	2.31123	5.27	0.203962
amt2_73	sll1017	L300	4	i	0.499303	9.83	0.873674
amt2_73	sll1017	L300	4	u	-0.721266	10.54	0.203962
amt2_73	sll1017	L300	8	i	0.429131	19.67	0.873674
amt2_73	sll1017	L300	8	u	-0.176202	21.08	0.203962
amt2_73	sll1017	L300	16	i	0.765561	39.33	0.873674
amt2_73	sll1017	L300	16	u	0.106518	42.16	0.203962
amt2_73	sll1017	Lactate	0	i	0	0	NA
amt2_73	sll1017	Lactate	0	u	0	0	NA
amt2_73	sll1017	Lactate	16	i	-0.476881	15.12	NA
amt2_73	sll1017	Lactate	16	u	-0.393755	15.14	NA
amt2_73	sll1017	Lactate	32	i	NA	30.25	NA
amt2_73	sll1017	Lactate	32	u	NA	30.29	NA
amt2_73	sll1017	LD	0	i	0	0	-0.00382103
amt2_73	sll1017	LD	0	u	0	0	0.179458
amt2_73	sll1017	LD	16	i	-0.103551	18.7	-0.00382103
amt2_73	sll1017	LD	16	u	0.177514	19.31	0.179458
amt2_73	sll1017	LD	32	i	0.19187	37.39	-0.00382103
amt2_73	sll1017	LD	32	u	0.362898	38.61	0.179458
amt2_73	sll1017	NaCl	0	i	0	0	-0.138389
amt2_73	sll1017	NaCl	16	i	-0.483907	19.18	-0.138389
amt2_73	sll1017	NaCl	32	i	0.345169	47.96	-0.138389
amt3_4	sll0537	L100	0	i	0	0	0.154375
amt3_4	sll0537	L100	0	u	0	0	-0.0862871
amt3_4	sll0537	L100	1	i	0.196888	1.09	0.154375
amt3_4	sll0537	L100	1	u	0.0114615	1	-0.0862871
amt3_4	sll0537	L100	2	i	0.205148	2.18	0.154375
amt3_4	sll0537	L100	2	u	-0.11327	2	-0.0862871
amt3_4	sll0537	L100	4	i	0.176392	4.37	0.154375
amt3_4	sll0537	L100	4	u	0.0673479	4	-0.0862871
amt3_4	sll0537	L100	8	i	0.166195	8.73	0.154375
amt3_4	sll0537	L100	8	u	-0.0761443	8	-0.0862871
amt3_4	sll0537	L100	16	i	0.109714	17.46	0.154375
amt3_4	sll0537	L100	16	u	-0.241832	16	-0.0862871
amt3_4	sll0537	L300	0	i	0	0	0.262445
amt3_4	sll0537	L300	0	u	0	0	0.116211
amt3_4	sll0537	L300	1	i	-0.152333	2.46	0.262445
amt3_4	sll0537	L300	1	u	-0.109869	2.63	0.116211
amt3_4	sll0537	L300	2	i	-0.0043436	4.92	0.262445
amt3_4	sll0537	L300	2	u	-0.227125	5.27	0.116211
amt3_4	sll0537	L300	4	i	0.245458	9.83	0.262445
amt3_4	sll0537	L300	4	u	0.306427	10.54	0.116211
amt3_4	sll0537	L300	8	i	0.561509	19.67	0.262445
amt3_4	sll0537	L300	8	u	0.315264	21.08	0.116211
amt3_4	sll0537	L300	16	i	0.0630939	39.33	0.262445
amt3_4	sll0537	L300	16	u	-0.125178	42.16	0.116211
amt3_4	sll0537	Lactate	0	i	0	0	0.158671
amt3_4	sll0537	Lactate	0	u	0	0	0.102012
amt3_4	sll0537	Lactate	16	i	0.282081	15.12	0.158671
amt3_4	sll0537	Lactate	16	u	0.188235	15.14	0.102012
amt3_4	sll0537	Lactate	32	i	0.0704967	30.25	0.158671
amt3_4	sll0537	Lactate	32	u	0.0315667	30.29	0.102012
amt3_4	sll0537	LD	0	i	0	0	0.206704
amt3_4	sll0537	LD	0	u	0	0	-0.0690841
amt3_4	sll0537	LD	16	i	0.276772	18.7	0.206704
amt3_4	sll0537	LD	16	u	-0.0788693	19.31	-0.0690841
amt3_4	sll0537	LD	32	i	0.273345	37.39	0.206704
amt3_4	sll0537	LD	32	u	-0.118628	38.61	-0.0690841
amt3_4	sll0537	NaCl	0	i	0	0	-0.16533
amt3_4	sll0537	NaCl	16	i	-0.20687	19.18	-0.16533
amt3_4	sll0537	NaCl	32	i	-0.206288	47.96	-0.16533
amt3_91	sll0537	L100	0	i	0	0	0.170215
amt3_91	sll0537	L100	0	u	0	0	-0.10473
amt3_91	sll0537	L100	1	i	0.0848173	1.09	0.170215
amt3_91	sll0537	L100	1	u	-0.180011	1	-0.10473
amt3_91	sll0537	L100	2	i	0.228294	2.18	0.170215
amt3_91	sll0537	L100	2	u	-0.0262579	2	-0.10473
amt3_91	sll0537	L100	4	i	0.0749629	4.37	0.170215
amt3_91	sll0537	L100	4	u	-0.163625	4	-0.10473
[truncated: 273,811+ more rows]

## Sheet: Fig 3b
Figure 3b.
Fitness score of each gene
cluster	sgRNA_short	diff_fitness_score	Process.abbr
1	rps8	0.39121	Translat
1	hemE	0.20032	Cofactors
1	nusG	0.197172	Regul
1	slr1218	0.0698864	Hypoth
1	rpl35	-0.0441688	Translat
1	ssl0461	-0.26239	Hypoth
1	carB	-0.387239	Energy
1	nusA	-0.493999	Transcript
1	guaB	-0.57208	Nucleot
1	accB	-0.572299	FattyAcids
1	pheS	-0.625254	Translat
1	chlH	-0.719119	Cofactors
1	psbL	-0.800973	Photosynth
1	apcE	-0.813748	Photosynth
1	slr0962	-0.901845	Unknown
1	pdhB	-0.909713	Energy
1	psaB	-1.00962	Photosynth
1	aspC2	-1.04632	AminoAcids
1	clpP3	-1.1454	Translat
1	slr0193	-1.22247	Translat
1	moeB	-1.3855	Cofactors
1	ssr1155	-1.50407	Hypoth
1	crtQ	-1.6812	Cofactors
1	ssl0242	-2.17824	Hypoth
1	slr1974	-2.46564	Other
1	slr1098	-2.97563	Hypoth
1	psbI	-3.12986	Photosynth
1	mutM	-4.6352	DNArep
1	psaE	-4.71602	Photosynth
1	atpE	NA	Photosynth
1	fabZ	NA	FattyAcids
1	ftsY	NA	CellProc
1	petH	NA	Photosynth
1	psbE	NA	Photosynth
1	rpoC1	NA	Transcript
1	rps3	NA	Translat
1	slr1046	NA	CellProc
1	trpB	NA	AminoAcids
1	tufA	NA	Translat
2	sll0154	1.71429	CellProc
2	slr0338	0.545189	Other
2	slr1424	0.437139	Envelope
2	slr2141	0.0113141	Hypoth
2	sll1372	-0.0276005	Hypoth
2	adk2	-0.0590417	Nucleot
2	ssl0259	-0.0773488	Hypoth
2	sll8001	-0.0971669	Hypoth
2	gmhA	-0.0974578	Envelope
2	rfbA2	-0.19378	Transport
2	rpl16	-0.286201	Translat
2	dnaK2	-0.302018	CellProc
2	rfbP	-0.309977	Envelope
2	sll0210	-0.34924	Other
2	sll0545	-0.36353	Hypoth
2	pet112	-0.408281	Translat
2	hemF	-0.436399	Cofactors
2	lpxA	-0.488749	Envelope
2	sqdB	-0.491656	FattyAcids
2	clpP4	-0.50015	Translat
2	pds	-0.554909	Cofactors
2	rps4	-0.692855	Translat
2	ilvN	-0.762039	AminoAcids
2	argD	-0.788967	AminoAcids
2	slr1470	-0.879954	Hypoth
2	lipA	-0.909459	Cofactors
2	cpcA	-0.99541	Photosynth
2	cpcB	-1.03203	Photosynth
2	slr0519	-1.10064	Nucleot
2	rpoB	-1.1024	Transcript
2	btpA	-1.11359	Photosynth
2	slr0688	-1.12962	Hypoth
2	sll0359	-1.146	Regul
2	entC	-1.19784	Transport
2	rps21	-1.23615	Translat
2	sll0147	-1.28517	Cofactors
2	hisG	-1.28717	AminoAcids
2	lysS	-1.33548	Translat
2	sll0382	-1.38007	Transport
2	sll0759	-1.39719	Transport
2	hitB	-1.41594	Transport
2	ribA	-1.41798	Cofactors
2	aroB	-1.42698	AminoAcids
2	aroK	-1.48015	AminoAcids
2	slr0591	-1.50248	Nucleot
2	ftsH	-1.71816	CellProc
2	slr0007	-1.90031	Other
2	divK	-2.08575	Regul
2	aroE	-2.12941	AminoAcids
2	fabF	-2.15414	FattyAcids
2	rpl1	-2.24981	Translat
2	slr1990	-2.42665	Hypoth
2	sll1500	-2.43224	Cofactors
2	ccmM	-2.95449	Photosynth
3	sll1461	3.45141	Hypoth
3	slr1302	1.88134	Other
3	ssr1114	0.701862	Hypoth
3	sll1628	0.673079	Hypoth
3	slr1140	0.644136	Other
3	rps1_2	0.0481168	NA
3	trxA	0.0191922	Cofactors
3	pcnB2	-0.0110538	Translat
3	trpF	-0.18685	AminoAcids
3	slr0938	-0.298537	Envelope
3	clpB2	-0.447978	Translat
3	slr2049	-0.573831	Photosynth
3	metX	-0.575383	Translat
3	sll0037	-0.587408	Cofactors
3	apcF	-0.65878	Photosynth
3	pdxA	-0.697056	Cofactors
3	sll0470	-0.816377	Hypoth
3	rps18	-0.956322	Translat
3	slr0033	-0.975367	Translat
3	slr0076	-0.997132	Hypoth
3	gltX	-1.00273	Translat
3	rfbM	-1.04072	Energy
3	valS	-1.05638	Translat
3	psbH	-1.1673	Photosynth
3	purF	-1.20355	Nucleot
3	im30_2	-1.2218	NA
3	sll0176	-1.25862	Hypoth
3	kdtB	-1.27708	Envelope
3	aspS	-1.29266	Translat
3	sll0501	-1.31367	Other
3	slr1783	-1.54124	Regul
3	slr1034	-1.56239	DNArep
3	thrC	-1.62256	AminoAcids
3	ribC	-1.77609	Cofactors
3	rps32	-1.91915	Translat
3	chlD	-1.99071	Cofactors
3	mtfB	-1.99584	Energy
3	purK	-2.00278	Nucleot
3	umpS	-2.04138	Nucleot
3	pyrF	-2.05876	Nucleot
3	ndhJ	-2.06851	Photosynth
3	pyrB	-2.10547	Nucleot
3	ccmK4	-2.1245	Photosynth
3	mrdB	-2.12789	CellProc
3	ssr1480	-2.16285	Translat
3	icfA	-2.20827	Photosynth
3	gcvH	-2.28948	Energy
3	cysC	-2.3629	AminoAcids
3	gcvP	-2.39421	Energy
3	ndhG	-2.46068	Photosynth
3	nrtB	-2.5616	Transport
3	sodB	-2.59694	CellProc
3	sll0711	-2.67825	Other
3	slr1717	-2.71268	Hypoth
3	slr1626	-2.72266	Other
3	gpsA	-2.74237	FattyAcids
3	sll1824	-2.77511	Translat
3	slr1718	-2.78042	Energy
3	recR	-2.88485	DNArep
3	menD	-2.92182	Cofactors
3	clpX	-3.01941	Translat
3	ndhB	-3.02648	Photosynth
3	fus4	-3.03941	Translat
3	ssr3184	-3.04574	Photosynth
3	slr1796	-3.12451	Hypoth
3	sll1848	-3.12965	Other
3	ndhL	-3.1509	Photosynth
3	slr0521	-3.23849	Unknown
3	menA	-3.28707	Cofactors
3	purL2	-3.4028	Nucleot
3	purA	-3.42079	Nucleot
3	slr1334	-3.51665	CentralMet
3	ftrV	-3.60214	Cofactors
3	secD	-3.6369	CellProc
3	ssr3000	-3.66694	Hypoth
3	murG	-3.70271	Envelope
3	cbiC	-4.23335	Cofactors
3	slr6043	-4.25014	Transport
3	slr1342	-4.26608	Hypoth
3	slr0362	-4.38127	Hypoth
3	sll0085	-4.44586	Unknown
3	slr6042	-4.71047	Transport
3	sll0936	-5.19735	Other
3	argG	NA	AminoAcids
3	asd	NA	AminoAcids
3	atpA	NA	Photosynth
3	atpD	NA	Photosynth
3	atpF	NA	Photosynth
3	chlG	NA	Cofactors
3	guaA	NA	Nucleot
3	leuC	NA	AminoAcids
3	murC	NA	Envelope
3	odhB	NA	Energy
3	petD	NA	Photosynth
3	petG	NA	Photosynth
3	pheT	NA	Translat
3	pnp	NA	Transcript
3	rffM2	NA	Envelope
3	ribH	NA	Cofactors
3	serA	NA	AminoAcids
3	sll0019	NA	Other
3	sll0071	NA	Hypoth
3	sll0480	NA	Other
3	sll0577	NA	Hypoth
3	sll1424	NA	Hypoth
3	sll1489	NA	Other
3	sll1702	NA	Hypoth
3	slr0300	NA	Hypoth
3	slr1169	NA	Unknown
3	ssl1807	NA	Hypoth
3	tktA	NA	Energy
3	ycf16	NA	Transport
4	slr0373	0.296793	Hypoth
4	slr0921	-0.0231759	Hypoth
4	slr2059	-0.069215	Photosynth
4	slr0930	-0.072602	Hypoth
4	ski2	-0.113561	DNArep
4	psbX	-0.146171	Photosynth
4	sll0062	-0.245911	Hypoth
4	ssl3364	-0.326308	Hypoth
4	lpxC	-0.445613	Envelope
4	slr0115	-0.579232	Regul
4	sll0063	-0.613252	Hypoth
4	slr0476	-0.631693	Unknown
4	pstS2	-0.842483	Transport
4	slr0039	-0.853598	Hypoth
4	ssl3451	-0.872659	Hypoth
4	psbU	-0.891941	Photosynth
4	slr0378	-1.01234	Other
4	lig2	-1.1291	Unknown
4	groEL	-1.18335	CellProc
4	ssl2245	-1.20153	Unknown
4	metS	-1.28902	Translat
4	slr0049	-1.29573	Energy
4	livF	-1.31715	Transport
4	sll0208	-1.35018	Envelope
4	slr0236	-1.44069	Cofactors
4	pyrG	-1.46885	Nucleot
4	sll1634	-1.67752	Hypoth
4	slr0250	-1.68164	Hypoth
4	slr1552	-1.71707	Unknown
4	slr1821	-1.72846	Translat
4	sll0088	-1.81951	Hypoth
4	proC	-1.85188	AminoAcids
4	sll1915	-1.85697	Other
4	phoU	-1.86951	Regul
4	fumC	-1.87507	Energy
4	zam	-1.88478	Other
4	slr1417	-1.92185	Hypoth
4	nadB	-1.92424	Cofactors
4	sll0493	-1.93132	Hypoth
4	pyrR	-1.95634	Nucleot
4	sll1521	-2.04242	Other
4	slr1166	-2.0576	Energy
4	prfC	-2.09772	Translat
4	slr1674	-2.10094	Hypoth
4	deaD	-2.11672	Transcript
4	ycf32	-2.16491	Photosynth
4	sll1084	-2.20314	Other
4	slr2034	-2.25192	Photosynth
4	spoT	-2.29544	Regul
4	sll1022	-2.36649	Hypoth
4	ppiB	-2.37317	Translat
4	minE	-2.42321	CellProc
4	ycf23	-2.42448	Hypoth
4	ssl1707	-2.42836	Hypoth
4	glcF	-2.43487	Energy
4	sll0031	-2.45375	Hypoth
4	pqqE	-2.50369	Other
4	lpxB	-2.52115	Envelope
4	purU	-2.53643	Nucleot
4	slr1624	-2.75066	Hypoth
4	slr1196	-2.81389	Regul
4	slr1702	-2.84497	Hypoth
4	ssr2130	-2.89241	Hypoth
4	uvrD	-2.94756	DNArep
4	gcp	-2.95485	Translat
4	slr0379	-2.95519	Other
4	ssr2554	-3.11018	Hypoth
4	sll1654	-3.1536	Regul
4	ycf19	-3.19361	Hypoth
4	sll1647	-3.31266	Other
4	lap	-3.32062	Translat
4	slr0195	-3.61474	Hypoth
4	slr1638	-3.62567	Hypoth
4	ssr3122	-3.86002	CellProc
4	slr0523	-4.45151	Cofactors
4	ndhD3	-4.63949	Photosynth
4	sll0871	-4.80069	Hypoth
4	psaF	NA	Photosynth
4	rpl2	NA	Translat
4	rps6	NA	Translat
4	slr0651	NA	Hypoth

## Sheet: Fig 3c, Suppl Fig 1 and 5
Figure 3c and Supplementary Figure 1 and 5
sgRNA	condition	timepoint	induction	log2FoldChange	sgRNA_short	sgRNA_index	locus	generations	fitness_score	cluster
cbiC_41	L100	0	i	0	cbiC	1	sll0916	0	-1.03319	3
cbiC_41	L100	1	i	0.0841147	cbiC	1	sll0916	1.09	-1.03319	3
cbiC_41	L100	2	i	0.227583	cbiC	1	sll0916	2.18	-1.03319	3
cbiC_41	L100	4	i	0.331606	cbiC	1	sll0916	4.37	-1.03319	3
cbiC_41	L100	8	i	-0.756369	cbiC	1	sll0916	8.73	-1.03319	3
cbiC_41	L100	16	i	-3.35397	cbiC	1	sll0916	17.46	-1.03319	3
cbiC_41	L300	0	i	0	cbiC	1	sll0916	0	-5.0755	3
cbiC_41	L300	1	i	-0.865374	cbiC	1	sll0916	2.46	-5.0755	3
cbiC_41	L300	2	i	-1.36762	cbiC	1	sll0916	4.92	-5.0755	3
cbiC_41	L300	4	i	-4.82677	cbiC	1	sll0916	9.83	-5.0755	3
cbiC_41	L300	8	i	-5.97151	cbiC	1	sll0916	19.67	-5.0755	3
cbiC_41	L300	16	i	-6.99629	cbiC	1	sll0916	39.33	-5.0755	3
cbiC_63	L100	0	i	0	cbiC	2	sll0916	0	-0.802038	3
cbiC_63	L100	1	i	-0.641326	cbiC	2	sll0916	1.09	-0.802038	3
cbiC_63	L100	2	i	-0.210508	cbiC	2	sll0916	2.18	-0.802038	3
cbiC_63	L100	4	i	0.127039	cbiC	2	sll0916	4.37	-0.802038	3
cbiC_63	L100	8	i	-0.71819	cbiC	2	sll0916	8.73	-0.802038	3
cbiC_63	L100	16	i	-1.98735	cbiC	2	sll0916	17.46	-0.802038	3
cbiC_63	L300	0	i	0	cbiC	2	sll0916	0	-5.22643	3
cbiC_63	L300	1	i	-0.354271	cbiC	2	sll0916	2.46	-5.22643	3
cbiC_63	L300	2	i	-1.70484	cbiC	2	sll0916	4.92	-5.22643	3
cbiC_63	L300	4	i	-5.66409	cbiC	2	sll0916	9.83	-5.22643	3
cbiC_63	L300	8	i	-6.42169	cbiC	2	sll0916	19.67	-5.22643	3
cbiC_63	L300	16	i	-6.29798	cbiC	2	sll0916	39.33	-5.22643	3
clpX_3	L100	0	i	0	clpX	1	sll0535	0	-0.33318	3
clpX_3	L100	1	i	-0.488477	clpX	1	sll0535	1.09	-0.33318	3
clpX_3	L100	2	i	-0.193289	clpX	1	sll0535	2.18	-0.33318	3
clpX_3	L100	4	i	-0.306897	clpX	1	sll0535	4.37	-0.33318	3
clpX_3	L100	8	i	-0.277193	clpX	1	sll0535	8.73	-0.33318	3
clpX_3	L100	16	i	-0.492228	clpX	1	sll0535	17.46	-0.33318	3
clpX_3	L300	0	i	0	clpX	1	sll0535	0	-4.47721	3
clpX_3	L300	1	i	-1.01926	clpX	1	sll0535	2.46	-4.47721	3
clpX_3	L300	2	i	-2.67675	clpX	1	sll0535	4.92	-4.47721	3
clpX_3	L300	4	i	-6.46623	clpX	1	sll0535	9.83	-4.47721	3
clpX_3	L300	8	i	-4.08437	clpX	1	sll0535	19.67	-4.47721	3
clpX_3	L300	16	i	-5.67492	clpX	1	sll0535	39.33	-4.47721	3
clpX_46	L100	0	i	0	clpX	2	sll0535	0	-0.78174	3
clpX_46	L100	1	i	-0.395627	clpX	2	sll0535	1.09	-0.78174	3
clpX_46	L100	2	i	-0.200466	clpX	2	sll0535	2.18	-0.78174	3
clpX_46	L100	4	i	-0.288682	clpX	2	sll0535	4.37	-0.78174	3
clpX_46	L100	8	i	-0.623763	clpX	2	sll0535	8.73	-0.78174	3
clpX_46	L100	16	i	-1.80097	clpX	2	sll0535	17.46	-0.78174	3
clpX_46	L300	0	i	0	clpX	2	sll0535	0	-2.67654	3
clpX_46	L300	1	i	0.260988	clpX	2	sll0535	2.46	-2.67654	3
clpX_46	L300	2	i	0.792609	clpX	2	sll0535	4.92	-2.67654	3
clpX_46	L300	4	i	-2.92773	clpX	2	sll0535	9.83	-2.67654	3
clpX_46	L300	8	i	-3.39758	clpX	2	sll0535	19.67	-2.67654	3
clpX_46	L300	16	i	-3.77669	clpX	2	sll0535	39.33	-2.67654	3
ftrV_28	L100	0	i	0	ftrV	1	ssr0330	0	-1.52947	3
ftrV_28	L100	1	i	0.0346389	ftrV	1	ssr0330	1.09	-1.52947	3
ftrV_28	L100	2	i	0.128536	ftrV	1	ssr0330	2.18	-1.52947	3
ftrV_28	L100	4	i	0.00385069	ftrV	1	ssr0330	4.37	-1.52947	3
ftrV_28	L100	8	i	-1.55975	ftrV	1	ssr0330	8.73	-1.52947	3
ftrV_28	L100	16	i	-3.83899	ftrV	1	ssr0330	17.46	-1.52947	3
ftrV_28	L300	0	i	0	ftrV	1	ssr0330	0	-5.0459	3
ftrV_28	L300	1	i	-1.00248	ftrV	1	ssr0330	2.46	-5.0459	3
ftrV_28	L300	2	i	-3.20933	ftrV	1	ssr0330	4.92	-5.0459	3
ftrV_28	L300	4	i	-5.34739	ftrV	1	ssr0330	9.83	-5.0459	3
ftrV_28	L300	8	i	-5.61192	ftrV	1	ssr0330	19.67	-5.0459	3
ftrV_28	L300	16	i	-6.30212	ftrV	1	ssr0330	39.33	-5.0459	3
ftrV_50	L100	0	i	0	ftrV	2	ssr0330	0	-0.58539	3
ftrV_50	L100	1	i	-0.294668	ftrV	2	ssr0330	1.09	-0.58539	3
ftrV_50	L100	2	i	0.00943824	ftrV	2	ssr0330	2.18	-0.58539	3
ftrV_50	L100	4	i	-0.442431	ftrV	2	ssr0330	4.37	-0.58539	3
ftrV_50	L100	8	i	-0.438176	ftrV	2	ssr0330	8.73	-0.58539	3
ftrV_50	L100	16	i	-1.28256	ftrV	2	ssr0330	17.46	-0.58539	3
ftrV_50	L300	0	i	0	ftrV	2	ssr0330	0	-4.27325	3
ftrV_50	L300	1	i	-0.525988	ftrV	2	ssr0330	2.46	-4.27325	3
ftrV_50	L300	2	i	-1.94492	ftrV	2	ssr0330	4.92	-4.27325	3
ftrV_50	L300	4	i	-3.86646	ftrV	2	ssr0330	9.83	-4.27325	3
ftrV_50	L300	8	i	-5.14052	ftrV	2	ssr0330	19.67	-4.27325	3
ftrV_50	L300	16	i	-5.62238	ftrV	2	ssr0330	39.33	-4.27325	3
fus4_178	L100	0	i	0	fus4	1	slr1463	0	-1.41605	3
fus4_178	L100	1	i	0.187162	fus4	1	slr1463	1.09	-1.41605	3
fus4_178	L100	2	i	-0.124373	fus4	1	slr1463	2.18	-1.41605	3
fus4_178	L100	4	i	-0.213353	fus4	1	slr1463	4.37	-1.41605	3
fus4_178	L100	8	i	-1.70542	fus4	1	slr1463	8.73	-1.41605	3
fus4_178	L100	16	i	-2.94696	fus4	1	slr1463	17.46	-1.41605	3
fus4_178	L300	0	i	0	fus4	1	slr1463	0	-4.53785	3
fus4_178	L300	1	i	0.505123	fus4	1	slr1463	2.46	-4.53785	3
fus4_178	L300	2	i	-0.334244	fus4	1	slr1463	4.92	-4.53785	3
fus4_178	L300	4	i	-5.10569	fus4	1	slr1463	9.83	-4.53785	3
fus4_178	L300	8	i	-5.14072	fus4	1	slr1463	19.67	-4.53785	3
fus4_178	L300	16	i	-6.61287	fus4	1	slr1463	39.33	-4.53785	3
fus4_94	L100	0	i	0	fus4	2	slr1463	0	-1.69739	3
fus4_94	L100	1	i	0.11556	fus4	2	slr1463	1.09	-1.69739	3
fus4_94	L100	2	i	0.0371856	fus4	2	slr1463	2.18	-1.69739	3
fus4_94	L100	4	i	-0.394218	fus4	2	slr1463	4.37	-1.69739	3
fus4_94	L100	8	i	-1.63727	fus4	2	slr1463	8.73	-1.69739	3
fus4_94	L100	16	i	-4.08162	fus4	2	slr1463	17.46	-1.69739	3
fus4_94	L300	0	i	0	fus4	2	slr1463	0	-4.6544	3
fus4_94	L300	1	i	-1.06165	fus4	2	slr1463	2.46	-4.6544	3
fus4_94	L300	2	i	-2.23299	fus4	2	slr1463	4.92	-4.6544	3
fus4_94	L300	4	i	-4.83741	fus4	2	slr1463	9.83	-4.6544	3
fus4_94	L300	8	i	-5.0293	fus4	2	slr1463	19.67	-4.6544	3
fus4_94	L300	16	i	-6.34378	fus4	2	slr1463	39.33	-4.6544	3
lap_24	L100	0	i	0	lap	1	sll2001	0	0.136516	4
lap_24	L100	1	i	-0.254083	lap	1	sll2001	1.09	0.136516	4
lap_24	L100	2	i	-0.105995	lap	1	sll2001	2.18	0.136516	4
lap_24	L100	4	i	-0.0857091	lap	1	sll2001	4.37	0.136516	4
lap_24	L100	8	i	0.398563	lap	1	sll2001	8.73	0.136516	4
lap_24	L100	16	i	0.116026	lap	1	sll2001	17.46	0.136516	4
lap_24	L300	0	i	0	lap	1	sll2001	0	-3.31674	4
lap_24	L300	1	i	0.149451	lap	1	sll2001	2.46	-3.31674	4
lap_24	L300	2	i	0.35014	lap	1	sll2001	4.92	-3.31674	4
lap_24	L300	4	i	-3.43355	lap	1	sll2001	9.83	-3.31674	4
lap_24	L300	8	i	-4.03893	lap	1	sll2001	19.67	-3.31674	4
lap_24	L300	16	i	-4.80252	lap	1	sll2001	39.33	-3.31674	4
lap_56	L100	0	i	0	lap	2	sll2001	0	-0.161831	4
lap_56	L100	1	i	0.136987	lap	2	sll2001	1.09	-0.161831	4
lap_56	L100	2	i	0.326252	lap	2	sll2001	2.18	-0.161831	4
lap_56	L100	4	i	0.0707362	lap	2	sll2001	4.37	-0.161831	4
lap_56	L100	8	i	-0.318796	lap	2	sll2001	8.73	-0.161831	4
lap_56	L100	16	i	-0.379168	lap	2	sll2001	17.46	-0.161831	4
lap_56	L300	0	i	0	lap	2	sll2001	0	-3.3498	4
lap_56	L300	1	i	2.38869	lap	2	sll2001	2.46	-3.3498	4
lap_56	L300	2	i	1.11558	lap	2	sll2001	4.92	-3.3498	4
lap_56	L300	4	i	-3.51625	lap	2	sll2001	9.83	-3.3498	4
lap_56	L300	8	i	-4.41875	lap	2	sll2001	19.67	-3.3498	4
lap_56	L300	16	i	-5.15016	lap	2	sll2001	39.33	-3.3498	4
menA_34	L100	0	i	0	menA	1	slr1518	0	-0.320008	3
menA_34	L100	1	i	-0.0897981	menA	1	slr1518	1.09	-0.320008	3
menA_34	L100	2	i	0.101372	menA	1	slr1518	2.18	-0.320008	3
menA_34	L100	4	i	0.114556	menA	1	slr1518	4.37	-0.320008	3
menA_34	L100	8	i	-0.207669	menA	1	slr1518	8.73	-0.320008	3
menA_34	L100	16	i	-1.07026	menA	1	slr1518	17.46	-0.320008	3
menA_34	L300	0	i	0	menA	1	slr1518	0	-4.33618	3
menA_34	L300	1	i	-1.29674	menA	1	slr1518	2.46	-4.33618	3
menA_34	L300	2	i	-3.21513	menA	1	slr1518	4.92	-4.33618	3
menA_34	L300	4	i	-4.6433	menA	1	slr1518	9.83	-4.33618	3
menA_34	L300	8	i	-5.2506	menA	1	slr1518	19.67	-4.33618	3
menA_34	L300	16	i	-4.45711	menA	1	slr1518	39.33	-4.33618	3
menA_4	L100	0	i	0	menA	2	slr1518	0	-1.1312	3
menA_4	L100	1	i	-0.0872115	menA	2	slr1518	1.09	-1.1312	3
menA_4	L100	2	i	-0.00416684	menA	2	slr1518	2.18	-1.1312	3
menA_4	L100	4	i	-0.130862	menA	2	slr1518	4.37	-1.1312	3
menA_4	L100	8	i	-0.959247	menA	2	slr1518	8.73	-1.1312	3
menA_4	L100	16	i	-2.96494	menA	2	slr1518	17.46	-1.1312	3
menA_4	L300	0	i	0	menA	2	slr1518	0	-3.68918	3
menA_4	L300	1	i	0.0606674	menA	2	slr1518	2.46	-3.68918	3
menA_4	L300	2	i	-1.9422	menA	2	slr1518	4.92	-3.68918	3
menA_4	L300	4	i	-4.51804	menA	2	slr1518	9.83	-3.68918	3
menA_4	L300	8	i	-4.13693	menA	2	slr1518	19.67	-3.68918	3
menA_4	L300	16	i	-4.45039	menA	2	slr1518	39.33	-3.68918	3
murG_105	L100	0	i	0	murG	1	slr1656	0	-0.463746	3
murG_105	L100	1	i	0.260223	murG	1	slr1656	1.09	-0.463746	3
murG_105	L100	2	i	0.141593	murG	1	slr1656	2.18	-0.463746	3
murG_105	L100	4	i	0.0295364	murG	1	slr1656	4.37	-0.463746	3
murG_105	L100	8	i	-0.496996	murG	1	slr1656	8.73	-0.463746	3
murG_105	L100	16	i	-1.25012	murG	1	slr1656	17.46	-0.463746	3
murG_105	L300	0	i	0	murG	1	slr1656	0	-3.04653	3
murG_105	L300	1	i	-0.682801	murG	1	slr1656	2.46	-3.04653	3
murG_105	L300	2	i	-1.62569	murG	1	slr1656	4.92	-3.04653	3
murG_105	L300	4	i	-3.32955	murG	1	slr1656	9.83	-3.04653	3
murG_105	L300	8	i	-3.2053	murG	1	slr1656	19.67	-3.04653	3
murG_105	L300	16	i	-4.10132	murG	1	slr1656	39.33	-3.04653	3
murG_57	L100	0	i	0	murG	2	slr1656	0	-1.72568	3
murG_57	L100	1	i	-0.244688	murG	2	slr1656	1.09	-1.72568	3
murG_57	L100	2	i	-0.102746	murG	2	slr1656	2.18	-1.72568	3
murG_57	L100	4	i	-0.159232	murG	2	slr1656	4.37	-1.72568	3
murG_57	L100	8	i	-1.9579	murG	2	slr1656	8.73	-1.72568	3
murG_57	L100	16	i	-3.7478	murG	2	slr1656	17.46	-1.72568	3
murG_57	L300	0	i	0	murG	2	slr1656	0	-6.54832	3
murG_57	L300	1	i	-1.86702	murG	2	slr1656	2.46	-6.54832	3
murG_57	L300	2	i	-4.13065	murG	2	slr1656	4.92	-6.54832	3
murG_57	L300	4	i	-6.59037	murG	2	slr1656	9.83	-6.54832	3
murG_57	L300	8	i	-8.01048	murG	2	slr1656	19.67	-6.54832	3
murG_57	L300	16	i	-7.22	murG	2	slr1656	39.33	-6.54832	3
mutM_3	L100	0	i	0	mutM	1	slr1689	0	0.00962831	1
mutM_3	L100	1	i	0.118703	mutM	1	slr1689	1.09	0.00962831	1
mutM_3	L100	2	i	0.147717	mutM	1	slr1689	2.18	0.00962831	1
mutM_3	L100	4	i	0.0880624	mutM	1	slr1689	4.37	0.00962831	1
mutM_3	L100	8	i	0.0747259	mutM	1	slr1689	8.73	0.00962831	1
mutM_3	L100	16	i	-0.224746	mutM	1	slr1689	17.46	0.00962831	1
mutM_3	L300	0	i	0	mutM	1	slr1689	0	-4.8657	1
mutM_3	L300	1	i	-3.67476	mutM	1	slr1689	2.46	-4.8657	1
mutM_3	L300	2	i	-5.40825	mutM	1	slr1689	4.92	-4.8657	1
mutM_3	L300	4	i	-5.96291	mutM	1	slr1689	9.83	-4.8657	1
mutM_3	L300	8	i	-4.8659	mutM	1	slr1689	19.67	-4.8657	1
mutM_3	L300	16	i	-4.74568	mutM	1	slr1689	39.33	-4.8657	1
mutM_32	L100	0	i	0	mutM	2	slr1689	0	-0.332114	1
mutM_32	L100	1	i	0.117222	mutM	2	slr1689	1.09	-0.332114	1
mutM_32	L100	2	i	-0.0712589	mutM	2	slr1689	2.18	-0.332114	1
mutM_32	L100	4	i	-0.350406	mutM	2	slr1689	4.37	-0.332114	1
mutM_32	L100	8	i	-0.426731	mutM	2	slr1689	8.73	-0.332114	1
mutM_32	L100	16	i	-0.428196	mutM	2	slr1689	17.46	-0.332114	1
mutM_32	L300	0	i	0	mutM	2	slr1689	0	-4.72718	1
mutM_32	L300	1	i	-1.81814	mutM	2	slr1689	2.46	-4.72718	1
mutM_32	L300	2	i	-3.50323	mutM	2	slr1689	4.92	-4.72718	1
mutM_32	L300	4	i	-4.79422	mutM	2	slr1689	9.83	-4.72718	1
mutM_32	L300	8	i	-5.27372	mutM	2	slr1689	19.67	-4.72718	1
mutM_32	L300	16	i	-5.63511	mutM	2	slr1689	39.33	-4.72718	1
ndhB_51	L100	0	i	0	ndhB	1	sll0223	0	-1.11344	3
ndhB_51	L100	1	i	0.150571	ndhB	1	sll0223	1.09	-1.11344	3
ndhB_51	L100	2	i	0.143666	ndhB	1	sll0223	2.18	-1.11344	3
ndhB_51	L100	4	i	-0.181602	ndhB	1	sll0223	4.37	-1.11344	3
ndhB_51	L100	8	i	-1.02244	ndhB	1	sll0223	8.73	-1.11344	3
ndhB_51	L100	16	i	-2.87602	ndhB	1	sll0223	17.46	-1.11344	3
ndhB_51	L300	0	i	0	ndhB	1	sll0223	0	-4.9066	3
ndhB_51	L300	1	i	0.128668	ndhB	1	sll0223	2.46	-4.9066	3
ndhB_51	L300	2	i	-1.62756	ndhB	1	sll0223	4.92	-4.9066	3
ndhB_51	L300	4	i	-4.37775	ndhB	1	sll0223	9.83	-4.9066	3
ndhB_51	L300	8	i	-6.72708	ndhB	1	sll0223	19.67	-4.9066	3
ndhB_51	L300	16	i	-5.675	ndhB	1	sll0223	39.33	-4.9066	3
ndhB_77	L100	0	i	0	ndhB	2	sll0223	0	-0.486224	3
ndhB_77	L100	1	i	0.139876	ndhB	2	sll0223	1.09	-0.486224	3
ndhB_77	L100	2	i	0.392421	ndhB	2	sll0223	2.18	-0.486224	3
ndhB_77	L100	4	i	0.482893	ndhB	2	sll0223	4.37	-0.486224	3
ndhB_77	L100	8	i	-0.547619	ndhB	2	sll0223	8.73	-0.486224	3
ndhB_77	L100	16	i	-1.66846	ndhB	2	sll0223	17.46	-0.486224	3
ndhB_77	L300	0	i	0	ndhB	2	sll0223	0	-2.74603	3
ndhB_77	L300	1	i	1.93835	ndhB	2	sll0223	2.46	-2.74603	3
ndhB_77	L300	2	i	1.09913	ndhB	2	sll0223	4.92	-2.74603	3
ndhB_77	L300	4	i	-2.85732	ndhB	2	sll0223	9.83	-2.74603	3
ndhB_77	L300	8	i	-5.74431	ndhB	2	sll0223	19.67	-2.74603	3
ndhB_77	L300	16	i	-1.12091	ndhB	2	sll0223	39.33	-2.74603	3
ndhD3_20	L100	0	i	0	ndhD3	1	sll1733	0	-0.128664	4
ndhD3_20	L100	1	i	0.202535	ndhD3	1	sll1733	1.09	-0.128664	4
ndhD3_20	L100	2	i	0.022401	ndhD3	1	sll1733	2.18	-0.128664	4
ndhD3_20	L100	4	i	-0.158639	ndhD3	1	sll1733	4.37	-0.128664	4
ndhD3_20	L100	8	i	-0.196943	ndhD3	1	sll1733	8.73	-0.128664	4
ndhD3_20	L100	16	i	-0.159321	ndhD3	1	sll1733	17.46	-0.128664	4
ndhD3_20	L300	0	i	0	ndhD3	1	sll1733	0	-4.14018	4
ndhD3_20	L300	1	i	-0.420499	ndhD3	1	sll1733	2.46	-4.14018	4
ndhD3_20	L300	2	i	-0.681177	ndhD3	1	sll1733	4.92	-4.14018	4
ndhD3_20	L300	4	i	-2.14472	ndhD3	1	sll1733	9.83	-4.14018	4
ndhD3_20	L300	8	i	-4.78766	ndhD3	1	sll1733	19.67	-4.14018	4
ndhD3_20	L300	16	i	-7.41132	ndhD3	1	sll1733	39.33	-4.14018	4
ndhD3_8	L100	0	i	0	ndhD3	2	sll1733	0	-0.0995776	4
ndhD3_8	L100	1	i	-0.148363	ndhD3	2	sll1733	1.09	-0.0995776	4
ndhD3_8	L100	2	i	-0.217679	ndhD3	2	sll1733	2.18	-0.0995776	4
ndhD3_8	L100	4	i	-0.061622	ndhD3	2	sll1733	4.37	-0.0995776	4
ndhD3_8	L100	8	i	-0.0870414	ndhD3	2	sll1733	8.73	-0.0995776	4
ndhD3_8	L100	16	i	-0.10273	ndhD3	2	sll1733	17.46	-0.0995776	4
ndhD3_8	L300	0	i	0	ndhD3	2	sll1733	0	-5.36705	4
ndhD3_8	L300	1	i	-0.517647	ndhD3	2	sll1733	2.46	-5.36705	4
ndhD3_8	L300	2	i	-1.36301	ndhD3	2	sll1733	4.92	-5.36705	4
ndhD3_8	L300	4	i	-4.31194	ndhD3	2	sll1733	9.83	-5.36705	4
ndhD3_8	L300	8	i	-6.91795	ndhD3	2	sll1733	19.67	-5.36705	4
ndhD3_8	L300	16	i	-7.21767	ndhD3	2	sll1733	39.33	-5.36705	4
ndhL_34	L100	0	i	0	ndhL	1	ssr1386	0	-2.21893	3
ndhL_34	L100	1	i	-0.390087	ndhL	1	ssr1386	1.09	-2.21893	3
ndhL_34	L100	2	i	-0.216264	ndhL	1	ssr1386	2.18	-2.21893	3
ndhL_34	L100	4	i	-0.731956	ndhL	1	ssr1386	4.37	-2.21893	3
ndhL_34	L100	8	i	-1.95159	ndhL	1	ssr1386	8.73	-2.21893	3
ndhL_34	L100	16	i	-5.22163	ndhL	1	ssr1386	17.46	-2.21893	3
ndhL_34	L300	0	i	0	ndhL	1	ssr1386	0	-5.82857	3
ndhL_34	L300	1	i	-0.508446	ndhL	1	ssr1386	2.46	-5.82857	3
ndhL_34	L300	2	i	-2.90295	ndhL	1	ssr1386	4.92	-5.82857	3
ndhL_34	L300	4	i	-7.0948	ndhL	1	ssr1386	9.83	-5.82857	3
ndhL_34	L300	8	i	-7.15116	ndhL	1	ssr1386	19.67	-5.82857	3
ndhL_34	L300	16	i	-6.05146	ndhL	1	ssr1386	39.33	-5.82857	3
ndhL_62	L100	0	i	0	ndhL	2	ssr1386	0	-1.78653	3
ndhL_62	L100	1	i	-0.0391907	ndhL	2	ssr1386	1.09	-1.78653	3
ndhL_62	L100	2	i	0.00958432	ndhL	2	ssr1386	2.18	-1.78653	3
ndhL_62	L100	4	i	-0.30322	ndhL	2	ssr1386	4.37	-1.78653	3
ndhL_62	L100	8	i	-1.67766	ndhL	2	ssr1386	8.73	-1.78653	3
ndhL_62	L100	16	i	-4.39689	ndhL	2	ssr1386	17.46	-1.78653	3
ndhL_62	L300	0	i	0	ndhL	2	ssr1386	0	-4.47869	3
ndhL_62	L300	1	i	-0.489677	ndhL	2	ssr1386	2.46	-4.47869	3
ndhL_62	L300	2	i	-2.26516	ndhL	2	ssr1386	4.92	-4.47869	3
ndhL_62	L300	4	i	-4.66136	ndhL	2	ssr1386	9.83	-4.47869	3
ndhL_62	L300	8	i	-5.47631	ndhL	2	ssr1386	19.67	-4.47869	3
ndhL_62	L300	16	i	-5.23319	ndhL	2	ssr1386	39.33	-4.47869	3
psaE_4	L100	0	i	0	psaE	1	ssr2831	0	-0.110007	1
psaE_4	L100	1	i	0.199351	psaE	1	ssr2831	1.09	-0.110007	1
psaE_4	L100	2	i	0.101542	psaE	1	ssr2831	2.18	-0.110007	1
psaE_4	L100	4	i	-0.246563	psaE	1	ssr2831	4.37	-0.110007	1
psaE_4	L100	8	i	0.0433164	psaE	1	ssr2831	8.73	-0.110007	1
psaE_4	L100	16	i	-0.407915	psaE	1	ssr2831	17.46	-0.110007	1
psaE_4	L300	0	i	0	psaE	1	ssr2831	0	-5.41036	1
psaE_4	L300	1	i	0.186967	psaE	1	ssr2831	2.46	-5.41036	1
psaE_4	L300	2	i	-1.36715	psaE	1	ssr2831	4.92	-5.41036	1
psaE_4	L300	4	i	-6.76869	psaE	1	ssr2831	9.83	-5.41036	1
psaE_4	L300	8	i	-6.46803	psaE	1	ssr2831	19.67	-5.41036	1
psaE_4	L300	16	i	-6.39765	psaE	1	ssr2831	39.33	-5.41036	1
psaE_46	L100	0	i	0	psaE	2	ssr2831	0	-0.35023	1
psaE_46	L100	1	i	0.294793	psaE	2	ssr2831	1.09	-0.35023	1
psaE_46	L100	2	i	-0.0177166	psaE	2	ssr2831	2.18	-0.35023	1
psaE_46	L100	4	i	-0.289955	psaE	2	ssr2831	4.37	-0.35023	1
psaE_46	L100	8	i	-0.38571	psaE	2	ssr2831	8.73	-0.35023	1
psaE_46	L100	16	i	-0.671983	psaE	2	ssr2831	17.46	-0.35023	1
psaE_46	L300	0	i	0	psaE	2	ssr2831	0	-4.48192	1
psaE_46	L300	1	i	-2.35978	psaE	2	ssr2831	2.46	-4.48192	1
psaE_46	L300	2	i	-3.90792	psaE	2	ssr2831	4.92	-4.48192	1
psaE_46	L300	4	i	-5.49126	psaE	2	ssr2831	9.83	-4.48192	1
psaE_46	L300	8	i	-4.24862	psaE	2	ssr2831	19.67	-4.48192	1
psaE_46	L300	16	i	-5.38178	psaE	2	ssr2831	39.33	-4.48192	1
psbI_19	L100	0	i	0	psbI	1	sml0001	0	-1.63508	1
psbI_19	L100	1	i	-0.707428	psbI	1	sml0001	1.09	-1.63508	1
psbI_19	L100	2	i	-0.787676	psbI	1	sml0001	2.18	-1.63508	1
psbI_19	L100	4	i	-0.939075	psbI	1	sml0001	4.37	-1.63508	1
psbI_19	L100	8	i	-1.71776	psbI	1	sml0001	8.73	-1.63508	1
psbI_19	L100	16	i	-2.78747	psbI	1	sml0001	17.46	-1.63508	1
psbI_19	L300	0	i	0	psbI	1	sml0001	0	-4.9468	1
psbI_19	L300	1	i	-0.533172	psbI	1	sml0001	2.46	-4.9468	1
psbI_19	L300	2	i	-1.65984	psbI	1	sml0001	4.92	-4.9468	1
psbI_19	L300	4	i	-3.58331	psbI	1	sml0001	9.83	-4.9468	1
psbI_19	L300	8	i	-7.20396	psbI	1	sml0001	19.67	-4.9468	1
psbI_19	L300	16	i	-5.53856	psbI	1	sml0001	39.33	-4.9468	1
psbI_7	L100	0	i	0	psbI	2	sml0001	0	-0.725418	1
psbI_7	L100	1	i	-0.467783	psbI	2	sml0001	1.09	-0.725418	1
psbI_7	L100	2	i	-0.325129	psbI	2	sml0001	2.18	-0.725418	1
psbI_7	L100	4	i	-0.129066	psbI	2	sml0001	4.37	-0.725418	1
psbI_7	L100	8	i	-0.804375	psbI	2	sml0001	8.73	-0.725418	1
psbI_7	L100	16	i	-1.35977	psbI	2	sml0001	17.46	-0.725418	1
psbI_7	L300	0	i	0	psbI	2	sml0001	0	-3.67342	1
psbI_7	L300	1	i	-0.398584	psbI	2	sml0001	2.46	-3.67342	1
psbI_7	L300	2	i	-1.16598	psbI	2	sml0001	4.92	-3.67342	1
psbI_7	L300	4	i	-3.42534	psbI	2	sml0001	9.83	-3.67342	1
psbI_7	L300	8	i	-4.55465	psbI	2	sml0001	19.67	-3.67342	1
psbI_7	L300	16	i	-4.75642	psbI	2	sml0001	39.33	-3.67342	1
purA_35	L100	0	i	0	purA	1	sll1823	0	-0.478429	3
purA_35	L100	1	i	0.149927	purA	1	sll1823	1.09	-0.478429	3
purA_35	L100	2	i	0.20904	purA	1	sll1823	2.18	-0.478429	3
purA_35	L100	4	i	-0.108479	purA	1	sll1823	4.37	-0.478429	3
purA_35	L100	8	i	-0.39867	purA	1	sll1823	8.73	-0.478429	3
purA_35	L100	16	i	-1.35053	purA	1	sll1823	17.46	-0.478429	3
purA_35	L300	0	i	0	purA	1	sll1823	0	-4.32347	3
purA_35	L300	1	i	-0.218491	purA	1	sll1823	2.46	-4.32347	3
purA_35	L300	2	i	-1.51014	purA	1	sll1823	4.92	-4.32347	3
purA_35	L300	4	i	-4.81129	purA	1	sll1823	9.83	-4.32347	3
purA_35	L300	8	i	-5.65757	purA	1	sll1823	19.67	-4.32347	3
purA_35	L300	16	i	-4.57857	purA	1	sll1823	39.33	-4.32347	3
purA_71	L100	0	i	0	purA	2	sll1823	0	-2.04745	3
purA_71	L100	1	i	-0.409163	purA	2	sll1823	1.09	-2.04745	3
purA_71	L100	2	i	0.059263	purA	2	sll1823	2.18	-2.04745	3
purA_71	L100	4	i	-0.281095	purA	2	sll1823	4.37	-2.04745	3
purA_71	L100	8	i	-2.50403	purA	2	sll1823	8.73	-2.04745	3
purA_71	L100	16	i	-4.14437	purA	2	sll1823	17.46	-2.04745	3
purA_71	L300	0	i	0	purA	2	sll1823	0	-5.044	3
purA_71	L300	1	i	-1.43313	purA	2	sll1823	2.46	-5.044	3
purA_71	L300	2	i	-3.57804	purA	2	sll1823	4.92	-5.044	3
purA_71	L300	4	i	-5.23811	purA	2	sll1823	9.83	-5.044	3
purA_71	L300	8	i	-5.6347	purA	2	sll1823	19.67	-5.044	3
purA_71	L300	16	i	-6.09632	purA	2	sll1823	39.33	-5.044	3
purL2_26	L100	0	i	0	purL2	1	slr0520	0	0.428704	3
purL2_26	L100	1	i	0.378315	purL2	1	slr0520	1.09	0.428704	3
purL2_26	L100	2	i	0.491444	purL2	1	slr0520	2.18	0.428704	3
purL2_26	L100	4	i	0.501249	purL2	1	slr0520	4.37	0.428704	3
purL2_26	L100	8	i	0.474483	purL2	1	slr0520	8.73	0.428704	3
purL2_26	L100	16	i	0.348169	purL2	1	slr0520	17.46	0.428704	3
purL2_26	L300	0	i	0	purL2	1	slr0520	0	-3.26372	3
purL2_26	L300	1	i	0.0223735	purL2	1	slr0520	2.46	-3.26372	3
purL2_26	L300	2	i	-0.738426	purL2	1	slr0520	4.92	-3.26372	3
purL2_26	L300	4	i	-2.80178	purL2	1	slr0520	9.83	-3.26372	3
purL2_26	L300	8	i	-4.27155	purL2	1	slr0520	19.67	-3.26372	3
purL2_26	L300	16	i	-4.27545	purL2	1	slr0520	39.33	-3.26372	3
purL2_64	L100	0	i	0	purL2	2	slr0520	0	-0.365639	3
purL2_64	L100	1	i	-0.364669	purL2	2	slr0520	1.09	-0.365639	3
purL2_64	L100	2	i	-0.205377	purL2	2	slr0520	2.18	-0.365639	3
purL2_64	L100	4	i	-0.0618558	purL2	2	slr0520	4.37	-0.365639	3
purL2_64	L100	8	i	-0.165472	purL2	2	slr0520	8.73	-0.365639	3
purL2_64	L100	16	i	-0.999808	purL2	2	slr0520	17.46	-0.365639	3
purL2_64	L300	0	i	0	purL2	2	slr0520	0	-3.47882	3
purL2_64	L300	1	i	-0.521365	purL2	2	slr0520	2.46	-3.47882	3
purL2_64	L300	2	i	-2.04776	purL2	2	slr0520	4.92	-3.47882	3
purL2_64	L300	4	i	-3.71646	purL2	2	slr0520	9.83	-3.47882	3
purL2_64	L300	8	i	-4.28841	purL2	2	slr0520	19.67	-3.47882	3
purL2_64	L300	16	i	-3.79761	purL2	2	slr0520	39.33	-3.47882	3
secD_52	L100	0	i	0	secD	1	slr0774	0	-3.14431	3
secD_52	L100	1	i	-0.400277	secD	1	slr0774	1.09	-3.14431	3
secD_52	L100	2	i	-0.477146	secD	1	slr0774	2.18	-3.14431	3
secD_52	L100	4	i	-0.381011	secD	1	slr0774	4.37	-3.14431	3
secD_52	L100	8	i	-4.17595	secD	1	slr0774	8.73	-3.14431	3
secD_52	L100	16	i	-5.75062	secD	1	slr0774	17.46	-3.14431	3
secD_52	L300	0	i	0	secD	1	slr0774	0	-5.17204	3
secD_52	L300	1	i	-2.28186	secD	1	slr0774	2.46	-5.17204	3
secD_52	L300	2	i	-3.05882	secD	1	slr0774	4.92	-5.17204	3
secD_52	L300	4	i	-7.3923	secD	1	slr0774	9.83	-5.17204	3
secD_52	L300	8	i	-4.93588	secD	1	slr0774	19.67	-5.17204	3
secD_52	L300	16	i	-6.02326	secD	1	slr0774	39.33	-5.17204	3
secD_75	L100	0	i	0	secD	2	slr0774	0	-0.257879	3
secD_75	L100	1	i	0.378976	secD	2	slr0774	1.09	-0.257879	3
secD_75	L100	2	i	0.480178	secD	2	slr0774	2.18	-0.257879	3
secD_75	L100	4	i	0.346793	secD	2	slr0774	4.37	-0.257879	3
secD_75	L100	8	i	-0.433418	secD	2	slr0774	8.73	-0.257879	3
secD_75	L100	16	i	-0.916878	secD	2	slr0774	17.46	-0.257879	3
secD_75	L300	0	i	0	secD	2	slr0774	0	-5.50395	3
secD_75	L300	1	i	0.465435	secD	2	slr0774	2.46	-5.50395	3
secD_75	L300	2	i	-1.15541	secD	2	slr0774	4.92	-5.50395	3
secD_75	L300	4	i	-6.52347	secD	2	slr0774	9.83	-5.50395	3
secD_75	L300	8	i	-5.95601	secD	2	slr0774	19.67	-5.50395	3
secD_75	L300	16	i	-7.87343	secD	2	slr0774	39.33	-5.50395	3
sll0085_11	L100	0	i	0	sll0085	1	sll0085	0	0.0713104	3
sll0085_11	L100	1	i	-0.120096	sll0085	1	sll0085	1.09	0.0713104	3
sll0085_11	L100	2	i	-0.0412918	sll0085	1	sll0085	2.18	0.0713104	3
sll0085_11	L100	4	i	0.012437	sll0085	1	sll0085	4.37	0.0713104	3
sll0085_11	L100	8	i	-0.195587	sll0085	1	sll0085	8.73	0.0713104	3
sll0085_11	L100	16	i	0.614682	sll0085	1	sll0085	17.46	0.0713104	3
sll0085_11	L300	0	i	0	sll0085	1	sll0085	0	-5.17742	3
sll0085_11	L300	1	i	1.49443	sll0085	1	sll0085	2.46	-5.17742	3
sll0085_11	L300	2	i	-0.600917	sll0085	1	sll0085	4.92	-5.17742	3
sll0085_11	L300	4	i	-5.1272	sll0085	1	sll0085	9.83	-5.17742	3
sll0085_11	L300	8	i	-7.3546	sll0085	1	sll0085	19.67	-5.17742	3
sll0085_11	L300	16	i	-5.9813	sll0085	1	sll0085	39.33	-5.17742	3
sll0085_27	L100	0	i	0	sll0085	2	sll0085	0	-0.728193	3
sll0085_27	L100	1	i	-1.58963	sll0085	2	sll0085	1.09	-0.728193	3
sll0085_27	L100	2	i	-0.644162	sll0085	2	sll0085	2.18	-0.728193	3
sll0085_27	L100	4	i	-0.7982	sll0085	2	sll0085	4.37	-0.728193	3
sll0085_27	L100	8	i	-0.734219	sll0085	2	sll0085	8.73	-0.728193	3
sll0085_27	L100	16	i	-0.574012	sll0085	2	sll0085	17.46	-0.728193	3
sll0085_27	L300	0	i	0	sll0085	2	sll0085	0	-4.37118	3
sll0085_27	L300	1	i	-0.347857	sll0085	2	sll0085	2.46	-4.37118	3
sll0085_27	L300	2	i	-1.86117	sll0085	2	sll0085	4.92	-4.37118	3
sll0085_27	L300	4	i	-4.08587	sll0085	2	sll0085	9.83	-4.37118	3
sll0085_27	L300	8	i	-6.43099	sll0085	2	sll0085	19.67	-4.37118	3
sll0085_27	L300	16	i	-3.9892	sll0085	2	sll0085	39.33	-4.37118	3
sll0871_19	L100	0	i	0	sll0871	1	sll0871	0	-0.218906	4
sll0871_19	L100	1	i	0.0866438	sll0871	1	sll0871	1.09	-0.218906	4
sll0871_19	L100	2	i	0.0840875	sll0871	1	sll0871	2.18	-0.218906	4
sll0871_19	L100	4	i	0.00856278	sll0871	1	sll0871	4.37	-0.218906	4
sll0871_19	L100	8	i	-0.214557	sll0871	1	sll0871	8.73	-0.218906	4
sll0871_19	L100	16	i	-0.613565	sll0871	1	sll0871	17.46	-0.218906	4
sll0871_19	L300	0	i	0	sll0871	1	sll0871	0	-5.13046	4
sll0871_19	L300	1	i	-0.344249	sll0871	1	sll0871	2.46	-5.13046	4
sll0871_19	L300	2	i	-2.9959	sll0871	1	sll0871	4.92	-5.13046	4
sll0871_19	L300	4	i	-4.87109	sll0871	1	sll0871	9.83	-5.13046	4
sll0871_19	L300	8	i	-6.20539	sll0871	1	sll0871	19.67	-5.13046	4
sll0871_19	L300	16	i	-6.35202	sll0871	1	sll0871	39.33	-5.13046	4
sll0871_47	L100	0	i	0	sll0871	2	sll0871	0	0.00502229	4
sll0871_47	L100	1	i	0.185039	sll0871	2	sll0871	1.09	0.00502229	4
sll0871_47	L100	2	i	0.248392	sll0871	2	sll0871	2.18	0.00502229	4
sll0871_47	L100	4	i	0.285946	sll0871	2	sll0871	4.37	0.00502229	4
sll0871_47	L100	8	i	0.112049	sll0871	2	sll0871	8.73	0.00502229	4
sll0871_47	L100	16	i	-0.501993	sll0871	2	sll0871	17.46	0.00502229	4
sll0871_47	L300	0	i	0	sll0871	2	sll0871	0	-4.68481	4
sll0871_47	L300	1	i	-0.640006	sll0871	2	sll0871	2.46	-4.68481	4
sll0871_47	L300	2	i	-2.44518	sll0871	2	sll0871	4.92	-4.68481	4
sll0871_47	L300	4	i	-4.26812	sll0871	2	sll0871	9.83	-4.68481	4
sll0871_47	L300	8	i	-6.50315	sll0871	2	sll0871	19.67	-4.68481	4
sll0871_47	L300	16	i	-4.707	sll0871	2	sll0871	39.33	-4.68481	4

## Sheet: Fig 4a
Figure 4a
condition	timepoint	induction	sgRNA	sgRNA_short	sgRNA_index	locus	fold_change
L300	0	i	pmgA_64	pmgA	1	sll1968	1
L300	0	u	pmgA_64	pmgA	1	sll1968	1
L300	24	i	pmgA_64	pmgA	1	sll1968	1.04226
L300	24	u	pmgA_64	pmgA	1	sll1968	1.04726
L300	48	i	pmgA_64	pmgA	1	sll1968	1.92398
L300	48	u	pmgA_64	pmgA	1	sll1968	1.29456
L300	96	i	pmgA_64	pmgA	1	sll1968	5.83976
L300	96	u	pmgA_64	pmgA	1	sll1968	2.57113
L300	192	i	pmgA_64	pmgA	1	sll1968	32.6061
L300	192	u	pmgA_64	pmgA	1	sll1968	5.62268
L300	384	i	pmgA_64	pmgA	1	sll1968	561.668
L300	384	u	pmgA_64	pmgA	1	sll1968	15.9793
L300	0	i	pmgA_81	pmgA	2	sll1968	1
L300	0	u	pmgA_81	pmgA	2	sll1968	1
L300	24	i	pmgA_81	pmgA	2	sll1968	2.89301
L300	24	u	pmgA_81	pmgA	2	sll1968	3.33959
L300	48	i	pmgA_81	pmgA	2	sll1968	5.41055
L300	48	u	pmgA_81	pmgA	2	sll1968	3.96041
L300	96	i	pmgA_81	pmgA	2	sll1968	3.60449
L300	96	u	pmgA_81	pmgA	2	sll1968	0.840741
L300	192	i	pmgA_81	pmgA	2	sll1968	7.92311
L300	192	u	pmgA_81	pmgA	2	sll1968	1.21019
L300	384	i	pmgA_81	pmgA	2	sll1968	180.152
L300	384	u	pmgA_81	pmgA	2	sll1968	1.8068
L300	0	i	sll1969_15	sll1969	1	sll1969	1
L300	0	u	sll1969_15	sll1969	1	sll1969	1
L300	24	i	sll1969_15	sll1969	1	sll1969	3.97186
L300	24	u	sll1969_15	sll1969	1	sll1969	3.8623
L300	48	i	sll1969_15	sll1969	1	sll1969	3.93158
L300	48	u	sll1969_15	sll1969	1	sll1969	3.48391
L300	96	i	sll1969_15	sll1969	1	sll1969	2.29732
L300	96	u	sll1969_15	sll1969	1	sll1969	0.987871
L300	192	i	sll1969_15	sll1969	1	sll1969	3.25213
L300	192	u	sll1969_15	sll1969	1	sll1969	1.48617
L300	384	i	sll1969_15	sll1969	1	sll1969	6.13573
L300	384	u	sll1969_15	sll1969	1	sll1969	1.92409
L300	0	i	sll1969_27	sll1969	2	sll1969	1
L300	0	u	sll1969_27	sll1969	2	sll1969	1
L300	24	i	sll1969_27	sll1969	2	sll1969	5.54341
L300	24	u	sll1969_27	sll1969	2	sll1969	4.49334
L300	48	i	sll1969_27	sll1969	2	sll1969	5.68815
L300	48	u	sll1969_27	sll1969	2	sll1969	4.59918
L300	96	i	sll1969_27	sll1969	2	sll1969	1.48563
L300	96	u	sll1969_27	sll1969	2	sll1969	0.989599
L300	192	i	sll1969_27	sll1969	2	sll1969	1.16705
L300	192	u	sll1969_27	sll1969	2	sll1969	1.00675
L300	384	i	sll1969_27	sll1969	2	sll1969	2.00759
L300	384	u	sll1969_27	sll1969	2	sll1969	1.39776
L300	0	i	slr1340_38	slr1340	1	slr1340	1
L300	0	u	slr1340_38	slr1340	1	slr1340	1
L300	24	i	slr1340_38	slr1340	1	slr1340	4.11981
L300	24	u	slr1340_38	slr1340	1	slr1340	4.31878
L300	48	i	slr1340_38	slr1340	1	slr1340	5.92217
L300	48	u	slr1340_38	slr1340	1	slr1340	5.45554
L300	96	i	slr1340_38	slr1340	1	slr1340	1.54326
L300	96	u	slr1340_38	slr1340	1	slr1340	0.749062
L300	192	i	slr1340_38	slr1340	1	slr1340	1.21482
L300	192	u	slr1340_38	slr1340	1	slr1340	0.909051
L300	384	i	slr1340_38	slr1340	1	slr1340	23.6405
L300	384	u	slr1340_38	slr1340	1	slr1340	16.1247
L300	0	i	slr1340_84	slr1340	2	slr1340	1
L300	0	u	slr1340_84	slr1340	2	slr1340	1
L300	24	i	slr1340_84	slr1340	2	slr1340	4.04626
L300	24	u	slr1340_84	slr1340	2	slr1340	5.01231
L300	48	i	slr1340_84	slr1340	2	slr1340	5.78287
L300	48	u	slr1340_84	slr1340	2	slr1340	4.68487
L300	96	i	slr1340_84	slr1340	2	slr1340	1.19028
L300	96	u	slr1340_84	slr1340	2	slr1340	0.75259
L300	192	i	slr1340_84	slr1340	2	slr1340	0.469025
L300	192	u	slr1340_84	slr1340	2	slr1340	0.77851
L300	384	i	slr1340_84	slr1340	2	slr1340	1.36713
L300	384	u	slr1340_84	slr1340	2	slr1340	1.11394
L300	0	i	slr1916_101	slr1916	1	slr1916	1
L300	0	u	slr1916_101	slr1916	1	slr1916	1
L300	24	i	slr1916_101	slr1916	1	slr1916	0.881067
L300	24	u	slr1916_101	slr1916	1	slr1916	0.738212
L300	48	i	slr1916_101	slr1916	1	slr1916	0.928282
L300	48	u	slr1916_101	slr1916	1	slr1916	0.731828
L300	96	i	slr1916_101	slr1916	1	slr1916	2.76148
L300	96	u	slr1916_101	slr1916	1	slr1916	1.30177
L300	192	i	slr1916_101	slr1916	1	slr1916	6.56373
L300	192	u	slr1916_101	slr1916	1	slr1916	1.62077
L300	384	i	slr1916_101	slr1916	1	slr1916	27.7541
L300	384	u	slr1916_101	slr1916	1	slr1916	2.05907
L300	0	i	slr1916_32	slr1916	2	slr1916	1
L300	0	u	slr1916_32	slr1916	2	slr1916	1
L300	24	i	slr1916_32	slr1916	2	slr1916	0.824317
L300	24	u	slr1916_32	slr1916	2	slr1916	0.830409
L300	48	i	slr1916_32	slr1916	2	slr1916	1.4583
L300	48	u	slr1916_32	slr1916	2	slr1916	0.949286
L300	96	i	slr1916_32	slr1916	2	slr1916	4.52349
L300	96	u	slr1916_32	slr1916	2	slr1916	1.59839
L300	192	i	slr1916_32	slr1916	2	slr1916	16.42
L300	192	u	slr1916_32	slr1916	2	slr1916	2.31102
L300	384	i	slr1916_32	slr1916	2	slr1916	421.551
L300	384	u	slr1916_32	slr1916	2	slr1916	4.59487
L300	0	i	ssl2982_29	ssl2982	1	ssl2982	1
L300	0	u	ssl2982_29	ssl2982	1	ssl2982	1
L300	24	i	ssl2982_29	ssl2982	1	ssl2982	0.954018
L300	24	u	ssl2982_29	ssl2982	1	ssl2982	1.05014
L300	48	i	ssl2982_29	ssl2982	1	ssl2982	1.15389
L300	48	u	ssl2982_29	ssl2982	1	ssl2982	0.89461
L300	96	i	ssl2982_29	ssl2982	1	ssl2982	1.73625
L300	96	u	ssl2982_29	ssl2982	1	ssl2982	0.980487
L300	192	i	ssl2982_29	ssl2982	1	ssl2982	1.86962
L300	192	u	ssl2982_29	ssl2982	1	ssl2982	0.745353
L300	384	i	ssl2982_29	ssl2982	1	ssl2982	3.56327
L300	384	u	ssl2982_29	ssl2982	1	ssl2982	1.13925
L300	0	i	ssl2982_4	ssl2982	2	ssl2982	1
L300	0	u	ssl2982_4	ssl2982	2	ssl2982	1
L300	24	i	ssl2982_4	ssl2982	2	ssl2982	3.8201
L300	24	u	ssl2982_4	ssl2982	2	ssl2982	3.92033
L300	48	i	ssl2982_4	ssl2982	2	ssl2982	4.89143
L300	48	u	ssl2982_4	ssl2982	2	ssl2982	4.03113
L300	96	i	ssl2982_4	ssl2982	2	ssl2982	1.39992
L300	96	u	ssl2982_4	ssl2982	2	ssl2982	0.749102
L300	192	i	ssl2982_4	ssl2982	2	ssl2982	1.05712
L300	192	u	ssl2982_4	ssl2982	2	ssl2982	0.585733
L300	384	i	ssl2982_4	ssl2982	2	ssl2982	3.14222
L300	384	u	ssl2982_4	ssl2982	2	ssl2982	1.23579

## Sheet: Fig 4b
Figure 4b
Name	log2FoldChange	padj	Condition	Significance
ndhK2	0.0833025	0.894579	sll1969	No
sll0002	0.1284	0.584451	sll1969	No
sll0005	-0.407607	0.461654	sll1969	No
sll0006	-0.333304	0.488465	sll1969	No
sll0007	-0.159132	0.657784	sll1969	No
sll0008	-0.0965518	0.84725	sll1969	No
sll0012	0.866583	NA	sll1969	No
sll0016	0.210099	0.487374	sll1969	No
sll0017	-0.135115	0.826518	sll1969	No
sll0018	-0.0507109	0.928174	sll1969	No
sll0019	0.143324	0.674393	sll1969	No
sll0020	0.291347	0.40761	sll1969	No
sll0021	0.151761	0.726468	sll1969	No
sll0022	0.710285	0.40761	sll1969	No
sll0023	0.530734	0.513729	sll1969	No
sll0024	0.263274	0.726468	sll1969	No
sll0026	-0.165797	0.568711	sll1969	No
sll0027	-0.239225	0.461654	sll1969	No
sll0030	-0.34982	0.560875	sll1969	No
sll0031	-0.116662	0.600278	sll1969	No
sll0033	0.0567356	0.85236	sll1969	No
sll0034	-0.160463	0.649635	sll1969	No
sll0036	-0.0523804	0.907111	sll1969	No
sll0037	0.0195019	0.957634	sll1969	No
sll0038	0.0821818	0.918453	sll1969	No
sll0039	0.0875087	0.819591	sll1969	No
sll0040	0.164911	0.646852	sll1969	No
sll0041	0.279666	0.560875	sll1969	No
sll0042	0.191536	0.680422	sll1969	No
sll0043	0.125482	0.646561	sll1969	No
sll0044	-0.116404	0.826518	sll1969	No
sll0045	-0.228073	0.428041	sll1969	No
sll0048	0.226822	0.527348	sll1969	No
sll0051	0.526404	0.355741	sll1969	No
sll0053	0.0996309	0.776094	sll1969	No
sll0055	0.0705947	0.836491	sll1969	No
sll0057	0.216028	0.646852	sll1969	No
sll0058	0.312226	0.578134	sll1969	No
sll0060	-0.221418	0.674114	sll1969	No
sll0062	-0.106358	0.892918	sll1969	No
sll0063	-0.147365	0.766116	sll1969	No
sll0063a	-0.141602	0.817356	sll1969	No
sll0064	0.0910755	0.822608	sll1969	No
sll0065	-0.0329766	0.948717	sll1969	No
sll0066	-0.0694272	0.904401	sll1969	No
sll0067	0.1054	0.779192	sll1969	No
sll0068	0.0669071	0.846523	sll1969	No
sll0069	-0.0566899	0.924145	sll1969	No
sll0070	-0.0348228	0.955169	sll1969	No
sll0071	-0.0248844	0.966888	sll1969	No
sll0072	0.0633932	0.894579	sll1969	No
sll0078	0.0111215	0.966888	sll1969	No
sll0080	0.030654	0.920335	sll1969	No
sll0082	0.032158	0.958436	sll1969	No
sll0083	0.140683	0.697598	sll1969	No
sll0084	-0.0411024	0.928577	sll1969	No
sll0085	-0.377125	0.40761	sll1969	No
sll0086	-0.327509	0.620742	sll1969	No
sll0088	0.102306	0.83568	sll1969	No
sll0094	-0.00813151	0.977376	sll1969	No
sll0095	-0.090503	0.822608	sll1969	No
sll0096	0.129301	0.588573	sll1969	No
sll0098	0.0216776	0.949137	sll1969	No
sll0099	-0.461244	0.40761	sll1969	No
sll0100	0.0219082	0.958841	sll1969	No
sll0101	0.11518	0.860499	sll1969	No
sll0102	0.124377	0.758704	sll1969	No
sll0103	0.524977	0.341073	sll1969	No
sll0107	-0.257387	0.646745	sll1969	No
sll0108	0.182573	0.456588	sll1969	No
sll0109	0.0698577	0.839648	sll1969	No
sll0135	-0.207924	0.560875	sll1969	No
sll0136	-0.178995	0.580699	sll1969	No
sll0141	0.0511538	0.966888	sll1969	No
sll0142	-0.0403191	0.937808	sll1969	No
sll0144	0.0888952	0.799911	sll1969	No
sll0145	0.263345	0.488465	sll1969	No
sll0146	0.065321	0.817356	sll1969	No
sll0147	0.0290541	0.907111	sll1969	No
sll0148	-5.05113e-05	0.999798	sll1969	No
sll0149	-0.0179282	0.964459	sll1969	No
sll0154	0.0303231	0.896323	sll1969	No
sll0156	0.00358009	0.995141	sll1969	No
sll0157	-0.0484407	0.957634	sll1969	No
sll0158	-0.123896	0.739319	sll1969	No
sll0160	-0.209791	0.560875	sll1969	No
sll0162	0.351283	0.438409	sll1969	No
sll0163	0.0798321	0.776094	sll1969	No
sll0166	-0.0461442	0.901412	sll1969	No
sll0167	0.0820297	0.742188	sll1969	No
sll0168	0.0559576	0.869128	sll1969	No
sll0169	0.13989	0.656763	sll1969	No
sll0170	-0.280769	0.534674	sll1969	No
sll0171	0.0457401	0.890175	sll1969	No
sll0172	-0.0307214	0.944445	sll1969	No
sll0173	0.00449374	0.984347	sll1969	No
sll0174	-0.0154538	0.965471	sll1969	No
sll0175	-0.0545733	0.894579	sll1969	No
sll0176	-0.195471	0.741421	sll1969	No
sll0177	-0.376331	0.461654	sll1969	No
sll0178	-0.255115	0.390769	sll1969	No
sll0179	-0.144548	0.768382	sll1969	No
sll0180	0.189389	0.766743	sll1969	No
sll0181	-0.25137	0.608638	sll1969	No
sll0182	-0.277567	0.447048	sll1969	No
sll0183	0.384607	0.400932	sll1969	No
sll0184	0.192514	0.726468	sll1969	No
sll0185	0.0131624	0.984347	sll1969	No
sll0188	0.14032	0.779224	sll1969	No
sll0189	0.0407761	0.921859	sll1969	No
sll0191	0.230306	0.568711	sll1969	No
sll0192	-0.0257644	0.967905	sll1969	No
sll0194	-0.0191965	0.958841	sll1969	No
sll0195	-0.0192292	0.966888	sll1969	No
sll0198	0.269174	0.460925	sll1969	No
sll0199	0.34368	0.461654	sll1969	No
sll0202	0.135023	0.568711	sll1969	No
sll0204	-0.114323	0.739319	sll1969	No
sll0205	-0.00187577	0.998548	sll1969	No
sll0207	-0.0190294	0.960154	sll1969	No
sll0208	-0.0463018	0.949137	sll1969	No
sll0209	-0.18369	0.713906	sll1969	No
sll0210	-0.221559	0.588573	sll1969	No
sll0216	-0.0206143	0.964127	sll1969	No
sll0217	0.344097	0.483438	sll1969	No
sll0218	0.493075	0.560875	sll1969	No
sll0219	0.294992	0.646745	sll1969	No
sll0220	0.0976753	0.726468	sll1969	No
sll0221	0.0770396	0.808249	sll1969	No
sll0222	-0.0806406	0.825236	sll1969	No
sll0223	0.178072	0.631815	sll1969	No
sll0224	0.160918	0.674393	sll1969	No
sll0225	-0.0686998	0.836491	sll1969	No
sll0226	0.0179318	0.961446	sll1969	No
sll0227	0.0360837	0.846523	sll1969	No
sll0228	-0.0606884	0.826518	sll1969	No
sll0230	0.209906	0.581686	sll1969	No
sll0236	-0.0443597	0.913205	sll1969	No
sll0237	0.0293676	0.939303	sll1969	No
sll0238	-0.389708	0.40761	sll1969	No
sll0240	-0.0488243	0.944445	sll1969	No
sll0241	0.275095	0.612051	sll1969	No
sll0242	0.598196	0.405957	sll1969	No
sll0243	0.576543	0.289141	sll1969	No
sll0244	-0.120563	0.69787	sll1969	No
sll0245	-0.0670423	0.896405	sll1969	No
sll0247	0.196691	0.643625	sll1969	No
sll0248	0.302265	NA	sll1969	No
sll0249	0.00480114	NA	sll1969	No
sll0250	-0.0945609	0.682625	sll1969	No
sll0252	0.140966	0.734754	sll1969	No
sll0253	0.815273	0.330149	sll1969	No
sll0254	0.224493	0.619476	sll1969	No
sll0257	0.148011	0.781797	sll1969	No
sll0258	0.311058	0.290206	sll1969	No
sll0260	-0.0663208	0.855621	sll1969	No
sll0261	0.11235	0.743924	sll1969	No
sll0262	-0.301856	0.560875	sll1969	No
sll0263	-0.469874	0.40761	sll1969	No
sll0264	-0.285444	0.40761	sll1969	No
sll0265	-0.243773	0.560875	sll1969	No
sll0266	-0.116545	0.693556	sll1969	No
sll0267	-0.11496	0.739319	sll1969	No
sll0268	0.0957384	0.816262	sll1969	No
sll0269	0.0118696	0.973096	sll1969	No
sll0270	-0.335498	0.388066	sll1969	No
sll0271	0.0490064	0.907111	sll1969	No
sll0272	0.0536558	0.882141	sll1969	No
sll0273	-0.0560248	0.85236	sll1969	No
sll0274	0.186799	0.619476	sll1969	No
sll0280	0.240839	0.674347	sll1969	No
sll0281	0.0231649	0.959582	sll1969	No
sll0282	-0.294596	0.483438	sll1969	No
sll0283	0.285441	0.824076	sll1969	No
sll0284	0.024225	0.956731	sll1969	No
sll0286	-0.286306	0.685015	sll1969	No
sll0288	-0.588612	0.0890797	sll1969	No
sll0289	-0.112238	0.576301	sll1969	No
sll0290	0.0130911	0.960154	sll1969	No
sll0293	-0.0760578	0.866536	sll1969	No
sll0294	-0.0488203	0.926622	sll1969	No
sll0295	-0.113681	0.765717	sll1969	No
sll0296	-0.174344	0.554012	sll1969	No
sll0297	0.118343	0.758704	sll1969	No
sll0298	0.111087	0.754594	sll1969	No
sll0300	-0.00259967	0.995141	sll1969	No
sll0301	0.0724689	0.826217	sll1969	No
sll0306	-0.0349943	0.948717	sll1969	No
sll0309	-0.340397	0.500874	sll1969	No
sll0310	-0.267739	0.62314	sll1969	No
sll0312	-0.268625	0.568711	sll1969	No
sll0314	0.348202	0.55381	sll1969	No
sll0318	0.0700577	0.766743	sll1969	No
sll0319	0.0268659	0.934082	sll1969	No
sll0320	0.0363413	0.903153	sll1969	No
sll0321	0.0306807	0.93586	sll1969	No
sll0322	-0.322612	0.461654	sll1969	No
sll0325	-0.024513	0.950502	sll1969	No
sll0327	0.367748	0.460925	sll1969	No
sll0328	0.464716	0.437018	sll1969	No
sll0329	0.201069	0.437018	sll1969	No
sll0330	0.185304	0.94825	sll1969	No
sll0335	0.0634382	0.887137	sll1969	No
sll0336	0.000423919	0.999798	sll1969	No
sll0337	-0.0617092	0.895285	sll1969	No
sll0350	-0.122759	0.685149	sll1969	No
sll0354	0.171201	0.703551	sll1969	No
sll0355	-0.0841477	0.826518	sll1969	No
sll0356	-0.138341	0.754594	sll1969	No
sll0359	0.0528739	0.851937	sll1969	No
sll0360	-0.363685	0.468534	sll1969	No
sll0361	-0.376274	0.40761	sll1969	No
sll0362	0.133964	0.741421	sll1969	No
sll0364	-0.189145	NA	sll1969	No
sll0368	0.0183187	0.957634	sll1969	No
sll0369	-0.0637262	0.887137	sll1969	No
sll0370	-0.000543465	0.999798	sll1969	No
sll0371	-0.351617	0.460925	sll1969	No
sll0372	-0.202546	0.560875	sll1969	No
sll0373	-0.139118	0.674347	sll1969	No
sll0374	0.00919218	0.973096	sll1969	No
sll0376	0.463435	0.670869	sll1969	No
sll0377	-0.0876419	0.784263	sll1969	No
sll0378	-0.59497	0.487374	sll1969	No
sll0379	-0.244005	0.560875	sll1969	No
sll0380	-0.341115	0.468534	sll1969	No
sll0381	0.0910279	0.817356	sll1969	No
sll0382	0.0567671	0.887137	sll1969	No
sll0383	0.127262	0.786381	sll1969	No
sll0384	-0.169224	0.742188	sll1969	No
sll0385	-0.300882	0.489719	sll1969	No
sll0394	0.361182	0.488465	sll1969	No
sll0395	0.088885	0.718327	sll1969	No
sll0396	0.0645235	0.827353	sll1969	No
sll0397	-0.134303	0.682625	sll1969	No
sll0398	-0.211322	0.560875	sll1969	No
sll0400	-0.0425388	0.934082	sll1969	No
sll0401	0.2082	0.461654	sll1969	No
sll0402	0.0600404	0.776094	sll1969	No
sll0403	-0.194618	NA	sll1969	No
sll0404	0.159833	0.584788	sll1969	No
sll0405	-0.10081	0.746892	sll1969	No
sll0406	-0.083684	0.887137	sll1969	No
sll0408	0.0367966	0.921859	sll1969	No
sll0409	-0.297877	0.560875	sll1969	No
sll0410	-0.0350093	0.937808	sll1969	No
sll0412	-0.16789	0.740931	sll1969	No
sll0413	-0.336982	0.542678	sll1969	No
sll0414	0.00835091	0.972022	sll1969	No
sll0415	0.0988009	0.859673	sll1969	No
sll0416	-0.274087	0.642872	sll1969	No
sll0418	0.0123756	0.972227	sll1969	No
sll0419	-0.00669339	0.990422	sll1969	No
sll0420	-0.0352475	0.917098	sll1969	No
sll0421	-0.0876973	0.838557	sll1969	No
sll0422	-0.260924	0.629426	sll1969	No
sll0423	-0.055518	0.931228	sll1969	No
sll0424	-0.261874	0.55381	sll1969	No
sll0426	0.48587	0.40761	sll1969	No
sll0427	0.213234	0.560875	sll1969	No
sll0428	-0.128888	NA	sll1969	No
sll0430	-0.354307	0.588573	sll1969	No
sll0436	-0.16338	0.699428	sll1969	No
sll0441	0.146162	0.742585	sll1969	No
sll0442	-0.0210453	0.961741	sll1969	No
sll0443	0.0772924	0.871895	sll1969	No
sll0444	0.294878	0.560903	sll1969	No
sll0445	0.354511	0.460925	sll1969	No
sll0446	-0.115032	0.826518	sll1969	No
sll0447	-0.76053	NA	sll1969	No
sll0448	-0.371351	NA	sll1969	No
sll0449	-0.0756559	NA	sll1969	No
sll0450	0.683599	0.09987	sll1969	No
sll0451	0.125564	0.779192	sll1969	No
sll0454	-0.0606186	0.838557	sll1969	No
sll0455	0.0852798	0.78461	sll1969	No
sll0456	0.0434295	0.917098	sll1969	No
sll0459	-0.0807672	0.817011	sll1969	No
sll0461	0.13122	0.810888	sll1969	No
sll0462	0.107035	0.739594	sll1969	No
sll0467	-0.16218	0.741421	sll1969	No
sll0469	0.189397	0.560875	sll1969	No
sll0470	0.262588	0.593184	sll1969	No
sll0471	-0.0218094	0.97676	sll1969	No
sll0473	-0.0147275	0.986643	sll1969	No
sll0474	-0.242429	0.658171	sll1969	No
sll0477	0.100156	0.777939	sll1969	No
sll0478	-0.232154	0.568711	sll1969	No
sll0479	-0.323752	0.59059	sll1969	No
sll0480	0.0217346	0.953809	sll1969	No
sll0481	-0.0333073	0.934082	sll1969	No
sll0482	-0.116053	0.576301	sll1969	No
sll0484	0.19209	0.612388	sll1969	No
sll0485	-0.0206938	0.982014	sll1969	No
sll0486	-0.12715	0.808839	sll1969	No
sll0487	-0.145063	0.658171	sll1969	No
sll0488	-0.118476	0.779192	sll1969	No
sll0489	0.0661036	0.847155	sll1969	No
sll0493	0.68594	0.405531	sll1969	No
sll0494	-0.422869	0.560875	sll1969	No
sll0495	-0.057633	0.894277	sll1969	No
sll0496	-0.13048	0.756733	sll1969	No
sll0497	0.11762	0.774144	sll1969	No
sll0498	0.327645	0.487374	sll1969	No
sll0499	0.0623875	0.896323	sll1969	No
sll0501	-0.0213067	0.958841	sll1969	No
sll0502	-0.262424	0.568711	sll1969	No
sll0503	-0.369716	0.535322	sll1969	No
sll0504	-0.0293884	0.949371	sll1969	No
sll0505	-0.0729542	0.887137	sll1969	No
sll0506	-0.0266797	0.958841	sll1969	No
sll0507	0.0888422	0.846523	sll1969	No
sll0508	0.0315539	0.949137	sll1969	No
sll0509	0.125876	0.766743	sll1969	No
sll0513	0.120669	0.746892	sll1969	No
sll0514	0.00449124	0.988413	sll1969	No
sll0517	-0.321419	0.560875	sll1969	No
sll0518	-0.116524	0.604296	sll1969	No
sll0519	0.175112	0.657281	sll1969	No
sll0520	0.205392	0.509004	sll1969	No
sll0521	0.0711085	0.689002	sll1969	No
sll0522	-0.0142183	0.959112	sll1969	No
sll0524	0.144705	0.576301	sll1969	No
sll0525	9.88578e-05	0.999798	sll1969	No
sll0528	0.0201798	0.971372	sll1969	No
sll0529	0.102527	0.846523	sll1969	No
sll0533	-0.0670583	0.915563	sll1969	No
sll0534	-0.15133	0.643625	sll1969	No
sll0535	-0.222032	0.460925	sll1969	No
sll0536	-0.0207614	0.966673	sll1969	No
sll0537	0.0829563	0.899345	sll1969	No
sll0539	-0.181569	0.713906	sll1969	No
sll0540	-0.0772754	0.838557	sll1969	No
sll0541	0.191163	0.400932	sll1969	No
sll0542	0.334937	0.493321	sll1969	No
sll0543	0.308973	0.582166	sll1969	No
sll0544	0.0102495	0.984347	sll1969	No
sll0545	-0.156224	0.766743	sll1969	No
sll0546	0.222388	0.569931	sll1969	No
sll0547	0.0813455	0.895285	sll1969	No
sll0549	-0.18768	0.826518	sll1969	No
sll0550	0.463541	0.289141	sll1969	No
sll0552	-0.0948392	0.846523	sll1969	No
sll0553	0.127984	0.690095	sll1969	No
sll0554	-0.134163	0.739319	sll1969	No
sll0555	-0.197374	0.682625	sll1969	No
sll0556	-0.0044512	0.993078	sll1969	No
sll0558	-0.196741	0.646852	sll1969	No
sll0563	0.235974	0.554012	sll1969	No
sll0564	0.183458	0.568711	sll1969	No
sll0565	0.0361266	0.905813	sll1969	No
sll0567	0.0431145	0.958841	sll1969	No
sll0569	-0.0481478	0.871895	sll1969	No
sll0572	0.347868	0.766116	sll1969	No
sll0573	0.564792	0.649702	sll1969	No
sll0574	-0.165615	0.776094	sll1969	No
sll0575	-0.216995	0.685149	sll1969	No
sll0576	0.130374	0.810026	sll1969	No
sll0577	-0.15506	0.568711	sll1969	No
sll0578	-0.347086	0.560875	sll1969	No
sll0584	0.304587	0.554012	sll1969	No
sll0585	-0.0737261	0.779192	sll1969	No
sll0586	0.0601298	0.911731	sll1969	No
sll0587	0.397568	0.460925	sll1969	No
sll0588	0.293266	0.331542	sll1969	No
sll0590	-0.199412	0.639249	sll1969	No
sll0593	0.0114939	0.973096	sll1969	No
sll0594	0.180433	0.649674	sll1969	No
sll0595	0.216016	0.560875	sll1969	No
sll0596	0.022425	0.956243	sll1969	No
sll0597	-0.0871104	0.779192	sll1969	No
sll0601	0.124853	0.567921	sll1969	No
sll0602	0.185713	0.560039	sll1969	No
sll0603	-0.128817	0.726468	sll1969	No
sll0606	0.389422	0.385985	sll1969	No
sll0608	-0.102045	0.816262	sll1969	No
sll0609	0.00935473	0.984347	sll1969	No
sll0611	0.256854	0.743829	sll1969	No
sll0613	-0.172834	0.568711	sll1969	No
sll0614	-0.119264	0.7946	sll1969	No
sll0615	0.288799	0.576301	sll1969	No
sll0616	0.256539	0.560875	sll1969	No
sll0617	0.536864	0.330149	sll1969	No
sll0621	-0.0291785	0.934082	sll1969	No
sll0622	-0.150284	0.674347	sll1969	No
sll0623	0.0620716	0.861991	sll1969	No
sll0624	-0.357473	0.474705	sll1969	No
sll0625	0.000915484	0.999798	sll1969	No
sll0626	0.0813765	0.817356	sll1969	No
sll0629	0.0147686	0.964127	sll1969	No
sll0630	-0.0212165	0.956243	sll1969	No
sll0631	-0.198493	0.540885	sll1969	No
sll0634	0.0933868	0.671255	sll1969	No
sll0635	-0.0353047	0.948717	sll1969	No
sll0638	0.0747939	0.834131	sll1969	No
sll0639	0.0518551	0.871407	sll1969	No
sll0640	-0.0656634	0.826217	sll1969	No
sll0641	-0.260696	0.489377	sll1969	No
sll0643	0.179317	0.593184	sll1969	No
sll0644	-0.121214	0.766743	sll1969	No
sll0645	0.265139	0.568711	sll1969	No
sll0646	-0.0200468	0.958953	sll1969	No
sll0647	-0.0219523	0.963185	sll1969	No
sll0648	0.126889	0.674393	sll1969	No
sll0649	0.162728	0.784263	sll1969	No
sll0654	-0.0797463	0.774348	sll1969	No
sll0656	-0.0875146	0.779192	sll1969	No
sll0657	0.0821209	0.887137	sll1969	No
sll0658	-0.0575332	0.906557	sll1969	No
sll0659	-0.344069	0.461654	sll1969	No
sll0660	0.100824	0.826518	sll1969	No
sll0661	0.47391	0.41661	sll1969	No
sll0662	0.390387	0.40761	sll1969	No
sll0664	-0.36002	0.535322	sll1969	No
sll0669	0.173205	NA	sll1969	No
sll0670	0.388224	NA	sll1969	No
sll0671	-0.412433	NA	sll1969	No
sll0672	-0.0119466	0.967905	sll1969	No
sll0676	-0.0536671	0.937808	sll1969	No
sll0677	-0.22425	NA	sll1969	No
sll0678	-0.910209	NA	sll1969	No
sll0679	-0.0262688	0.93993	sll1969	No
sll0680	0.018573	0.972022	sll1969	No
sll0681	-0.127497	0.778791	sll1969	No
sll0682	-0.0866493	0.871895	sll1969	No
sll0683	-0.0355801	0.947402	sll1969	No
sll0684	-0.0453138	0.937808	sll1969	No
sll0685	-0.148765	0.855621	sll1969	No
sll0686	-0.273158	0.560875	sll1969	No
sll0687	0.106079	NA	sll1969	No
sll0688	0.0194016	0.969237	sll1969	No
sll0689	0.0965054	0.890175	sll1969	No
sll0690	-0.284243	0.620742	sll1969	No
sll0691	0.102777	0.776094	sll1969	No
sll0696	-0.19375	0.560875	sll1969	No
sll0698	0.0177355	0.960154	sll1969	No
sll0702	0.257514	0.588573	sll1969	No
sll0703	0.127869	0.719829	sll1969	No
sll0704	-0.17633	0.603558	sll1969	No
sll0708	-0.0237097	0.964127	sll1969	No
sll0709	-0.0790541	0.819591	sll1969	No
sll0710	0.0148276	0.973096	sll1969	No
sll0711	0.0622001	0.884057	sll1969	No
sll0712	-0.0153386	0.961446	sll1969	No
sll0716	0.0648501	0.857213	sll1969	No
sll0720	0.978315	NA	sll1969	No
sll0721	-0.12686	0.692345	sll1969	No
sll0722	-0.231018	0.639249	sll1969	No
sll0723	0.4195	0.37551	sll1969	No
sll0726	-0.0875664	0.812085	sll1969	No
sll0727	-0.374824	0.415471	sll1969	No
sll0728	0.114353	0.7787	sll1969	No
sll0729	-0.0495935	0.919641	sll1969	No
sll0732	-0.154555	NA	sll1969	No
sll0733	0.666353	0.484056	sll1969	No
sll0735	0.0379943	0.934082	sll1969	No
sll0736	-0.179883	0.649635	sll1969	No
sll0737	0.104041	0.743863	sll1969	No
sll0738	-0.0978191	0.887137	sll1969	No
sll0739	-0.227817	0.560875	sll1969	No
sll0740	0.317831	0.568711	sll1969	No
sll0741	0.465382	0.560875	sll1969	No
sll0742	0.39781	0.586329	sll1969	No
sll0743	0.179241	NA	sll1969	No
sll0744	0.200548	0.560875	sll1969	No
sll0745	0.0706793	0.817356	sll1969	No
sll0749	0.0981374	0.890175	sll1969	No
sll0750	-0.173706	0.808249	sll1969	No
sll0753	-0.0193131	0.948717	sll1969	No
sll0754	-0.0135636	0.969237	sll1969	No
sll0755	0.129851	0.726468	sll1969	No
sll0756	-0.0574462	0.896323	sll1969	No
sll0757	0.232364	0.405531	sll1969	No
sll0759	-0.172403	0.810819	sll1969	No
sll0760	-0.0721294	0.853892	sll1969	No
sll0761	0.337344	0.460925	sll1969	No
sll0764	0.00819907	0.984347	sll1969	No
sll0765	-0.0448341	0.887137	sll1969	No
sll0766	-0.247308	0.44203	sll1969	No
sll0767	0.0203593	0.961446	sll1969	No
sll0771	0.415441	0.463973	sll1969	No
sll0772	0.12499	0.812238	sll1969	No
sll0775	0.494321	NA	sll1969	No
sll0776	0.330042	0.620742	sll1969	No
sll0777	0.284725	0.604296	sll1969	No
sll0778	-0.278712	0.538638	sll1969	No
sll0779	-0.0628618	0.85236	sll1969	No
sll0781	0.199227	0.600278	sll1969	No
sll0782	-0.0766828	0.936064	sll1969	No
sll0783	-0.107361	0.786382	sll1969	No
sll0784	-0.276185	0.649635	sll1969	No
sll0785	-0.277889	0.560875	sll1969	No
sll0786	-0.215245	NA	sll1969	No
sll0787	-0.308852	0.516766	sll1969	No
sll0788	0.204786	0.686501	sll1969	No
sll0789	0.125816	0.771299	sll1969	No
sll0790	-0.371464	0.460925	sll1969	No
sll0792	-0.51067	0.37551	sll1969	No
sll0793	-0.204465	0.677376	sll1969	No
sll0794	-0.226255	0.468534	sll1969	No
sll0797	-0.283688	0.568711	sll1969	No
sll0798	-0.359404	0.474705	sll1969	No
sll0802	0.187704	0.61835	sll1969	No
sll0803	0.0392892	0.910755	sll1969	No
sll0804	-0.0282113	0.955169	sll1969	No
sll0807	0.149118	0.621434	sll1969	No
sll0809	0.0558301	NA	sll1969	No
sll0810	-0.275138	0.41661	sll1969	No
sll0812	0.11552	0.822608	sll1969	No
sll0813	0.0897746	0.740784	sll1969	No
sll0814	-0.0826394	0.871853	sll1969	No
sll0815	-0.188561	0.726468	sll1969	No
sll0816	-0.212156	0.648345	sll1969	No
sll0817	-0.308687	0.388066	sll1969	No
sll0818	0.0879825	0.860225	sll1969	No
sll0819	0.213287	0.41661	sll1969	No
sll0821	-0.149758	0.668865	sll1969	No
sll0822	-0.11376	0.779192	sll1969	No
sll0823	-0.204726	0.70306	sll1969	No
sll0825	-0.473066	0.54124	sll1969	No
sll0827	0.219701	0.523723	sll1969	No
sll0828	-0.0797043	0.829234	sll1969	No
sll0829	-0.347687	0.454335	sll1969	No
sll0830	0.818409	0.461654	sll1969	No
sll0832	0.104429	0.848354	sll1969	No
sll0833	-0.153219	0.612637	sll1969	No
sll0834	0.222932	0.799911	sll1969	No
sll0837	0.105265	0.643794	sll1969	No
sll0838	-0.0530083	0.890175	sll1969	No
sll0839	-0.227804	0.560875	sll1969	No
sll0842	0.362962	0.40363	sll1969	No
sll0843	0.166606	0.776094	sll1969	No
sll0844	0.213674	0.560875	sll1969	No
sll0846	-0.800841	0.289141	sll1969	No
sll0847	0.0990561	0.857065	sll1969	No
sll0848	-0.254652	0.639249	sll1969	No
sll0849	0.0832968	0.887137	sll1969	No
sll0851	0.0970494	0.826518	sll1969	No
sll0853	-0.111331	0.79615	sll1969	No
sll0854	-0.0996382	0.843294	sll1969	No
sll0855	-0.166517	0.560875	sll1969	No
sll0856	0.204198	0.879788	sll1969	No
sll0857	0.00586982	0.997186	sll1969	No
sll0858	0.399142	0.756733	sll1969	No
sll0860	0.338141	0.503941	sll1969	No
sll0861	0.167064	0.741421	sll1969	No
sll0862	-0.145605	0.631648	sll1969	No
sll0863	-0.33745	0.463973	sll1969	No
sll0864	-0.523101	0.484056	sll1969	No
sll0865	-0.0400167	0.936064	sll1969	No
sll0867	0.141686	0.700918	sll1969	No
sll0868	0.150574	0.741421	sll1969	No
sll0869	-0.276117	0.516766	sll1969	No
sll0871	0.289705	0.57201	sll1969	No
sll0872	0.14392	0.635357	sll1969	No
sll0873	-0.0844351	0.83568	sll1969	No
sll0875	-0.0721367	0.82356	sll1969	No
sll0876	-0.0861602	0.797673	sll1969	No
sll0877	-0.0373796	0.887137	sll1969	No
sll0886	0.15028	0.646852	sll1969	No
sll0887	0.077527	0.756733	sll1969	No
sll0888	0.0385519	0.948261	sll1969	No
sll0891	0.279808	0.464536	sll1969	No
sll0892	0.131694	0.683408	sll1969	No
sll0895	-0.0500892	0.884057	sll1969	No
sll0896	-0.1481	0.766773	sll1969	No
sll0897	-0.103376	0.857065	sll1969	No
sll0898	-0.341381	0.55381	sll1969	No
sll0899	-0.0706054	0.860822	sll1969	No
sll0900	-0.125997	0.695906	sll1969	No
sll0901	0.0540092	0.848354	sll1969	No
sll0902	0.316062	0.460925	sll1969	No
sll0905	-0.109331	0.850942	sll1969	No
sll0909	0.310549	0.728973	sll1969	No
sll0910	0.0260696	0.960154	sll1969	No
sll0911	-0.271849	0.568711	sll1969	No
sll0912	0.0337142	0.934082	sll1969	No
sll0913	-0.117195	0.808668	sll1969	No
sll0914	-0.120787	0.826518	sll1969	No
sll0915	-0.0204598	0.944445	sll1969	No
sll0916	-0.261075	0.651038	sll1969	No
sll0920	0.0647141	0.84567	sll1969	No
sll0921	-0.279884	0.385985	sll1969	No
sll0922	-0.249295	NA	sll1969	No
sll0923	0.374852	0.330149	sll1969	No
sll0924	-0.182876	0.619476	sll1969	No
sll0925	0.149607	0.708327	sll1969	No
sll0926	-0.233393	0.560875	sll1969	No
sll0927	-0.155053	0.819591	sll1969	No
sll0928	0.104083	0.774239	sll1969	No
sll0930	-0.403395	0.40761	sll1969	No
sll0931	-0.285319	0.542854	sll1969	No
sll0932	-0.315116	0.560875	sll1969	No
sll0933	-0.166006	0.726468	sll1969	No
sll0934	0.00958048	0.969237	sll1969	No
sll0936	0.0807608	0.750446	sll1969	No
sll0938	-0.221864	0.567847	sll1969	No
sll0939	-0.278746	0.624411	sll1969	No
sll0943	-0.217034	0.644856	sll1969	No
sll0944	0.339795	0.560875	sll1969	No
sll0945	0.100145	0.731565	sll1969	No
sll0947	0.475515	0.560875	sll1969	No
sll0980	0.201196	0.736251	sll1969	No
sll0981	0.330454	0.401177	sll1969	No
sll0982	0.229526	0.612637	sll1969	No
sll0983	-0.237134	0.516766	sll1969	No
sll0984	0.464564	NA	sll1969	No
sll0985	0.0118717	0.969237	sll1969	No
sll0990	0.367848	0.438419	sll1969	No
sll0992	0.407318	0.214138	sll1969	No
sll0993	-0.0586963	0.882141	sll1969	No
sll0994	0.182109	0.646852	sll1969	No
sll0995	0.338231	0.385985	sll1969	No
sll0996	0.0644486	0.819591	sll1969	No
sll0997	0.502446	0.438419	sll1969	No
sll0998	-0.0250723	0.957634	sll1969	No
sll1001	-0.0885547	0.812238	sll1969	No
sll1002	-0.0927549	0.759511	sll1969	No
sll1003	-0.282531	0.649635	sll1969	No
sll1004	0.0502151	0.931228	sll1969	No
sll1005	-0.282245	0.460925	sll1969	No
sll1006	-0.0235254	0.948717	sll1969	No
sll1009	0.836845	0.341073	sll1969	No
sll1011	0.611831	0.390769	sll1969	No
sll1017	-0.0110196	0.977376	sll1969	No
sll1018	-0.00387477	0.984875	sll1969	No
sll1019	-0.193557	0.500874	sll1969	No
sll1020	0.108429	0.774036	sll1969	No
sll1021	0.403643	0.388066	sll1969	No
sll1022	-0.0324838	0.923219	sll1969	No
sll1023	-0.137499	0.658171	sll1969	No
sll1024	-0.299469	0.533958	sll1969	No
sll1025	-0.0633559	0.866536	sll1969	No
sll1027	0.195582	0.660112	sll1969	No
sll1028	0.0403528	0.939355	sll1969	No
sll1029	-0.0236064	0.955559	sll1969	No
sll1030	0.151178	0.738031	sll1969	No
sll1031	0.166743	0.685912	sll1969	No
sll1032	0.000580814	0.999798	sll1969	No
sll1033	0.0459028	0.887137	sll1969	No
sll1035	-0.140964	0.774348	sll1969	No
sll1036	-0.0142461	0.958841	sll1969	No
sll1037	-0.31458	0.489719	sll1969	No
sll1039	0.163759	0.660437	sll1969	No
sll1040	-0.183283	0.612289	sll1969	No
sll1041	-0.0825131	0.814139	sll1969	No
sll1043	0.0881835	0.812085	sll1969	No
sll1045	-0.218481	0.611009	sll1969	No
sll1049	0.149138	0.680422	sll1969	No
sll1051	-0.151998	0.725537	sll1969	No
sll1052	-0.0202014	0.966888	sll1969	No
sll1053	0.273959	0.635357	sll1969	No
sll1054	0.296726	0.437018	sll1969	No
sll1056	0.108441	0.766116	sll1969	No
sll1057	0.113991	0.814096	sll1969	No
sll1058	0.280944	0.40761	sll1969	No
sll1059	0.16079	0.593184	sll1969	No
sll1060	0.212185	0.568711	sll1969	No
sll1061	0.0351296	0.958841	sll1969	No
sll1062	0.41018	0.515656	sll1969	No
sll1063	0.0121794	0.972832	sll1969	No
sll1064	0.105152	0.758704	sll1969	No
sll1068	0.0861326	0.824076	sll1969	No
sll1069	0.00943521	0.971248	sll1969	No
sll1070	-0.0470017	0.909029	sll1969	No
sll1071	-0.153886	0.913205	sll1969	No
sll1072	-0.189007	0.736251	sll1969	No
sll1074	0.000326712	0.999798	sll1969	No
sll1076	-0.198516	0.457956	sll1969	No
sll1077	-0.0531238	0.913205	sll1969	No
sll1078	-0.0525377	0.917098	sll1969	No
sll1079	-0.0137323	0.973096	sll1969	No
sll1080	0.204888	0.583528	sll1969	No
sll1081	0.047811	0.930148	sll1969	No
sll1082	-0.0428525	0.950502	sll1969	No
sll1084	-0.100546	0.701087	sll1969	No
sll1085	0.0898062	0.846523	sll1969	No
sll1086	0.354933	0.385985	sll1969	No
sll1087	-0.0625641	0.819591	sll1969	No
sll1089	0.096839	0.702973	sll1969	No
sll1091	0.219678	0.483671	sll1969	No
sll1092	0.0345781	0.94578	sll1969	No
sll1095	-0.284315	0.556317	sll1969	No
sll1096	-0.0786711	0.846523	sll1969	No
sll1097	-0.0239611	0.960411	sll1969	No
sll1098	0.213771	0.602723	sll1969	No
sll1099	0.483263	0.437018	sll1969	No
sll1101	-0.0657682	0.918618	sll1969	No
sll1102	0.262567	0.488465	sll1969	No
sll1103	0.15219	0.621434	sll1969	No
sll1104	-0.0650629	0.866536	sll1969	No
sll1106	0.0283884	0.944445	sll1969	No
sll1107	0.211699	0.62314	sll1969	No
sll1108	-0.14572	0.690095	sll1969	No
sll1109	-0.033972	0.955241	sll1969	No
sll1110	0.0280435	0.949137	sll1969	No
sll1112	0.344549	0.488465	sll1969	No
sll1118	-0.0611658	0.863328	sll1969	No
sll1119	0.431553	0.535893	sll1969	No
sll1120	-0.0133832	0.961446	sll1969	No
sll1121	0.0240515	0.949371	sll1969	No
sll1123	0.0703775	0.917098	sll1969	No
sll1124	-0.0764912	0.826518	sll1969	No
sll1127	0.0278864	0.948717	sll1969	No
sll1129	0.212506	0.624888	sll1969	No
sll1130	0.0302089	0.926622	sll1969	No
sll1131	-0.118961	0.733524	sll1969	No
sll1132	-0.203063	0.588573	sll1969	No
sll1135	0.265005	0.567847	sll1969	No
sll1138	0.291432	0.586329	sll1969	No
sll1142	0.245009	0.657784	sll1969	No
sll1143	-0.108129	0.680422	sll1969	No
sll1144	0.0458664	0.906557	sll1969	No
sll1147	-0.0628029	0.872884	sll1969	No
sll1150	0.193928	0.560875	sll1969	No
sll1151	-0.100338	0.720766	sll1969	No
sll1154	0.0969981	0.86739	sll1969	No
sll1155	0.303239	0.568711	sll1969	No
sll1158	-0.279492	NA	sll1969	No
sll1159	0.126907	0.819591	sll1969	No
sll1160	0.10021	0.896944	sll1969	No
sll1161	0.228276	0.657784	sll1969	No
sll1162	0.0499699	0.951342	sll1969	No
sll1163	0.03016	0.958841	sll1969	No
sll1164	-0.291776	0.560875	sll1969	No
sll1165	-0.268598	0.437018	sll1969	No
sll1166	0.0845929	0.854004	sll1969	No
sll1167	0.0592159	0.887137	sll1969	No
sll1169	0.0240617	NA	sll1969	No
sll1170	-0.000427442	0.999798	sll1969	No
sll1172	-0.0951479	0.685149	sll1969	No
sll1173	-0.170849	0.777505	sll1969	No
sll1174	-0.312333	0.568711	sll1969	No
sll1178	-0.0405567	0.903153	sll1969	No
sll1180	-0.112167	0.568711	sll1969	No
sll1181	0.010539	0.972022	sll1969	No
sll1182	0.224452	0.739319	sll1969	No
sll1184	0.106573	0.777505	sll1969	No
sll1185	-0.177067	0.627314	sll1969	No
sll1186	-0.253509	0.567847	sll1969	No
sll1187	-0.066004	0.846523	sll1969	No
sll1188	-0.030952	0.948717	sll1969	No
sll1189	-0.11656	0.786381	sll1969	No
sll1191	0.341323	0.551914	sll1969	No
sll1192	0.091366	0.860499	sll1969	No
sll1193	0.02795	0.963185	sll1969	No
sll1194	0.263311	0.463973	sll1969	No
sll1196	0.439437	0.55825	sll1969	No
sll1198	0.146169	0.872884	sll1969	No
sll1200	0.0659692	0.805914	sll1969	No
sll1201	0.127407	0.816262	sll1969	No
sll1202	-0.209699	NA	sll1969	No
sll1203	-0.595614	NA	sll1969	No
sll1204	-0.00794011	NA	sll1969	No
sll1205	-0.318919	0.460925	sll1969	No
sll1206	-0.205946	0.527064	sll1969	No
sll1209	0.0270999	0.937133	sll1969	No
sll1212	-0.0720124	0.847629	sll1969	No
sll1213	-0.042384	0.890175	sll1969	No
sll1214	0.0117694	0.966788	sll1969	No
sll1217	0.0475075	0.917685	sll1969	No
sll1218	0.159312	0.774239	sll1969	No
sll1220	0.495763	0.385985	sll1969	No
sll1221	0.445595	0.281987	sll1969	No
sll1222	0.400597	0.385985	sll1969	No
sll1223	0.313046	0.461654	sll1969	No
sll1224	0.36207	0.41661	sll1969	No
sll1225	0.130569	0.763946	sll1969	No
sll1226	0.150286	0.713906	sll1969	No
sll1228	0.0622851	0.786382	sll1969	No
sll1229	0.00440655	0.991676	sll1969	No
sll1231	-0.481555	0.40761	sll1969	No
sll1232	-0.380494	0.460925	sll1969	No
sll1233	-0.14963	0.658171	sll1969	No
sll1234	-0.1032	0.846523	sll1969	No
sll1236	-0.255213	0.535322	sll1969	No
sll1237	-0.187581	0.621434	sll1969	No
sll1239	-0.184216	0.774144	sll1969	No
sll1240	-0.188736	0.784437	sll1969	No
sll1241	0.0607845	0.915563	sll1969	No
sll1242	0.0347639	0.934082	sll1969	No
sll1244	-0.0970175	0.777939	sll1969	No
sll1245	-0.286369	0.461654	sll1969	No
sll1247	0.0118992	0.98211	sll1969	No
sll1249	-0.238936	0.516766	sll1969	No
sll1251	0.184651	0.636798	sll1969	No
sll1252	0.108851	0.743829	sll1969	No
sll1253	-0.065043	0.826518	sll1969	No
sll1254	-0.0592362	0.847407	sll1969	No
sll1255	0.0305801	NA	sll1969	No
sll1258	-0.479443	0.41661	sll1969	No
sll1260	-0.0699039	0.825452	sll1969	No
sll1261	0.0576849	0.889555	sll1969	No
sll1262	0.194864	0.690095	sll1969	No
sll1263	-0.0410247	0.915563	sll1969	No
sll1265	0.10257	0.745963	sll1969	No
sll1267	0.241757	0.41661	sll1969	No
sll1268	0.0463086	0.890175	sll1969	No
sll1270	0.158637	0.725537	sll1969	No
sll1271	0.241922	0.560875	sll1969	No
sll1272	-0.0127304	0.964127	sll1969	No
sll1273	-0.132481	0.779192	sll1969	No
sll1274	0.23591	0.646561	sll1969	No
sll1275	0.0272759	0.934082	sll1969	No
sll1276	-0.22533	0.568711	sll1969	No
sll1277	-0.426242	0.340278	sll1969	No
sll1282	0.0930284	0.775641	sll1969	No
sll1283	0.325108	0.568711	sll1969	No
sll1284	0.207522	0.560875	sll1969	No
sll1285	0.0100004	0.984347	sll1969	No
sll1286	0.31799	0.621434	sll1969	No
sll1289	-0.0559808	0.930148	sll1969	No
sll1290	0.012509	0.955638	sll1969	No
sll1291	-0.0274339	0.948717	sll1969	No
sll1292	-0.0918664	0.777505	sll1969	No
sll1293	-0.037852	0.871853	sll1969	No
sll1294	0.0686947	0.799911	sll1969	No
sll1296	-0.00823721	0.967733	sll1969	No
sll1297	-0.124386	0.784437	sll1969	No
sll1298	0.325966	0.460925	sll1969	No
sll1299	0.0949317	0.677376	sll1969	No
sll1300	-0.0917805	0.847155	sll1969	No
sll1304	0.179405	0.485803	sll1969	No
sll1305	0.089428	0.826518	sll1969	No
sll1306	0.114065	0.816948	sll1969	No
sll1307	0.121435	0.713906	sll1969	No
sll1308	0.0578486	0.940701	sll1969	No
sll1314	0.279049	0.461654	sll1969	No
sll1315	0.0570192	0.900228	sll1969	No
sll1316	0.1818	0.619728	sll1969	No
sll1317	0.174424	0.611009	sll1969	No
sll1318	-0.362951	0.588573	sll1969	No
sll1319	-0.679649	0.385985	sll1969	No
sll1321	0.0246929	0.95361	sll1969	No
sll1322	0.0744289	0.786381	sll1969	No
sll1323	0.148357	0.644856	sll1969	No
sll1324	0.131334	0.755579	sll1969	No
sll1325	0.217409	0.576301	sll1969	No
sll1326	0.0797894	0.817356	sll1969	No
sll1327	0.0541333	0.888087	sll1969	No
sll1329	0.0359845	0.915563	sll1969	No
sll1330	0.311642	0.568711	sll1969	No
sll1333	-0.130605	0.568711	sll1969	No
sll1334	0.0234521	0.948717	sll1969	No
sll1336	-0.037812	0.930148	sll1969	No
sll1338	0.0585564	0.944445	sll1969	No
sll1340	-0.0904956	0.865332	sll1969	No
sll1341	0.136785	0.657324	sll1969	No
sll1342	-0.0177055	0.964981	sll1969	No
sll1343	0.0520254	0.824076	sll1969	No
sll1344	-0.0166185	0.958841	sll1969	No
sll1348	-0.208178	0.741421	sll1969	No
sll1349	-0.0513988	0.936733	sll1969	No
sll1350	0.0485018	0.871278	sll1969	No
sll1352	-0.238484	0.593062	sll1969	No
sll1353	-0.0545945	0.816948	sll1969	No
sll1354	-0.161496	0.613151	sll1969	No
sll1355	0.157082	0.804243	sll1969	No
sll1356	0.438553	0.483671	sll1969	No
sll1358	0.563754	0.415471	sll1969	No
sll1359	0.444452	0.437018	sll1969	No
sll1360	0.0276653	0.917685	sll1969	No
sll1362	-0.126568	0.631648	sll1969	No
sll1363	0.0934695	0.82315	sll1969	No
sll1365	0.0350267	0.936064	sll1969	No
sll1366	0.0317909	0.883473	sll1969	No
sll1367	0.334512	0.484056	sll1969	No
sll1369	0.106852	0.776094	sll1969	No
sll1370	0.233948	0.667485	sll1969	No
sll1371	0.0619988	0.860499	sll1969	No
sll1372	0.453168	0.460925	sll1969	No
sll1373	-0.0651553	0.879364	sll1969	No
sll1374	0.0779849	0.776094	sll1969	No
sll1376	-0.0374031	0.960154	sll1969	No
sll1377	-2.73003e-05	0.999798	sll1969	No
sll1378	-0.205142	0.649635	sll1969	No
sll1380	-0.0370301	0.918197	sll1969	No
sll1381	-0.0171417	0.961446	sll1969	No
sll1382	0.302945	0.385985	sll1969	No
sll1383	-0.220956	0.568711	sll1969	No
sll1384	0.132788	0.817356	sll1969	No
sll1386	0.102812	0.896323	sll1969	No
sll1387	0.104251	0.81965	sll1969	No
sll1388	-0.0511804	0.888931	sll1969	No
sll1389	-0.229281	0.62314	sll1969	No
sll1390	0.245011	0.468534	sll1969	No
sll1392	0.0320141	0.958841	sll1969	No
sll1393	0.0643124	0.819237	sll1969	No
sll1394	0.0437206	0.884057	sll1969	No
sll1395	-0.13	0.621434	sll1969	No
sll1396	0.144643	0.739319	sll1969	No
sll1398	0.137227	0.699059	sll1969	No
sll1399	0.0874001	0.621434	sll1969	No
sll1400	0.0129905	0.973096	sll1969	No
sll1401	-0.35314	0.483671	sll1969	No
sll1404	0.161133	0.741421	sll1969	No
sll1405	0.0623203	0.948717	sll1969	No
sll1406	-0.0311408	0.948717	sll1969	No
sll1407	-0.798126	NA	sll1969	No
sll1408	-0.318596	0.59059	sll1969	No
sll1409	-0.512274	0.289141	sll1969	No
sll1411	-0.301963	0.639249	sll1969	No
sll1414	-0.0188668	0.958841	sll1969	No
sll1415	-0.0382738	0.918197	sll1969	No
sll1418	0.213091	0.576301	sll1969	No
sll1423	-0.134788	0.61835	sll1969	No
sll1424	-0.431088	0.468534	sll1969	No
sll1425	0.244174	0.554012	sll1969	No
sll1426	0.435786	0.456588	sll1969	No
sll1427	0.307744	0.40761	sll1969	No
sll1428	0.0956777	0.827353	sll1969	No
sll1429	0.736727	0.391736	sll1969	No
sll1430	0.0679289	0.872072	sll1969	No
sll1432	0.314685	0.560875	sll1969	No
sll1433	0.277408	0.488465	sll1969	No
sll1434	0.133652	0.560875	sll1969	No
sll1435	0.079134	0.808249	sll1969	No
sll1439	0.089327	0.887137	sll1969	No
sll1440	0.0536135	0.830912	sll1969	No
sll1441	-0.486529	0.405531	sll1969	No
sll1442	0.317846	0.502921	sll1969	No
sll1443	0.135056	0.619476	sll1969	No
sll1444	0.0141708	0.963185	sll1969	No
sll1446	-0.0816485	0.774144	sll1969	No
sll1447	-0.0301681	0.948717	sll1969	No
sll1450	-0.162184	0.846523	sll1969	No
sll1451	-0.0435773	0.955543	sll1969	No
sll1452	-0.0552918	0.896323	sll1969	No
sll1453	-0.0129971	0.960154	sll1969	No
sll1454	-0.300663	0.405957	sll1969	No
sll1455	-0.25895	0.468534	sll1969	No
sll1456	0.0104347	0.972022	sll1969	No
sll1457	-0.1872	0.665665	sll1969	No
sll1459	0.0960487	0.702973	sll1969	No
sll1461	0.216498	0.568711	sll1969	No
sll1462	-0.0259022	0.944445	sll1969	No
sll1463	0.26311	0.0890797	sll1969	No
sll1464	-0.335546	0.460925	sll1969	No
sll1466	-0.131668	0.689002	sll1969	No
sll1468	-0.0909842	0.649674	sll1969	No
sll1469	-0.171672	0.798146	sll1969	No
sll1470	0.203671	0.495264	sll1969	No
sll1471	-0.0709717	0.890175	sll1969	No
sll1472	-0.411574	0.560875	sll1969	No
sll1473	-0.555643	0.461654	sll1969	No
sll1474	NA	NA	sll1969	No
sll1476	-0.174482	NA	sll1969	No
sll1477	0.0257108	0.955241	sll1969	No
sll1479	0.582221	0.37551	sll1969	No
sll1481	0.117156	0.876316	sll1969	No
sll1482	-0.133828	0.776926	sll1969	No
sll1483	-0.201675	0.872537	sll1969	No
sll1484	0.19903	0.55381	sll1969	No
sll1485	0.292567	0.44203	sll1969	No
sll1486	0.260717	0.428041	sll1969	No
sll1488	0.0773049	0.798146	sll1969	No
sll1489	0.126612	0.594092	sll1969	No
sll1491	0.250521	0.560875	sll1969	No
sll1495	0.0141753	0.964127	sll1969	No
sll1496	0.0528521	0.814139	sll1969	No
sll1498	-0.0342526	0.898266	sll1969	No
sll1499	0.141423	0.739594	sll1969	No
sll1500	-0.050022	0.896323	sll1969	No
sll1501	-0.0233837	0.953228	sll1969	No
sll1502	0.365965	0.484056	sll1969	No
sll1503	0.00227395	0.997372	sll1969	No
sll1504	-0.332634	0.568711	sll1969	No
sll1505	-0.634203	0.385985	sll1969	No
sll1507	0.170078	0.65876	sll1969	No
sll1508	0.0470947	0.873086	sll1969	No
sll1509	-0.133191	0.739319	sll1969	No
sll1510	-0.139179	0.817356	sll1969	No
sll1511	-0.343757	0.560875	sll1969	No
sll1512	0.167081	0.720703	sll1969	No
sll1513	0.219922	0.488465	sll1969	No
sll1514	-0.672712	0.437018	sll1969	No
sll1515	-0.663313	0.385985	sll1969	No
sll1516	-0.178294	0.560875	sll1969	No
sll1520	0.00040433	0.999798	sll1969	No
sll1521	0.118661	0.750446	sll1969	No
sll1522	-0.125802	0.839261	sll1969	No
sll1524	0.0406381	0.926287	sll1969	No
sll1525	0.120702	0.739319	sll1969	No
sll1526	-0.0828954	0.843204	sll1969	No
sll1527	-0.469376	0.211383	sll1969	No
sll1528	-0.128013	0.649635	sll1969	No
sll1530	-0.267811	0.385985	sll1969	No
sll1531	-0.313262	0.385985	sll1969	No
sll1532	0.0424092	0.917098	sll1969	No
sll1533	0.48343	0.551914	sll1969	No
sll1534	0.149001	0.836491	sll1969	No
sll1535	0.383379	0.385985	sll1969	No
sll1536	-0.0539695	0.900228	sll1969	No
sll1537	0.010286	0.976604	sll1969	No
sll1538	-0.127678	0.692419	sll1969	No
sll1540	-0.146641	0.602723	sll1969	No
sll1541	-0.277819	0.722018	sll1969	No
sll1542	0.190833	0.819591	sll1969	No
sll1543	0.416563	NA	sll1969	No
sll1544	-0.104331	0.890175	sll1969	No
sll1545	0.049517	0.906384	sll1969	No
sll1546	0.333726	0.344217	sll1969	No
sll1547	-0.072388	0.915563	sll1969	No
sll1549	0.375624	0.560875	sll1969	No
sll1550	0.128241	0.774239	sll1969	No
sll1552	-0.0995815	NA	sll1969	No
sll1553	0.114587	0.691946	sll1969	No
sll1555	0.0974688	0.726468	sll1969	No
sll1556	-0.032407	0.921077	sll1969	No
sll1557	-0.0242035	0.949137	sll1969	No
sll1558	0.153924	0.646745	sll1969	No
sll1559	0.184969	0.741421	sll1969	No
sll1560	-0.78312	NA	sll1969	No
sll1561	0.376183	0.341073	sll1969	No
sll1562	-0.12464	0.77642	sll1969	No
sll1563	-0.231101	0.538638	sll1969	No
sll1564	0.136415	0.750446	sll1969	No
sll1566	0.195755	0.674347	sll1969	No
sll1568	0.126165	0.707493	sll1969	No
sll1570	0.256389	0.437018	sll1969	No
sll1571	0.106608	0.745252	sll1969	No
sll1572	0.0263023	0.928425	sll1969	No
sll1573	0.146414	0.756775	sll1969	No
sll1574	0.217474	0.523723	sll1969	No
sll1575	-0.0446406	0.936224	sll1969	No
sll1577	0.185542	0.593184	sll1969	No
sll1578	0.169004	0.602723	sll1969	No
sll1579	0.265092	0.485803	sll1969	No
sll1580	0.271152	0.468534	sll1969	No
sll1581	0.0516337	0.900228	sll1969	No
sll1582	-0.642131	0.0890797	sll1969	No
sll1583	0.211368	0.818348	sll1969	No
sll1584	-0.0477562	0.944445	sll1969	No
sll1586	0.0995879	0.754594	sll1969	No
sll1590	0.124788	0.766743	sll1969	No
sll1592	-0.23611	0.581686	sll1969	No
sll1594	-0.404143	0.7787	sll1969	No
sll1595	0.0332986	0.949137	sll1969	No
sll1596	0.00805951	0.987748	sll1969	No
sll1598	0.0251467	0.965427	sll1969	No
sll1599	0.281457	NA	sll1969	No
sll1600	-0.248063	NA	sll1969	No
sll1601	0.143409	0.730607	sll1969	No
sll1605	0.0591281	0.798146	sll1969	No
sll1606	-0.0606124	0.890175	sll1969	No
sll1608	-0.112051	0.631648	sll1969	No
sll1609	-0.0339554	0.944445	sll1969	No
sll1611	-0.470509	0.463973	sll1969	No
sll1612	-0.410891	0.40761	sll1969	No
sll1613	-0.345693	0.40761	sll1969	No
sll1614	-0.179926	0.568711	sll1969	No
sll1615	-0.105784	0.706589	sll1969	No
sll1618	0.240805	0.560875	sll1969	No
sll1620	-0.0439207	0.934082	sll1969	No
sll1621	-0.0980823	0.817356	sll1969	No
sll1623	-0.172234	0.677376	sll1969	No
sll1624	-0.0607374	0.887137	sll1969	No
sll1625	0.132527	0.726468	sll1969	No
sll1626	0.134792	0.726468	sll1969	No
sll1628	-0.128666	0.726468	sll1969	No
sll1629	-0.542586	0.385985	sll1969	No
sll1630	-0.189554	0.755128	sll1969	No
sll1631	-0.295641	0.468534	sll1969	No
sll1632	0.147815	0.786381	sll1969	No
sll1633	-0.064424	0.819237	sll1969	No
sll1634	-0.505806	0.289141	sll1969	No
sll1635	-0.196965	0.620742	sll1969	No
sll1636	0.0464872	0.924145	sll1969	No
sll1638	0.106192	0.715108	sll1969	No
sll1639	0.10061	0.726468	sll1969	No
sll1640	-0.194717	0.568711	sll1969	No
sll1641	0.00505885	0.98211	sll1969	No
sll1642	-0.227078	NA	sll1969	No
sll1643	-0.0272757	0.957634	sll1969	No
sll1647	0.0177547	0.960154	sll1969	No
sll1653	0.0390366	0.894579	sll1969	No
sll1654	0.308741	0.568711	sll1969	No
sll1655	0.263008	0.692345	sll1969	No
sll1656	0.049794	0.934082	sll1969	No
sll1658	0.0444866	0.948717	sll1969	No
sll1659	0.144141	0.715108	sll1969	No
sll1660	0.236004	0.560875	sll1969	No
sll1662	0.19166	0.560875	sll1969	No
sll1663	0.0153436	0.963185	sll1969	No
sll1664	0.0573239	0.777939	sll1969	No
sll1665	0.370464	0.330149	sll1969	No
sll1666	0.0577981	0.922335	sll1969	No
sll1667	0.0609021	0.887137	sll1969	No
sll1669	-0.0361759	0.933745	sll1969	No
sll1670	-0.188963	0.700755	sll1969	No
sll1671	0.0508231	0.933745	sll1969	No
sll1672	0.149227	0.697598	sll1969	No
sll1673	0.0161571	0.960154	sll1969	No
sll1675	0.0260579	0.957634	sll1969	No
sll1676	-0.0841904	0.779192	sll1969	No
sll1677	-0.0140649	0.960154	sll1969	No
sll1678	-0.0667409	0.887137	sll1969	No
sll1679	0.114768	0.846523	sll1969	No
sll1680	0.149419	0.74465	sll1969	No
sll1681	0.098294	0.825452	sll1969	No
sll1682	0.181316	0.706589	sll1969	No
sll1683	-0.136833	0.735178	sll1969	No
sll1685	0.036012	0.961446	sll1969	No
sll1686	-0.337136	0.523723	sll1969	No
sll1687	-0.0203722	0.959582	sll1969	No
sll1688	-0.563703	0.460925	sll1969	No
sll1689	0.206205	0.621434	sll1969	No
sll1691	0.882691	0.560875	sll1969	No
sll1692	0.560761	0.460925	sll1969	No
sll1693	0.122143	0.779192	sll1969	No
sll1694	0.101671	0.819237	sll1969	No
sll1695	-0.263187	0.554012	sll1969	No
sll1696	-0.298406	0.560875	sll1969	No
sll1697	-0.0397221	0.956243	sll1969	No
sll1698	-0.0622426	0.890175	sll1969	No
sll1699	-0.135804	0.619476	sll1969	No
sll1702	-0.0295815	0.918453	sll1969	No
sll1703	-0.322419	0.535893	sll1969	No
sll1704	-0.354257	0.334582	sll1969	No
sll1708	0.108751	0.906557	sll1969	No
sll1709	-0.24771	0.697435	sll1969	No
sll1710	-0.688921	0.44203	sll1969	No
sll1712	0.242403	0.437018	sll1969	No
sll1713	0.100386	0.819237	sll1969	No
sll1715	-0.106477	0.876316	sll1969	No
sll1716	-0.0059873	NA	sll1969	No
sll1717	-0.0190035	0.958841	sll1969	No
sll1721	0.208001	0.468534	sll1969	No
sll1722	0.351582	0.674347	sll1969	No
sll1723	-0.00832384	0.995004	sll1969	No
sll1724	-0.169298	0.846523	sll1969	No
sll1725	-0.129945	0.82356	sll1969	No
sll1726	-0.158642	0.786382	sll1969	No
sll1730	-0.0924614	0.811744	sll1969	No
sll1732	0.30299	0.739319	sll1969	No
sll1733	0.622705	0.657784	sll1969	No
sll1734	0.687739	0.608638	sll1969	No
sll1735	0.516961	0.645332	sll1969	No
sll1736	0.339066	0.560875	sll1969	No
sll1737	-0.197951	0.527064	sll1969	No
sll1738	-0.308717	0.446374	sll1969	No
sll1739	-0.0861407	0.807502	sll1969	No
sll1740	-0.142956	0.691946	sll1969	No
sll1742	-0.16215	0.698226	sll1969	No
sll1743	-0.170238	0.560875	sll1969	No
sll1744	-0.147716	0.619476	sll1969	No
sll1745	-0.16219	0.593184	sll1969	No
sll1746	-0.144916	0.611009	sll1969	No
sll1747	0.0842714	0.784437	sll1969	No
sll1749	-0.0410401	0.896323	sll1969	No
sll1749a	-0.142349	0.704038	sll1969	No
sll1750	0.324406	0.371034	sll1969	No
sll1751	-0.053602	0.906557	sll1969	No
sll1752	0.251495	0.535893	sll1969	No
sll1755	-0.154617	0.568711	sll1969	No
sll1757	-0.089536	0.799911	sll1969	No
sll1758	0.340134	0.385985	sll1969	No
sll1760	0.0461075	0.860225	sll1969	No
sll1761	0.0299625	0.95361	sll1969	No
sll1762	0.375931	0.40761	sll1969	No
sll1763	0.342104	0.44203	sll1969	No
sll1764	0.457003	0.471172	sll1969	No
sll1765	0.20723	0.793811	sll1969	No
sll1766	0.0587876	0.919641	sll1969	No
sll1767	0.0154181	0.967905	sll1969	No
sll1768	0.0223311	0.944445	sll1969	No
sll1769	-0.219588	0.658171	sll1969	No
sll1770	-0.261849	0.604202	sll1969	No
sll1771	0.343473	0.560875	sll1969	No
sll1772	-0.510459	0.355741	sll1969	No
sll1773	0.0486342	0.905785	sll1969	No
sll1774	0.497916	0.40761	sll1969	No
sll1775	-0.172684	0.538638	sll1969	No
sll1776	-0.196025	0.461654	sll1969	No
sll1780	NA	NA	sll1969	No
sll1783	0.383934	0.0890797	sll1969	No
sll1784	0.448493	0.0037573	sll1969	No
sll1785	0.365921	0.0312037	sll1969	No
sll1786	-0.0873085	0.800975	sll1969	No
sll1787	0.000760499	0.999798	sll1969	No
sll1789	0.154184	0.568711	sll1969	No
sll1796	0.349173	0.405174	sll1969	No
sll1797	-0.170459	0.779192	sll1969	No
sll1799	0.129626	0.723389	sll1969	No
sll1800	0.0408638	0.904401	sll1969	No
sll1801	0.056627	0.890175	sll1969	No
sll1802	0.0385601	0.924145	sll1969	No
sll1803	0.107019	0.799911	sll1969	No
sll1804	0.23995	0.560875	sll1969	No
sll1805	0.445227	0.40761	sll1969	No
sll1806	0.179864	0.589325	sll1969	No
sll1807	0.157726	0.588995	sll1969	No
sll1808	0.137581	0.605085	sll1969	No
sll1809	0.105728	0.656763	sll1969	No
sll1810	0.130132	0.639249	sll1969	No
sll1811	0.0755406	0.813849	sll1969	No
sll1812	0.0760201	0.777939	sll1969	No
sll1813	0.0233301	0.947496	sll1969	No
sll1814	-0.0441708	0.837737	sll1969	No
sll1815	0.0130913	0.963185	sll1969	No
sll1816	-0.104299	0.766116	sll1969	No
sll1817	-0.0618714	0.816262	sll1969	No
sll1818	-0.0930946	0.766116	sll1969	No
sll1819	-0.0422301	0.894579	sll1969	No
sll1820	-0.0683504	0.822608	sll1969	No
sll1821	-0.0476195	0.861065	sll1969	No
sll1822	-0.0338823	0.915563	sll1969	No
sll1823	-0.331201	0.501536	sll1969	No
sll1825	-0.00792402	0.976673	sll1969	No
sll1830	-0.16025	0.726378	sll1969	No
sll1831	-0.251627	0.600278	sll1969	No
sll1832	0.00459565	0.996722	sll1969	No
sll1833	-0.069032	0.766743	sll1969	No
sll1834	0.232801	0.560875	sll1969	No
sll1835	0.509504	0.488465	sll1969	No
sll1837	0.294347	0.560875	sll1969	No
sll1841	0.166695	0.599996	sll1969	No
sll1845	-0.0639456	0.819237	sll1969	No
sll1848	0.0714267	0.819237	sll1969	No
sll1849	-0.210148	0.658171	sll1969	No
sll1851	-1.07864	NA	sll1969	No
sll1852	-0.218578	0.777939	sll1969	No
sll1853	-0.277448	0.685015	sll1969	No
sll1854	-0.258952	0.677376	sll1969	No
sll1858	0.13206	0.692419	sll1969	No
sll1860	-1.8984	NA	sll1969	No
sll1861	-0.0127696	NA	sll1969	No
sll1862	-0.343217	0.488465	sll1969	No
sll1863	-0.219342	0.682625	sll1969	No
sll1864	-0.131935	0.568711	sll1969	No
sll1865	-0.0486957	0.887137	sll1969	No
sll1866	0.0748608	0.886587	sll1969	No
sll1867	0.0969387	0.848354	sll1969	No
sll1868	-0.00702428	0.98211	sll1969	No
sll1869	0.00859906	0.97454	sll1969	No
sll1870	-0.175158	0.697435	sll1969	No
sll1871	0.012612	0.977376	sll1969	No
sll1872	-0.0600591	0.895285	sll1969	No
sll1873	0.122128	0.730607	sll1969	No
sll1874	0.220378	0.687847	sll1969	No
sll1875	0.203425	0.680963	sll1969	No
sll1876	-0.107102	0.786381	sll1969	No
sll1878	0.163278	0.741421	sll1969	No
sll1879	-0.0620972	0.887137	sll1969	No
sll1880	-0.114611	0.706943	sll1969	No
sll1882	0.345506	0.584451	sll1969	No
sll1883	-0.0468494	0.883473	sll1969	No
sll1884	-0.371589	0.500874	sll1969	No
sll1885	0.164395	0.690095	sll1969	No
sll1886	0.050118	0.906557	sll1969	No
sll1888	0.0713536	0.918453	sll1969	No
sll1890	-0.25388	0.55381	sll1969	No
sll1891	0.420195	0.463361	sll1969	No
sll1892	0.313008	0.523723	sll1969	No
sll1893	0.0830805	0.877716	sll1969	No
sll1894	-0.244431	0.341073	sll1969	No
sll1895	-0.0956274	0.700918	sll1969	No
sll1897	-0.0652244	0.921817	sll1969	No
sll1898	0.310296	0.468373	sll1969	No
sll1899	-0.10564	0.700174	sll1969	No
sll1900	-0.417709	0.385985	sll1969	No
sll1902	0.300113	0.483438	sll1969	No
sll1905	0.214695	0.568711	sll1969	No
sll1906	-0.101161	0.651038	sll1969	No
sll1908	0.0809001	0.780998	sll1969	No
sll1909	-0.152256	0.657281	sll1969	No
sll1910	0.181279	0.405957	sll1969	No
sll1911	-0.295989	0.41661	sll1969	No
sll1912	0.285444	0.646852	sll1969	No
sll1913	-0.0439659	0.948717	sll1969	No
sll1915	0.225942	0.568711	sll1969	No
sll1916	-0.27946	0.568711	sll1969	No
sll1917	-0.650046	0.405531	sll1969	No
sll1920	0.409372	0.259748	sll1969	No
sll1921	-0.0749842	0.846523	sll1969	No
sll1924	0.041353	0.931344	sll1969	No
sll1925	0.240642	0.44203	sll1969	No
sll1927	0.0131739	0.972022	sll1969	No
sll1929	0.0233683	0.937808	sll1969	No
sll1931	0.240922	0.506243	sll1969	No
sll1932	0.0233823	0.949137	sll1969	No
sll1933	-0.251668	0.484056	sll1969	No
sll1934	0.271542	0.69851	sll1969	No
sll1937	0.0163701	0.969237	sll1969	No
sll1938	0.243025	0.57255	sll1969	No
sll1939	0.257664	0.44203	sll1969	No
sll1940	0.266845	0.40761	sll1969	No
sll1941	-0.0021868	0.996722	sll1969	No
sll1942	0.11892	0.668865	sll1969	No
sll1945	0.0812513	0.741293	sll1969	No
sll1946	-0.0341098	0.921859	sll1969	No
sll1949	0.434761	0.483671	sll1969	No
sll1950	0.156909	0.649635	sll1969	No
sll1951	0.157303	0.568711	sll1969	No
sll1956	-0.00883336	0.984347	sll1969	No
sll1957	0.0226418	0.964127	sll1969	No
sll1958	-0.192754	0.689538	sll1969	No
sll1959	-0.31239	0.560875	sll1969	No
sll1960	-0.0561986	0.887137	sll1969	No
sll1961	0.268726	0.560875	sll1969	No
sll1965	-0.181202	0.668865	sll1969	No
sll1967	-0.266054	0.568711	sll1969	No
sll1968	0.196611	0.739319	sll1969	No
sll1969	-1.67041	3.90185e-15	sll1969	Yes
sll1971	-0.0632651	0.853138	sll1969	No
sll1973	0.0791408	0.871407	sll1969	No
sll1979	0.121309	0.741421	sll1969	No
sll1980	0.125252	0.621434	sll1969	No
sll1981	0.198978	0.581686	sll1969	No
sll1985	-0.130915	NA	sll1969	No
sll1987	0.0844235	0.808249	sll1969	No
sll1988	-0.064763	0.817356	sll1969	No
sll1994	0.179785	0.629426	sll1969	No
sll1994a	-0.00179861	0.997554	sll1969	No
sll1995	-0.00254256	0.996722	sll1969	No
sll2001	0.182741	0.674347	sll1969	No
sll2002	-0.109747	0.766743	sll1969	No
sll2003	-0.0673407	0.846523	sll1969	No
sll2005	0.0155331	0.958841	sll1969	No
sll2006	-0.167804	0.776094	sll1969	No
sll2007	-0.139334	0.786381	sll1969	No
sll2008	-0.00820507	0.987442	sll1969	No
sll2009	0.0436736	0.860225	sll1969	No
sll2010	-0.187753	0.682625	sll1969	No
sll2011	-0.458288	0.302994	sll1969	No
sll2012	0.173314	0.82315	sll1969	No
sll2013	0.341097	0.40761	sll1969	No
sll2014	0.161987	0.734186	sll1969	No
sll2015	-0.0695481	0.808839	sll1969	No
sll5002	-0.0492247	0.912914	sll1969	No
sll5003	-0.466328	0.460925	sll1969	No
sll5006	0.202004	0.707493	sll1969	No
sll5014	-0.0491123	0.959112	sll1969	No
sll5026	-0.255112	0.4795	sll1969	No
sll5028	-0.368743	0.619476	sll1969	No
sll5030	0.0108467	0.969237	sll1969	No
sll5033	0.113432	0.690095	sll1969	No
sll5034	0.0645829	0.835988	sll1969	No
sll5036	0.0305282	0.961446	sll1969	No
sll5042	-0.156866	0.765717	sll1969	No
sll5043	-0.324221	NA	sll1969	No
sll5044	-0.0993714	NA	sll1969	No
sll5046	-0.36464	0.40761	sll1969	No
sll5047	-0.338595	0.385985	sll1969	No
sll5048	-0.0693254	0.806038	sll1969	No
sll5049	0.0103932	0.972022	sll1969	No
sll5050	-0.0961956	0.766743	sll1969	No
sll5052	-0.0497832	0.915563	sll1969	No
sll5057	-0.349079	0.483438	sll1969	No
sll5059	-0.259205	0.599996	sll1969	No
sll5060	-0.290743	0.340278	sll1969	No
sll5061	0.17588	0.766116	sll1969	No
sll5062	-0.425718	0.55381	sll1969	No
sll5063	-0.111607	0.872935	sll1969	No
sll5066	-0.0945706	0.851937	sll1969	No
sll5067	-0.16902	NA	sll1969	No
sll5069	-0.145162	0.808839	sll1969	No
sll5075	0.126043	0.774348	sll1969	No
sll5076	0.0180256	0.97454	sll1969	No
sll5079	0.13762	0.777939	sll1969	No
sll5080	0.444534	0.483438	sll1969	No
sll5081	0.15533	0.817356	sll1969	No
sll5083	-0.139426	0.67042	sll1969	No
sll5084	-0.136543	NA	sll1969	No
sll5086	-0.000110384	0.999798	sll1969	No
sll5089	-0.0290909	0.958841	sll1969	No
sll5090	-0.0291034	0.961446	sll1969	No
sll5094	-0.4418	0.468534	sll1969	No
sll5097	0.00914852	NA	sll1969	No
sll5104	0.158028	NA	sll1969	No
sll5107	0.079068	NA	sll1969	No
sll5109	0.0482008	0.947995	sll1969	No
sll5122	0.0626511	0.931228	sll1969	No
sll5123	0.356106	NA	sll1969	No
sll5128	0.0390531	0.934082	sll1969	No
sll5130	-0.172211	NA	sll1969	No
sll5131	NA	NA	sll1969	No
sll5132	-0.0298689	0.960154	sll1969	No
sll6010	NA	NA	sll1969	No
sll6017	NA	NA	sll1969	No
sll6036	-0.173408	0.635357	sll1969	No
sll6053	-0.276148	0.706589	sll1969	No
sll6054	-0.403649	0.560875	sll1969	No
sll6055	-0.429651	0.44203	sll1969	No
sll6059	-0.187817	NA	sll1969	No
sll6060	0.540023	NA	sll1969	No
sll6069	NA	NA	sll1969	No
sll6076	NA	NA	sll1969	No
sll6093	-0.179465	0.568711	sll1969	No
sll6098	0.147252	0.702973	sll1969	No
sll6109	-0.00764885	0.993078	sll1969	No
sll7001	-0.986165	NA	sll1969	No
sll7002	1.47193	NA	sll1969	No
sll7003	0.164253	0.746892	sll1969	No
sll7006	0.0968343	NA	sll1969	No
sll7009	0.330426	NA	sll1969	No
sll7027	-0.2012	0.754594	sll1969	No
sll7028	-0.0630254	0.82356	sll1969	No
sll7029	0.141668	0.745963	sll1969	No
sll7030	-0.170197	0.754594	sll1969	No
sll7031	-0.158011	0.739319	sll1969	No
sll7033	0.0645538	0.904401	sll1969	No
sll7034	0.232499	0.560875	sll1969	No
sll7043	0.0987782	0.829234	sll1969	No
sll7044	0.0362168	0.934082	sll1969	No
sll7047	-0.126399	0.649635	sll1969	No
sll7050	0.0536519	NA	sll1969	No
sll7055	-0.00561769	NA	sll1969	No
sll7056	0.121469	NA	sll1969	No
sll7062	0.308114	0.572489	sll1969	No
sll7063	0.389046	0.484056	sll1969	No
sll7064	0.675731	0.238056	sll1969	No
sll7065	0.520103	0.41661	sll1969	No
sll7066	0.64095	0.460925	sll1969	No
sll7067	0.681556	0.41661	sll1969	No
sll7069	0.14453	0.806038	sll1969	No
sll7070	0.304407	0.560875	sll1969	No
sll7075	0.283543	0.651038	sll1969	No
sll7077	-0.14498	NA	sll1969	No
sll7078	-0.0606177	0.904401	sll1969	No
sll7085	0.572992	0.488465	sll1969	No
sll7086	0.998499	NA	sll1969	No
sll7087	0.737947	0.460925	sll1969	No
sll7089	0.291444	0.576301	sll1969	No
sll7090	0.5264	0.560875	sll1969	No
sll7103	-1.20406	NA	sll1969	No
sll7106	-0.119995	NA	sll1969	No
sll8001	0.223309	0.706943	sll1969	No
sll8002	0.133691	0.779192	sll1969	No
sll8004	-0.0676028	0.882677	sll1969	No
sll8006	0.227119	0.635357	sll1969	No
sll8007	0.217199	0.732914	sll1969	No
sll8011	0.0458759	0.944445	sll1969	No
sll8012	0.217003	0.576301	sll1969	No
sll8017	-0.0881336	0.826518	sll1969	No
sll8018	0.170434	0.720703	sll1969	No
sll8019	-0.118757	0.829234	sll1969	No
sll8020	-0.0550034	0.921859	sll1969	No
sll8025	0.0409287	NA	sll1969	No
sll8027	0.317495	0.568711	sll1969	No
sll8032	0.127571	NA	sll1969	No
sll8033	0.395147	NA	sll1969	No
sll8034	-0.00481175	0.994827	sll1969	No
sll8035	0.443581	NA	sll1969	No
sll8040	0.0218953	NA	sll1969	No
sll8048	-0.170079	0.658171	sll1969	No
sll8049	0.00640718	0.984347	sll1969	No
slr0001	0.0688779	0.826217	sll1969	No
slr0006	0.165134	0.726662	sll1969	No
slr0007	0.0502461	0.860499	sll1969	No
slr0008	0.182512	0.560875	sll1969	No
slr0009	0.184938	0.560875	sll1969	No
slr0011	0.186855	0.540885	sll1969	No
slr0012	0.222345	0.437018	sll1969	No
slr0013	0.16252	0.650253	sll1969	No
slr0014	-0.055265	0.895285	sll1969	No
slr0015	0.0159493	0.958841	sll1969	No
slr0016	-0.00327202	0.994827	sll1969	No
slr0017	0.177848	0.560875	sll1969	No
slr0018	0.112041	0.779192	sll1969	No
slr0019	-0.0729201	0.812085	sll1969	No
slr0020	-0.0417172	0.921859	sll1969	No
slr0021	0.152674	0.814139	sll1969	No
slr0022	-0.163445	0.59059	sll1969	No
slr0023	-0.407676	0.355741	sll1969	No
slr0031	0.0793157	0.755577	sll1969	No
slr0032	0.151996	0.618152	sll1969	No
slr0033	0.117929	0.687847	sll1969	No
slr0036	0.0222334	0.961446	sll1969	No
slr0038	0.156341	0.604296	sll1969	No
slr0039	0.145787	0.55746	sll1969	No
slr0040	1.54848	NA	sll1969	No
slr0041	1.60868	NA	sll1969	No
slr0042	0.354166	0.560875	sll1969	No
slr0043	0.265732	0.621434	sll1969	No
slr0044	0.316359	0.619476	sll1969	No
slr0049	0.166833	0.608638	sll1969	No
slr0050	-0.25969	0.631815	sll1969	No
slr0051	0.152447	0.646745	sll1969	No
slr0053	0.251172	0.648345	sll1969	No
slr0054	0.196101	0.726468	sll1969	No
slr0055	-0.28682	0.488465	sll1969	No
slr0056	-0.286798	0.551914	sll1969	No
slr0058	0.214253	0.568711	sll1969	No
slr0059	0.0349852	0.923219	sll1969	No
slr0060	0.112704	0.779192	sll1969	No
slr0061	-0.0851131	0.901412	sll1969	No
slr0063	0.46139	0.289141	sll1969	No
slr0064	0.150509	0.689538	sll1969	No
slr0065	-0.0972556	0.793811	sll1969	No
slr0066	-0.0218422	0.963185	sll1969	No
slr0067	0.170913	0.572205	sll1969	No
slr0069	-0.106859	0.882677	sll1969	No
slr0070	-0.0465397	0.918453	sll1969	No
slr0072	-0.306455	0.568711	sll1969	No
slr0073	0.336967	0.397632	sll1969	No
slr0074	0.140504	0.700152	sll1969	No
slr0075	0.069422	0.901412	sll1969	No
slr0076	0.0286283	0.944445	sll1969	No
slr0077	-0.0514359	0.814139	sll1969	No
slr0078	-0.0865669	0.82315	sll1969	No
slr0079	0.0763268	0.814096	sll1969	No
slr0080	-0.285664	0.569824	sll1969	No
slr0081	0.441424	0.540885	sll1969	No
slr0082	-0.384846	0.40761	sll1969	No
slr0083	0.0403784	0.909273	sll1969	No
slr0084	0.051896	0.887137	sll1969	No
slr0086	0.0699411	0.86945	sll1969	No
slr0088	-0.167493	0.697761	sll1969	No
slr0089	0.0449987	0.890175	sll1969	No
slr0090	-0.174724	0.699428	sll1969	No
slr0091	-0.0288059	0.961446	sll1969	No
slr0092	-0.319593	0.55152	sll1969	No
slr0093	0.32331	0.596943	sll1969	No
slr0095	0.138019	0.681938	sll1969	No
slr0096	-0.0142366	0.978579	sll1969	No
slr0099	-0.125317	NA	sll1969	No
slr0103	-0.0788243	0.892631	sll1969	No
slr0104	-0.188471	0.460925	sll1969	No
slr0105	-0.0144771	0.97454	sll1969	No
slr0106	0.0214162	0.968325	sll1969	No
slr0108	-0.464353	0.524767	sll1969	No
slr0109	-0.212105	0.682625	sll1969	No
slr0110	-0.170744	0.468373	sll1969	No
slr0111	0.103916	0.854004	sll1969	No
slr0112	0.201879	0.621434	sll1969	No
slr0114	0.00679787	0.984875	sll1969	No
slr0115	-0.0636985	0.808249	sll1969	No
slr0116	0.0820991	0.892631	sll1969	No
slr0118	0.237721	0.569931	sll1969	No
slr0119	-0.125798	0.831259	sll1969	No
slr0120	-0.23154	0.488465	sll1969	No
slr0121	0.22767	0.515656	sll1969	No
slr0142	-0.334067	0.506243	sll1969	No
slr0143	0.0170689	0.956243	sll1969	No
slr0144	0.917656	0.468534	sll1969	No
slr0145	0.748592	0.560875	sll1969	No
slr0147	0.652746	0.560875	sll1969	No
slr0148	0.506189	0.54124	sll1969	No
slr0149	0.409969	0.560875	sll1969	No
slr0150	0.318401	0.568711	sll1969	No
slr0151	0.191347	0.560875	sll1969	No
slr0152	-0.0909212	0.825148	sll1969	No
slr0156	-0.0518721	0.927556	sll1969	No
slr0157	-0.375712	0.515368	sll1969	No
slr0161	0.444637	0.40761	sll1969	No
slr0164	0.136598	0.593184	sll1969	No
slr0165	0.0640679	0.748086	sll1969	No
slr0168	-0.160543	0.602723	sll1969	No
slr0169	-0.136812	0.755128	sll1969	No
slr0171	-0.0664339	0.872891	sll1969	No
slr0172	0.129252	0.586329	sll1969	No
slr0179	0.294329	0.69851	sll1969	No
slr0180	1.00205	NA	sll1969	No
slr0181	0.112583	0.808113	sll1969	No
slr0184	0.268374	0.685149	sll1969	No
slr0185	-0.316896	0.530315	sll1969	No
slr0186	0.497422	0.330149	sll1969	No
slr0191	0.0437494	0.887137	sll1969	No
slr0192	-0.0103631	0.973096	sll1969	No
slr0193	0.0246523	0.963185	sll1969	No
slr0194	-0.00208634	0.999798	sll1969	No
slr0195	-0.106524	0.848354	sll1969	No
slr0196	-0.293877	0.583976	sll1969	No
slr0197	-0.121227	0.693556	sll1969	No
slr0199	-0.556885	0.460925	sll1969	No
slr0201	0.170418	0.621434	sll1969	No
slr0204	-0.0829341	NA	sll1969	No
slr0207	-0.00549587	0.989127	sll1969	No
slr0208	-0.354779	0.438409	sll1969	No
slr0209	-0.219502	0.689002	sll1969	No
slr0210	-0.195989	0.568711	sll1969	No
slr0211	0.187125	0.535322	sll1969	No
slr0212	0.109406	0.658171	sll1969	No
slr0213	-0.025813	0.917098	sll1969	No
slr0214	-0.312295	0.489719	sll1969	No
slr0216	0.227093	0.560875	sll1969	No
slr0217	0.183701	0.725768	sll1969	No
slr0220	-0.161301	0.560875	sll1969	No
slr0222	-0.0823237	0.797673	sll1969	No
slr0224	-0.133165	0.876316	sll1969	No
slr0226	0.292532	0.661452	sll1969	No
slr0228	0.0969042	0.819591	sll1969	No
slr0229	-0.0573181	0.920335	sll1969	No
slr0231	-0.521402	NA	sll1969	No
slr0232	-0.18832	0.82315	sll1969	No
slr0233	0.384568	0.489535	sll1969	No
slr0236	-0.129309	0.705072	sll1969	No
slr0237	-0.0609994	0.782752	sll1969	No
slr0238	0.0861667	0.777939	sll1969	No
slr0239	-0.369291	0.461654	sll1969	No
slr0240	0.32118	0.40761	sll1969	No
slr0241	0.166609	0.700918	sll1969	No
slr0242	-0.0829425	0.894579	sll1969	No
slr0243	-0.227575	0.757996	sll1969	No
slr0244	0.451568	0.388066	sll1969	No
slr0245	0.225074	0.720703	sll1969	No
slr0249	0.353548	0.461654	sll1969	No
slr0250	0.2697	0.576301	sll1969	No
slr0251	-0.150386	0.619476	sll1969	No
slr0252	-0.588822	0.398859	sll1969	No
slr0254	0.0628699	0.855621	sll1969	No
slr0257	0.347639	0.40761	sll1969	No
slr0260	0.100496	0.79615	sll1969	No
slr0261	0.203992	0.603558	sll1969	No
slr0262	0.110773	0.649635	sll1969	No
slr0263	-0.154843	0.726468	sll1969	No
slr0264	-0.242556	0.514243	sll1969	No
slr0265	-0.230777	NA	sll1969	No
slr0267	0.000178302	0.999798	sll1969	No
slr0269	-0.0565064	0.896323	sll1969	No
slr0270	0.137377	0.846523	sll1969	No
slr0271	-0.0762476	NA	sll1969	No
slr0272	-0.349464	NA	sll1969	No
slr0273	0.0506453	0.894579	sll1969	No
slr0280	0.243805	0.460925	sll1969	No
slr0284	0.115815	0.843943	sll1969	No
slr0285	-0.0941217	NA	sll1969	No
slr0286	-0.275846	NA	sll1969	No
slr0287	-0.143949	0.619476	sll1969	No
slr0288	-0.0459447	0.918453	sll1969	No
slr0291	0.0740468	0.860225	sll1969	No
slr0292	-0.225867	0.600278	sll1969	No
slr0293	-0.0806408	0.907111	sll1969	No
slr0294	-0.187082	0.624411	sll1969	No
slr0298	0.348094	0.55424	sll1969	No
slr0299	0.16075	0.725537	sll1969	No
slr0300	0.0922929	0.865332	sll1969	No
slr0301	1.14458	0.489535	sll1969	No
slr0302	-0.0068766	0.981745	sll1969	No
slr0303	-0.0378184	0.944445	sll1969	No
slr0304	-0.198072	0.489719	sll1969	No
slr0305	-0.0776119	0.904955	sll1969	No
slr0306	0.182009	0.579307	sll1969	No
slr0309	0.383967	0.461654	sll1969	No
slr0311	-0.20654	0.487374	sll1969	No
slr0312	0.0391587	0.934082	sll1969	No
slr0313	0.023354	NA	sll1969	No
slr0314	0.104262	0.855621	sll1969	No
slr0315	0.0791425	0.918453	sll1969	No
slr0316	0.146452	0.779192	sll1969	No
slr0317	0.256128	0.689538	sll1969	No
slr0318	0.122603	0.713906	sll1969	No
slr0319	0.0572394	0.944445	sll1969	No
slr0320	-0.0470532	0.949137	sll1969	No
slr0321	-0.126902	0.82315	sll1969	No
slr0322	0.300589	0.400932	sll1969	No
slr0323	-0.295114	0.40761	sll1969	No
slr0324	-0.388874	0.341073	sll1969	No
slr0325	-0.338808	0.576301	sll1969	No
slr0327	-0.1376	0.655158	sll1969	No
slr0328	-0.160433	0.596943	sll1969	No
slr0329	-0.050603	0.931228	sll1969	No
slr0331	0.0322885	0.951748	sll1969	No
slr0333	0.127001	0.586329	sll1969	No
slr0334	0.0540093	0.897466	sll1969	No
slr0335	0.250211	0.443477	sll1969	No
slr0337	0.0344821	0.958841	sll1969	No
slr0338	-0.0669485	0.882677	sll1969	No
slr0341	-0.0997326	0.741421	sll1969	No
slr0342	0.191825	0.460925	sll1969	No
slr0343	0.172645	0.535893	sll1969	No
slr0344	-0.0783534	0.890175	sll1969	No
slr0345	0.0329733	0.909629	sll1969	No
slr0346	-0.0378129	0.878701	sll1969	No
slr0347	0.0384	0.935857	sll1969	No
slr0348	0.122678	0.776094	sll1969	No
slr0350	-1.57668	NA	sll1969	No
slr0351	-0.154301	0.572489	sll1969	No
slr0354	0.219535	0.621434	sll1969	No
slr0355	0.284188	0.586329	sll1969	No
slr0356	0.191504	0.41661	sll1969	No
slr0357	-0.121521	0.644856	sll1969	No
slr0358	0.0955227	0.819237	sll1969	No
slr0359	-0.228317	0.702973	sll1969	No
slr0360	-0.0890559	0.774239	sll1969	No
slr0361	-0.0690589	0.826518	sll1969	No
slr0362	-0.170483	0.610796	sll1969	No
slr0363	-0.171388	0.628888	sll1969	No
slr0369	0.165085	0.560875	sll1969	No
slr0370	0.0859364	0.817356	sll1969	No
slr0373	0.391516	0.535322	sll1969	No
slr0374	0.382973	0.560875	sll1969	No
slr0376	0.340897	0.609327	sll1969	No
slr0377	0.079796	0.819591	sll1969	No
slr0378	0.0605253	0.826518	sll1969	No
slr0379	0.0773356	0.767404	sll1969	No
slr0380	0.339867	0.371034	sll1969	No
slr0381	0.0496965	0.934082	sll1969	No
slr0383	-0.132148	0.754594	sll1969	No
slr0384	-0.0764123	0.857065	sll1969	No
slr0386	-0.0222747	0.937808	sll1969	No
slr0387	0.299443	0.560903	sll1969	No
slr0388	0.131588	0.822463	sll1969	No
slr0392	-0.182941	0.774144	sll1969	No
slr0393	-0.449616	0.540885	sll1969	No
slr0394	-0.180441	0.776094	sll1969	No
slr0395	-0.288745	0.677376	sll1969	No
slr0397	-1.38191	NA	sll1969	No
slr0398	-0.0780632	0.800425	sll1969	No
slr0399	-0.128751	0.896323	sll1969	No
slr0400	-0.188727	0.646745	sll1969	No
slr0401	-0.237199	0.500874	sll1969	No
slr0402	-0.36324	0.460925	sll1969	No
slr0404	0.164063	0.621434	sll1969	No
slr0406	-0.075071	0.797673	sll1969	No
slr0407	0.072272	0.836491	sll1969	No
slr0408	-0.0497114	0.82356	sll1969	No
slr0415	-0.0675971	0.846523	sll1969	No
slr0416	0.105193	0.865986	sll1969	No
slr0417	0.184753	0.506476	sll1969	No
slr0418	-0.01411	0.964185	sll1969	No
slr0420	0.104357	0.796777	sll1969	No
slr0421	-0.165405	0.708327	sll1969	No
slr0423	-0.310353	0.797673	sll1969	No
slr0426	0.00436936	0.994037	sll1969	No
slr0427	-0.0936928	0.890175	sll1969	No
slr0431	0.207895	0.506243	sll1969	No
slr0434	0.0829344	0.819237	sll1969	No
slr0435	0.019483	0.955638	sll1969	No
slr0436	-0.124028	0.658171	sll1969	No
slr0438	0.113292	0.774144	sll1969	No
slr0439	0.241139	0.560875	sll1969	No
slr0440	-0.203075	0.557243	sll1969	No
slr0442	0.0538945	0.931344	sll1969	No
slr0443	-0.308229	0.498745	sll1969	No
slr0444	-0.0268367	0.946083	sll1969	No
slr0445	0.256754	0.560875	sll1969	No
slr0446	-0.00215105	0.997372	sll1969	No
slr0447	0.153761	0.525623	sll1969	No
slr0448	-0.189	0.560875	sll1969	No
slr0449	0.155045	0.82315	sll1969	No
slr0451	0.125566	0.766743	sll1969	No
slr0452	0.258987	0.488465	sll1969	No
slr0453	0.172775	0.530086	sll1969	No
slr0454	-0.0779826	0.776094	sll1969	No
slr0455	0.259377	0.613151	sll1969	No
slr0456	0.17388	0.560875	sll1969	No
slr0457	-0.280073	0.450322	sll1969	No
slr0458	-0.0200393	0.96983	sll1969	No
slr0459	-0.136755	0.771489	sll1969	No
slr0467	-0.0653818	0.836491	sll1969	No
slr0468	-0.0266178	0.960154	sll1969	No
slr0469	-0.173558	0.628888	sll1969	No
slr0473	0.624998	0.603515	sll1969	No
slr0474	0.452054	0.700174	sll1969	No
slr0476	0.168179	0.741293	sll1969	No
slr0477	-0.117803	0.741421	sll1969	No
slr0479	-0.100963	0.779192	sll1969	No
slr0480	-0.23147	0.469608	sll1969	No
slr0482	-0.149234	0.602723	sll1969	No
slr0483	0.0169901	0.958841	sll1969	No
slr0484	-0.0984582	0.695346	sll1969	No
slr0487	-0.332137	0.646852	sll1969	No
slr0488	-0.121556	0.581686	sll1969	No
slr0491	0.0752615	0.856973	sll1969	No
slr0492	0.00699234	0.987442	sll1969	No
slr0493	0.191932	0.765427	sll1969	No
slr0495	-0.154284	0.806038	sll1969	No
slr0496	0.0633075	NA	sll1969	No
slr0498	-0.225696	0.568711	sll1969	No
slr0500	0.142832	0.649635	sll1969	No
slr0502	-0.0549408	0.917394	sll1969	No
slr0503	0.0233336	0.958841	sll1969	No
slr0505	-0.397012	0.385985	sll1969	No
slr0506	0.333328	0.355741	sll1969	No
slr0509	-0.0105222	0.973096	sll1969	No
slr0510	-0.36421	0.438419	sll1969	No
slr0511	0.316722	NA	sll1969	No
slr0513	0.190126	0.612388	sll1969	No
slr0514	-0.253853	0.674393	sll1969	No
slr0516	-0.257017	0.703005	sll1969	No
slr0517	-0.0739601	0.896944	sll1969	No
slr0519	-0.1759	0.533958	sll1969	No
slr0520	-0.132438	0.674347	sll1969	No
slr0521	-0.287319	0.560875	sll1969	No
slr0522	-0.625701	0.153209	sll1969	No
slr0523	0.0474542	0.955241	sll1969	No
slr0525	-0.0390826	0.931344	sll1969	No
slr0526	-0.139278	0.720703	sll1969	No
slr0527	-0.176776	0.593184	sll1969	No
slr0528	-0.0219195	0.948717	sll1969	No
slr0529	-0.0592071	0.906557	sll1969	No
slr0530	0.0737913	0.881152	sll1969	No
slr0531	-0.239996	0.527383	sll1969	No
slr0533	0.446534	0.397632	sll1969	No
slr0534	-0.137775	0.568711	sll1969	No
slr0535	0.0818639	0.741421	sll1969	No
slr0536	-0.0163318	0.963185	sll1969	No
slr0537	0.0374187	0.937808	sll1969	No
slr0541	0.120686	0.741421	sll1969	No
slr0542	0.170916	0.474705	sll1969	No
slr0543	0.210881	0.456588	sll1969	No
slr0544	0.061	0.894579	sll1969	No
slr0545	0.186449	0.704592	sll1969	No
slr0546	0.162955	0.658171	sll1969	No
slr0549	-0.0436443	0.922999	sll1969	No
slr0550	-0.16896	0.576301	sll1969	No
slr0551	-0.0895134	0.777505	sll1969	No
slr0552	-0.144952	0.64345	sll1969	No
slr0553	-0.380925	0.40761	sll1969	No
slr0554	-0.253666	0.487374	sll1969	No
slr0556	0.103858	0.786381	sll1969	No
slr0557	0.0438851	0.890124	sll1969	No
slr0559	-0.0528716	0.921817	sll1969	No
slr0565	-0.0292795	0.917098	sll1969	No
slr0569	0.0216143	0.953903	sll1969	No
slr0572	-0.257287	NA	sll1969	No
slr0573	0.201149	0.651509	sll1969	No
slr0574	0.405632	0.44203	sll1969	No
slr0575	-0.1471	0.584788	sll1969	No
slr0579	0.425343	0.535322	sll1969	No
slr0580	-0.121325	0.774239	sll1969	No
slr0581	0.134703	0.812238	sll1969	No
slr0582	0.33584	0.55381	sll1969	No
slr0583	-0.00967359	0.973096	sll1969	No
slr0585	0.0856264	0.776094	sll1969	No
slr0586	-0.129227	0.643794	sll1969	No
slr0587	0.125847	0.826217	sll1969	No
slr0588	-0.147555	0.708327	sll1969	No
slr0589	-0.227863	0.636798	sll1969	No
slr0590	-0.30261	0.628888	sll1969	No
slr0591	0.0694386	0.797679	sll1969	No
slr0592	-0.226138	0.602723	sll1969	No
slr0593	0.0208309	0.955241	sll1969	No
slr0594	0.185276	0.560875	sll1969	No
slr0596	0.205289	0.650575	sll1969	No
slr0597	0.183147	0.646745	sll1969	No
slr0598	0.0813048	0.82315	sll1969	No
slr0599	0.408019	0.340278	sll1969	No
slr0600	0.208871	0.593062	sll1969	No
slr0601	-0.0191254	0.961446	sll1969	No
slr0602	0.0828963	0.917098	sll1969	No
slr0603	-0.0182458	0.94961	sll1969	No
slr0604	0.314831	0.398859	sll1969	No
slr0605	0.0820464	0.82315	sll1969	No
slr0606	0.102339	0.706943	sll1969	No
slr0607	0.0629833	0.936064	sll1969	No
slr0608	-0.0392752	0.924145	sll1969	No
slr0609	0.114012	0.668865	sll1969	No
slr0610	-0.318339	0.621434	sll1969	No
slr0611	-0.0262314	0.964494	sll1969	No
slr0612	-0.316187	0.569931	sll1969	No
slr0613	-0.000227423	0.999798	sll1969	No
slr0615	0.155612	0.732497	sll1969	No
slr0616	-0.13843	0.657324	sll1969	No
slr0617	0.186479	0.681938	sll1969	No
slr0618	-0.0682596	0.836491	sll1969	No
slr0619	-0.185211	0.385985	sll1969	No
slr0623	0.226179	0.731565	sll1969	No
slr0624	-0.0256703	0.931228	sll1969	No
slr0625	-0.116743	0.777939	sll1969	No
slr0626	-0.257201	0.636798	sll1969	No
slr0628	-0.0978149	0.776094	sll1969	No
slr0630	-0.21179	0.560039	sll1969	No
slr0633	0.175845	0.538638	sll1969	No
slr0634	-0.226791	0.59059	sll1969	No
slr0635	-0.174268	0.568711	sll1969	No
slr0636	-0.00454483	0.996722	sll1969	No
slr0637	0.17128	0.505119	sll1969	No
slr0638	0.0101458	0.980357	sll1969	No
slr0639	-0.470978	0.527383	sll1969	No
slr0640	-0.527115	0.0890797	sll1969	No
slr0642	-0.126618	0.846523	sll1969	No
slr0643	0.0213042	0.944163	sll1969	No
slr0644	-0.174787	0.741421	sll1969	No
slr0645	0.127677	0.642877	sll1969	No
slr0646	0.00249382	0.994827	sll1969	No
slr0649	-0.154241	0.757401	sll1969	No
slr0650	0.0477055	0.883473	sll1969	No
slr0651	0.0375328	0.960154	sll1969	No
slr0652	0.0325689	0.958841	sll1969	No
slr0653	0.249111	0.523723	sll1969	No
slr0654	0.0275829	0.947732	sll1969	No
slr0655	0.0845594	0.846523	sll1969	No
slr0656	-0.0497746	0.890175	sll1969	No
slr0657	-0.0890701	0.793572	sll1969	No
slr0658	-0.236964	0.468534	sll1969	No
slr0659	0.149336	0.636798	sll1969	No
slr0661	0.0211482	0.949137	sll1969	No
slr0662	0.338186	0.437018	sll1969	No
slr0664	0.143861	0.779192	sll1969	No
slr0665	0.138351	0.514699	sll1969	No
slr0666	-0.15598	0.669021	sll1969	No
slr0667	-0.00628747	0.98211	sll1969	No
slr0668	-0.146966	0.774036	sll1969	No
slr0670	0.124953	0.713381	sll1969	No
slr0676	-0.0652887	0.918618	sll1969	No
slr0677	-0.00355723	0.996104	sll1969	No
slr0678	-0.00299604	0.994827	sll1969	No
slr0679	-0.0130296	0.969237	sll1969	No
slr0681	0.471345	0.437018	sll1969	No
slr0682	0.0191924	0.963185	sll1969	No
slr0686	0.291847	0.495264	sll1969	No
slr0687	-0.148326	0.804243	sll1969	No
slr0688	-0.0144381	0.969237	sll1969	No
slr0689	-0.261808	0.385985	sll1969	No
slr0692	-0.0289895	0.955169	sll1969	No
slr0695	0.109484	0.822463	sll1969	No
slr0697	0.143951	0.646852	sll1969	No
slr0698	0.312069	0.596943	sll1969	No
slr0699	0.155219	0.82315	sll1969	No
slr0700	0.0448784	0.906557	sll1969	No
slr0701	0.180732	0.808839	sll1969	No
slr0702	-0.060649	0.888087	sll1969	No
slr0703	-0.498871	NA	sll1969	No
slr0707	-0.102473	0.657281	sll1969	No
slr0708	0.368345	0.30882	sll1969	No
slr0709	0.0289907	0.957634	sll1969	No
slr0710	0.199665	0.691946	sll1969	No
slr0711	0.211712	0.5526	sll1969	No
slr0712	0.036343	0.936064	sll1969	No
slr0713	-0.058642	0.904401	sll1969	No
slr0719	-0.0775832	0.777939	sll1969	No
slr0721	0.0435239	0.832047	sll1969	No
slr0722	0.309193	0.483671	sll1969	No
slr0723	0.47629	0.357472	sll1969	No
slr0724	0.0258622	0.960154	sll1969	No
slr0725	-0.313314	NA	sll1969	No
slr0727	0.0037796	0.996722	sll1969	No
slr0728	0.0290598	0.930148	sll1969	No
slr0729	0.0737779	0.890175	sll1969	No
slr0730	0.0428555	0.949137	sll1969	No
slr0731	-0.133072	0.726468	sll1969	No
slr0732	-0.324676	0.560875	sll1969	No
slr0733	-0.0871096	0.798146	sll1969	No
slr0734	0.115568	0.779192	sll1969	No
slr0737	0.315446	0.381281	sll1969	No
slr0738	0.0680766	0.892918	sll1969	No
slr0739	0.0517935	0.851937	sll1969	No
slr0740	0.00950748	0.972022	sll1969	No
slr0741	0.0036211	0.994827	sll1969	No
slr0742	0.0574439	0.879788	sll1969	No
slr0743	0.206603	0.610841	sll1969	No
slr0743a	-0.122671	0.741421	sll1969	No
slr0744	0.0285929	0.933745	sll1969	No
slr0746	-0.265207	0.496944	sll1969	No
slr0747	-0.357222	0.516948	sll1969	No
slr0748	0.0385117	0.934082	sll1969	No
slr0749	0.497924	0.774239	sll1969	No
slr0750	0.414821	0.826518	sll1969	No
slr0751	0.0248304	0.967437	sll1969	No
slr0752	0.217789	0.602723	sll1969	No
slr0753	0.17169	0.776094	sll1969	No
slr0755	-0.480468	0.680424	sll1969	No
slr0756	-0.654313	0.340278	sll1969	No
slr0757	-0.414369	0.463973	sll1969	No
slr0758	-0.428338	0.411367	sll1969	No
slr0765	-0.00889458	0.972022	sll1969	No
slr0769	0.412819	0.437018	sll1969	No
slr0770	0.26736	0.560875	sll1969	No
slr0771	0.111401	0.822608	sll1969	No
slr0772	0.181583	0.892918	sll1969	No
slr0773	-0.0495277	0.944478	sll1969	No
slr0774	0.0980851	0.741421	sll1969	No
slr0775	0.0595029	0.894579	sll1969	No
slr0776	-0.0490134	0.879364	sll1969	No
slr0779	-0.0157073	0.976705	sll1969	No
slr0780	-0.0519739	0.786381	sll1969	No
slr0782	0.268483	0.516766	sll1969	No
slr0783	-0.0995234	0.879788	sll1969	No
slr0784	-0.116693	0.621434	sll1969	No
slr0786	-0.233759	0.819237	sll1969	No
slr0787	-0.0675985	0.88523	sll1969	No
slr0788	0.00359123	0.997186	sll1969	No
slr0789	0.19457	0.670135	sll1969	No
slr0790	-0.152876	NA	sll1969	No
slr0793	-0.0481429	NA	sll1969	No
slr0794	-0.0195936	0.958953	sll1969	No
slr0795	-0.0871491	0.902154	sll1969	No
slr0796	0.0939829	0.76352	sll1969	No
slr0797	-0.867858	0.211383	sll1969	No
slr0798	-0.36741	0.289141	sll1969	No
slr0801	-0.00140594	0.999798	sll1969	No
slr0804	0.0673177	0.869237	sll1969	No
slr0806	-0.135919	0.704856	sll1969	No
slr0807	0.00509022	0.984026	sll1969	No
slr0808	-0.148528	0.680422	sll1969	No
slr0809	-0.0215267	0.958841	sll1969	No
slr0810	0.0412641	0.918453	sll1969	No
slr0812	-0.144396	0.682625	sll1969	No
slr0813	-0.36366	0.55825	sll1969	No
slr0815	0.295561	0.461654	sll1969	No
slr0816	0.0767238	0.846523	sll1969	No
slr0817	-0.496942	0.437018	sll1969	No
slr0818	0.411255	0.560875	sll1969	No
slr0819	-0.0335474	0.921859	sll1969	No
slr0820	0.0755027	0.846523	sll1969	No
slr0821	0.0815979	0.82315	sll1969	No
slr0822	0.243588	0.576301	sll1969	No
slr0823	0.124732	0.808839	sll1969	No
slr0825	-0.057813	0.813916	sll1969	No
slr0827	0.146599	0.645332	sll1969	No
slr0829	-0.176553	0.628888	sll1969	No
slr0833	-0.415212	0.341073	sll1969	No
slr0835	-0.237441	0.560875	sll1969	No
slr0836	-0.291149	0.55381	sll1969	No
slr0838	0.15022	0.819237	sll1969	No
[truncated: 11,518 more rows]

## Sheet: Fig 4c
Figure 4c
log2_fold_change
sll1969	slr1340	slr1916	ssl2982
0.510767	0.344565	-0.128697	1.05673
0.431553	0.474791	-0.00466739	1.01452
0.450008	0.454083	0.000586571	1.13059
0.535647	0.571098	0.140594	1.39505
0.339795	0.705701	0.266522	1.14227
0.471755	0.621427	0.386437	1.24892
0.427573	0.490133	0.408016	1.26453
0.445371	0.170662	0.25917	1.29036
0.355084	0.119578	0.198885	1.11207
0.48587	0.162851	0.414351	1.04033
0.241757	0.186672	0.332022	1.0137
0.252322	0.141733	0.465351	1.12803
0.471345	-0.361682	0.0952984	1.26025
0.204786	0.00877434	0.418115	1.54698
0.125816	0.0514465	0.134493	1.21573
0.0954303	0.0315681	0.0932453	1.16147
0.331463	0.0614687	0.0209217	1.38604
0.170019	0.163381	0.107953	1.46084
0.545343	0.459997	0.871018	1.81528
0.524977	0.386749	1.0018	1.41401
0.351183	0.567711	0.829825	1.45247
0.386791	0.523371	0.93187	1.30763
0.307903	0.442414	0.939709	1.32815
0.0969387	0.448993	0.870227	1.27764
0.0969042	0.408312	0.760279	1.0311
0.181316	0.5183	0.7503	1.20125
0.242673	0.558055	0.778213	1.10142
0.173314	0.748251	0.978977	1.13355
0.167464	0.771991	0.685368	1.18011
0.611831	0.589208	0.748135	1.17744
0.399142	0.396713	0.686399	1.25915
0.435786	0.350094	0.603888	1.37027
0.459225	0.519278	0.463847	1.01241
0.497916	0.457059	0.562979	1.15065
0.420195	0.462364	0.536765	1.09354
0.411255	0.419925	0.505007	1.11137
0.337344	0.431463	0.739347	1.04309
0.412259	0.432082	0.708636	1.0453
0.376183	0.333088	0.586379	1.01166
0.265139	0.328135	0.552963	1.16165
0.263311	0.334954	0.632712	1.07989
0.23537	0.129868	0.733371	1.26167
0.124377	0.222407	0.887546	1.07394
0.21181	0.131794	0.808262	1.02192
0.228651	0.200842	0.944308	1.19334
0.201616	0.298499	0.952534	1.15597
0.259377	0.326542	0.920699	1.062
0.244174	0.279454	0.798624	1.15193
0.296252	0.284388	0.807755	1.07063
0.0828963	-0.175234	0.569566	1.0733
0.0981374	0.144014	0.595986	1.08495
0.225942	0.269958	0.706854	1.0229
0.245011	0.198958	0.648981	1.02881
0.226737	0.211513	0.608536	1.01269
0.195755	0.22058	0.907264	1.56485
-0.0191254	-0.0139224	1.06082	1.37442
-0.201675	0.240667	1.02055	1.35629
-0.33109	0.278105	0.940031	1.15095
-0.257283	0.192972	0.62964	1.15708
-0.0484407	0.22321	0.87253	1.02108
-0.0592071	0.0719081	0.760812	1.01237
0.0246523	0.504609	0.974136	1.01168
0.0819864	0.485661	1.13277	0.956003
0.32331	0.472732	1.05061	0.857886
0.102527	0.403653	1.06434	0.824324
0.1818	0.358793	1.01022	0.88433
0.15022	0.369035	1.00445	0.98604
0.463541	0.401026	1.04858	1.04651
0.347246	0.510453	0.968117	1.07905
0.202804	0.21953	1.06655	0.958211
0.226394	0.291205	1.06038	1.02055
0.288799	0.293161	1.23616	1.07313
0.256539	0.437255	1.17025	1.02362
-0.0794483	0.159744	1.0437	0.309051
0.284188	0.230614	1.03833	0.491334
0.182573	0.0962982	1.03724	0.626733
0.23945	0.201607	1.06635	0.719795
0.185304	-0.132731	1.0539	2.39934
0.366272	-0.0530752	0.817004	2.93146
0.342256	-0.412746	0.548147	2.61584
0.47391	0.855127	1.32417	2.7258
0.390387	0.821948	1.19494	2.38271
0.233735	0.611277	0.951521	2.39016
0.349173	0.21942	1.40454	1.96958
0.610933	0.303948	1.517	2.65809
-0.258241	-0.20493	1.94272	1.48455
-0.184439	1.32147	2.17418	1.20121
0.0591214	0.934372	1.68489	1.77278
-0.153886	0.861534	1.6505	1.43867
0.100939	1.00932	1.76548	1.46522
-0.0630778	1.32142	1.99062	1.81871
-0.389235	0.82463	1.76096	1.89773
0.0131624	0.782406	1.07301	1.37169
0.0632878	0.819157	1.41697	1.59438
0.101873	0.716596	1.26867	1.49458
0.0511538	0.904366	1.22436	0.975878
0.180627	0.775375	1.22848	1.11204
-0.0470532	0.702074	1.04539	1.00551
-0.0383279	0.694459	1.08089	1.0294
-0.189007	0.724159	1.29123	1.12249
-0.162184	0.967202	1.17296	1.00424
-0.327309	0.501565	1.42319	1.3187
-0.103373	0.517629	1.14119	1.04387
-0.213062	0.469186	1.24451	1.07957
-0.172403	0.544097	0.948264	1.00147
-0.277819	0.497049	1.09778	1.14175
-0.218578	0.608942	1.04311	1.17288
-0.277448	0.620677	1.08697	1.08185
0.239607	1.06565	1.63936	0.659309
0.0965054	0.946916	1.28236	0.719901
0.222932	1.068	1.11583	0.714001
0.30299	1.11041	1.00299	0.521044
0.882691	0.97638	1.67963	1.42239
0.551984	0.42416	1.24424	0.916566
0.68594	0.695441	1.15414	0.988663
0.560761	0.580114	1.18717	1.06473
0.509504	0.872079	1.26869	1.15723
0.441424	0.686041	1.38075	1.18676
0.536864	0.706275	1.52393	1.4941
0.310549	0.57613	1.39105	1.33452
0.259173	0.560263	1.46489	1.19904
-0.0323535	-0.074426	-5.37043	0.0196418
-1.07864	-1.08085	-2.96747	-4.79344
0.414821	-2.55261	-3.11115	-2.70174
-1.36964	-0.872082	-3.41156	-2.61492
-0.513013	-1.35791	-1.82515	-2.45456
-0.503802	-1.58653	-1.89071	-1.80135
0.0424092	0.00931369	0.256307	-3.4975
0.110372	0.137468	0.498748	-4.8493
-0.0380758	0.149666	-1.49324	-2.09329
0.443581	0.226455	-1.30415	-1.64433
0.0218953	0.422551	-1.17646	-1.76858
-0.00561769	-0.123213	-1.28912	-1.67374
-0.0550034	-0.165633	-1.07754	-1.7125
-0.191506	-0.3633	-1.02254	-2.12371
-0.161237	-0.328556	-1.44519	-2.12145
0.970718	-0.24917	-2.10148	-1.79087
0.681556	-0.478063	-0.793596	-1.13648
0.5264	-0.297114	-0.988148	-1.4561
0.419585	-0.36023	-0.688656	-1.43868
0.745494	-0.223574	-1.41004	-1.34258
0.557282	-0.054445	-1.0321	-0.893941
-0.0495277	-1.0025	-1.31557	-1.11565
-0.10223	-0.969673	-1.20673	-0.75412
-0.00769831	-0.75225	-1.12706	-1.26359
-0.158972	-0.806105	-1.17584	-1.42661
-0.282531	-0.882683	-1.13495	-1.09844
-0.188736	-0.788672	-0.914498	-1.02553
-0.316035	-0.69445	-1.27557	-1.25571
-0.16025	-0.647383	-1.2196	-0.937585
-0.171672	-0.727051	-1.36068	-1.10035
-0.10388	-0.763693	-1.25683	-1.11389
-0.273361	-0.692782	-1.73831	-0.813587
-0.0679281	-0.809828	-1.73771	-1.2437
-0.271248	-0.557948	-1.63364	-1.43403
-0.368743	-0.658299	-1.47454	-1.76213
-0.425718	-0.516124	-1.45285	-1.75742
-0.679649	-0.686068	-1.26826	-1.71935
-0.429487	-0.852774	-1.42386	-1.57202
-0.688921	-0.865883	-0.725686	-1.64222
-0.556885	-0.754148	-0.306726	-1.77722
-0.102957	-0.842939	-0.901072	-1.8387
-0.422869	-0.574654	-0.987004	-1.32218
-0.329048	-0.681826	-1.02848	-1.4025
-0.242429	-0.801188	-0.819563	-1.51331
-0.473066	-0.744504	-0.898356	-1.48654
-0.373983	-0.879136	-0.921128	-1.56621
-0.0266425	-2.57295	-0.216075	-0.195985
0.452054	-1.38523	-1.60941	-1.54862
0.263274	-0.980723	-1.48628	-1.20576
0.285441	-0.756685	-1.49358	-1.05857
0.564792	-0.87442	-1.61745	-1.2677
0.487093	-0.601407	-1.43245	-1.35993
0.680949	-0.968259	-1.37844	-0.578792
0.316117	-1.03666	-1.32284	-0.928097
0.5028	-0.950742	-1.46348	-0.79623
0.497924	-1.04027	-1.9451	-0.577681
-0.0432226	-1.46236	-1.85215	-0.528799
-0.253666	-0.0105631	-1.00684	-0.500734
-0.190403	-0.172761	-1.03038	-0.457664
-0.263773	-0.195788	-1.06548	-0.412356
-0.0893535	0.107098	-1.22968	-0.443722
0.167939	0.126295	-1.05533	-0.504431
0.202004	0.458905	-1.2141	-0.873037
0.0291292	0.179247	-1.48865	-0.836051
-0.249295	0.0837812	-1.04739	-0.847293
-0.275846	-0.0222883	-1.10738	-0.777859
-0.0290909	0.271817	-1.0902	-0.913071
-0.0291034	0.174469	-1.1755	-0.720019
-0.0265257	0.09886	-1.03955	-0.813641
0.308973	-0.228443	-1.02956	-0.106894
0.347868	-0.565282	-1.01968	-0.367697
-0.0824957	-0.787261	-1.1401	-0.338231
0.149022	-0.543056	-1.15528	-0.781958
0.207994	-0.571963	-1.27501	-0.505075
-0.184547	-0.314457	-1.25576	-0.297684
-0.145843	-0.413697	-1.53777	-0.415699
-0.229529	-0.476036	-1.5324	-0.520247
-0.32288	-0.637123	-1.08703	-0.729945
-0.345387	-0.353656	-1.09866	-0.682258
-0.289073	-0.384543	-1.12052	-0.729991
-0.417709	-0.301334	-1.0328	-0.694005
-0.463577	-0.262335	-1.03233	-0.563245
-0.335412	-0.0106955	-0.995157	-1.07551
-0.341325	-0.0118582	-0.937363	-1.03537
-0.2012	-0.0946238	-0.875227	-1.11821
-0.29511	-0.123312	-0.924294	-1.0175
-0.505806	-0.0497863	-1.06035	-1.17181
-0.47772	-0.165189	-1.05907	-0.895873
-0.261808	-0.220354	-1.05957	-1.0095
-0.283887	-0.257401	-0.99317	-1.06357
-0.121214	-0.299685	-1.17981	-1.08351
-0.172234	-0.201932	-1.10614	-1.03245
-0.36366	-0.331108	-0.950871	-1.08066
-0.313262	-0.247751	-0.860769	-1.08554
-0.362951	-0.30309	-0.866855	-1.10904
-0.36421	-0.277612	-0.883702	-1.1534
-0.254652	-0.478774	-0.848244	-1.01206
-0.182876	-0.360551	-0.858812	-1.04638
-0.479443	-0.257161	-0.988548	-1.26257
-0.566656	-0.364697	-1.06062	-1.28352
-0.396047	-0.388419	-1.15405	-1.10965
-0.27159	-0.432418	-1.10674	-1.28152
-0.338595	-0.400315	-0.984455	-1.28737
-0.334067	-0.437794	-1.00424	-1.29985
-0.255112	-0.217479	-0.904695	-1.34015
-0.216383	-0.218303	-0.939887	-1.21397
-0.170079	-0.140522	-0.951103	-1.53644
-0.126099	-0.202725	-0.849594	-1.58932
-0.284315	-0.350466	-0.835334	-1.39128
-0.188768	-0.322509	-0.789954	-1.50815
-0.0881336	0.130699	-1.08729	-1.24022
-0.00481175	0.123426	-1.12795	-1.38332
0.0833025	0.0838761	-1.02869	-1.33269
0.127571	0.0944601	-1.06912	-1.41195
0.0598052	-0.507072	-0.930179	-1.03455
0.0578486	-0.255224	-1.16901	-0.902227
0.124465	-0.349063	-1.14012	-1.04598
-0.139179	-0.238451	-0.675273	-1.17728
-0.0951946	-0.334845	-0.643135	-1.07378
0.0103932	-0.0310467	-0.659718	-1.08969
0.14453	-0.143811	-0.782976	-1.07536
0.0536519	-0.0260572	-0.809398	-1.34978
0.0110593	-0.182582	-0.60423	-1.31806
-0.800841	-0.63967	-1.17242	-1.02489
-0.867858	-0.888225	-1.04177	-1.34316
-0.481555	-0.439068	-0.882711	-1.07913
-0.470509	-0.468128	-0.925583	-1.05772
-0.557059	-0.714026	-0.914568	-1.10486
-0.469669	-0.600539	-0.856253	-1.07022
-0.587674	-0.557338	-0.820538	-1.01823
-0.582233	-0.556149	-0.913742	-1.03196
-0.650046	-0.831084	-0.503415	-1.01743
-0.687256	-0.875219	-0.672403	-1.24414
-0.111607	-0.586961	-0.548409	-1.32481
-0.126902	-0.479086	-0.562574	-1.36927
-0.0477562	-0.805104	-0.747236	-1.2228
-0.25137	-0.557005	-0.881142	-1.1949
-0.311577	-0.663406	-0.766717	-1.16819
-0.527115	-0.455773	-0.600782	-1.25651
-0.59497	-0.356904	-0.736631	-1.27223
-0.432417	-0.385179	-0.79219	-1.31289
-0.523101	-0.579472	-0.743839	-1.37637
-0.477945	-0.371298	-0.707955	-1.48574
-0.466328	-0.303941	-0.554433	-1.07343
-0.538254	-0.380469	-0.56439	-1.07095
-0.377125	-0.320217	-0.645148	-1.09082
-0.403321	-0.337694	-0.77248	-1.13824
-0.349464	-0.467582	-0.727372	-1.01644
-0.267297	-0.484796	-0.581296	-1.07475
-0.480468	-0.720841	-0.406217	-1.33335
-0.457117	-0.522344	-0.468009	-1.43693
-0.204465	-0.496788	-0.142288	-1.01286
-0.363685	-0.536251	-0.428075	-1.15948
-0.51067	-0.560515	-0.450554	-1.17344
-0.464353	-0.64579	-0.26611	-1.08774
-0.521402	-0.463483	-0.2109	-1.08154
-0.453339	-0.0386938	-0.41463	-1.09596
-0.329514	-0.0393636	-0.546853	-1.06883
-0.266753	-0.0576064	-0.525021	-1.12338
-0.470978	-0.327946	-0.474348	-1.25845
-0.273158	-0.394904	-0.487253	-1.21534
-0.36464	-0.337772	-0.51507	-1.24117
-0.257287	-0.380259	-0.333868	-1.15061
-0.267389	-0.21937	-0.463582	-1.14035
-0.127779	-0.232486	-0.479739	-1.212
-1.67041	0.00465341	0.143691	0.072981
-0.349079	-0.177146	1.34594	-0.674511
0.998499	0.634015	0.0488056	-1.87059
0.572992	0.545912	-0.083353	-1.00177
0.737947	0.453786	-0.500283	-1.22571
-0.118757	0.144927	-0.441024	-1.49674
-0.276569	0.109104	-0.538807	-1.45917
-0.371351	-0.0834118	-0.857668	-1.50554
-0.407676	0.0344103	-0.691743	-1.54922
-0.00454483	0.0567165	-0.338835	-1.24066
0.0864133	-0.0467406	-0.325312	-1.17396
-0.0059873	-0.204143	-0.327475	-1.05183
0.0883516	-0.118906	-0.182793	-1.14796
0.0539916	0.0298975	-0.22397	-1.01568
0.302419	0.0933681	-0.59442	-1.04753
0.0362168	0.200265	-0.237839	-1.24487
-0.0324601	0.259351	-0.309837	-1.35163
0.0238153	0.207698	-0.427008	-1.21284
0.0433789	0.316969	-0.481167	-1.08424

## Sheet: Fig 4d
Figure 4d
locus	cluster	Condition	log2FoldChange	padj	Process	Process.abbr	Gene.names
ssr2016	1	sll1969	-0.389235	NA	Hypothetical	Hypoth	ssr2016
ssr2595	1	sll1969	-0.33109	0.670295	Other categories	Other	ssr2595
ssl2542	1	sll1969	-0.327309	0.739319	Other categories	Other	ssl2542
sll1541	1	sll1969	-0.277819	0.722018	Biosynthesis of cofactors, prosthetic groups, and carriers	Cofactors	sll1541
sll1853	1	sll1969	-0.277448	0.685015	Unknown	Unknown	sll1853
slr5037	1	sll1969	-0.258241	NA	Hypothetical	Hypoth	slr5037
slr1544	1	sll1969	-0.257283	0.721643	Unknown	Unknown	slr1544
sll1852	1	sll1969	-0.218578	0.777939	Purines, pyrimidines, nucleosides, and nucleotides	Nucleot	ndk ndkR sll1852
slr1687	1	sll1969	-0.213062	0.82356	Hypothetical	Hypoth	slr1687
sll1483	1	sll1969	-0.201675	0.872537	Cell envelope	Envelope	sll1483
sll1072	1	sll1969	-0.189007	0.736251	Hypothetical	Hypoth	sll1072
slr2006	1	sll1969	-0.184439	0.915563	Hypothetical	Hypoth	slr2006
sll0759	1	sll1969	-0.172403	0.810819	Transport and binding proteins	Transport	sll0759
sll1450	1	sll1969	-0.162184	0.846523	Transport and binding proteins	Transport	nrtA sll1450
sll1071	1	sll1969	-0.153886	0.913205	Hypothetical	Hypoth	sll1071
slr1105	1	sll1969	-0.103373	0.876316	Translation	Translat	typA slr1105
slr1350	1	sll1969	-0.0794483	0.894579	Fatty acid, phospholipid and sterol metabolism	FattyAcids	desA slr1350
slr1919	1	sll1969	-0.0630778	0.949137	Regulatory functions	Regul	slr1919
slr0529	1	sll1969	-0.0592071	0.906557	Transport and binding proteins	Transport	slr0529
sll0157	1	sll1969	-0.0484407	0.957634	Hypothetical	Hypoth	sll0157
slr0320	1	sll1969	-0.0470532	0.949137	Hypothetical	Hypoth	slr0320
slr1884	1	sll1969	-0.0383279	0.958841	Translation	Translat	trpS slr1884
slr0601	1	sll1969	-0.0191254	0.961446	Unknown	Unknown	slr0601
sll0185	1	sll1969	0.0131624	0.984347	Transcription	Transcript	sll0185
slr0193	1	sll1969	0.0246523	0.963185	Translation	Translat	slr0193
sll0141	1	sll1969	0.0511538	0.966888	Hypothetical	Hypoth	sll0141
slr1291	1	sll1969	0.0591214	0.948717	Photosynthesis and respiration	Photosynth	ndhD2 slr1291
slr1254	1	sll1969	0.0632878	0.93993	Biosynthesis of cofactors, prosthetic groups, and carriers	Cofactors	pds crtD slr1254
slr2034	1	sll1969	0.0819864	0.881152	Photosynthesis and respiration	Photosynth	slr2034
slr0602	1	sll1969	0.0828963	0.917098	Unknown	Unknown	slr0602
slr6040	1	sll1969	0.0954303	0.822608	Regulatory functions	Regul	slr6040
sll0689	1	sll1969	0.0965054	0.890175	Transport and binding proteins	Transport	nhaS3 sll0689
slr0228	1	sll1969	0.0969042	0.819591	Cellular processes	CellProc	ftsH2 slr0228
sll1867	1	sll1969	0.0969387	0.848354	Photosynthesis and respiration	Photosynth	sll1867
sll0749	1	sll1969	0.0981374	0.890175	Hypothetical	Hypoth	sll0749
slr0940	1	sll1969	0.100939	0.920335	Biosynthesis of cofactors, prosthetic groups, and carriers	Cofactors	crtQ slr0940
slr1322	1	sll1969	0.101873	0.879788	DNA replication, restriction, modification, recombination, and repair	DNArep	slr1322
sll0529	1	sll1969	0.102527	0.846523	Energy metabolism	Energy	sll0529
sll0102	1	sll1969	0.124377	0.758704	Hypothetical	Hypoth	sll0102
sll0789	1	sll1969	0.125816	0.771299	Regulatory functions	Regul	sll0789
slr0838	1	sll1969	0.15022	0.819237	Purines, pyrimidines, nucleosides, and nucleotides	Nucleot	purM slr0838
ssl2250	1	sll1969	0.167464	0.758704	Other categories	Other	ssl2250
slr6039	1	sll1969	0.170019	0.741421	Hypothetical	Hypoth	slr6039
sll2012	1	sll1969	0.173314	0.82315	Transcription	Transcript	sll2012
slr0947	1	sll1969	0.180627	0.779192	Regulatory functions	Regul	slr0947
sll1682	1	sll1969	0.181316	0.706589	Energy metabolism	Energy	sll1682
sll1316	1	sll1969	0.1818	0.619728	Photosynthesis and respiration	Photosynth	petC2 sll1316
sll0108	1	sll1969	0.182573	0.456588	Transport and binding proteins	Transport	sll0108
sll0330	1	sll1969	0.185304	0.94825	Fatty acid, phospholipid and sterol metabolism	FattyAcids	sll0330
sll1566	1	sll1969	0.195755	0.674347	Central intermediary metabolism	CentralMet	ggpS sll1566
slr1783	1	sll1969	0.201616	0.540885	Regulatory functions	Regul	slr1783
slr1531	1	sll1969	0.202804	0.631648	Cellular processes	CellProc	ffh slr1531
sll0788	1	sll1969	0.204786	0.686501	Hypothetical	Hypoth	sll0788
slr0841	1	sll1969	0.21181	0.580992	Unknown	Unknown	slr0841
sll0834	1	sll1969	0.222932	0.799911	Transport and binding proteins	Transport	sll0834
sll1915	1	sll1969	0.225942	0.568711	Other categories	Other	sll1915
ssl7039	1	sll1969	0.226394	0.646745	Hypothetical	Hypoth	ssl7039
slr1208	1	sll1969	0.226737	0.594916	Other categories	Other	slr1208
slr0927	1	sll1969	0.228651	0.484056	Photosynthesis and respiration	Photosynth	slr0927
ssl1263	1	sll1969	0.233735	0.594092	Hypothetical	Hypoth	ssl1263
slr1928	1	sll1969	0.23537	0.726315	Unknown	Unknown	slr1928
slr1051	1	sll1969	0.23945	0.586329	Fatty acid, phospholipid and sterol metabolism	FattyAcids	fabI envM slr1051
slr2007	1	sll1969	0.239607	0.856821	Photosynthesis and respiration	Photosynth	slr2007
sll1267	1	sll1969	0.241757	0.41661	Unknown	Unknown	sll1267
slr1604	1	sll1969	0.242673	0.646745	Cellular processes	CellProc	ftsH3 slr1604
sll1425	1	sll1969	0.244174	0.554012	Translation	Translat	proS sll1425
sll1390	1	sll1969	0.245011	0.468534	Hypothetical	Hypoth	sll1390
slr2051	1	sll1969	0.252322	0.385985	Photosynthesis and respiration	Photosynth	slr2051
sll0616	1	sll1969	0.256539	0.560875	Cellular processes	CellProc	secA sll0616
ssl0511	1	sll1969	0.259173	0.718454	Hypothetical	Hypoth	ssl0511
slr0455	1	sll1969	0.259377	0.613151	Hypothetical	Hypoth	slr0455
sll1194	1	sll1969	0.263311	0.463973	Photosynthesis and respiration	Photosynth	psbU sll1194
sll0645	1	sll1969	0.265139	0.568711	Unknown	Unknown	sll0645
slr0355	1	sll1969	0.284188	0.586329	Hypothetical	Hypoth	slr0355
sll0615	1	sll1969	0.288799	0.576301	Hypothetical	Hypoth	sll0615
ssl0294	1	sll1969	0.296252	0.37551	Hypothetical	Hypoth	ssl0294
sll1732	1	sll1969	0.30299	0.739319	Photosynthesis and respiration	Photosynth	sll1732
ssr2723	1	sll1969	0.307903	0.560875	Hypothetical	Hypoth	ssr2723
sll0909	1	sll1969	0.310549	0.728973	Unknown	Unknown	sll0909
slr0093	1	sll1969	0.32331	0.596943	Cellular processes	CellProc	slr0093
slr1440	1	sll1969	0.331463	0.61835	Hypothetical	Hypoth	slr1440
sll0761	1	sll1969	0.337344	0.460925	Unknown	Unknown	sll0761
sll0944	1	sll1969	0.339795	0.560875	Hypothetical	Hypoth	sll0944
ssr2194	1	sll1969	0.342256	0.885502	Unknown	Unknown	ssr2194
slr2024	1	sll1969	0.347246	0.461654	Regulatory functions	Regul	slr2024
sll1796	1	sll1969	0.349173	0.405174	Photosynthesis and respiration	Photosynth	petJ sll1796
slr1133	1	sll1969	0.351183	0.40761	Amino acid biosynthesis	AminoAcids	argH slr1133
ssr2831	1	sll1969	0.355084	0.40761	Photosynthesis and respiration	Photosynth	psaE ssr2831
slr1704	1	sll1969	0.366272	0.853892	Hypothetical	Hypoth	slr1704
sll1561	1	sll1969	0.376183	0.341073	Energy metabolism	Energy	sll1561
slr0925	1	sll1969	0.386791	0.460925	DNA replication, restriction, modification, recombination, and repair	DNArep	ssb slr0925
sll0662	1	sll1969	0.390387	0.40761	Biosynthesis of cofactors, prosthetic groups, and carriers	Cofactors	sll0662
sll0858	1	sll1969	0.399142	0.756733	Hypothetical	Hypoth	sll0858
slr0818	1	sll1969	0.411255	0.560875	Hypothetical	Hypoth	slr0818
slr2070	1	sll1969	0.412259	0.388066	Hypothetical	Hypoth	slr2070
sll1891	1	sll1969	0.420195	0.463361	Unknown	Unknown	sll1891
slr1811	1	sll1969	0.427573	0.40761	Hypothetical	Hypoth	slr1811
sll1119	1	sll1969	0.431553	0.535893	Hypothetical	Hypoth	sll1119
sll1426	1	sll1969	0.435786	0.456588	Unknown	Unknown	sll1426
slr0081	1	sll1969	0.441424	0.540885	Regulatory functions	Regul	slr0081
ssl2501	1	sll1969	0.445371	0.40761	Unknown	Unknown	ssl2501
slr1734	1	sll1969	0.450008	0.40761	Energy metabolism	Energy	opcA slr1734
slr1993	1	sll1969	0.459225	0.238056	Fatty acid, phospholipid and sterol metabolism	FattyAcids	slr1993
sll0550	1	sll1969	0.463541	0.289141	Other categories	Other	dfa1 sll0550
slr0681	1	sll1969	0.471345	0.437018	Transport and binding proteins	Transport	slr0681
slr0967	1	sll1969	0.471755	0.560875	Hypothetical	Hypoth	slr0967
sll0661	1	sll1969	0.47391	0.41661	Hypothetical	Hypoth	sll0661
sll0426	1	sll1969	0.48587	0.40761	Unknown	Unknown	sll0426
sll1774	1	sll1969	0.497916	0.40761	Hypothetical	Hypoth	sll1774
sll1835	1	sll1969	0.509504	0.488465	Cell envelope	Envelope	sll1835
slr1137	1	sll1969	0.510767	0.0592282	Photosynthesis and respiration	Photosynth	ctaD slr1137
sll0103	1	sll1969	0.524977	0.341073	Hypothetical	Hypoth	sll0103
slr1136	1	sll1969	0.535647	0.228022	Photosynthesis and respiration	Photosynth	ctaC coxB slr1136
sll0617	1	sll1969	0.536864	0.330149	Cell envelope	Envelope	sll0617
ssl0832	1	sll1969	0.545343	0.560875	Hypothetical	Hypoth	ssl0832
ssr1853	1	sll1969	0.551984	0.468534	Unknown	Unknown	ssr1853
sll1692	1	sll1969	0.560761	0.460925	Hypothetical	Hypoth	sll1692
ssr2153	1	sll1969	0.610933	0.707493	Unknown	Unknown	ssr2153
sll1011	1	sll1969	0.611831	0.390769	Hypothetical	Hypoth	sll1011
sll0493	1	sll1969	0.68594	0.405531	Hypothetical	Hypoth	sll0493
sll1691	1	sll1969	0.882691	0.560875	Hypothetical	Hypoth	sll1691
ssr2194	1	slr1340	-0.412746	0.792917	Unknown	Unknown	ssr2194
slr0681	1	slr1340	-0.361682	0.34362	Transport and binding proteins	Transport	slr0681
slr5037	1	slr1340	-0.20493	NA	Hypothetical	Hypoth	slr5037
slr0602	1	slr1340	-0.175234	0.708053	Unknown	Unknown	slr0602
sll0330	1	slr1340	-0.132731	0.941133	Fatty acid, phospholipid and sterol metabolism	FattyAcids	sll0330
slr1704	1	slr1340	-0.0530752	0.976652	Hypothetical	Hypoth	slr1704
slr0601	1	slr1340	-0.0139224	0.966146	Unknown	Unknown	slr0601
sll0788	1	slr1340	0.00877434	0.987403	Hypothetical	Hypoth	sll0788
slr6040	1	slr1340	0.0315681	0.926579	Regulatory functions	Regul	slr6040
sll0789	1	slr1340	0.0514465	0.880052	Regulatory functions	Regul	sll0789
slr1440	1	slr1340	0.0614687	NA	Hypothetical	Hypoth	slr1440
slr0529	1	slr1340	0.0719081	0.835228	Transport and binding proteins	Transport	slr0529
sll0108	1	slr1340	0.0962982	0.548733	Transport and binding proteins	Transport	sll0108
ssr2831	1	slr1340	0.119578	0.681939	Photosynthesis and respiration	Photosynth	psaE ssr2831
slr1928	1	slr1340	0.129868	0.795931	Unknown	Unknown	slr1928
slr0841	1	slr1340	0.131794	0.635054	Unknown	Unknown	slr0841
slr2051	1	slr1340	0.141733	0.410673	Photosynthesis and respiration	Photosynth	slr2051
sll0749	1	slr1340	0.144014	0.749387	Hypothetical	Hypoth	sll0749
slr1350	1	slr1340	0.159744	0.658909	Fatty acid, phospholipid and sterol metabolism	FattyAcids	desA slr1350
sll0426	1	slr1340	0.162851	0.672293	Unknown	Unknown	sll0426
slr6039	1	slr1340	0.163381	0.63964	Hypothetical	Hypoth	slr6039
ssl2501	1	slr1340	0.170662	0.640428	Unknown	Unknown	ssl2501
sll1267	1	slr1340	0.186672	0.324241	Unknown	Unknown	sll1267
slr1544	1	slr1340	0.192972	0.696659	Unknown	Unknown	slr1544
sll1390	1	slr1340	0.198958	0.369777	Hypothetical	Hypoth	sll1390
slr0927	1	slr1340	0.200842	0.340549	Photosynthesis and respiration	Photosynth	slr0927
slr1051	1	slr1340	0.201607	0.51237	Fatty acid, phospholipid and sterol metabolism	FattyAcids	fabI envM slr1051
slr1208	1	slr1340	0.211513	0.469956	Other categories	Other	slr1208
sll1796	1	slr1340	0.21942	0.400023	Photosynthesis and respiration	Photosynth	petJ sll1796
slr1531	1	slr1340	0.21953	0.437918	Cellular processes	CellProc	ffh slr1531
sll1566	1	slr1340	0.22058	0.482835	Central intermediary metabolism	CentralMet	ggpS sll1566
sll0102	1	slr1340	0.222407	0.383787	Hypothetical	Hypoth	sll0102
sll0157	1	slr1340	0.22321	0.663288	Hypothetical	Hypoth	sll0157
slr0355	1	slr1340	0.230614	0.525808	Hypothetical	Hypoth	slr0355
sll1483	1	slr1340	0.240667	0.76968	Cell envelope	Envelope	sll1483
sll1915	1	slr1340	0.269958	0.313776	Other categories	Other	sll1915
ssr2595	1	slr1340	0.278105	0.608015	Other categories	Other	ssr2595
sll1425	1	slr1340	0.279454	0.28327	Translation	Translat	proS sll1425
ssl0294	1	slr1340	0.284388	0.143292	Hypothetical	Hypoth	ssl0294
ssl7039	1	slr1340	0.291205	NA	Hypothetical	Hypoth	ssl7039
sll0615	1	slr1340	0.293161	0.403839	Hypothetical	Hypoth	sll0615
slr1783	1	slr1340	0.298499	0.144569	Regulatory functions	Regul	slr1783
ssr2153	1	slr1340	0.303948	0.806543	Unknown	Unknown	ssr2153
slr0455	1	slr1340	0.326542	0.334684	Hypothetical	Hypoth	slr0455
sll0645	1	slr1340	0.328135	0.294352	Unknown	Unknown	sll0645
sll1561	1	slr1340	0.333088	0.159143	Energy metabolism	Energy	sll1561
sll1194	1	slr1340	0.334954	0.142402	Photosynthesis and respiration	Photosynth	psbU sll1194
slr1137	1	slr1340	0.344565	0.105699	Photosynthesis and respiration	Photosynth	ctaD slr1137
sll1426	1	slr1340	0.350094	0.335704	Unknown	Unknown	sll1426
sll1316	1	slr1340	0.358793	0.131102	Photosynthesis and respiration	Photosynth	petC2 sll1316
slr0838	1	slr1340	0.369035	0.351564	Purines, pyrimidines, nucleosides, and nucleotides	Nucleot	purM slr0838
sll0103	1	slr1340	0.386749	0.251567	Hypothetical	Hypoth	sll0103
sll0858	1	slr1340	0.396713	0.645309	Hypothetical	Hypoth	sll0858
sll0550	1	slr1340	0.401026	0.136187	Other categories	Other	dfa1 sll0550
sll0529	1	slr1340	0.403653	0.212083	Energy metabolism	Energy	sll0529
slr0228	1	slr1340	0.408312	0.105699	Cellular processes	CellProc	ftsH2 slr0228
slr0818	1	slr1340	0.419925	0.36681	Hypothetical	Hypoth	slr0818
ssr1853	1	slr1340	0.42416	0.397888	Unknown	Unknown	ssr1853
sll0761	1	slr1340	0.431463	0.124569	Unknown	Unknown	sll0761
slr2070	1	slr1340	0.432082	0.136187	Hypothetical	Hypoth	slr2070
sll0616	1	slr1340	0.437255	0.124569	Cellular processes	CellProc	secA sll0616
ssr2723	1	slr1340	0.442414	0.206905	Hypothetical	Hypoth	ssr2723
sll1867	1	slr1340	0.448993	0.140865	Photosynthesis and respiration	Photosynth	sll1867
slr1734	1	slr1340	0.454083	0.182975	Energy metabolism	Energy	opcA slr1734
sll1774	1	slr1340	0.457059	0.22704	Hypothetical	Hypoth	sll1774
ssl0832	1	slr1340	0.459997	0.441651	Hypothetical	Hypoth	ssl0832
sll1891	1	slr1340	0.462364	0.212855	Unknown	Unknown	sll1891
slr1687	1	slr1340	0.469186	0.433187	Hypothetical	Hypoth	slr1687
slr0093	1	slr1340	0.472732	0.252362	Cellular processes	CellProc	slr0093
sll1119	1	slr1340	0.474791	0.283572	Hypothetical	Hypoth	sll1119
slr2034	1	slr1340	0.485661	0.105699	Photosynthesis and respiration	Photosynth	slr2034
slr1811	1	slr1340	0.490133	0.134356	Hypothetical	Hypoth	slr1811
sll1541	1	slr1340	0.497049	0.314577	Biosynthesis of cofactors, prosthetic groups, and carriers	Cofactors	sll1541
ssl2542	1	slr1340	0.501565	0.415058	Other categories	Other	ssl2542
slr0193	1	slr1340	0.504609	0.106578	Translation	Translat	slr0193
slr2024	1	slr1340	0.510453	0.0864023	Regulatory functions	Regul	slr2024
slr1105	1	slr1340	0.517629	0.164571	Translation	Translat	typA slr1105
sll1682	1	slr1340	0.5183	0.0890559	Energy metabolism	Energy	sll1682
slr1993	1	slr1340	0.519278	0.0326825	Fatty acid, phospholipid and sterol metabolism	FattyAcids	slr1993
slr0925	1	slr1340	0.523371	0.105699	DNA replication, restriction, modification, recombination, and repair	DNArep	ssb slr0925
sll0759	1	slr1340	0.544097	0.208727	Transport and binding proteins	Transport	sll0759
slr1604	1	slr1340	0.558055	0.102641	Cellular processes	CellProc	ftsH3 slr1604
ssl0511	1	slr1340	0.560263	0.224408	Hypothetical	Hypoth	ssl0511
slr1133	1	slr1340	0.567711	0.0268139	Amino acid biosynthesis	AminoAcids	argH slr1133
slr1136	1	slr1340	0.571098	0.0414981	Photosynthesis and respiration	Photosynth	ctaC coxB slr1136
sll0909	1	slr1340	0.57613	NA	Unknown	Unknown	sll0909
sll1692	1	slr1340	0.580114	0.228838	Hypothetical	Hypoth	sll1692
sll1011	1	slr1340	0.589208	0.17775	Hypothetical	Hypoth	sll1011
sll1852	1	slr1340	0.608942	0.206905	Purines, pyrimidines, nucleosides, and nucleotides	Nucleot	ndk ndkR sll1852
ssl1263	1	slr1340	0.611277	0.0326825	Hypothetical	Hypoth	ssl1263
sll1853	1	slr1340	0.620677	0.157282	Unknown	Unknown	sll1853
slr0967	1	slr1340	0.621427	0.241268	Hypothetical	Hypoth	slr0967
slr0081	1	slr1340	0.686041	0.123561	Regulatory functions	Regul	slr0081
slr1884	1	slr1340	0.694459	0.0806364	Translation	Translat	trpS slr1884
sll0493	1	slr1340	0.695441	0.164746	Hypothetical	Hypoth	sll0493
slr0320	1	slr1340	0.702074	0.0574797	Hypothetical	Hypoth	slr0320
sll0944	1	slr1340	0.705701	0.047965	Hypothetical	Hypoth	sll0944
sll0617	1	slr1340	0.706275	0.0268139	Cell envelope	Envelope	sll0617
slr1322	1	slr1340	0.716596	0.047965	DNA replication, restriction, modification, recombination, and repair	DNArep	slr1322
sll1072	1	slr1340	0.724159	0.0326825	Hypothetical	Hypoth	sll1072
sll2012	1	slr1340	0.748251	0.105719	Transcription	Transcript	sll2012
ssl2250	1	slr1340	0.771991	0.0231073	Other categories	Other	ssl2250
slr0947	1	slr1340	0.775375	0.0467349	Regulatory functions	Regul	slr0947
sll0185	1	slr1340	0.782406	0.0686758	Transcription	Transcript	sll0185
slr1254	1	slr1340	0.819157	0.047965	Biosynthesis of cofactors, prosthetic groups, and carriers	Cofactors	pds crtD slr1254
sll0662	1	slr1340	0.821948	0.00244219	Biosynthesis of cofactors, prosthetic groups, and carriers	Cofactors	sll0662
ssr2016	1	slr1340	0.82463	NA	Hypothetical	Hypoth	ssr2016
sll0661	1	slr1340	0.855127	0.0231073	Hypothetical	Hypoth	sll0661
sll1071	1	slr1340	0.861534	0.257416	Hypothetical	Hypoth	sll1071
sll1835	1	slr1340	0.872079	0.0553183	Cell envelope	Envelope	sll1835
sll0141	1	slr1340	0.904366	0.257416	Hypothetical	Hypoth	sll0141
slr1291	1	slr1340	0.934372	0.0414981	Photosynthesis and respiration	Photosynth	ndhD2 slr1291
sll0689	1	slr1340	0.946916	0.0181719	Transport and binding proteins	Transport	nhaS3 sll0689
sll1450	1	slr1340	0.967202	0.0467349	Transport and binding proteins	Transport	nrtA sll1450
sll1691	1	slr1340	0.97638	0.318483	Hypothetical	Hypoth	sll1691
slr0940	1	slr1340	1.00932	0.0502922	Biosynthesis of cofactors, prosthetic groups, and carriers	Cofactors	crtQ slr0940
slr2007	1	slr1340	1.06565	0.177384	Photosynthesis and respiration	Photosynth	slr2007
sll0834	1	slr1340	1.068	0.0403692	Transport and binding proteins	Transport	sll0834
sll1732	1	slr1340	1.11041	0.0427006	Photosynthesis and respiration	Photosynth	sll1732
slr1919	1	slr1340	1.32142	0.0101399	Regulatory functions	Regul	slr1919
slr2006	1	slr1340	1.32147	0.142402	Hypothetical	Hypoth	slr2006
slr1137	1	slr1916	-0.128697	0.450294	Photosynthesis and respiration	Photosynth	ctaD slr1137
sll1119	1	slr1916	-0.00466739	0.992146	Hypothetical	Hypoth	sll1119
slr1734	1	slr1916	0.000586571	0.998996	Energy metabolism	Energy	opcA slr1734
slr1440	1	slr1916	0.0209217	0.962332	Hypothetical	Hypoth	slr1440
slr6040	1	slr1916	0.0932453	0.667992	Regulatory functions	Regul	slr6040
slr0681	1	slr1916	0.0952984	0.773346	Transport and binding proteins	Transport	slr0681
slr6039	1	slr1916	0.107953	0.694095	Hypothetical	Hypoth	slr6039
sll0789	1	slr1916	0.134493	0.526888	Regulatory functions	Regul	sll0789
slr1136	1	slr1916	0.140594	0.54602	Photosynthesis and respiration	Photosynth	ctaC coxB slr1136
ssr2831	1	slr1916	0.198885	0.337012	Photosynthesis and respiration	Photosynth	psaE ssr2831
ssl2501	1	slr1916	0.25917	0.317305	Unknown	Unknown	ssl2501
sll0944	1	slr1916	0.266522	0.357741	Hypothetical	Hypoth	sll0944
sll1267	1	slr1916	0.332022	0.0109072	Unknown	Unknown	sll1267
slr0967	1	slr1916	0.386437	0.333067	Hypothetical	Hypoth	slr0967
slr1811	1	slr1916	0.408016	0.0903862	Hypothetical	Hypoth	slr1811
sll0426	1	slr1916	0.414351	0.113076	Unknown	Unknown	sll0426
sll0788	1	slr1916	0.418115	0.0780237	Hypothetical	Hypoth	sll0788
slr1993	1	slr1916	0.463847	0.0071619	Fatty acid, phospholipid and sterol metabolism	FattyAcids	slr1993
slr2051	1	slr1916	0.465351	3.9165e-05	Photosynthesis and respiration	Photosynth	slr2051
slr0818	1	slr1916	0.505007	0.13337	Hypothetical	Hypoth	slr0818
sll1891	1	slr1916	0.536765	0.0376102	Unknown	Unknown	sll1891
ssr2194	1	slr1916	0.548147	0.613034	Unknown	Unknown	ssr2194
sll0645	1	slr1916	0.552963	0.00932313	Unknown	Unknown	sll0645
sll1774	1	slr1916	0.562979	0.0314662	Hypothetical	Hypoth	sll1774
slr0602	1	slr1916	0.569566	0.0581141	Unknown	Unknown	slr0602
sll1561	1	slr1916	0.586379	0.000237268	Energy metabolism	Energy	sll1561
sll0749	1	slr1916	0.595986	0.0322958	Hypothetical	Hypoth	sll0749
sll1426	1	slr1916	0.603888	0.0164204	Unknown	Unknown	sll1426
slr1208	1	slr1916	0.608536	0.00156779	Other categories	Other	slr1208
slr1544	1	slr1916	0.62964	0.0492548	Unknown	Unknown	slr1544
sll1194	1	slr1916	0.632712	3.85599e-05	Photosynthesis and respiration	Photosynth	psbU sll1194
sll1390	1	slr1916	0.648981	8.00603e-06	Hypothetical	Hypoth	sll1390
ssl2250	1	slr1916	0.685368	0.00291096	Other categories	Other	ssl2250
sll0858	1	slr1916	0.686399	0.255382	Hypothetical	Hypoth	sll0858
sll1915	1	slr1916	0.706854	5.99507e-05	Other categories	Other	sll1915
slr2070	1	slr1916	0.708636	0.000294346	Hypothetical	Hypoth	slr2070
slr1928	1	slr1916	0.733371	0.0113304	Unknown	Unknown	slr1928
sll0761	1	slr1916	0.739347	0.000107279	Unknown	Unknown	sll0761
sll1011	1	slr1916	0.748135	0.0137347	Hypothetical	Hypoth	sll1011
sll1682	1	slr1916	0.7503	0.000300614	Energy metabolism	Energy	sll1682
slr0228	1	slr1916	0.760279	9.17996e-06	Cellular processes	CellProc	ftsH2 slr0228
slr0529	1	slr1916	0.760812	3.04209e-05	Transport and binding proteins	Transport	slr0529
slr1604	1	slr1916	0.778213	0.00086885	Cellular processes	CellProc	ftsH3 slr1604
sll1425	1	slr1916	0.798624	2.74968e-06	Translation	Translat	proS sll1425
ssl0294	1	slr1916	0.807755	2.37326e-10	Hypothetical	Hypoth	ssl0294
slr0841	1	slr1916	0.808262	1.68336e-06	Unknown	Unknown	slr0841
slr1704	1	slr1916	0.817004	0.372579	Hypothetical	Hypoth	slr1704
slr1133	1	slr1916	0.829825	1.46849e-06	Amino acid biosynthesis	AminoAcids	argH slr1133
sll1867	1	slr1916	0.870227	2.12691e-05	Photosynthesis and respiration	Photosynth	sll1867
ssl0832	1	slr1916	0.871018	0.034513	Hypothetical	Hypoth	ssl0832
sll0157	1	slr1916	0.87253	0.00748554	Hypothetical	Hypoth	sll0157
sll0102	1	slr1916	0.887546	6.88166e-08	Hypothetical	Hypoth	sll0102
sll1566	1	slr1916	0.907264	5.94454e-06	Central intermediary metabolism	CentralMet	ggpS sll1566
slr0455	1	slr1916	0.920699	4.01146e-05	Hypothetical	Hypoth	slr0455
slr0925	1	slr1916	0.93187	2.2911e-05	DNA replication, restriction, modification, recombination, and repair	DNArep	ssb slr0925
ssr2723	1	slr1916	0.939709	4.77802e-05	Hypothetical	Hypoth	ssr2723
ssr2595	1	slr1916	0.940031	0.00667488	Other categories	Other	ssr2595
slr0927	1	slr1916	0.944308	3.84434e-12	Photosynthesis and respiration	Photosynth	slr0927
sll0759	1	slr1916	0.948264	0.00106023	Transport and binding proteins	Transport	sll0759
ssl1263	1	slr1916	0.951521	7.79379e-07	Hypothetical	Hypoth	ssl1263
slr1783	1	slr1916	0.952534	1.3659e-12	Regulatory functions	Regul	slr1783
slr2024	1	slr1916	0.968117	1.20792e-06	Regulatory functions	Regul	slr2024
slr0193	1	slr1916	0.974136	4.37658e-06	Translation	Translat	slr0193
sll2012	1	slr1916	0.978977	0.00243467	Transcription	Transcript	sll2012
sll0103	1	slr1916	1.0018	4.57157e-06	Hypothetical	Hypoth	sll0103
sll1732	1	slr1916	1.00299	0.00980898	Photosynthesis and respiration	Photosynth	sll1732
slr0838	1	slr1916	1.00445	0.000137352	Purines, pyrimidines, nucleosides, and nucleotides	Nucleot	purM slr0838
sll1316	1	slr1916	1.01022	8.6205e-11	Photosynthesis and respiration	Photosynth	petC2 sll1316
sll1483	1	slr1916	1.02055	0.0440949	Cell envelope	Envelope	sll1483
sll0108	1	slr1916	1.03724	1.05766e-27	Transport and binding proteins	Transport	sll0108
slr0355	1	slr1916	1.03833	6.37165e-06	Hypothetical	Hypoth	slr0355
sll1852	1	slr1916	1.04311	0.00125305	Purines, pyrimidines, nucleosides, and nucleotides	Nucleot	ndk ndkR sll1852
slr1350	1	slr1916	1.0437	2.79171e-06	Fatty acid, phospholipid and sterol metabolism	FattyAcids	desA slr1350
slr0320	1	slr1916	1.04539	5.43029e-05	Hypothetical	Hypoth	slr0320
sll0550	1	slr1916	1.04858	3.43782e-09	Other categories	Other	dfa1 sll0550
slr0093	1	slr1916	1.05061	0.00010536	Cellular processes	CellProc	slr0093
sll0330	1	slr1916	1.0539	0.33086	Fatty acid, phospholipid and sterol metabolism	FattyAcids	sll0330
ssl7039	1	slr1916	1.06038	4.41536e-07	Hypothetical	Hypoth	ssl7039
slr0601	1	slr1916	1.06082	2.96408e-12	Unknown	Unknown	slr0601
sll0529	1	slr1916	1.06434	4.46215e-07	Energy metabolism	Energy	sll0529
slr1051	1	slr1916	1.06635	2.62492e-08	Fatty acid, phospholipid and sterol metabolism	FattyAcids	fabI envM slr1051
slr1531	1	slr1916	1.06655	3.97489e-09	Cellular processes	CellProc	ffh slr1531
sll0185	1	slr1916	1.07301	0.000325227	Transcription	Transcript	sll0185
slr1884	1	slr1916	1.08089	6.38228e-05	Translation	Translat	trpS slr1884
sll1853	1	slr1916	1.08697	0.000237268	Unknown	Unknown	sll1853
sll1541	1	slr1916	1.09778	0.000836264	Biosynthesis of cofactors, prosthetic groups, and carriers	Cofactors	sll1541
sll0834	1	slr1916	1.11583	0.00208647	Transport and binding proteins	Transport	sll0834
slr2034	1	slr1916	1.13277	1.88712e-08	Photosynthesis and respiration	Photosynth	slr2034
slr1105	1	slr1916	1.14119	3.94263e-06	Translation	Translat	typA slr1105
sll0493	1	slr1916	1.15414	0.000658008	Hypothetical	Hypoth	sll0493
sll0616	1	slr1916	1.17025	5.05499e-10	Cellular processes	CellProc	secA sll0616
sll1450	1	slr1916	1.17296	0.000567761	Transport and binding proteins	Transport	nrtA sll1450
sll1692	1	slr1916	1.18717	0.000175125	Hypothetical	Hypoth	sll1692
sll0662	1	slr1916	1.19494	2.50773e-10	Biosynthesis of cofactors, prosthetic groups, and carriers	Cofactors	sll0662
sll0141	1	slr1916	1.22436	0.0267503	Hypothetical	Hypoth	sll0141
slr0947	1	slr1916	1.22848	3.65637e-06	Regulatory functions	Regul	slr0947
sll0615	1	slr1916	1.23616	5.26314e-08	Hypothetical	Hypoth	sll0615
ssr1853	1	slr1916	1.24424	0.000152005	Unknown	Unknown	ssr1853
slr1687	1	slr1916	1.24451	0.00177957	Hypothetical	Hypoth	slr1687
slr1322	1	slr1916	1.26867	3.99478e-07	DNA replication, restriction, modification, recombination, and repair	DNArep	slr1322
sll1835	1	slr1916	1.26869	6.83436e-05	Cell envelope	Envelope	sll1835
sll0689	1	slr1916	1.28236	7.79379e-07	Transport and binding proteins	Transport	nhaS3 sll0689
sll1072	1	slr1916	1.29123	1.15386e-08	Hypothetical	Hypoth	sll1072
sll0661	1	slr1916	1.32417	4.56366e-08	Hypothetical	Hypoth	sll0661
slr0081	1	slr1916	1.38075	3.92366e-06	Regulatory functions	Regul	slr0081
sll0909	1	slr1916	1.39105	0.00020457	Unknown	Unknown	sll0909
sll1796	1	slr1916	1.40454	2.91497e-18	Photosynthesis and respiration	Photosynth	petJ sll1796
slr1254	1	slr1916	1.41697	7.79379e-07	Biosynthesis of cofactors, prosthetic groups, and carriers	Cofactors	pds crtD slr1254
ssl2542	1	slr1916	1.42319	0.000453819	Other categories	Other	ssl2542
ssl0511	1	slr1916	1.46489	7.63102e-07	Hypothetical	Hypoth	ssl0511
ssr2153	1	slr1916	1.517	0.0390417	Unknown	Unknown	ssr2153
sll0617	1	slr1916	1.52393	5.05722e-13	Cell envelope	Envelope	sll0617
slr2007	1	slr1916	1.63936	0.00223894	Photosynthesis and respiration	Photosynth	slr2007
sll1071	1	slr1916	1.6505	0.00120721	Hypothetical	Hypoth	sll1071
sll1691	1	slr1916	1.67963	0.0120213	Hypothetical	Hypoth	sll1691
slr1291	1	slr1916	1.68489	5.29081e-08	Photosynthesis and respiration	Photosynth	ndhD2 slr1291
ssr2016	1	slr1916	1.76096	0.00441675	Hypothetical	Hypoth	ssr2016
slr0940	1	slr1916	1.76548	8.27393e-07	Biosynthesis of cofactors, prosthetic groups, and carriers	Cofactors	crtQ slr0940
slr5037	1	slr1916	1.94272	6.57327e-07	Hypothetical	Hypoth	slr5037
slr1919	1	slr1916	1.99062	4.97519e-09	Regulatory functions	Regul	slr1919
slr2006	1	slr1916	2.17418	0.000379187	Hypothetical	Hypoth	slr2006
slr1350	1	ssl2982	0.309051	0.191876	Fatty acid, phospholipid and sterol metabolism	FattyAcids	desA slr1350
slr0355	1	ssl2982	0.491334	0.0373526	Hypothetical	Hypoth	slr0355
sll1732	1	ssl2982	0.521044	0.18825	Photosynthesis and respiration	Photosynth	sll1732
sll0108	1	ssl2982	0.626733	1.25665e-10	Transport and binding proteins	Transport	sll0108
slr2007	1	ssl2982	0.659309	0.238984	Photosynthesis and respiration	Photosynth	slr2007
sll0834	1	ssl2982	0.714001	0.0495086	Transport and binding proteins	Transport	sll0834
slr1051	1	ssl2982	0.719795	0.00017871	Fatty acid, phospholipid and sterol metabolism	FattyAcids	fabI envM slr1051
sll0689	1	ssl2982	0.719901	0.0060329	Transport and binding proteins	Transport	nhaS3 sll0689
sll0529	1	ssl2982	0.824324	8.02944e-05	Energy metabolism	Energy	sll0529
slr0093	1	ssl2982	0.857886	0.00135965	Cellular processes	CellProc	slr0093
sll1316	1	ssl2982	0.88433	9.63824e-09	Photosynthesis and respiration	Photosynth	petC2 sll1316
ssr1853	1	ssl2982	0.916566	0.00501662	Unknown	Unknown	ssr1853
slr2034	1	ssl2982	0.956003	1.63787e-06	Photosynthesis and respiration	Photosynth	slr2034
slr1531	1	ssl2982	0.958211	8.07676e-08	Cellular processes	CellProc	ffh slr1531
sll0141	1	ssl2982	0.975878	0.0716128	Hypothetical	Hypoth	sll0141
slr0838	1	ssl2982	0.98604	0.000131996	Purines, pyrimidines, nucleosides, and nucleotides	Nucleot	purM slr0838
sll0493	1	ssl2982	0.988663	0.00300404	Hypothetical	Hypoth	sll0493
sll0759	1	ssl2982	1.00147	0.00038641	Transport and binding proteins	Transport	sll0759
sll1450	1	ssl2982	1.00424	0.00268621	Transport and binding proteins	Transport	nrtA sll1450
slr0320	1	ssl2982	1.00551	7.62749e-05	Hypothetical	Hypoth	slr0320
sll1561	1	ssl2982	1.01166	3.13891e-11	Energy metabolism	Energy	sll1561
slr0193	1	ssl2982	1.01168	1.11619e-06	Translation	Translat	slr0193
slr0529	1	ssl2982	1.01237	6.15535e-09	Transport and binding proteins	Transport	slr0529
slr1993	1	ssl2982	1.01241	3.02865e-10	Fatty acid, phospholipid and sterol metabolism	FattyAcids	slr1993
slr1208	1	ssl2982	1.01269	2.86861e-08	Other categories	Other	slr1208
sll1267	1	ssl2982	1.0137	2.0269e-17	Unknown	Unknown	sll1267
sll1119	1	ssl2982	1.01452	0.000451655	Hypothetical	Hypoth	sll1119
ssl7039	1	ssl2982	1.02055	7.06955e-07	Hypothetical	Hypoth	ssl7039
sll0157	1	ssl2982	1.02108	0.00109471	Hypothetical	Hypoth	sll0157
slr0841	1	ssl2982	1.02192	4.71888e-10	Unknown	Unknown	slr0841
sll1915	1	ssl2982	1.0229	1.48201e-09	Other categories	Other	sll1915
sll0616	1	ssl2982	1.02362	3.92543e-08	Cellular processes	CellProc	secA sll0616
sll1390	1	ssl2982	1.02881	1.59481e-13	Hypothetical	Hypoth	sll1390
slr1884	1	ssl2982	1.0294	0.000106836	Translation	Translat	trpS slr1884
slr0228	1	ssl2982	1.0311	5.66256e-10	Cellular processes	CellProc	ftsH2 slr0228
sll0426	1	ssl2982	1.04033	8.53796e-06	Unknown	Unknown	sll0426
sll0761	1	ssl2982	1.04309	1.31306e-08	Unknown	Unknown	sll0761
slr1105	1	ssl2982	1.04387	1.83314e-05	Translation	Translat	typA slr1105
slr2070	1	ssl2982	1.0453	2.43945e-08	Hypothetical	Hypoth	slr2070
sll0550	1	ssl2982	1.04651	1.93023e-09	Other categories	Other	dfa1 sll0550
slr1137	1	ssl2982	1.05673	2.39585e-14	Photosynthesis and respiration	Photosynth	ctaD slr1137
slr0455	1	ssl2982	1.062	1.09572e-06	Hypothetical	Hypoth	slr0455
sll1692	1	ssl2982	1.06473	0.000643734	Hypothetical	Hypoth	sll1692
ssl0294	1	ssl2982	1.07063	2.57303e-18	Hypothetical	Hypoth	ssl0294
sll0615	1	ssl2982	1.07313	1.71116e-06	Hypothetical	Hypoth	sll0615
slr0602	1	ssl2982	1.0733	9.69849e-05	Unknown	Unknown	slr0602
sll0102	1	ssl2982	1.07394	1.95812e-11	Hypothetical	Hypoth	sll0102
slr2024	1	ssl2982	1.07905	2.97636e-08	Regulatory functions	Regul	slr2024
slr1687	1	ssl2982	1.07957	0.00571938	Hypothetical	Hypoth	slr1687
sll1194	1	ssl2982	1.07989	1.94171e-13	Photosynthesis and respiration	Photosynth	psbU sll1194
sll1853	1	ssl2982	1.08185	0.000185267	Unknown	Unknown	sll1853
sll0749	1	ssl2982	1.08495	2.65256e-05	Hypothetical	Hypoth	sll0749
sll1891	1	ssl2982	1.09354	4.43019e-06	Unknown	Unknown	sll1891
slr1604	1	ssl2982	1.10142	8.74931e-07	Cellular processes	CellProc	ftsH3 slr1604
slr0818	1	ssl2982	1.11137	0.000231422	Hypothetical	Hypoth	slr0818
slr0947	1	ssl2982	1.11204	2.09473e-05	Regulatory functions	Regul	slr0947
ssr2831	1	ssl2982	1.11207	1.50149e-10	Photosynthesis and respiration	Photosynth	psaE ssr2831
sll1072	1	ssl2982	1.12249	5.28064e-07	Hypothetical	Hypoth	sll1072
slr2051	1	ssl2982	1.12803	1.25188e-26	Photosynthesis and respiration	Photosynth	slr2051
slr1734	1	ssl2982	1.13059	2.77892e-07	Energy metabolism	Energy	opcA slr1734
sll2012	1	ssl2982	1.13355	0.000283729	Transcription	Transcript	sll2012
sll1541	1	ssl2982	1.14175	0.000368404	Biosynthesis of cofactors, prosthetic groups, and carriers	Cofactors	sll1541
sll0944	1	ssl2982	1.14227	2.21262e-06	Hypothetical	Hypoth	sll0944
sll1774	1	ssl2982	1.15065	1.47677e-06	Hypothetical	Hypoth	sll1774
ssr2595	1	ssl2982	1.15095	0.000538307	Other categories	Other	ssr2595
sll1425	1	ssl2982	1.15193	2.30056e-12	Translation	Translat	proS sll1425
slr1783	1	ssl2982	1.15597	6.38688e-19	Regulatory functions	Regul	slr1783
slr1544	1	ssl2982	1.15708	8.62176e-05	Unknown	Unknown	slr1544
sll1835	1	ssl2982	1.15723	0.000230039	Cell envelope	Envelope	sll1835
slr6040	1	ssl2982	1.16147	1.73383e-12	Regulatory functions	Regul	slr6040
sll0645	1	ssl2982	1.16165	4.16409e-09	Unknown	Unknown	sll0645
sll1852	1	ssl2982	1.17288	0.000179689	Purines, pyrimidines, nucleosides, and nucleotides	Nucleot	ndk ndkR sll1852
sll1011	1	ssl2982	1.17744	3.45778e-05	Hypothetical	Hypoth	sll1011
ssl2250	1	ssl2982	1.18011	5.15618e-08	Other categories	Other	ssl2250
slr0081	1	ssl2982	1.18676	5.94725e-05	Regulatory functions	Regul	slr0081
slr0927	1	ssl2982	1.19334	1.76056e-19	Photosynthesis and respiration	Photosynth	slr0927
ssl0511	1	ssl2982	1.19904	4.55021e-05	Hypothetical	Hypoth	ssl0511
slr2006	1	ssl2982	1.20121	0.0535952	Hypothetical	Hypoth	slr2006
sll1682	1	ssl2982	1.20125	1.29687e-09	Energy metabolism	Energy	sll1682
sll0789	1	ssl2982	1.21573	3.32349e-13	Regulatory functions	Regul	sll0789
slr0967	1	ssl2982	1.24892	0.000273856	Hypothetical	Hypoth	slr0967
sll0858	1	ssl2982	1.25915	0.019259	Hypothetical	Hypoth	sll0858
slr0681	1	ssl2982	1.26025	2.61271e-07	Transport and binding proteins	Transport	slr0681
slr1928	1	ssl2982	1.26167	3.60061e-06	Unknown	Unknown	slr1928
slr1811	1	ssl2982	1.26453	1.26223e-09	Hypothetical	Hypoth	slr1811
sll1867	1	ssl2982	1.27764	1.00509e-10	Photosynthesis and respiration	Photosynth	sll1867
ssl2501	1	ssl2982	1.29036	3.38205e-09	Unknown	Unknown	ssl2501
slr0925	1	ssl2982	1.30763	7.54103e-10	DNA replication, restriction, modification, recombination, and repair	DNArep	ssb slr0925
ssl2542	1	ssl2982	1.3187	0.000919654	Other categories	Other	ssl2542
ssr2723	1	ssl2982	1.32815	2.48242e-09	Hypothetical	Hypoth	ssr2723
sll0909	1	ssl2982	1.33452	0.000288776	Unknown	Unknown	sll0909
sll1483	1	ssl2982	1.35629	0.00443165	Cell envelope	Envelope	sll1483
sll1426	1	ssl2982	1.37027	4.07799e-09	Unknown	Unknown	sll1426
sll0185	1	ssl2982	1.37169	1.9331e-06	Transcription	Transcript	sll0185
slr0601	1	ssl2982	1.37442	5.65461e-21	Unknown	Unknown	slr0601
slr1440	1	ssl2982	1.38604	4.4904e-07	Hypothetical	Hypoth	slr1440
slr1136	1	ssl2982	1.39505	2.64455e-14	Photosynthesis and respiration	Photosynth	ctaC coxB slr1136
sll0103	1	ssl2982	1.41401	2.27995e-11	Hypothetical	Hypoth	sll0103
sll1691	1	ssl2982	1.42239	0.0300858	Hypothetical	Hypoth	sll1691
sll1071	1	ssl2982	1.43867	0.00399947	Hypothetical	Hypoth	sll1071
slr1133	1	ssl2982	1.45247	9.7596e-19	Amino acid biosynthesis	AminoAcids	argH slr1133
slr6039	1	ssl2982	1.46084	9.65653e-13	Hypothetical	Hypoth	slr6039
slr0940	1	ssl2982	1.46522	3.64714e-05	Biosynthesis of cofactors, prosthetic groups, and carriers	Cofactors	crtQ slr0940
slr5037	1	ssl2982	1.48455	0.000188693	Hypothetical	Hypoth	slr5037
sll0617	1	ssl2982	1.4941	5.24252e-13	Cell envelope	Envelope	sll0617
slr1322	1	ssl2982	1.49458	8.86781e-10	DNA replication, restriction, modification, recombination, and repair	DNArep	slr1322
sll0788	1	ssl2982	1.54698	1.0308e-13	Hypothetical	Hypoth	sll0788
sll1566	1	ssl2982	1.56485	2.50743e-16	Central intermediary metabolism	CentralMet	ggpS sll1566
slr1254	1	ssl2982	1.59438	1.19263e-08	Biosynthesis of cofactors, prosthetic groups, and carriers	Cofactors	pds crtD slr1254
slr1291	1	ssl2982	1.77278	5.0283e-09	Photosynthesis and respiration	Photosynth	ndhD2 slr1291
ssl0832	1	ssl2982	1.81528	1.71116e-06	Hypothetical	Hypoth	ssl0832
slr1919	1	ssl2982	1.81871	5.78422e-08	Regulatory functions	Regul	slr1919
ssr2016	1	ssl2982	1.89773	0.00143468	Hypothetical	Hypoth	ssr2016
sll1796	1	ssl2982	1.96958	1.20064e-37	Photosynthesis and respiration	Photosynth	petJ sll1796
sll0662	1	ssl2982	2.38271	5.224e-41	Biosynthesis of cofactors, prosthetic groups, and carriers	Cofactors	sll0662
ssl1263	1	ssl2982	2.39016	6.47851e-41	Hypothetical	Hypoth	ssl1263
sll0330	1	ssl2982	2.39934	0.011286	Fatty acid, phospholipid and sterol metabolism	FattyAcids	sll0330
ssr2194	1	ssl2982	2.61584	0.00267201	Unknown	Unknown	ssr2194
ssr2153	1	ssl2982	2.65809	0.000101782	Unknown	Unknown	ssr2153
sll0661	1	ssl2982	2.7258	3.0337e-33	Hypothetical	Hypoth	sll0661
slr1704	1	ssl2982	2.93146	0.000169923	Hypothetical	Hypoth	slr1704
sll1969	2	sll1969	-1.67041	3.90185e-15	Fatty acid, phospholipid and sterol metabolism	FattyAcids	ppnK sll1969
slr5085	2	sll1969	-1.36964	NA	Unknown	Unknown	slr5085
sll1851	2	sll1969	-1.07864	NA	Unknown	Unknown	sll1851
slr0797	2	sll1969	-0.867858	0.211383	Transport and binding proteins	Transport	slr0797
sll0846	2	sll1969	-0.800841	0.289141	Hypothetical	Hypoth	sll0846
sll1710	2	sll1969	-0.688921	0.44203	Other categories	Other	sll1710
slr1927	2	sll1969	-0.687256	0.385985	Hypothetical	Hypoth	slr1927
sll1319	2	sll1969	-0.679649	0.385985	Transport and binding proteins	Transport	sll1319
sll1917	2	sll1969	-0.650046	0.405531	Biosynthesis of cofactors, prosthetic groups, and carriers	Cofactors	sll1917
sll0378	2	sll1969	-0.59497	0.487374	Biosynthesis of cofactors, prosthetic groups, and carriers	Cofactors	cobA sll0378
slr2077	2	sll1969	-0.587674	0.0890797	Transport and binding proteins	Transport	slr2077
ssr5074	2	sll1969	-0.582233	NA	Unknown	Unknown	ssr5074
slr1285	2	sll1969	-0.566656	0.460925	Regulatory functions	Regul	slr1285
slr5022	2	sll1969	-0.557059	0.385985	Other categories	Other	slr5022
slr0199	2	sll1969	-0.556885	0.460925	Amino acid biosynthesis	AminoAcids	slr0199
slr1222	2	sll1969	-0.538254	0.340278	Unknown	Unknown	slr1222
slr0640	2	sll1969	-0.527115	0.0890797	Regulatory functions	Regul	slr0640
sll0864	2	sll1969	-0.523101	0.484056	Hypothetical	Hypoth	sll0864
slr0231	2	sll1969	-0.521402	NA	Other categories	Other	slr0231
slr5112	2	sll1969	-0.513013	NA	Unknown	Unknown	slr5112
sll0792	2	sll1969	-0.51067	0.37551	Regulatory functions	Regul	ziaR smtB sll0792
sll1634	2	sll1969	-0.505806	0.289141	Hypothetical	Hypoth	sll1634
ssr1499	2	sll1969	-0.503802	NA	Hypothetical	Hypoth	ssr1499
sll1231	2	sll1969	-0.481555	0.40761	Energy metabolism	Energy	sll1231
slr0755	2	sll1969	-0.480468	0.680424	Hypothetical	Hypoth	slr0755
sll1258	2	sll1969	-0.479443	0.41661	Purines, pyrimidines, nucleosides, and nucleotides	Nucleot	sll1258
slr7052	2	sll1969	-0.477945	NA	Unknown	Unknown	slr7052
slr6045	2	sll1969	-0.47772	0.485803	Unknown	Unknown	slr6045
sll0825	2	sll1969	-0.473066	0.54124	Translation	Translat	sll0825
slr0639	2	sll1969	-0.470978	0.527383	Transport and binding proteins	Transport	slr0639
sll1611	2	sll1969	-0.470509	0.463973	Unknown	Unknown	sll1611
slr2118	2	sll1969	-0.469669	0.44203	Unknown	Unknown	slr2118
sll5003	2	sll1969	-0.466328	0.460925	Hypothetical	Hypoth	sll5003
slr0108	2	sll1969	-0.464353	0.524767	Unknown	Unknown	slr0108
slr1963	2	sll1969	-0.463577	0.488465	Other categories	Other	slr1963
ssr1258	2	sll1969	-0.457117	0.572489	Hypothetical	Hypoth	ssr1258
slr0913	2	sll1969	-0.453339	0.388066	Unknown	Unknown	slr0913
slr1827	2	sll1969	-0.432417	0.460402	Hypothetical	Hypoth	slr1827
slr5012	2	sll1969	-0.429487	0.488465	Hypothetical	Hypoth	slr5012
sll5062	2	sll1969	-0.425718	0.55381	Unknown	Unknown	sll5062
sll0494	2	sll1969	-0.422869	0.560875	Unknown	Unknown	sll0494
sll1900	2	sll1969	-0.417709	0.385985	Other categories	Other	sll1900
slr0023	2	sll1969	-0.407676	0.355741	Unknown	Unknown	slr0023
slr1862	2	sll1969	-0.403321	0.568711	Unknown	Unknown	slr1862
ssr2848	2	sll1969	-0.396047	0.560875	Unknown	Unknown	ssr2848
sll0085	2	sll1969	-0.377125	0.40761	Unknown	Unknown	sll0085
slr6106	2	sll1969	-0.373983	NA	Hypothetical	Hypoth	slr6106
sll0448	2	sll1969	-0.371351	NA	Unknown	Unknown	sll0448
sll5028	2	sll1969	-0.368743	0.619476	Hypothetical	Hypoth	sll5028
sll5046	2	sll1969	-0.36464	0.40761	Unknown	Unknown	sll5046
slr0510	2	sll1969	-0.36421	0.438419	Hypothetical	Hypoth	slr0510
sll0360	2	sll1969	-0.363685	0.468534	Hypothetical	Hypoth	sll0360
slr0813	2	sll1969	-0.36366	0.55825	Fatty acid, phospholipid and sterol metabolism	FattyAcids	yidC slr0813
sll1318	2	sll1969	-0.362951	0.588573	Hypothetical	Hypoth	sll1318
slr0272	2	sll1969	-0.349464	NA	Unknown	Unknown	slr0272
sll5057	2	sll1969	-0.349079	0.483438	Other categories	Other	sll5057
slr1074	2	sll1969	-0.345387	0.460925	Transport and binding proteins	Transport	slr1074
ssl3177	2	sll1969	-0.341325	0.40761	Hypothetical	Hypoth	ssl3177
sll5047	2	sll1969	-0.338595	0.385985	Transport and binding proteins	Transport	sll5047
slr1552	2	sll1969	-0.335412	0.460925	Unknown	Unknown	slr1552
slr0142	2	sll1969	-0.334067	0.506243	Hypothetical	Hypoth	slr0142
slr0914	2	sll1969	-0.329514	0.437018	Unknown	Unknown	slr0914
slr5013	2	sll1969	-0.329048	0.535893	Unknown	Unknown	slr5013
slr2121	2	sll1969	-0.32288	0.560875	Energy metabolism	Energy	TSPO slr2121
slr1547	2	sll1969	-0.316035	0.568711	Hypothetical	Hypoth	slr1547
sll1531	2	sll1969	-0.313262	0.385985	Unknown	Unknown	sll1531
slr1974	2	sll1969	-0.311577	0.506243	Other categories	Other	der engA slr1974
slr6090	2	sll1969	-0.29511	0.385985	Unknown	Unknown	slr6090
ssr5019	2	sll1969	-0.289073	NA	Hypothetical	Hypoth	ssr5019
sll1095	2	sll1969	-0.284315	0.556317	Hypothetical	Hypoth	sll1095
slr1495	2	sll1969	-0.283887	0.540885	Hypothetical	Hypoth	slr1495
sll1003	2	sll1969	-0.282531	0.649635	Regulatory functions	Regul	sll1003
slr7102	2	sll1969	-0.276569	0.619476	Hypothetical	Hypoth	slr7102
slr0286	2	sll1969	-0.275846	NA	Unknown	Unknown	slr0286
slr1262	2	sll1969	-0.273361	0.620742	Hypothetical	Hypoth	slr1262
sll0686	2	sll1969	-0.273158	0.560875	Other categories	Other	sll0686
slr1163	2	sll1969	-0.27159	0.40761	Unknown	Unknown	slr1163
slr5053	2	sll1969	-0.271248	NA	Unknown	Unknown	slr5053
slr6058	2	sll1969	-0.267389	NA	Hypothetical	Hypoth	slr6058
slr1025	2	sll1969	-0.267297	0.698226	Hypothetical	Hypoth	slr1025
ssl5129	2	sll1969	-0.266753	NA	Hypothetical	Hypoth	ssl5129
ssl3580	2	sll1969	-0.263773	0.460925	Other categories	Other	hypC ssl3580
slr0689	2	sll1969	-0.261808	0.385985	Hypothetical	Hypoth	slr0689
slr0572	2	sll1969	-0.257287	NA	Unknown	Unknown	slr0572
sll5026	2	sll1969	-0.255112	0.4795	Hypothetical	Hypoth	sll5026
sll0848	2	sll1969	-0.254652	0.639249	DNA replication, restriction, modification, recombination, and repair	DNArep	dnaA sll0848
slr0554	2	sll1969	-0.253666	0.487374	Hypothetical	Hypoth	slr0554
sll0181	2	sll1969	-0.25137	0.608638	Unknown	Unknown	sll0181
sll0922	2	sll1969	-0.249295	NA	Unknown	Unknown	sll0922
sll0474	2	sll1969	-0.242429	0.658171	Regulatory functions	Regul	sll0474
slr1261	2	sll1969	-0.229529	0.69851	Hypothetical	Hypoth	slr1261
slr8038	2	sll1969	-0.216383	0.460925	Other categories	Other	slr8038
sll0793	2	sll1969	-0.204465	0.677376	Hypothetical	Hypoth	sll0793
sll7027	2	sll1969	-0.2012	0.754594	Unknown	Unknown	sll7027
slr7098	2	sll1969	-0.191506	NA	Unknown	Unknown	slr7098
slr1077	2	sll1969	-0.190403	0.723389	Other categories	Other	slr1077
ssl7042	2	sll1969	-0.188768	0.776926	Hypothetical	Hypoth	ssl7042
sll1240	2	sll1969	-0.188736	0.784437	Unknown	Unknown	sll1240
slr1259	2	sll1969	-0.184547	0.689538	Hypothetical	Hypoth	slr1259
sll0924	2	sll1969	-0.182876	0.619476	Hypothetical	Hypoth	sll0924
sll1623	2	sll1969	-0.172234	0.677376	Transport and binding proteins	Transport	sll1623
sll1469	2	sll1969	-0.171672	0.798146	Hypothetical	Hypoth	sll1469
sll8048	2	sll1969	-0.170079	0.658171	Hypothetical	Hypoth	sll8048
ssr7093	2	sll1969	-0.161237	NA	Other categories	Other	cas2-3 ssr7093
sll1830	2	sll1969	-0.16025	0.726378	Unknown	Unknown	sll1830
slr0955	2	sll1969	-0.158972	0.777505	Translation	Translat	slr0955
slr1260	2	sll1969	-0.145843	0.796777	Hypothetical	Hypoth	slr1260
sll1510	2	sll1969	-0.139179	0.817356	Unknown	Unknown	sll1510
slr7049	2	sll1969	-0.127779	0.817356	Other categories	Other	slr7049
slr0321	2	sll1969	-0.126902	0.82315	Regulatory functions	Regul	era slr0321
slr8044	2	sll1969	-0.126099	0.819237	Unknown	Unknown	slr8044
sll0644	2	sll1969	-0.121214	0.766743	Other categories	Other	sll0644
sll8019	2	sll1969	-0.118757	0.829234	Hypothetical	Hypoth	sll8019
sll5063	2	sll1969	-0.111607	0.872935	Unknown	Unknown	sll5063
slr1958	2	sll1969	-0.10388	0.944445	Unknown	Unknown	slr1958
slr5111	2	sll1969	-0.102957	0.909273	Unknown	Unknown	slr5111
slr1536	2	sll1969	-0.10223	0.890175	DNA replication, restriction, modification, recombination, and repair	DNArep	recQ slr1536
slr1591	2	sll1969	-0.0951946	0.819237	Hypothetical	Hypoth	slr1591
slr6107	2	sll1969	-0.0893535	NA	Hypothetical	Hypoth	slr6107
sll8017	2	sll1969	-0.0881336	0.826518	Unknown	Unknown	sll8017
ssl5098	2	sll1969	-0.0824957	0.906557	Unknown	Unknown	ssl5098
slr2132	2	sll1969	-0.0679281	0.958841	Energy metabolism	Energy	pta slr2132
sll8020	2	sll1969	-0.0550034	0.921859	Hypothetical	Hypoth	sll8020
slr0773	2	sll1969	-0.0495277	0.944478	Hypothetical	Hypoth	slr0773
sll1584	2	sll1969	-0.0477562	0.944445	Photosynthesis and respiration	Photosynth	sll1584
slr1535	2	sll1969	-0.0432226	0.969237	Hypothetical	Hypoth	slr1535
ssr6002	2	sll1969	-0.0380758	NA	Unknown	Unknown	ssr6002
ssr5092	2	sll1969	-0.0324601	NA	Hypothetical	Hypoth	ssr5092
slr1916	2	sll1969	-0.0323535	0.944445	Other categories	Other	slr1916
sll5090	2	sll1969	-0.0291034	0.961446	Unknown	Unknown	sll5090
sll5089	2	sll1969	-0.0290909	0.958841	Unknown	Unknown	sll5089
slr1340	2	sll1969	-0.0266425	0.959112	Unknown	Unknown	slr1340
ssl7045	2	sll1969	-0.0265257	NA	Unknown	Unknown	ssl7045
slr0868	2	sll1969	-0.00769831	0.994827	Unknown	Unknown	slr0868
sll1716	2	sll1969	-0.0059873	NA	Other categories	Other	sll1716
sll7055	2	sll1969	-0.00561769	NA	Unknown	Unknown	sll7055
sll8034	2	sll1969	-0.00481175	0.994827	Other categories	Other	sll8034
slr0636	2	sll1969	-0.00454483	0.996722	Biosynthesis of cofactors, prosthetic groups, and carriers	Cofactors	cobS slr0636
sll5049	2	sll1969	0.0103932	0.972022	Transport and binding proteins	Transport	sll5049
slr7096	2	sll1969	0.0110593	NA	Hypothetical	Hypoth	slr7096
sll8040	2	sll1969	0.0218953	NA	Unknown	Unknown	sll8040
ssl5039	2	sll1969	0.0238153	NA	Unknown	Unknown	ssl5039
slr6063	2	sll1969	0.0291292	NA	Unknown	Unknown	slr6063
sll7044	2	sll1969	0.0362168	0.934082	Other categories	Other	sll7044
sll1532	2	sll1969	0.0424092	0.917098	Hypothetical	Hypoth	sll1532
ssr7017	2	sll1969	0.0433789	NA	NA	NA	NA
sll7050	2	sll1969	0.0536519	NA	Unknown	Unknown	sll7050
slr7100	2	sll1969	0.0539916	0.930148	Unknown	Unknown	slr7100
sll1308	2	sll1969	0.0578486	0.940701	Other categories	Other	sll1308
slr2053	2	sll1969	0.0598052	0.907111	Other categories	Other	slr2053
ndhK2	2	sll1969	0.0833025	0.894579	NA	NA	NA
slr7099	2	sll1969	0.0864133	NA	Unknown	Unknown	slr7099
slr7016	2	sll1969	0.0883516	0.875815	Other categories	Other	cas1 slr7016
ssl2982	2	sll1969	0.110372	0.700045	Transcription	Transcript	rpoZ ssl2982
slr1173	2	sll1969	0.124465	0.826518	Hypothetical	Hypoth	slr1173
sll8032	2	sll1969	0.127571	NA	Hypothetical	Hypoth	sll8032
sll7069	2	sll1969	0.14453	0.806038	Hypothetical	Hypoth	sll7069
slr1957	2	sll1969	0.149022	0.920335	Hypothetical	Hypoth	slr1957
ssr5121	2	sll1969	0.167939	NA	Hypothetical	Hypoth	ssr5121
sll5006	2	sll1969	0.202004	0.707493	Unknown	Unknown	sll5006
ssr6046	2	sll1969	0.207994	0.784263	Hypothetical	Hypoth	ssr6046
sll0024	2	sll1969	0.263274	0.726468	Unknown	Unknown	sll0024
sll0283	2	sll1969	0.285441	0.824076	Hypothetical	Hypoth	sll0283
slr7095	2	sll1969	0.302419	0.624411	Hypothetical	Hypoth	slr7095
sll0543	2	sll1969	0.308973	0.582166	Hypothetical	Hypoth	sll0543
slr0889	2	sll1969	0.316117	0.786381	Regulatory functions	Regul	slr0889
sll0572	2	sll1969	0.347868	0.766116	Hypothetical	Hypoth	sll0572
slr0750	2	sll1969	0.414821	0.826518	Biosynthesis of cofactors, prosthetic groups, and carriers	Cofactors	chlN slr0750
slr7097	2	sll1969	0.419585	NA	Hypothetical	Hypoth	slr7097
sll8035	2	sll1969	0.443581	NA	Hypothetical	Hypoth	sll8035
slr0474	2	sll1969	0.452054	0.700174	Regulatory functions	Regul	rcp1 slr0474
slr1634	2	sll1969	0.487093	0.461654	Hypothetical	Hypoth	slr1634
slr0749	2	sll1969	0.497924	0.774239	Biosynthesis of cofactors, prosthetic groups, and carriers	Cofactors	chlL frxC slr0749
slr1152	2	sll1969	0.5028	0.697518	Hypothetical	Hypoth	slr1152
sll7090	2	sll1969	0.5264	0.560875	Unknown	Unknown	sll7090
slr8022	2	sll1969	0.557282	NA	Hypothetical	Hypoth	slr8022
sll0573	2	sll1969	0.564792	0.649702	Energy metabolism	Energy	arcC sll0573
sll7085	2	sll1969	0.572992	0.488465	Unknown	Unknown	sll7085
slr0888	2	sll1969	0.680949	0.646745	Hypothetical	Hypoth	slr0888
sll7067	2	sll1969	0.681556	0.41661	Unknown	Unknown	sll7067
sll7087	2	sll1969	0.737947	0.460925	Unknown	Unknown	sll7087
slr7092	2	sll1969	0.745494	0.460925	Other categories	Other	cas1 slr7092
slr7091	2	sll1969	0.970718	NA	Hypothetical	Hypoth	slr7091
sll7086	2	sll1969	0.998499	NA	Unknown	Unknown	sll7086
slr1340	2	slr1340	-2.57295	5.26449e-28	Unknown	Unknown	slr1340
slr0750	2	slr1340	-2.55261	0.028613	Biosynthesis of cofactors, prosthetic groups, and carriers	Cofactors	chlN slr0750
ssr1499	2	slr1340	-1.58653	NA	Hypothetical	Hypoth	ssr1499
slr1535	2	slr1340	-1.46236	0.0355112	Hypothetical	Hypoth	slr1535
slr0474	2	slr1340	-1.38523	0.0553183	Regulatory functions	Regul	rcp1 slr0474
slr5112	2	slr1340	-1.35791	NA	Unknown	Unknown	slr5112
sll1851	2	slr1340	-1.08085	NA	Unknown	Unknown	sll1851
slr0749	2	slr1340	-1.04027	0.324241	Biosynthesis of cofactors, prosthetic groups, and carriers	Cofactors	chlL frxC slr0749
slr0889	2	slr1340	-1.03666	0.150541	Regulatory functions	Regul	slr0889
slr0773	2	slr1340	-1.0025	0.00267599	Hypothetical	Hypoth	slr0773
sll0024	2	slr1340	-0.980723	0.0379396	Unknown	Unknown	sll0024
slr1536	2	slr1340	-0.969673	0.0231073	DNA replication, restriction, modification, recombination, and repair	DNArep	recQ slr1536
slr0888	2	slr1340	-0.968259	0.322358	Hypothetical	Hypoth	slr0888
slr1152	2	slr1340	-0.950742	0.258907	Hypothetical	Hypoth	slr1152
slr0797	2	slr1340	-0.888225	0.0467349	Transport and binding proteins	Transport	slr0797
sll1003	2	slr1340	-0.882683	0.0311035	Regulatory functions	Regul	sll1003
slr6106	2	slr1340	-0.879136	NA	Hypothetical	Hypoth	slr6106
slr1927	2	slr1340	-0.875219	0.0553183	Hypothetical	Hypoth	slr1927
sll0573	2	slr1340	-0.87442	0.298066	Energy metabolism	Energy	arcC sll0573
slr5085	2	slr1340	-0.872082	NA	Unknown	Unknown	slr5085
sll1710	2	slr1340	-0.865883	NA	Other categories	Other	sll1710
slr5012	2	slr1340	-0.852774	0.0326825	Hypothetical	Hypoth	slr5012
slr5111	2	slr1340	-0.842939	NA	Unknown	Unknown	slr5111
sll1917	2	slr1340	-0.831084	0.0742954	Biosynthesis of cofactors, prosthetic groups, and carriers	Cofactors	sll1917
slr2132	2	slr1340	-0.809828	0.268666	Energy metabolism	Energy	pta slr2132
slr0955	2	slr1340	-0.806105	0.0231073	Translation	Translat	slr0955
sll1584	2	slr1340	-0.805104	0.02194	Photosynthesis and respiration	Photosynth	sll1584
sll0474	2	slr1340	-0.801188	NA	Regulatory functions	Regul	sll0474
sll1240	2	slr1340	-0.788672	NA	Unknown	Unknown	sll1240
ssl5098	2	slr1340	-0.787261	NA	Unknown	Unknown	ssl5098
slr1958	2	slr1340	-0.763693	0.31218	Unknown	Unknown	slr1958
sll0283	2	slr1340	-0.756685	0.344104	Hypothetical	Hypoth	sll0283
slr0199	2	slr1340	-0.754148	0.105699	Amino acid biosynthesis	AminoAcids	slr0199
slr0868	2	slr1340	-0.75225	NA	Unknown	Unknown	slr0868
sll0825	2	slr1340	-0.744504	0.12117	Translation	Translat	sll0825
sll1469	2	slr1340	-0.727051	0.0700253	Hypothetical	Hypoth	sll1469
slr0755	2	slr1340	-0.720841	0.344104	Hypothetical	Hypoth	slr0755
slr5022	2	slr1340	-0.714026	0.047965	Other categories	Other	slr5022
slr1547	2	slr1340	-0.69445	0.0487284	Hypothetical	Hypoth	slr1547
slr1262	2	slr1340	-0.692782	0.0467349	Hypothetical	Hypoth	slr1262
sll1319	2	slr1340	-0.686068	NA	Transport and binding proteins	Transport	sll1319
slr5013	2	slr1340	-0.681826	0.0379396	Unknown	Unknown	slr5013
slr1974	2	slr1340	-0.663406	0.0256772	Other categories	Other	der engA slr1974
sll5028	2	slr1340	-0.658299	0.17775	Hypothetical	Hypoth	sll5028
sll1830	2	slr1340	-0.647383	0.023892	Unknown	Unknown	sll1830
slr0108	2	slr1340	-0.64579	0.159143	Unknown	Unknown	slr0108
sll0846	2	slr1340	-0.63967	0.167464	Hypothetical	Hypoth	sll0846
slr2121	2	slr1340	-0.637123	0.0612919	Energy metabolism	Energy	TSPO slr2121
slr1634	2	slr1340	-0.601407	0.150541	Hypothetical	Hypoth	slr1634
slr2118	2	slr1340	-0.600539	NA	Unknown	Unknown	slr2118
sll5063	2	slr1340	-0.586961	0.140131	Unknown	Unknown	sll5063
sll0864	2	slr1340	-0.579472	NA	Hypothetical	Hypoth	sll0864
sll0494	2	slr1340	-0.574654	NA	Unknown	Unknown	sll0494
ssr6046	2	slr1340	-0.571963	0.239338	Hypothetical	Hypoth	ssr6046
sll0572	2	slr1340	-0.565282	0.436605	Hypothetical	Hypoth	sll0572
sll0792	2	slr1340	-0.560515	NA	Regulatory functions	Regul	ziaR smtB sll0792
slr5053	2	slr1340	-0.557948	NA	Unknown	Unknown	slr5053
slr2077	2	slr1340	-0.557338	0.0414981	Transport and binding proteins	Transport	slr2077
sll0181	2	slr1340	-0.557005	0.0812868	Unknown	Unknown	sll0181
ssr5074	2	slr1340	-0.556149	NA	Unknown	Unknown	ssr5074
slr1957	2	slr1340	-0.543056	0.518538	Hypothetical	Hypoth	slr1957
sll0360	2	slr1340	-0.536251	0.097568	Hypothetical	Hypoth	sll0360
ssr1258	2	slr1340	-0.522344	NA	Hypothetical	Hypoth	ssr1258
sll5062	2	slr1340	-0.516124	NA	Unknown	Unknown	sll5062
slr2053	2	slr1340	-0.507072	0.063705	Other categories	Other	slr2053
sll0793	2	slr1340	-0.496788	NA	Hypothetical	Hypoth	sll0793
slr1025	2	slr1340	-0.484796	NA	Hypothetical	Hypoth	slr1025
slr0321	2	slr1340	-0.479086	0.172375	Regulatory functions	Regul	era slr0321
sll0848	2	slr1340	-0.478774	0.180035	DNA replication, restriction, modification, recombination, and repair	DNArep	dnaA sll0848
sll7067	2	slr1340	-0.478063	0.380379	Unknown	Unknown	sll7067
slr1261	2	slr1340	-0.476036	0.222884	Hypothetical	Hypoth	slr1261
sll1611	2	slr1340	-0.468128	0.262319	Unknown	Unknown	sll1611
slr0272	2	slr1340	-0.467582	NA	Unknown	Unknown	slr0272
slr0231	2	slr1340	-0.463483	NA	Other categories	Other	slr0231
slr0640	2	slr1340	-0.455773	0.0553183	Regulatory functions	Regul	slr0640
sll1231	2	slr1340	-0.439068	0.243648	Energy metabolism	Energy	sll1231
slr0142	2	slr1340	-0.437794	NA	Hypothetical	Hypoth	slr0142
slr1163	2	slr1340	-0.432418	0.0326825	Unknown	Unknown	slr1163
slr1260	2	slr1340	-0.413697	0.239702	Hypothetical	Hypoth	slr1260
sll5047	2	slr1340	-0.400315	0.0933743	Transport and binding proteins	Transport	sll5047
sll0686	2	slr1340	-0.394904	NA	Other categories	Other	sll0686
ssr2848	2	slr1340	-0.388419	NA	Unknown	Unknown	ssr2848
slr1827	2	slr1340	-0.385179	0.292781	Hypothetical	Hypoth	slr1827
ssr5019	2	slr1340	-0.384543	NA	Hypothetical	Hypoth	ssr5019
slr1222	2	slr1340	-0.380469	0.262319	Unknown	Unknown	slr1222
slr0572	2	slr1340	-0.380259	NA	Unknown	Unknown	slr0572
slr7052	2	slr1340	-0.371298	NA	Unknown	Unknown	slr7052
slr1285	2	slr1340	-0.364697	0.456968	Regulatory functions	Regul	slr1285
slr7098	2	slr1340	-0.3633	NA	Unknown	Unknown	slr7098
sll0924	2	slr1340	-0.360551	0.1372	Hypothetical	Hypoth	sll0924
slr7097	2	slr1340	-0.36023	NA	Hypothetical	Hypoth	slr7097
sll0378	2	slr1340	-0.356904	0.539866	Biosynthesis of cofactors, prosthetic groups, and carriers	Cofactors	cobA sll0378
slr1074	2	slr1340	-0.353656	0.242344	Transport and binding proteins	Transport	slr1074
sll1095	2	slr1340	-0.350466	0.255441	Hypothetical	Hypoth	sll1095
slr1173	2	slr1340	-0.349063	0.322592	Hypothetical	Hypoth	slr1173
sll5046	2	slr1340	-0.337772	0.229919	Unknown	Unknown	sll5046
slr1862	2	slr1340	-0.337694	NA	Unknown	Unknown	slr1862
slr1591	2	slr1340	-0.334845	0.195831	Hypothetical	Hypoth	slr1591
slr0813	2	slr1340	-0.331108	0.401024	Fatty acid, phospholipid and sterol metabolism	FattyAcids	yidC slr0813
ssr7093	2	slr1340	-0.328556	NA	Other categories	Other	cas2-3 ssr7093
slr0639	2	slr1340	-0.327946	0.502748	Transport and binding proteins	Transport	slr0639
ssl7042	2	slr1340	-0.322509	NA	Hypothetical	Hypoth	ssl7042
sll0085	2	slr1340	-0.320217	0.273027	Unknown	Unknown	sll0085
slr1259	2	slr1340	-0.314457	0.300658	Hypothetical	Hypoth	slr1259
sll5003	2	slr1340	-0.303941	NA	Hypothetical	Hypoth	sll5003
sll1318	2	slr1340	-0.30309	0.51711	Hypothetical	Hypoth	sll1318
sll1900	2	slr1340	-0.301334	0.312628	Other categories	Other	sll1900
sll0644	2	slr1340	-0.299685	0.243434	Other categories	Other	sll0644
sll7090	2	slr1340	-0.297114	0.635609	Unknown	Unknown	sll7090
slr0510	2	slr1340	-0.277612	0.351564	Hypothetical	Hypoth	slr0510
slr1963	2	slr1340	-0.262335	0.568931	Other categories	Other	slr1963
slr1495	2	slr1340	-0.257401	0.386333	Hypothetical	Hypoth	slr1495
sll1258	2	slr1340	-0.257161	0.512915	Purines, pyrimidines, nucleosides, and nucleotides	Nucleot	sll1258
sll1308	2	slr1340	-0.255224	0.548733	Other categories	Other	sll1308
slr7091	2	slr1340	-0.24917	NA	Hypothetical	Hypoth	slr7091
sll1531	2	slr1340	-0.247751	0.264214	Unknown	Unknown	sll1531
sll1510	2	slr1340	-0.238451	NA	Unknown	Unknown	sll1510
slr7049	2	slr1340	-0.232486	NA	Other categories	Other	slr7049
sll0543	2	slr1340	-0.228443	0.567225	Hypothetical	Hypoth	sll0543
slr7092	2	slr1340	-0.223574	NA	Other categories	Other	cas1 slr7092
slr0689	2	slr1340	-0.220354	0.239225	Hypothetical	Hypoth	slr0689
slr6058	2	slr1340	-0.21937	NA	Hypothetical	Hypoth	slr6058
slr8038	2	slr1340	-0.218303	0.241268	Other categories	Other	slr8038
sll5026	2	slr1340	-0.217479	0.351564	Hypothetical	Hypoth	sll5026
sll1716	2	slr1340	-0.204143	NA	Other categories	Other	sll1716
slr8044	2	slr1340	-0.202725	NA	Unknown	Unknown	slr8044
sll1623	2	slr1340	-0.201932	0.469914	Transport and binding proteins	Transport	sll1623
ssl3580	2	slr1340	-0.195788	0.394381	Other categories	Other	hypC ssl3580
slr7096	2	slr1340	-0.182582	NA	Hypothetical	Hypoth	slr7096
sll5057	2	slr1340	-0.177146	NA	Other categories	Other	sll5057
slr1077	2	slr1340	-0.172761	0.635609	Other categories	Other	slr1077
sll8020	2	slr1340	-0.165633	NA	Hypothetical	Hypoth	sll8020
slr6045	2	slr1340	-0.165189	NA	Unknown	Unknown	slr6045
sll7069	2	slr1340	-0.143811	NA	Hypothetical	Hypoth	sll7069
sll8048	2	slr1340	-0.140522	0.613034	Hypothetical	Hypoth	sll8048
slr6090	2	slr1340	-0.123312	0.567596	Unknown	Unknown	slr6090
sll7055	2	slr1340	-0.123213	NA	Unknown	Unknown	sll7055
slr7016	2	slr1340	-0.118906	NA	Other categories	Other	cas1 slr7016
sll7027	2	slr1340	-0.0946238	NA	Unknown	Unknown	sll7027
sll0448	2	slr1340	-0.0834118	NA	Unknown	Unknown	sll0448
slr1916	2	slr1340	-0.074426	0.788143	Other categories	Other	slr1916
ssl5129	2	slr1340	-0.0576064	NA	Hypothetical	Hypoth	ssl5129
slr8022	2	slr1340	-0.054445	NA	Hypothetical	Hypoth	slr8022
sll1634	2	slr1340	-0.0497863	0.895832	Hypothetical	Hypoth	sll1634
slr7099	2	slr1340	-0.0467406	NA	Unknown	Unknown	slr7099
slr0914	2	slr1340	-0.0393636	0.906233	Unknown	Unknown	slr0914
slr0913	2	slr1340	-0.0386938	0.926579	Unknown	Unknown	slr0913
sll5049	2	slr1340	-0.0310467	0.905112	Transport and binding proteins	Transport	sll5049
sll7050	2	slr1340	-0.0260572	NA	Unknown	Unknown	sll7050
slr0286	2	slr1340	-0.0222883	NA	Unknown	Unknown	slr0286
ssl3177	2	slr1340	-0.0118582	0.976652	Hypothetical	Hypoth	ssl3177
slr1552	2	slr1340	-0.0106955	0.979584	Unknown	Unknown	slr1552
slr0554	2	slr1340	-0.0105631	0.976652	Hypothetical	Hypoth	slr0554
sll1969	2	slr1340	0.00465341	0.991043	Fatty acid, phospholipid and sterol metabolism	FattyAcids	ppnK sll1969
sll1532	2	slr1340	0.00931369	0.977931	Hypothetical	Hypoth	sll1532
slr7100	2	slr1340	0.0298975	NA	Unknown	Unknown	slr7100
slr0023	2	slr1340	0.0344103	0.920247	Unknown	Unknown	slr0023
slr0636	2	slr1340	0.0567165	NA	Biosynthesis of cofactors, prosthetic groups, and carriers	Cofactors	cobS slr0636
sll0922	2	slr1340	0.0837812	NA	Unknown	Unknown	sll0922
ndhK2	2	slr1340	0.0838761	NA	NA	NA	NA
slr7095	2	slr1340	0.0933681	NA	Hypothetical	Hypoth	slr7095
sll8032	2	slr1340	0.0944601	NA	Hypothetical	Hypoth	sll8032
ssl7045	2	slr1340	0.09886	NA	Unknown	Unknown	ssl7045
slr6107	2	slr1340	0.107098	NA	Hypothetical	Hypoth	slr6107
slr7102	2	slr1340	0.109104	NA	Hypothetical	Hypoth	slr7102
sll8034	2	slr1340	0.123426	NA	Other categories	Other	sll8034
ssr5121	2	slr1340	0.126295	NA	Hypothetical	Hypoth	ssr5121
sll8017	2	slr1340	0.130699	0.631037	Unknown	Unknown	sll8017
ssl2982	2	slr1340	0.137468	0.471238	Transcription	Transcript	rpoZ ssl2982
sll8019	2	slr1340	0.144927	NA	Hypothetical	Hypoth	sll8019
ssr6002	2	slr1340	0.149666	NA	Unknown	Unknown	ssr6002
sll5090	2	slr1340	0.174469	NA	Unknown	Unknown	sll5090
slr6063	2	slr1340	0.179247	NA	Unknown	Unknown	slr6063
sll7044	2	slr1340	0.200265	0.392855	Other categories	Other	sll7044
ssl5039	2	slr1340	0.207698	NA	Unknown	Unknown	ssl5039
sll8035	2	slr1340	0.226455	NA	Hypothetical	Hypoth	sll8035
ssr5092	2	slr1340	0.259351	NA	Hypothetical	Hypoth	ssr5092
sll5089	2	slr1340	0.271817	NA	Unknown	Unknown	sll5089
ssr7017	2	slr1340	0.316969	NA	NA	NA	NA
sll8040	2	slr1340	0.422551	NA	Unknown	Unknown	sll8040
sll7087	2	slr1340	0.453786	NA	Unknown	Unknown	sll7087
sll5006	2	slr1340	0.458905	NA	Unknown	Unknown	sll5006
sll7085	2	slr1340	0.545912	NA	Unknown	Unknown	sll7085
sll7086	2	slr1340	0.634015	NA	Unknown	Unknown	sll7086
slr1916	2	slr1916	-5.37043	1.54668e-160	Other categories	Other	slr1916
slr5085	2	slr1916	-3.41156	0.0404077	Unknown	Unknown	slr5085
slr0750	2	slr1916	-3.11115	8.28702e-05	Biosynthesis of cofactors, prosthetic groups, and carriers	Cofactors	chlN slr0750
sll1851	2	slr1916	-2.96747	0.0428152	Unknown	Unknown	sll1851
slr7091	2	slr1916	-2.10148	0.000929223	Hypothetical	Hypoth	slr7091
slr0749	2	slr1916	-1.9451	0.00721665	Biosynthesis of cofactors, prosthetic groups, and carriers	Cofactors	chlL frxC slr0749
ssr1499	2	slr1916	-1.89071	2.43113e-07	Hypothetical	Hypoth	ssr1499
slr1535	2	slr1916	-1.85215	0.000100226	Hypothetical	Hypoth	slr1535
slr5112	2	slr1916	-1.82515	0.000339581	Unknown	Unknown	slr5112
slr1262	2	slr1916	-1.73831	3.28677e-13	Hypothetical	Hypoth	slr1262
slr2132	2	slr1916	-1.73771	0.000389968	Energy metabolism	Energy	pta slr2132
slr5053	2	slr1916	-1.63364	0.0140704	Unknown	Unknown	slr5053
sll0573	2	slr1916	-1.61745	0.00453918	Energy metabolism	Energy	arcC sll0573
slr0474	2	slr1916	-1.60941	0.00183953	Regulatory functions	Regul	rcp1 slr0474
slr1260	2	slr1916	-1.53777	1.35717e-11	Hypothetical	Hypoth	slr1260
slr1261	2	slr1916	-1.5324	1.46114e-09	Hypothetical	Hypoth	slr1261
sll0283	2	slr1916	-1.49358	0.00675063	Hypothetical	Hypoth	sll0283
ssr6002	2	slr1916	-1.49324	0.121811	Unknown	Unknown	ssr6002
slr6063	2	slr1916	-1.48865	0.00449723	Unknown	Unknown	slr6063
sll0024	2	slr1916	-1.48628	6.87899e-06	Unknown	Unknown	sll0024
sll5028	2	slr1916	-1.47454	9.05442e-06	Hypothetical	Hypoth	sll5028
slr1152	2	slr1916	-1.46348	0.010891	Hypothetical	Hypoth	slr1152
sll5062	2	slr1916	-1.45285	3.74263e-06	Unknown	Unknown	sll5062
ssr7093	2	slr1916	-1.44519	0.0115488	Other categories	Other	cas2-3 ssr7093
slr1634	2	slr1916	-1.43245	2.79214e-07	Hypothetical	Hypoth	slr1634
slr5012	2	slr1916	-1.42386	1.79212e-07	Hypothetical	Hypoth	slr5012
slr7092	2	slr1916	-1.41004	0.00268575	Other categories	Other	cas1 slr7092
slr0888	2	slr1916	-1.37844	0.044776	Hypothetical	Hypoth	slr0888
sll1469	2	slr1916	-1.36068	1.46849e-06	Hypothetical	Hypoth	sll1469
slr0889	2	slr1916	-1.32284	0.00834746	Regulatory functions	Regul	slr0889
slr0773	2	slr1916	-1.31557	4.54717e-08	Hypothetical	Hypoth	slr0773
sll8035	2	slr1916	-1.30415	0.0498026	Hypothetical	Hypoth	sll8035
sll7055	2	slr1916	-1.28912	0.0138979	Unknown	Unknown	sll7055
slr1547	2	slr1916	-1.27557	2.03914e-07	Hypothetical	Hypoth	slr1547
ssr6046	2	slr1916	-1.27501	8.59662e-05	Hypothetical	Hypoth	ssr6046
sll1319	2	slr1916	-1.26826	0.000100226	Transport and binding proteins	Transport	sll1319
slr1958	2	slr1916	-1.25683	0.0144631	Unknown	Unknown	slr1958
slr1259	2	slr1916	-1.25576	1.50086e-10	Hypothetical	Hypoth	slr1259
slr6107	2	slr1916	-1.22968	0.00593109	Hypothetical	Hypoth	slr6107
sll1830	2	slr1916	-1.2196	6.53304e-11	Unknown	Unknown	sll1830
sll5006	2	slr1916	-1.2141	6.37165e-06	Unknown	Unknown	sll5006
slr1536	2	slr1916	-1.20673	1.79039e-05	DNA replication, restriction, modification, recombination, and repair	DNArep	recQ slr1536
sll0644	2	slr1916	-1.17981	3.32224e-11	Other categories	Other	sll0644
sll8040	2	slr1916	-1.17646	0.000183776	Unknown	Unknown	sll8040
slr0955	2	slr1916	-1.17584	2.61749e-07	Translation	Translat	slr0955
sll5090	2	slr1916	-1.1755	1.71102e-05	Unknown	Unknown	sll5090
sll0846	2	slr1916	-1.17242	0.000174511	Hypothetical	Hypoth	sll0846
sll1308	2	slr1916	-1.16901	1.4207e-05	Other categories	Other	sll1308
slr1957	2	slr1916	-1.15528	0.0421089	Hypothetical	Hypoth	slr1957
ssr2848	2	slr1916	-1.15405	0.000499509	Unknown	Unknown	ssr2848
slr1173	2	slr1916	-1.14012	9.27109e-07	Hypothetical	Hypoth	slr1173
ssl5098	2	slr1916	-1.1401	0.000158805	Unknown	Unknown	ssl5098
sll1003	2	slr1916	-1.13495	5.12191e-05	Regulatory functions	Regul	sll1003
sll8034	2	slr1916	-1.12795	2.65749e-06	Other categories	Other	sll8034
slr0868	2	slr1916	-1.12706	0.00329414	Unknown	Unknown	slr0868
ssr5019	2	slr1916	-1.12052	0.0145244	Hypothetical	Hypoth	ssr5019
slr0286	2	slr1916	-1.10738	0.00205791	Unknown	Unknown	slr0286
slr1163	2	slr1916	-1.10674	3.69006e-16	Unknown	Unknown	slr1163
sll1623	2	slr1916	-1.10614	1.84471e-09	Transport and binding proteins	Transport	sll1623
slr1074	2	slr1916	-1.09866	8.59281e-08	Transport and binding proteins	Transport	slr1074
sll5089	2	slr1916	-1.0902	1.41605e-06	Unknown	Unknown	sll5089
sll8017	2	slr1916	-1.08729	1.91298e-09	Unknown	Unknown	sll8017
slr2121	2	slr1916	-1.08703	8.46004e-06	Energy metabolism	Energy	TSPO slr2121
sll8020	2	slr1916	-1.07754	3.00592e-06	Hypothetical	Hypoth	sll8020
sll8032	2	slr1916	-1.06912	0.00265822	Hypothetical	Hypoth	sll8032
ssl3580	2	slr1916	-1.06548	2.21174e-12	Other categories	Other	hypC ssl3580
slr1285	2	slr1916	-1.06062	0.00107428	Regulatory functions	Regul	slr1285
sll1634	2	slr1916	-1.06035	6.09393e-08	Hypothetical	Hypoth	sll1634
slr0689	2	slr1916	-1.05957	3.36172e-19	Hypothetical	Hypoth	slr0689
slr6045	2	slr1916	-1.05907	0.000803583	Unknown	Unknown	slr6045
ssr5121	2	slr1916	-1.05533	0.00717561	Hypothetical	Hypoth	ssr5121
sll0922	2	slr1916	-1.04739	0.0350058	Unknown	Unknown	sll0922
slr0797	2	slr1916	-1.04177	0.000922455	Transport and binding proteins	Transport	slr0797
ssl7045	2	slr1916	-1.03955	0.00213141	Unknown	Unknown	ssl7045
sll1900	2	slr1916	-1.0328	2.05884e-07	Other categories	Other	sll1900
slr1963	2	slr1916	-1.03233	0.000389968	Other categories	Other	slr1963
slr8022	2	slr1916	-1.0321	0.0421326	Hypothetical	Hypoth	slr8022
slr1077	2	slr1916	-1.03038	7.59234e-06	Other categories	Other	slr1077
sll0543	2	slr1916	-1.02956	4.12835e-05	Hypothetical	Hypoth	sll0543
ndhK2	2	slr1916	-1.02869	9.16535e-05	NA	NA	NA
slr5013	2	slr1916	-1.02848	5.56379e-06	Unknown	Unknown	slr5013
slr7098	2	slr1916	-1.02254	0.124077	Unknown	Unknown	slr7098
sll0572	2	slr1916	-1.01968	0.0428369	Hypothetical	Hypoth	sll0572
slr0554	2	slr1916	-1.00684	5.21584e-11	Hypothetical	Hypoth	slr0554
slr0142	2	slr1916	-1.00424	3.77806e-05	Hypothetical	Hypoth	slr0142
slr1552	2	slr1916	-0.995157	2.28964e-07	Unknown	Unknown	slr1552
slr1495	2	slr1916	-0.99317	3.794e-07	Hypothetical	Hypoth	slr1495
sll1258	2	slr1916	-0.988548	9.02775e-05	Purines, pyrimidines, nucleosides, and nucleotides	Nucleot	sll1258
sll7090	2	slr1916	-0.988148	0.0146987	Unknown	Unknown	sll7090
sll0494	2	slr1916	-0.987004	0.00260455	Unknown	Unknown	sll0494
sll5047	2	slr1916	-0.984455	6.17286e-09	Transport and binding proteins	Transport	sll5047
sll8048	2	slr1916	-0.951103	1.66253e-07	Hypothetical	Hypoth	sll8048
slr0813	2	slr1916	-0.950871	0.000300614	Fatty acid, phospholipid and sterol metabolism	FattyAcids	yidC slr0813
slr8038	2	slr1916	-0.939887	3.2042e-15	Other categories	Other	slr8038
ssl3177	2	slr1916	-0.937363	6.28747e-08	Hypothetical	Hypoth	ssl3177
slr2053	2	slr1916	-0.930179	8.41758e-07	Other categories	Other	slr2053
sll1611	2	slr1916	-0.925583	0.000956986	Unknown	Unknown	sll1611
slr6090	2	slr1916	-0.924294	1.18481e-11	Unknown	Unknown	slr6090
slr6106	2	slr1916	-0.921128	0.111023	Hypothetical	Hypoth	slr6106
slr5022	2	slr1916	-0.914568	0.000440145	Other categories	Other	slr5022
sll1240	2	slr1916	-0.914498	0.00301375	Unknown	Unknown	sll1240
ssr5074	2	slr1916	-0.913742	0.0218047	Unknown	Unknown	ssr5074
sll5026	2	slr1916	-0.904695	2.31218e-08	Hypothetical	Hypoth	sll5026
slr5111	2	slr1916	-0.901072	0.0118188	Unknown	Unknown	slr5111
sll0825	2	slr1916	-0.898356	0.00735043	Translation	Translat	sll0825
slr0510	2	slr1916	-0.883702	1.79039e-05	Hypothetical	Hypoth	slr0510
sll1231	2	slr1916	-0.882711	0.000644457	Energy metabolism	Energy	sll1231
sll0181	2	slr1916	-0.881142	7.90724e-05	Unknown	Unknown	sll0181
sll7027	2	slr1916	-0.875227	0.00311258	Unknown	Unknown	sll7027
sll1318	2	slr1916	-0.866855	0.00553263	Hypothetical	Hypoth	sll1318
sll1531	2	slr1916	-0.860769	3.76888e-09	Unknown	Unknown	sll1531
sll0924	2	slr1916	-0.858812	6.2845e-07	Hypothetical	Hypoth	sll0924
sll0448	2	slr1916	-0.857668	0.0874242	Unknown	Unknown	sll0448
slr2118	2	slr1916	-0.856253	0.00163842	Unknown	Unknown	slr2118
slr8044	2	slr1916	-0.849594	0.000389968	Unknown	Unknown	slr8044
sll0848	2	slr1916	-0.848244	0.000487678	DNA replication, restriction, modification, recombination, and repair	DNArep	dnaA sll0848
sll1095	2	slr1916	-0.835334	6.44325e-05	Hypothetical	Hypoth	sll1095
slr2077	2	slr1916	-0.820538	1.77946e-05	Transport and binding proteins	Transport	slr2077
sll0474	2	slr1916	-0.819563	0.00157573	Regulatory functions	Regul	sll0474
sll7050	2	slr1916	-0.809398	0.0402388	Unknown	Unknown	sll7050
sll7067	2	slr1916	-0.793596	0.0373463	Unknown	Unknown	sll7067
slr1827	2	slr1916	-0.79219	0.00138682	Hypothetical	Hypoth	slr1827
ssl7042	2	slr1916	-0.789954	0.0102146	Hypothetical	Hypoth	ssl7042
sll7069	2	slr1916	-0.782976	0.00213141	Hypothetical	Hypoth	sll7069
slr1862	2	slr1916	-0.77248	0.0219936	Unknown	Unknown	slr1862
slr1974	2	slr1916	-0.766717	0.000148384	Other categories	Other	der engA slr1974
sll1584	2	slr1916	-0.747236	0.00130429	Photosynthesis and respiration	Photosynth	sll1584
sll0864	2	slr1916	-0.743839	0.0320672	Hypothetical	Hypoth	sll0864
sll0378	2	slr1916	-0.736631	0.0611762	Biosynthesis of cofactors, prosthetic groups, and carriers	Cofactors	cobA sll0378
slr0272	2	slr1916	-0.727372	0.0883717	Unknown	Unknown	slr0272
sll1710	2	slr1916	-0.725686	0.0761956	Other categories	Other	sll1710
slr7052	2	slr1916	-0.707955	0.0861254	Unknown	Unknown	slr7052
slr0023	2	slr1916	-0.691743	0.000152044	Unknown	Unknown	slr0023
slr7097	2	slr1916	-0.688656	0.10447	Hypothetical	Hypoth	slr7097
sll1510	2	slr1916	-0.675273	0.00994908	Unknown	Unknown	sll1510
slr1927	2	slr1916	-0.672403	0.0471778	Hypothetical	Hypoth	slr1927
sll5049	2	slr1916	-0.659718	1.886e-06	Transport and binding proteins	Transport	sll5049
sll0085	2	slr1916	-0.645148	0.00111831	Unknown	Unknown	sll0085
slr1591	2	slr1916	-0.643135	0.000296239	Hypothetical	Hypoth	slr1591
slr7096	2	slr1916	-0.60423	0.190334	Hypothetical	Hypoth	slr7096
slr0640	2	slr1916	-0.600782	0.000407548	Regulatory functions	Regul	slr0640
slr7095	2	slr1916	-0.59442	0.0568185	Hypothetical	Hypoth	slr7095
slr1025	2	slr1916	-0.581296	0.0824624	Hypothetical	Hypoth	slr1025
slr1222	2	slr1916	-0.56439	0.0165575	Unknown	Unknown	slr1222
slr0321	2	slr1916	-0.562574	0.0233601	Regulatory functions	Regul	era slr0321
sll5003	2	slr1916	-0.554433	0.0582958	Hypothetical	Hypoth	sll5003
sll5063	2	slr1916	-0.548409	0.0546613	Unknown	Unknown	sll5063
slr0914	2	slr1916	-0.546853	0.00268764	Unknown	Unknown	slr0914
slr7102	2	slr1916	-0.538807	0.0503558	Hypothetical	Hypoth	slr7102
ssl5129	2	slr1916	-0.525021	0.233917	Hypothetical	Hypoth	ssl5129
sll5046	2	slr1916	-0.51507	0.00777624	Unknown	Unknown	sll5046
sll1917	2	slr1916	-0.503415	0.152341	Biosynthesis of cofactors, prosthetic groups, and carriers	Cofactors	sll1917
sll7087	2	slr1916	-0.500283	0.307563	Unknown	Unknown	sll7087
sll0686	2	slr1916	-0.487253	0.02517	Other categories	Other	sll0686
ssr7017	2	slr1916	-0.481167	0.20271	NA	NA	NA
slr7049	2	slr1916	-0.479739	0.0619681	Other categories	Other	slr7049
slr0639	2	slr1916	-0.474348	0.172516	Transport and binding proteins	Transport	slr0639
ssr1258	2	slr1916	-0.468009	0.259072	Hypothetical	Hypoth	ssr1258
slr6058	2	slr1916	-0.463582	0.21242	Hypothetical	Hypoth	slr6058
sll0792	2	slr1916	-0.450554	0.0693901	Regulatory functions	Regul	ziaR smtB sll0792
sll8019	2	slr1916	-0.441024	0.0854391	Hypothetical	Hypoth	sll8019
sll0360	2	slr1916	-0.428075	0.0659017	Hypothetical	Hypoth	sll0360
ssl5039	2	slr1916	-0.427008	0.320141	Unknown	Unknown	ssl5039
slr0913	2	slr1916	-0.41463	0.0763538	Unknown	Unknown	slr0913
slr0755	2	slr1916	-0.406217	0.499624	Hypothetical	Hypoth	slr0755
slr0636	2	slr1916	-0.338835	0.312082	Biosynthesis of cofactors, prosthetic groups, and carriers	Cofactors	cobS slr0636
slr0572	2	slr1916	-0.333868	0.459959	Unknown	Unknown	slr0572
sll1716	2	slr1916	-0.327475	0.369133	Other categories	Other	sll1716
slr7099	2	slr1916	-0.325312	0.475139	Unknown	Unknown	slr7099
ssr5092	2	slr1916	-0.309837	0.638584	Hypothetical	Hypoth	ssr5092
slr0199	2	slr1916	-0.306726	0.404848	Amino acid biosynthesis	AminoAcids	slr0199
slr0108	2	slr1916	-0.26611	0.459733	Unknown	Unknown	slr0108
sll7044	2	slr1916	-0.237839	0.17028	Other categories	Other	sll7044
slr7100	2	slr1916	-0.22397	0.384379	Unknown	Unknown	slr7100
slr1340	2	slr1916	-0.216075	0.358967	Unknown	Unknown	slr1340
slr0231	2	slr1916	-0.2109	0.692563	Other categories	Other	slr0231
slr7016	2	slr1916	-0.182793	0.490543	Other categories	Other	cas1 slr7016
sll0793	2	slr1916	-0.142288	0.598606	Hypothetical	Hypoth	sll0793
sll7085	2	slr1916	-0.083353	0.86777	Unknown	Unknown	sll7085
sll7086	2	slr1916	0.0488056	0.947927	Unknown	Unknown	sll7086
sll1969	2	slr1916	0.143691	0.548819	Fatty acid, phospholipid and sterol metabolism	FattyAcids	ppnK sll1969
sll1532	2	slr1916	0.256307	0.104155	Hypothetical	Hypoth	sll1532
ssl2982	2	slr1916	0.498748	5.2423e-05	Transcription	Transcript	rpoZ ssl2982
sll5057	2	slr1916	1.34594	3.84434e-12	Other categories	Other	sll5057
ssl2982	2	ssl2982	-4.8493	4.72825e-133	Transcription	Transcript	rpoZ ssl2982
sll1851	2	ssl2982	-4.79344	0.0014503	Unknown	Unknown	sll1851
sll1532	2	ssl2982	-3.4975	2.11373e-123	Hypothetical	Hypoth	sll1532
slr0750	2	ssl2982	-2.70174	0.000549949	Biosynthesis of cofactors, prosthetic groups, and carriers	Cofactors	chlN slr0750
slr5085	2	ssl2982	-2.61492	0.0782544	Unknown	Unknown	slr5085
slr5112	2	ssl2982	-2.45456	2.27825e-06	Unknown	Unknown	slr5112
slr7098	2	ssl2982	-2.12371	0.00386193	Unknown	Unknown	slr7098
ssr7093	2	ssl2982	-2.12145	0.000556857	Other categories	Other	cas2-3 ssr7093
ssr6002	2	ssl2982	-2.09329	0.039919	Unknown	Unknown	ssr6002
sll7086	2	ssl2982	-1.87059	0.00382494	Unknown	Unknown	sll7086
slr5111	2	ssl2982	-1.8387	2.44193e-07	Unknown	Unknown	slr5111
ssr1499	2	ssl2982	-1.80135	3.26129e-07	Hypothetical	Hypoth	ssr1499
slr7091	2	ssl2982	-1.79087	0.00303446	Hypothetical	Hypoth	slr7091
slr0199	2	ssl2982	-1.77722	1.54372e-08	Amino acid biosynthesis	AminoAcids	slr0199
sll8040	2	ssl2982	-1.76858	1.42366e-07	Unknown	Unknown	sll8040
sll5028	2	ssl2982	-1.76213	6.27722e-08	Hypothetical	Hypoth	sll5028
sll5062	2	ssl2982	-1.75742	1.54212e-08	Unknown	Unknown	sll5062
sll1319	2	ssl2982	-1.71935	8.85641e-08	Transport and binding proteins	Transport	sll1319
sll8020	2	ssl2982	-1.7125	1.76098e-12	Hypothetical	Hypoth	sll8020
sll7055	2	ssl2982	-1.67374	0.00173844	Unknown	Unknown	sll7055
sll8035	2	ssl2982	-1.64433	0.0126558	Hypothetical	Hypoth	sll8035
sll1710	2	ssl2982	-1.64222	1.90397e-05	Other categories	Other	sll1710
slr8044	2	ssl2982	-1.58932	7.90684e-11	Unknown	Unknown	slr8044
slr5012	2	ssl2982	-1.57202	4.03358e-09	Hypothetical	Hypoth	slr5012
slr6106	2	ssl2982	-1.56621	0.00698374	Hypothetical	Hypoth	slr6106
slr0023	2	ssl2982	-1.54922	3.12286e-17	Unknown	Unknown	slr0023
slr0474	2	ssl2982	-1.54862	0.00207883	Regulatory functions	Regul	rcp1 slr0474
sll8048	2	ssl2982	-1.53644	4.64366e-17	Hypothetical	Hypoth	sll8048
sll0474	2	ssl2982	-1.51331	4.19015e-09	Regulatory functions	Regul	sll0474
ssl7042	2	ssl2982	-1.50815	1.51636e-06	Hypothetical	Hypoth	ssl7042
sll0448	2	ssl2982	-1.50554	0.00315691	Unknown	Unknown	sll0448
sll8019	2	ssl2982	-1.49674	1.33386e-09	Hypothetical	Hypoth	sll8019
sll0825	2	ssl2982	-1.48654	2.73399e-06	Translation	Translat	sll0825
slr7052	2	ssl2982	-1.48574	0.000564484	Unknown	Unknown	slr7052
slr7102	2	ssl2982	-1.45917	1.76114e-07	Hypothetical	Hypoth	slr7102
sll7090	2	ssl2982	-1.4561	0.000155591	Unknown	Unknown	sll7090
slr7097	2	ssl2982	-1.43868	0.000733892	Hypothetical	Hypoth	slr7097
ssr1258	2	ssl2982	-1.43693	0.000117238	Hypothetical	Hypoth	ssr1258
slr5053	2	ssl2982	-1.43403	0.0208445	Unknown	Unknown	slr5053
slr0955	2	ssl2982	-1.42661	1.46033e-10	Translation	Translat	slr0955
sll8032	2	ssl2982	-1.41195	8.14012e-05	Hypothetical	Hypoth	sll8032
slr5013	2	ssl2982	-1.4025	2.64711e-10	Unknown	Unknown	slr5013
sll1095	2	ssl2982	-1.39128	1.88286e-11	Hypothetical	Hypoth	sll1095
sll8034	2	ssl2982	-1.38332	8.46542e-09	Other categories	Other	sll8034
sll0864	2	ssl2982	-1.37637	4.09891e-05	Hypothetical	Hypoth	sll0864
slr0321	2	ssl2982	-1.36927	5.53063e-09	Regulatory functions	Regul	era slr0321
slr1634	2	ssl2982	-1.35993	6.71819e-07	Hypothetical	Hypoth	slr1634
ssr5092	2	ssl2982	-1.35163	0.034009	Hypothetical	Hypoth	ssr5092
sll7050	2	ssl2982	-1.34978	0.000671783	Unknown	Unknown	sll7050
slr0797	2	ssl2982	-1.34316	1.05427e-05	Transport and binding proteins	Transport	slr0797
slr7092	2	ssl2982	-1.34258	0.00308691	Other categories	Other	cas1 slr7092
sll5026	2	ssl2982	-1.34015	1.20826e-16	Hypothetical	Hypoth	sll5026
slr0755	2	ssl2982	-1.33335	0.0089212	Hypothetical	Hypoth	slr0755
ndhK2	2	ssl2982	-1.33269	3.49844e-07	NA	NA	NA
sll5063	2	ssl2982	-1.32481	4.30406e-07	Unknown	Unknown	sll5063
sll0494	2	ssl2982	-1.32218	3.36254e-05	Unknown	Unknown	sll0494
slr7096	2	ssl2982	-1.31806	0.00307124	Hypothetical	Hypoth	slr7096
slr1827	2	ssl2982	-1.31289	3.63662e-08	Hypothetical	Hypoth	slr1827
slr0142	2	ssl2982	-1.29985	1.09704e-07	Hypothetical	Hypoth	slr0142
sll5047	2	ssl2982	-1.28737	2.64455e-14	Transport and binding proteins	Transport	sll5047
slr1285	2	ssl2982	-1.28352	4.23466e-05	Regulatory functions	Regul	slr1285
slr1163	2	ssl2982	-1.28152	3.72858e-22	Unknown	Unknown	slr1163
sll0378	2	ssl2982	-1.27223	0.0005117	Biosynthesis of cofactors, prosthetic groups, and carriers	Cofactors	cobA sll0378
sll0573	2	ssl2982	-1.2677	0.0235507	Energy metabolism	Energy	arcC sll0573
slr0868	2	ssl2982	-1.26359	0.000729014	Unknown	Unknown	slr0868
sll1258	2	ssl2982	-1.26257	2.55185e-07	Purines, pyrimidines, nucleosides, and nucleotides	Nucleot	sll1258
slr0639	2	ssl2982	-1.25845	4.61886e-05	Transport and binding proteins	Transport	slr0639
slr0640	2	ssl2982	-1.25651	1.60748e-14	Regulatory functions	Regul	slr0640
slr1547	2	ssl2982	-1.25571	1.76114e-07	Hypothetical	Hypoth	slr1547
sll7044	2	ssl2982	-1.24487	1.37519e-15	Other categories	Other	sll7044
slr1927	2	ssl2982	-1.24414	7.29391e-05	Hypothetical	Hypoth	slr1927
slr2132	2	ssl2982	-1.2437	0.0104772	Energy metabolism	Energy	pta slr2132
sll5046	2	ssl2982	-1.24117	3.01766e-11	Unknown	Unknown	sll5046
slr0636	2	ssl2982	-1.24066	3.42096e-05	Biosynthesis of cofactors, prosthetic groups, and carriers	Cofactors	cobS slr0636
sll8017	2	ssl2982	-1.24022	4.00079e-12	Unknown	Unknown	sll8017
sll7087	2	ssl2982	-1.22571	0.00540006	Unknown	Unknown	sll7087
sll1584	2	ssl2982	-1.2228	4.04205e-08	Photosynthesis and respiration	Photosynth	sll1584
sll0686	2	ssl2982	-1.21534	1.17448e-08	Other categories	Other	sll0686
slr8038	2	ssl2982	-1.21397	3.91414e-26	Other categories	Other	slr8038
ssl5039	2	ssl2982	-1.21284	0.00344336	Unknown	Unknown	ssl5039
slr7049	2	ssl2982	-1.212	2.21262e-06	Other categories	Other	slr7049
sll0024	2	ssl2982	-1.20576	0.000194072	Unknown	Unknown	sll0024
sll0181	2	ssl2982	-1.1949	4.57362e-08	Unknown	Unknown	sll0181
sll1510	2	ssl2982	-1.17728	4.306e-06	Unknown	Unknown	sll1510
slr7099	2	ssl2982	-1.17396	0.0075443	Unknown	Unknown	slr7099
sll0792	2	ssl2982	-1.17344	5.3081e-07	Regulatory functions	Regul	ziaR smtB sll0792
sll1634	2	ssl2982	-1.17181	1.03882e-09	Hypothetical	Hypoth	sll1634
slr1974	2	ssl2982	-1.16819	1.92481e-09	Other categories	Other	der engA slr1974
sll0360	2	ssl2982	-1.15948	5.02391e-08	Hypothetical	Hypoth	sll0360
slr0510	2	ssl2982	-1.1534	1.23078e-08	Hypothetical	Hypoth	slr0510
slr0572	2	ssl2982	-1.15061	0.00755705	Unknown	Unknown	slr0572
slr7016	2	ssl2982	-1.14796	1.42893e-06	Other categories	Other	cas1 slr7016
slr6058	2	ssl2982	-1.14035	0.00131254	Hypothetical	Hypoth	slr6058
slr1862	2	ssl2982	-1.13824	0.000443475	Unknown	Unknown	slr1862
sll7067	2	ssl2982	-1.13648	0.00161776	Unknown	Unknown	sll7067
ssl5129	2	ssl2982	-1.12338	0.00795936	Hypothetical	Hypoth	ssl5129
sll7027	2	ssl2982	-1.11821	0.000116077	Unknown	Unknown	sll7027
slr0773	2	ssl2982	-1.11565	2.62357e-06	Hypothetical	Hypoth	slr0773
slr1958	2	ssl2982	-1.11389	0.0260342	Unknown	Unknown	slr1958
ssr2848	2	ssl2982	-1.10965	0.000574542	Unknown	Unknown	ssr2848
sll1318	2	ssl2982	-1.10904	0.000230039	Hypothetical	Hypoth	sll1318
slr5022	2	ssl2982	-1.10486	1.36558e-05	Other categories	Other	slr5022
sll1469	2	ssl2982	-1.10035	6.95938e-05	Hypothetical	Hypoth	sll1469
sll1003	2	ssl2982	-1.09844	6.28121e-05	Regulatory functions	Regul	sll1003
slr0913	2	ssl2982	-1.09596	4.45895e-07	Unknown	Unknown	slr0913
sll0085	2	ssl2982	-1.09082	8.83943e-09	Unknown	Unknown	sll0085
sll5049	2	ssl2982	-1.08969	1.37943e-15	Transport and binding proteins	Transport	sll5049
slr0108	2	ssl2982	-1.08774	0.000363628	Unknown	Unknown	slr0108
sll1531	2	ssl2982	-1.08554	2.50296e-14	Unknown	Unknown	sll1531
ssr7017	2	ssl2982	-1.08424	0.00330382	NA	NA	NA
sll0644	2	ssl2982	-1.08351	4.9831e-10	Other categories	Other	sll0644
slr0231	2	ssl2982	-1.08154	0.019456	Other categories	Other	slr0231
slr0813	2	ssl2982	-1.08066	2.40475e-05	Fatty acid, phospholipid and sterol metabolism	FattyAcids	yidC slr0813
sll1231	2	ssl2982	-1.07913	1.83314e-05	Energy metabolism	Energy	sll1231
slr1552	2	ssl2982	-1.07551	1.03778e-08	Unknown	Unknown	slr1552
sll7069	2	ssl2982	-1.07536	1.56235e-05	Hypothetical	Hypoth	sll7069
slr1025	2	ssl2982	-1.07475	0.000749518	Hypothetical	Hypoth	slr1025
slr1591	2	ssl2982	-1.07378	7.54103e-10	Hypothetical	Hypoth	slr1591
sll5003	2	ssl2982	-1.07343	0.000134996	Hypothetical	Hypoth	sll5003
slr1222	2	ssl2982	-1.07095	1.60489e-06	Unknown	Unknown	slr1222
slr2118	2	ssl2982	-1.07022	5.36935e-05	Unknown	Unknown	slr2118
slr0914	2	ssl2982	-1.06883	1.02032e-09	Unknown	Unknown	slr0914
slr1495	2	ssl2982	-1.06357	2.56211e-08	Hypothetical	Hypoth	slr1495
sll0283	2	ssl2982	-1.05857	0.0521472	Hypothetical	Hypoth	sll0283
sll1611	2	ssl2982	-1.05772	9.87228e-05	Unknown	Unknown	sll1611
sll1716	2	ssl2982	-1.05183	0.00228991	Other categories	Other	sll1716
slr7095	2	ssl2982	-1.04753	0.000480698	Hypothetical	Hypoth	slr7095
sll0924	2	ssl2982	-1.04638	8.29676e-10	Hypothetical	Hypoth	sll0924
slr1173	2	ssl2982	-1.04598	4.9111e-06	Hypothetical	Hypoth	slr1173
ssl3177	2	ssl2982	-1.03537	1.03278e-09	Hypothetical	Hypoth	ssl3177
slr2053	2	ssl2982	-1.03455	2.09587e-08	Other categories	Other	slr2053
sll1623	2	ssl2982	-1.03245	1.00671e-08	Transport and binding proteins	Transport	sll1623
ssr5074	2	ssl2982	-1.03196	0.00749183	Unknown	Unknown	ssr5074
sll1240	2	ssl2982	-1.02553	0.000622632	Unknown	Unknown	sll1240
sll0846	2	ssl2982	-1.02489	0.000853218	Hypothetical	Hypoth	sll0846
slr2077	2	ssl2982	-1.01823	5.38068e-08	Transport and binding proteins	Transport	slr2077
slr6090	2	ssl2982	-1.0175	2.6501e-14	Unknown	Unknown	slr6090
sll1917	2	ssl2982	-1.01743	0.0014187	Biosynthesis of cofactors, prosthetic groups, and carriers	Cofactors	sll1917
slr0272	2	ssl2982	-1.01644	0.0125852	Unknown	Unknown	slr0272
slr7100	2	ssl2982	-1.01568	9.72789e-06	Unknown	Unknown	slr7100
sll0793	2	ssl2982	-1.01286	1.3069e-05	Hypothetical	Hypoth	sll0793
sll0848	2	ssl2982	-1.01206	1.81067e-05	DNA replication, restriction, modification, recombination, and repair	DNArep	dnaA sll0848
slr0689	2	ssl2982	-1.0095	4.43131e-18	Hypothetical	Hypoth	slr0689
sll7085	2	ssl2982	-1.00177	0.00925077	Unknown	Unknown	sll7085
sll1830	2	ssl2982	-0.937585	4.36727e-07	Unknown	Unknown	sll1830
slr0889	2	ssl2982	-0.928097	0.0624438	Regulatory functions	Regul	slr0889
sll5089	2	ssl2982	-0.913071	3.17101e-05	Unknown	Unknown	sll5089
sll1308	2	ssl2982	-0.902227	0.000716721	Other categories	Other	sll1308
slr6045	2	ssl2982	-0.895873	0.00342298	Unknown	Unknown	slr6045
slr8022	2	ssl2982	-0.893941	0.0634153	Hypothetical	Hypoth	slr8022
sll5006	2	ssl2982	-0.873037	0.00066274	Unknown	Unknown	sll5006
sll0922	2	ssl2982	-0.847293	0.0692524	Unknown	Unknown	sll0922
slr6063	2	ssl2982	-0.836051	0.0776035	Unknown	Unknown	slr6063
ssl7045	2	ssl2982	-0.813641	0.0119866	Unknown	Unknown	ssl7045
slr1262	2	ssl2982	-0.813587	0.000679792	Hypothetical	Hypoth	slr1262
slr1152	2	ssl2982	-0.79623	0.171827	Hypothetical	Hypoth	slr1152
slr1957	2	ssl2982	-0.781958	0.164595	Hypothetical	Hypoth	slr1957
slr0286	2	ssl2982	-0.777859	0.0222445	Unknown	Unknown	slr0286
slr1536	2	ssl2982	-0.75412	0.00739309	DNA replication, restriction, modification, recombination, and repair	DNArep	recQ slr1536
ssr5019	2	ssl2982	-0.729991	0.0914224	Hypothetical	Hypoth	ssr5019
slr2121	2	ssl2982	-0.729945	0.0022531	Energy metabolism	Energy	TSPO slr2121
sll5090	2	ssl2982	-0.720019	0.00581639	Unknown	Unknown	sll5090
sll1900	2	ssl2982	-0.694005	0.00042327	Other categories	Other	sll1900
slr1074	2	ssl2982	-0.682258	0.000694368	Transport and binding proteins	Transport	slr1074
sll5057	2	ssl2982	-0.674511	0.00280164	Other categories	Other	sll5057
slr0888	2	ssl2982	-0.578792	0.41696	Hypothetical	Hypoth	slr0888
slr0749	2	ssl2982	-0.577681	0.45724	Biosynthesis of cofactors, prosthetic groups, and carriers	Cofactors	chlL frxC slr0749
slr1963	2	ssl2982	-0.563245	0.0565424	Other categories	Other	slr1963
slr1535	2	ssl2982	-0.528799	0.301169	Hypothetical	Hypoth	slr1535
slr1261	2	ssl2982	-0.520247	0.0464213	Hypothetical	Hypoth	slr1261
ssr6046	2	ssl2982	-0.505075	0.127852	Hypothetical	Hypoth	ssr6046
ssr5121	2	ssl2982	-0.504431	0.17877	Hypothetical	Hypoth	ssr5121
slr0554	2	ssl2982	-0.500734	0.00125449	Hypothetical	Hypoth	slr0554
slr1077	2	ssl2982	-0.457664	0.0494537	Other categories	Other	slr1077
slr6107	2	ssl2982	-0.443722	0.282263	Hypothetical	Hypoth	slr6107
slr1260	2	ssl2982	-0.415699	0.0799894	Hypothetical	Hypoth	slr1260
ssl3580	2	ssl2982	-0.412356	0.00667117	Other categories	Other	hypC ssl3580
sll0572	2	ssl2982	-0.367697	0.487177	Hypothetical	Hypoth	sll0572
ssl5098	2	ssl2982	-0.338231	0.245901	Unknown	Unknown	ssl5098
slr1259	2	ssl2982	-0.297684	0.15422	Hypothetical	Hypoth	slr1259
slr1340	2	ssl2982	-0.195985	0.378899	Unknown	Unknown	slr1340
sll0543	2	ssl2982	-0.106894	0.712442	Hypothetical	Hypoth	sll0543
slr1916	2	ssl2982	0.0196418	0.920208	Other categories	Other	slr1916
sll1969	2	ssl2982	0.072981	0.75452	Fatty acid, phospholipid and sterol metabolism	FattyAcids	ppnK sll1969

## Sheet: Fig 5a, Suppl Fig 7,9
Abudance of each sgRNA clone in cultivation with Lactate. Source data used to generate Figure 5, Supplemental Figures 7, 9
sgRNA	condition	timepoint	induction	log2FoldChange	padj	sgRNA_short	sgRNA_index	locus
aat_22	Lactate	16	i	0	0.288399	aat	1	sll0869
aat_22	NaCl	16	i	-0.154128	0.857995	aat	1	sll0869
aat_22	NaCl	32	i	0.449492	0.519701	aat	1	sll0869
aat_58	Lactate	16	i	-0.241632	0.335522	aat	2	sll0869
aat_58	Lactate	16	u	-0.00199525	1	aat	2	sll0869
aat_58	Lactate	32	i	-0.269139	0.277755	aat	2	sll0869
aat_58	Lactate	32	u	-0.0498485	1	aat	2	sll0869
aat_58	NaCl	16	i	-0.923135	1.90709e-07	aat	2	sll0869
aat_58	NaCl	32	i	-0.238306	0.233697	aat	2	sll0869
abfB_12	Lactate	16	i	1.65611	0.299616	abfB	1	slr0518
abfB_12	Lactate	16	u	0.324855	1	abfB	1	slr0518
abfB_12	Lactate	32	i	1.25079	0.593065	abfB	1	slr0518
abfB_12	Lactate	32	u	1.40888	0.695866	abfB	1	slr0518
abfB_12	NaCl	16	i	-1.58049	0.0262577	abfB	1	slr0518
abfB_12	NaCl	32	i	-1.5316	0.0376951	abfB	1	slr0518
abfB_23	Lactate	16	i	-0.476159	0.91721	abfB	2	slr0518
abfB_23	Lactate	16	u	2.13149	0.945143	abfB	2	slr0518
abfB_23	Lactate	32	u	-0.0288014	1	abfB	2	slr0518
abfB_23	NaCl	16	i	-1.08546	0.0731469	abfB	2	slr0518
abfB_23	NaCl	32	i	-1.08592	0.0847833	abfB	2	slr0518
accA_45	Lactate	16	u	-3.93674	0.028126	accA	1	sll0728
accA_45	Lactate	32	i	-3.12671	0.0236086	accA	1	sll0728
accA_45	Lactate	32	u	-2.97617	0.0287613	accA	1	sll0728
accA_80	Lactate	16	i	-4.76311	3.85973e-07	accA	2	sll0728
accA_80	Lactate	16	u	0.157278	1	accA	2	sll0728
accA_80	Lactate	32	i	-3.20664	0.000950515	accA	2	sll0728
accA_80	Lactate	32	u	0.163531	0.960336	accA	2	sll0728
accA_80	NaCl	16	i	-1.10769	0.293885	accA	2	sll0728
accA_80	NaCl	32	i	-3.07961	0.0367451	accA	2	sll0728
accB_101	Lactate	16	i	-3.37331	4.64599e-06	accB	1	slr0435
accB_101	Lactate	16	u	-1.17212	0.265228	accB	1	slr0435
accB_101	Lactate	32	i	-3.37609	0.00401659	accB	1	slr0435
accB_101	Lactate	32	u	-2.36716	0.00112839	accB	1	slr0435
accB_101	NaCl	16	i	-2.4599	0.000181775	accB	1	slr0435
accB_101	NaCl	32	i	-2.37685	0.000432326	accB	1	slr0435
accB_46	Lactate	16	i	-2.86809	2.30738e-10	accB	2	slr0435
accB_46	Lactate	16	u	-1.36992	0.00141256	accB	2	slr0435
accB_46	Lactate	32	i	-2.64987	0.000139409	accB	2	slr0435
accB_46	Lactate	32	u	-1.80328	2.68512e-05	accB	2	slr0435
accB_46	NaCl	16	i	-1.41655	0.0171738	accB	2	slr0435
accB_46	NaCl	32	i	-2.06019	0.00344267	accB	2	slr0435
accC_25	Lactate	16	i	-2.58872	3.68483e-28	accC	1	sll0053
accC_25	Lactate	16	u	-0.934151	0.000290798	accC	1	sll0053
accC_25	Lactate	32	i	-1.37634	1.15434e-07	accC	1	sll0053
accC_25	Lactate	32	u	-1.2339	9.55339e-08	accC	1	sll0053
accC_25	NaCl	16	i	-2.61632	3.53591e-25	accC	1	sll0053
accC_25	NaCl	32	i	-1.96575	8.08799e-16	accC	1	sll0053
accC_81	Lactate	16	i	-3.86495	9.43017e-69	accC	2	sll0053
accC_81	Lactate	16	u	-0.11689	1	accC	2	sll0053
accC_81	Lactate	32	i	-4.66005	1.49823e-28	accC	2	sll0053
accC_81	Lactate	32	u	-0.255005	0.489186	accC	2	sll0053
accC_81	NaCl	16	i	-5.6895	6.73465e-80	accC	2	sll0053
accC_81	NaCl	32	i	-5.74586	1.01437e-69	accC	2	sll0053
accD_26	Lactate	16	i	-2.40415	2.6922e-08	accD	1	sll0336
accD_26	Lactate	16	u	-2.15926	6.63268e-06	accD	1	sll0336
accD_26	Lactate	32	i	-3.4344	0.000283996	accD	1	sll0336
accD_26	Lactate	32	u	-1.80447	9.80159e-05	accD	1	sll0336
accD_26	NaCl	16	i	-0.432132	0.466431	accD	1	sll0336
accD_26	NaCl	32	i	0.0401033	0.955772	accD	1	sll0336
accD_57	Lactate	16	i	-3.33889	1.97583e-46	accD	2	sll0336
accD_57	Lactate	16	u	-0.0449648	1	accD	2	sll0336
accD_57	Lactate	32	i	-3.19522	9.4054e-18	accD	2	sll0336
accD_57	Lactate	32	u	-0.0755924	0.960336	accD	2	sll0336
accD_57	NaCl	16	i	-3.97274	3.38352e-43	accD	2	sll0336
accD_57	NaCl	32	i	-3.9446	2.01892e-37	accD	2	sll0336
ackA_22	Lactate	16	i	-0.343	0.938495	ackA	1	sll1299
ackA_22	Lactate	16	u	0.325653	1	ackA	1	sll1299
ackA_22	Lactate	32	u	0.0978436	1	ackA	1	sll1299
ackA_22	NaCl	16	i	1.45244	0.054209	ackA	1	sll1299
ackA_22	NaCl	32	i	1.34317	0.0815882	ackA	1	sll1299
ackA_8	Lactate	16	i	0.184875	0.294193	ackA	2	sll1299
ackA_8	Lactate	16	u	-0.0551095	1	ackA	2	sll1299
ackA_8	Lactate	32	i	-0.0567226	0.873456	ackA	2	sll1299
ackA_8	Lactate	32	u	-0.0393966	1	ackA	2	sll1299
ackA_8	NaCl	16	i	0.0669402	0.678264	ackA	2	sll1299
ackA_8	NaCl	32	i	0.0950687	0.53445	ackA	2	sll1299
acp_60	Lactate	16	i	-6.83074	3.33793e-42	acp	1	ssl2084
acp_60	Lactate	16	u	-0.986704	0.00383738	acp	1	ssl2084
acp_60	Lactate	32	i	-7.68696	5.42446e-14	acp	1	ssl2084
acp_60	Lactate	32	u	-1.02971	0.000436536	acp	1	ssl2084
acp_60	NaCl	16	i	-8.54274	1.55385e-27	acp	1	ssl2084
acp_60	NaCl	32	i	-8.7085	1.89765e-22	acp	1	ssl2084
acp_73	Lactate	16	i	-1.93613	6.9544e-34	acp	2	ssl2084
acp_73	Lactate	16	u	-0.0215952	1	acp	2	ssl2084
acp_73	Lactate	32	i	-2.78095	1.14899e-28	acp	2	ssl2084
acp_73	Lactate	32	u	-0.101322	0.949432	acp	2	ssl2084
acp_73	NaCl	16	i	-6.71778	1.37306e-54	acp	2	ssl2084
acp_73	NaCl	32	i	-7.17499	1.92577e-40	acp	2	ssl2084
acs_23	Lactate	16	i	-0.168591	0.555734	acs	1	sll0542
acs_23	Lactate	16	u	-0.105618	1	acs	1	sll0542
acs_23	Lactate	32	i	-0.432039	0.0160639	acs	1	sll0542
acs_23	Lactate	32	u	-0.245865	0.491397	acs	1	sll0542
acs_23	NaCl	16	i	-0.35544	0.052427	acs	1	sll0542
acs_23	NaCl	32	i	-0.332346	0.0673456	acs	1	sll0542
acs_48	Lactate	16	i	-0.224071	0.332048	acs	2	sll0542
acs_48	Lactate	16	u	-0.143304	1	acs	2	sll0542
acs_48	Lactate	32	i	-0.721936	0.00136506	acs	2	sll0542
acs_48	Lactate	32	u	-0.181538	0.754527	acs	2	sll0542
acs_48	NaCl	16	i	0.211585	0.250727	acs	2	sll0542
acs_48	NaCl	32	i	0.0649851	0.757971	acs	2	sll0542
act_30	Lactate	16	i	0.240569	0.935948	act	1	sll1900
act_30	Lactate	16	u	0.547742	1	act	1	sll1900
act_30	Lactate	32	i	-0.443755	0.884979	act	1	sll1900
act_30	Lactate	32	u	1.25804	0.547259	act	1	sll1900
act_30	NaCl	16	i	0.143068	0.690377	act	1	sll1900
act_30	NaCl	32	i	-0.0924853	0.811529	act	1	sll1900
act_8	Lactate	16	i	-0.0178933	0.961692	act	2	sll1900
act_8	Lactate	16	u	0.00722684	1	act	2	sll1900
act_8	Lactate	32	i	0.0620884	0.864657	act	2	sll1900
act_8	Lactate	32	u	-0.0328127	1	act	2	sll1900
act_8	NaCl	16	i	0.736471	1.53383e-05	act	2	sll1900
act_8	NaCl	32	i	0.661552	0.000124882	act	2	sll1900
adk_23	Lactate	16	i	0.0540538	0.913873	adk	1	sll1059
adk_23	Lactate	16	u	-0.00976003	1	adk	1	sll1059
adk_23	Lactate	32	i	0.247635	0.276849	adk	1	sll1059
adk_23	Lactate	32	u	0.74116	5.7346e-07	adk	1	sll1059
adk_23	NaCl	16	i	0.501652	0.00206492	adk	1	sll1059
adk_23	NaCl	32	i	0.257938	0.146134	adk	1	sll1059
adk_43	Lactate	16	i	-0.149091	0.414733	adk	2	sll1059
adk_43	Lactate	16	u	-0.113299	1	adk	2	sll1059
adk_43	Lactate	32	i	-0.0738669	0.804993	adk	2	sll1059
adk_43	Lactate	32	u	-0.130072	0.788079	adk	2	sll1059
adk_43	NaCl	16	i	-0.114987	0.422086	adk	2	sll1059
adk_43	NaCl	32	i	-0.0730666	0.627402	adk	2	sll1059
adk2_37	Lactate	16	i	-6.24237	3.46664e-16	adk2	1	sll1815
adk2_37	Lactate	16	u	0.345032	0.903574	adk2	1	sll1815
adk2_37	Lactate	32	i	-4.1153	1.68848e-10	adk2	1	sll1815
adk2_37	Lactate	32	u	0.652757	0.00499579	adk2	1	sll1815
adk2_37	NaCl	16	i	-5.47579	2.2719e-20	adk2	1	sll1815
adk2_37	NaCl	32	i	-4.87018	3.49418e-20	adk2	1	sll1815
adk2_55	Lactate	16	i	-4.38841	1.70397e-53	adk2	2	sll1815
adk2_55	Lactate	16	u	0.0010862	1	adk2	2	sll1815
adk2_55	Lactate	32	i	-4.90495	4.90631e-21	adk2	2	sll1815
adk2_55	Lactate	32	u	0.213331	0.713889	adk2	2	sll1815
adk2_55	NaCl	16	i	-5.22271	3.00238e-62	adk2	2	sll1815
adk2_55	NaCl	32	i	-5.12086	5.06432e-56	adk2	2	sll1815
agp_73	Lactate	16	i	-0.799701	0.00334886	agp	1	slr1176
agp_73	Lactate	16	u	-0.0216646	1	agp	1	slr1176
agp_73	Lactate	32	i	-2.24529	3.41017e-14	agp	1	slr1176
agp_73	Lactate	32	u	0.0504843	1	agp	1	slr1176
agp_73	NaCl	16	i	0.615102	0.0498829	agp	1	slr1176
agp_73	NaCl	32	i	0.549436	0.0796516	agp	1	slr1176
agp_91	Lactate	16	i	0.268095	0.172107	agp	2	slr1176
agp_91	Lactate	16	u	-0.0182599	1	agp	2	slr1176
agp_91	Lactate	32	i	0.150616	0.617184	agp	2	slr1176
agp_91	Lactate	32	u	0.174958	0.742114	agp	2	slr1176
agp_91	NaCl	16	i	0.64598	6.9014e-05	agp	2	slr1176
agp_91	NaCl	32	i	0.675589	3.0417e-05	agp	2	slr1176
ahcY_47	Lactate	16	i	-4.33945	1.0708e-42	ahcY	1	sll1234
ahcY_47	Lactate	16	u	-0.219351	1	ahcY	1	sll1234
ahcY_47	Lactate	32	i	-4.51003	9.82413e-20	ahcY	1	sll1234
ahcY_47	Lactate	32	u	-0.287591	0.694413	ahcY	1	sll1234
ahcY_47	NaCl	16	i	-4.59907	2.48984e-51	ahcY	1	sll1234
ahcY_47	NaCl	32	i	-4.72122	4.16991e-48	ahcY	1	sll1234
ahcY_86	Lactate	16	i	-0.840658	0.0198273	ahcY	2	sll1234
ahcY_86	Lactate	16	u	0.102239	1	ahcY	2	sll1234
ahcY_86	Lactate	32	i	-0.155692	0.846124	ahcY	2	sll1234
ahcY_86	Lactate	32	u	0.26329	0.852233	ahcY	2	sll1234
ahcY_86	NaCl	16	i	1.74668	0.000189644	ahcY	2	sll1234
ahcY_86	NaCl	32	i	1.30036	0.00827582	ahcY	2	sll1234
alaS_4	Lactate	16	i	-4.88744	1.21948e-30	alaS	2	sll0362
alaS_4	Lactate	16	u	-0.523352	0.336824	alaS	2	sll0362
alaS_4	Lactate	32	i	-6.19411	1.52322e-09	alaS	2	sll0362
alaS_4	Lactate	32	u	-1.01133	7.97885e-05	alaS	2	sll0362
alaS_4	NaCl	16	i	-6.11139	6.26974e-33	alaS	2	sll0362
alaS_4	NaCl	32	i	-5.6018	3.30007e-32	alaS	2	sll0362
alr_28	Lactate	16	u	0.324429	1	alr	1	slr0827
alr_28	Lactate	32	u	0.68866	0.960336	alr	1	slr0827
alr_40	Lactate	16	i	-4.50412	1.15527e-60	alr	2	slr0827
alr_40	Lactate	16	u	-0.0311674	1	alr	2	slr0827
alr_40	Lactate	32	i	-5.47296	7.15471e-21	alr	2	slr0827
alr_40	Lactate	32	u	0.0701169	0.9613	alr	2	slr0827
alr_40	NaCl	16	i	-5.14782	2.7547e-52	alr	2	slr0827
alr_40	NaCl	32	i	-4.96559	3.14123e-47	alr	2	slr0827
ama_25	Lactate	16	i	-0.114394	0.881245	ama	1	sll0100
ama_25	Lactate	16	u	0.0482409	1	ama	1	sll0100
ama_25	Lactate	32	i	-0.670389	0.0838866	ama	1	sll0100
ama_25	Lactate	32	u	-0.13337	0.960336	ama	1	sll0100
ama_25	NaCl	16	i	0.770983	0.0210323	ama	1	sll0100
ama_25	NaCl	32	i	1.13019	0.000335589	ama	1	sll0100
ama_67	Lactate	16	i	0.0267736	0.971544	ama	2	sll0100
ama_67	Lactate	16	u	-0.247431	1	ama	2	sll0100
ama_67	Lactate	32	i	-0.0255366	0.982268	ama	2	sll0100
ama_67	Lactate	32	u	0.150439	0.960336	ama	2	sll0100
ama_67	NaCl	16	i	0.441723	0.195862	ama	2	sll0100
ama_67	NaCl	32	i	0.38865	0.265395	ama	2	sll0100
ama2_51	Lactate	16	i	0.0114969	0.985687	ama2	1	slr1653
ama2_51	Lactate	16	u	0.149329	1	ama2	1	slr1653
ama2_51	Lactate	32	i	0.293474	0.2843	ama2	1	slr1653
ama2_51	Lactate	32	u	-0.00638283	1	ama2	1	slr1653
ama2_51	NaCl	16	i	-0.138734	0.526665	ama2	1	slr1653
ama2_51	NaCl	32	i	-0.202367	0.331687	ama2	1	slr1653
ama2_70	Lactate	16	i	-0.495709	0.884355	ama2	2	slr1653
ama2_70	Lactate	16	u	-1.71537	1	ama2	2	slr1653
ama2_70	Lactate	32	i	-0.182482	0.965977	ama2	2	slr1653
ama2_70	Lactate	32	u	-0.640064	0.960336	ama2	2	slr1653
ama2_70	NaCl	16	i	-0.436971	0.487367	ama2	2	slr1653
ama2_70	NaCl	32	i	-0.377602	0.554748	ama2	2	slr1653
amiA_13	Lactate	16	i	0.180796	0.17376	amiA	1	slr1910
amiA_13	Lactate	16	u	-0.0368108	1	amiA	1	slr1910
amiA_13	Lactate	32	i	0.056747	0.825208	amiA	1	slr1910
amiA_13	Lactate	32	u	-0.00463525	1	amiA	1	slr1910
amiA_13	NaCl	16	i	0.290443	0.00933399	amiA	1	slr1910
amiA_13	NaCl	32	i	0.220562	0.0555832	amiA	1	slr1910
amiA_24	Lactate	16	i	0.0197562	0.987771	amiA	2	slr1910
amiA_24	Lactate	16	u	-0.0529249	1	amiA	2	slr1910
amiA_24	Lactate	32	i	-0.119003	0.877533	amiA	2	slr1910
amiA_24	Lactate	32	u	-0.0219281	1	amiA	2	slr1910
amiA_24	NaCl	16	i	0.967531	0.0123132	amiA	2	slr1910
amiA_24	NaCl	32	i	1.03004	0.00654825	amiA	2	slr1910
amiA2_105	Lactate	16	i	-0.0257094	0.963038	amiA2	1	slr0891
amiA2_105	Lactate	16	u	-0.181306	1	amiA2	1	slr0891
amiA2_105	Lactate	32	i	-0.144371	0.735066	amiA2	1	slr0891
amiA2_105	Lactate	32	u	0.00302248	1	amiA2	1	slr0891
amiA2_105	NaCl	16	i	0.710063	0.00796506	amiA2	1	slr0891
amiA2_105	NaCl	32	i	0.601413	0.026435	amiA2	1	slr0891
amiA2_66	Lactate	16	i	0.0925564	0.794728	amiA2	2	slr0891
amiA2_66	Lactate	16	u	-0.0869472	1	amiA2	2	slr0891
amiA2_66	Lactate	32	i	0.0978622	0.774512	amiA2	2	slr0891
amiA2_66	Lactate	32	u	0.180086	0.718514	amiA2	2	slr0891
amiA2_66	NaCl	16	i	0.181928	0.326687	amiA2	2	slr0891
amiA2_66	NaCl	32	i	0.160424	0.38947	amiA2	2	slr0891
amiA3_28	Lactate	16	i	-0.117526	0.980653	amiA3	1	slr1744
amiA3_28	Lactate	16	u	-0.41383	1	amiA3	1	slr1744
amiA3_28	Lactate	32	i	1.84413	0.321579	amiA3	1	slr1744
amiA3_28	Lactate	32	u	0.353695	1	amiA3	1	slr1744
amiA3_28	NaCl	16	i	1.21989	0.602944	amiA3	1	slr1744
amiA3_28	NaCl	32	i	0.85822	0.732357	amiA3	1	slr1744
amiA3_49	Lactate	16	i	-2.05234	3.9813e-05	amiA3	2	slr1744
amiA3_49	Lactate	16	u	-0.297027	1	amiA3	2	slr1744
amiA3_49	Lactate	32	i	-0.907613	0.190393	amiA3	2	slr1744
amiA3_49	Lactate	32	u	-0.476485	0.757078	amiA3	2	slr1744
amiA3_49	NaCl	16	i	-1.66694	0.00163033	amiA3	2	slr1744
amiA3_49	NaCl	32	i	-1.77609	0.00124192	amiA3	2	slr1744
amiC_100	Lactate	16	i	0.129208	0.489539	amiC	1	slr0447
amiC_100	Lactate	16	u	0.0370679	1	amiC	1	slr0447
amiC_100	Lactate	32	i	0.172659	0.278769	amiC	1	slr0447
amiC_100	Lactate	32	u	-0.0856223	0.912239	amiC	1	slr0447
amiC_100	NaCl	16	i	-0.281576	0.0256065	amiC	1	slr0447
amiC_100	NaCl	32	i	-0.306226	0.0131345	amiC	1	slr0447
amiC_58	Lactate	16	i	0.959476	0.794728	amiC	2	slr0447
amiC_58	Lactate	16	u	2.62702	0.625594	amiC	2	slr0447
amiC_58	Lactate	32	u	0.68866	0.960336	amiC	2	slr0447
amiC_58	NaCl	16	i	1.5449	0.000229514	amiC	2	slr0447
amiC_58	NaCl	32	i	0.565547	0.285002	amiC	2	slr0447
ams1_18	Lactate	16	i	0.240683	0.952691	ams1	1	slr0323
ams1_18	Lactate	16	u	-0.259777	1	ams1	1	slr0323
ams1_18	Lactate	32	i	1.25214	0.593065	ams1	1	slr0323
ams1_18	Lactate	32	u	0.672774	0.960336	ams1	1	slr0323
ams1_18	NaCl	16	i	0.55883	0.4154	ams1	1	slr0323
ams1_18	NaCl	32	i	0.280183	0.71723	ams1	1	slr0323
ams1_43	Lactate	16	i	-0.031731	0.952691	ams1	2	slr0323
ams1_43	Lactate	16	u	0.0140346	1	ams1	2	slr0323
ams1_43	Lactate	32	i	0.000739193	1	ams1	2	slr0323
ams1_43	Lactate	32	u	0.0159831	1	ams1	2	slr0323
ams1_43	NaCl	16	i	-0.0529691	0.832085	ams1	2	slr0323
ams1_43	NaCl	32	i	0.0011357	0.997808	ams1	2	slr0323
amt1_45	Lactate	16	i	-0.616032	0.010334	amt1	1	sll0108
amt1_45	Lactate	16	u	-0.00432167	1	amt1	1	sll0108
amt1_45	Lactate	32	i	-1.44246	1.00168e-07	amt1	1	sll0108
amt1_45	Lactate	32	u	-0.0411889	1	amt1	1	sll0108
amt1_45	NaCl	16	i	-2.3601	7.95586e-23	amt1	1	sll0108
amt1_45	NaCl	32	i	-3.69698	9.41577e-38	amt1	1	sll0108
amt1_64	Lactate	16	i	-0.278909	0.323112	amt1	2	sll0108
amt1_64	Lactate	16	u	0.0665728	1	amt1	2	sll0108
amt1_64	Lactate	32	i	-0.525775	0.0526702	amt1	2	sll0108
amt1_64	Lactate	32	u	0.189966	0.837862	amt1	2	sll0108
amt1_64	NaCl	16	i	-0.630046	0.00629569	amt1	2	sll0108
amt1_64	NaCl	32	i	-1.27572	7.95877e-08	amt1	2	sll0108
amt2_19	Lactate	16	i	0.0924437	0.701169	amt2	1	sll1017
amt2_19	Lactate	16	u	-0.074827	1	amt2	1	sll1017
amt2_19	Lactate	32	i	-0.0137954	0.965977	amt2	1	sll1017
amt2_19	Lactate	32	u	-0.0793468	0.940908	amt2	1	sll1017
amt2_19	NaCl	16	i	-0.409699	0.00112465	amt2	1	sll1017
amt2_19	NaCl	32	i	-0.279624	0.0309339	amt2	1	sll1017
amt2_73	Lactate	16	i	-0.476881	0.91721	amt2	2	sll1017
amt2_73	Lactate	16	u	-0.393755	1	amt2	2	sll1017
amt2_73	NaCl	16	i	-0.483907	0.538073	amt2	2	sll1017
amt2_73	NaCl	32	i	0.345169	0.630518	amt2	2	sll1017
amt3_4	Lactate	16	i	0.282081	0.0645647	amt3	1	sll0537
amt3_4	Lactate	16	u	0.188235	1	amt3	1	sll0537
amt3_4	Lactate	32	i	0.0704967	0.839994	amt3	1	sll0537
amt3_4	Lactate	32	u	0.0315667	1	amt3	1	sll0537
amt3_4	NaCl	16	i	-0.20687	0.159325	amt3	1	sll0537
amt3_4	NaCl	32	i	-0.206288	0.158186	amt3	1	sll0537
amt3_91	Lactate	16	i	-0.0654749	0.947223	amt3	2	sll0537
amt3_91	Lactate	16	u	-0.0139002	1	amt3	2	sll0537
amt3_91	Lactate	32	i	-0.378794	0.587763	amt3	2	sll0537
amt3_91	Lactate	32	u	-0.341317	0.831773	amt3	2	sll0537
amt3_91	NaCl	16	i	0.233076	0.582296	amt3	2	sll0537
amt3_91	NaCl	32	i	0.128806	0.774578	amt3	2	sll0537
ank_89	Lactate	16	i	0.134762	0.789202	ank	1	slr1109
ank_89	Lactate	16	u	-0.0144999	1	ank	1	slr1109
ank_89	Lactate	32	i	0.0677661	0.907359	ank	1	slr1109
ank_89	Lactate	32	u	-0.110198	0.960336	ank	1	slr1109
ank_89	NaCl	16	i	-0.28645	0.293896	ank	1	slr1109
ank_89	NaCl	32	i	-0.314345	0.234513	ank	1	slr1109
ank_9	Lactate	16	i	0.0891544	0.728416	ank	2	slr1109
ank_9	Lactate	16	u	-0.111636	1	ank	2	slr1109
ank_9	Lactate	32	i	0.0598789	0.859105	ank	2	slr1109
ank_9	Lactate	32	u	-0.142062	0.779453	ank	2	slr1109
ank_9	NaCl	16	i	-0.149134	0.325859	ank	2	slr1109
ank_9	NaCl	32	i	-0.246024	0.0828803	ank	2	slr1109
apcA_43	Lactate	16	i	-6.80802	2.00582e-14	apcA	1	slr2067
apcA_43	Lactate	16	u	-2.3183	2.70113e-15	apcA	1	slr2067
apcA_43	Lactate	32	i	-6.48996	3.38934e-09	apcA	1	slr2067
apcA_43	Lactate	32	u	-2.32897	2.30464e-14	apcA	1	slr2067
apcA_43	NaCl	16	i	-8.87151	1.05719e-12	apcA	1	slr2067
apcA_43	NaCl	32	i	-7.73482	8.77196e-13	apcA	1	slr2067
apcA_56	Lactate	16	i	-4.52435	5.56279e-12	apcA	2	slr2067
apcA_56	Lactate	16	u	-3.32211	8.96672e-11	apcA	2	slr2067
apcA_56	Lactate	32	i	-3.24026	1.21084e-05	apcA	2	slr2067
apcA_56	Lactate	32	u	-3.67649	1.62908e-09	apcA	2	slr2067
apcA_56	NaCl	16	i	-4.53457	1.07799e-11	apcA	2	slr2067
apcA_56	NaCl	32	i	-4.55357	2.87974e-10	apcA	2	slr2067
apcB_53	Lactate	16	i	-4.98365	2.27639e-24	apcB	1	slr1986
apcB_53	Lactate	16	u	-3.21659	1.25017e-19	apcB	1	slr1986
apcB_53	Lactate	32	i	-5.01572	3.49857e-10	apcB	1	slr1986
apcB_53	Lactate	32	u	-3.86442	1.2959e-19	apcB	1	slr1986
apcB_53	NaCl	16	i	-5.59991	2.5146e-21	apcB	1	slr1986
apcB_53	NaCl	32	i	-4.75797	4.51615e-21	apcB	1	slr1986
apcB_67	Lactate	16	i	-5.7263	1.62817e-28	apcB	2	slr1986
apcB_67	Lactate	16	u	-1.46574	9.49668e-12	apcB	2	slr1986
apcB_67	Lactate	32	i	-4.7633	6.72854e-14	apcB	2	slr1986
apcB_67	Lactate	32	u	-2.12907	2.4385e-19	apcB	2	slr1986
apcB_67	NaCl	16	i	-4.60997	1.87211e-24	apcB	2	slr1986
apcB_67	NaCl	32	i	-5.25554	5.67825e-19	apcB	2	slr1986
apcC_40	Lactate	16	i	0.323097	0.0117449	apcC	1	ssr3383
apcC_40	Lactate	16	u	-0.187641	1	apcC	1	ssr3383
apcC_40	Lactate	32	i	0.512443	2.13047e-05	apcC	1	ssr3383
apcC_40	Lactate	32	u	-0.211999	0.365609	apcC	1	ssr3383
apcC_40	NaCl	16	i	-0.747315	6.13151e-09	apcC	1	ssr3383
apcC_40	NaCl	32	i	-0.92191	6.93607e-13	apcC	1	ssr3383
apcC_41	Lactate	16	i	1.04758	0.327106	apcC	2	ssr3383
apcC_41	Lactate	16	u	-0.352829	1	apcC	2	ssr3383
apcC_41	Lactate	32	i	1.11045	0.40498	apcC	2	ssr3383
apcC_41	Lactate	32	u	-0.00373978	1	apcC	2	ssr3383
apcC_41	NaCl	16	i	-0.534181	0.126891	apcC	2	ssr3383
apcC_41	NaCl	32	i	-0.629433	0.0809368	apcC	2	ssr3383
apcD_31	Lactate	16	i	-0.317641	0.00140751	apcD	1	sll0928
apcD_31	Lactate	16	u	-0.0233955	1	apcD	1	sll0928
apcD_31	Lactate	32	i	-0.499044	3.39213e-05	apcD	1	sll0928
apcD_31	Lactate	32	u	-0.0444061	0.960336	apcD	1	sll0928
apcD_31	NaCl	16	i	-1.03828	1.98704e-28	apcD	1	sll0928
apcD_31	NaCl	32	i	-1.51949	6.65937e-52	apcD	1	sll0928
apcD_44	Lactate	16	i	-0.273123	0.0135647	apcD	2	sll0928
apcD_44	Lactate	16	u	0.0129699	1	apcD	2	sll0928
apcD_44	Lactate	32	i	-0.558885	2.37423e-06	apcD	2	sll0928
apcD_44	Lactate	32	u	-0.0251367	1	apcD	2	sll0928
apcD_44	NaCl	16	i	-0.987807	3.25694e-22	apcD	2	sll0928
apcD_44	NaCl	32	i	-1.43487	8.93557e-42	apcD	2	sll0928
apcE_39	Lactate	16	i	-3.99869	3.17998e-21	apcE	1	slr0335
apcE_39	Lactate	16	u	-2.05335	7.01636e-14	apcE	1	slr0335
apcE_39	Lactate	32	i	-2.56432	1.40809e-08	apcE	1	slr0335
apcE_39	Lactate	32	u	-2.46686	1.99874e-14	apcE	1	slr0335
apcE_39	NaCl	16	i	-4.15448	9.84679e-21	apcE	1	slr0335
apcE_39	NaCl	32	i	-4.28978	8.4633e-18	apcE	1	slr0335
apcE_50	Lactate	16	i	-3.52551	6.79278e-13	apcE	2	slr0335
apcE_50	Lactate	16	u	-1.91616	9.89999e-06	apcE	2	slr0335
apcE_50	Lactate	32	i	-3.45591	4.96137e-06	apcE	2	slr0335
apcE_50	Lactate	32	u	-2.90757	5.57689e-09	apcE	2	slr0335
apcE_50	NaCl	16	i	-5.56994	4.3843e-14	apcE	2	slr0335
apcE_50	NaCl	32	i	-3.56608	9.40809e-14	apcE	2	slr0335
apcF_115	Lactate	16	i	-2.18559	1.24875e-26	apcF	1	slr1459
apcF_115	Lactate	16	u	0.077295	1	apcF	1	slr1459
apcF_115	Lactate	32	i	-3.63181	1.48658e-14	apcF	1	slr1459
apcF_115	Lactate	32	u	0.0420282	1	apcF	1	slr1459
apcF_115	NaCl	16	i	-4.19123	1.60836e-38	apcF	1	slr1459
apcF_115	NaCl	32	i	-4.84331	7.63617e-31	apcF	1	slr1459
apcF_59	Lactate	16	i	-2.23581	5.658e-26	apcF	2	slr1459
apcF_59	Lactate	16	u	-0.263595	1	apcF	2	slr1459
apcF_59	Lactate	32	i	-3.56286	2.00683e-20	apcF	2	slr1459
apcF_59	Lactate	32	u	-0.482602	0.103251	apcF	2	slr1459
apcF_59	NaCl	16	i	-4.55439	4.64928e-53	apcF	2	slr1459
apcF_59	NaCl	32	i	-6.89652	9.80184e-32	apcF	2	slr1459
ape2_22	Lactate	16	i	0.0134546	0.959784	ape2	1	sll1343
ape2_22	Lactate	16	u	-0.0767077	1	ape2	1	sll1343
ape2_22	Lactate	32	i	0.258149	0.08897	ape2	1	sll1343
ape2_22	Lactate	32	u	0.0325071	1	ape2	1	sll1343
ape2_22	NaCl	16	i	0.229183	0.0807656	ape2	1	sll1343
ape2_22	NaCl	32	i	0.341508	0.00618506	ape2	1	sll1343
ape2_54	Lactate	16	i	0.11099	0.758354	ape2	2	sll1343
ape2_54	Lactate	16	u	0.161447	1	ape2	2	sll1343
ape2_54	Lactate	32	i	-0.0119013	0.98891	ape2	2	sll1343
ape2_54	Lactate	32	u	-0.10118	0.960336	ape2	2	sll1343
ape2_54	NaCl	16	i	-0.284791	0.144336	ape2	2	sll1343
ape2_54	NaCl	32	i	0.0506039	0.825335	ape2	2	sll1343
apqZ_172	Lactate	16	i	-0.0377743	0.952691	apqZ	1	slr2057
apqZ_172	Lactate	16	u	0.228903	1	apqZ	1	slr2057
apqZ_172	Lactate	32	i	0.0968933	0.857958	apqZ	1	slr2057
apqZ_172	Lactate	32	u	0.803817	6.73657e-05	apqZ	1	slr2057
apqZ_172	NaCl	16	i	-0.115732	0.665411	apqZ	1	slr2057
apqZ_172	NaCl	32	i	-0.29766	0.210268	apqZ	1	slr2057
apqZ_88	Lactate	16	i	-0.106451	0.762117	apqZ	2	slr2057
apqZ_88	Lactate	16	u	-0.12743	1	apqZ	2	slr2057
apqZ_88	Lactate	32	i	-0.272523	0.335713	apqZ	2	slr2057
apqZ_88	Lactate	32	u	0.0648236	0.967832	apqZ	2	slr2057
apqZ_88	NaCl	16	i	0.0391883	0.880764	apqZ	2	slr2057
apqZ_88	NaCl	32	i	-0.258842	0.24302	apqZ	2	slr2057
apt_30	Lactate	16	i	1.04564	0.570347	apt	1	sll1430
apt_30	Lactate	16	u	0.325839	1	apt	1	sll1430
apt_30	Lactate	32	i	0.140387	0.965977	apt	1	sll1430
apt_30	Lactate	32	u	0.258013	1	apt	1	sll1430
apt_30	NaCl	16	i	-0.800297	0.0189175	apt	1	sll1430
apt_30	NaCl	32	i	-1.1197	0.00188282	apt	1	sll1430
apt_45	Lactate	16	i	-0.340961	0.938495	apt	2	sll1430
apt_45	Lactate	16	u	0.326755	1	apt	2	sll1430
apt_45	Lactate	32	i	0.557172	0.862869	apt	2	sll1430
apt_45	Lactate	32	u	0.0994919	1	apt	2	sll1430
apt_45	NaCl	16	i	0.197389	0.780106	apt	2	sll1430
apt_45	NaCl	32	i	0.376024	0.559251	apt	2	sll1430
arcC_27	Lactate	16	i	0.00477701	1	arcC	1	sll0573
arcC_27	Lactate	16	u	0.0320241	1	arcC	1	sll0573
arcC_27	Lactate	32	i	-0.231989	0.53605	arcC	1	sll0573
arcC_27	Lactate	32	u	0.106961	0.960336	arcC	1	sll0573
arcC_27	NaCl	16	i	-0.0799433	0.770987	arcC	1	sll0573
arcC_27	NaCl	32	i	-0.0729218	0.787531	arcC	1	sll0573
arcC_9	Lactate	16	u	-0.674813	1	arcC	2	sll0573
arcC_9	Lactate	32	i	-0.44397	0.884979	arcC	2	sll0573
arcC_9	Lactate	32	u	-0.326178	1	arcC	2	sll0573
arcC_9	NaCl	16	i	-0.25992	0.764241	arcC	2	sll0573
arcC_9	NaCl	32	i	0.983195	0.107269	arcC	2	sll0573
argB_34	Lactate	16	i	0.289484	0.347336	argB	1	slr1898
argB_34	Lactate	16	u	-0.0473397	1	argB	1	slr1898
argB_34	Lactate	32	i	-0.103702	0.85777	argB	1	slr1898
argB_34	Lactate	32	u	-0.0183232	1	argB	1	slr1898
argB_34	NaCl	16	i	-2.04144	4.37995e-11	argB	1	slr1898
argB_34	NaCl	32	i	-4.21349	7.70459e-15	argB	1	slr1898
argB_77	Lactate	16	i	-0.0968937	0.86288	argB	2	slr1898
argB_77	Lactate	16	u	0.111489	1	argB	2	slr1898
argB_77	Lactate	32	i	0.434064	0.0980493	argB	2	slr1898
argB_77	Lactate	32	u	-0.104706	0.960336	argB	2	slr1898
argB_77	NaCl	16	i	-4.03487	9.4088e-57	argB	2	slr1898
argB_77	NaCl	32	i	-5.36916	2.04452e-64	argB	2	slr1898
argC_100	Lactate	32	i	0	0.211782	argC	1	sll0080
argC_100	NaCl	16	i	-0.0667161	0.958357	argC	1	sll0080
argC_100	NaCl	32	i	-1.23826	0.320053	argC	1	sll0080
argC_84	Lactate	16	i	-0.173412	0.952691	argC	2	sll0080
argC_84	Lactate	16	u	-0.0888987	1	argC	2	sll0080
argC_84	Lactate	32	i	0.142014	0.965977	argC	2	sll0080
argC_84	Lactate	32	u	-1.02665	0.912239	argC	2	sll0080
argC_84	NaCl	16	i	-0.178091	0.810593	argC	2	sll0080
argC_84	NaCl	32	i	-1.299	0.0910157	argC	2	sll0080
argD_4	Lactate	16	i	-4.24086	8.62959e-20	argD	1	slr1022
argD_4	Lactate	16	u	0.310995	1	argD	1	slr1022
argD_4	Lactate	32	i	-4.27476	6.28206e-08	argD	1	slr1022
argD_4	Lactate	32	u	0.353057	0.493067	argD	1	slr1022
argD_4	NaCl	16	i	-3.80557	3.6885e-17	argD	1	slr1022
argD_4	NaCl	32	i	-3.66518	3.22652e-15	argD	1	slr1022
argD_52	Lactate	16	i	-4.98316	7.54895e-45	argD	2	slr1022
argD_52	Lactate	16	u	0.0498157	1	argD	2	slr1022
argD_52	Lactate	32	i	-5.75428	5.12042e-14	argD	2	slr1022
argD_52	Lactate	32	u	-0.0466993	1	argD	2	slr1022
argD_52	NaCl	16	i	-6.53805	1.16238e-44	argD	2	slr1022
argD_52	NaCl	32	i	-6.05108	1.81237e-44	argD	2	slr1022
argF_100	Lactate	16	i	-0.0850374	0.982767	argF	1	sll0902
argF_100	Lactate	16	u	-0.413005	1	argF	1	sll0902
argF_100	Lactate	32	i	-0.182036	0.965977	argF	1	sll0902
argF_100	Lactate	32	u	0.350007	0.993797	argF	1	sll0902
argF_100	NaCl	16	i	-0.580724	0.213667	argF	1	sll0902
argF_100	NaCl	32	i	-1.17154	0.0182536	argF	1	sll0902
argF_43	Lactate	16	i	-0.782894	0.0010793	argF	2	sll0902
argF_43	Lactate	16	u	-0.0362465	1	argF	2	sll0902
argF_43	Lactate	32	i	-0.645546	0.0337703	argF	2	sll0902
argF_43	Lactate	32	u	0.141298	0.960264	argF	2	sll0902
argF_43	NaCl	16	i	-0.5512	0.0992857	argF	2	sll0902
argF_43	NaCl	32	i	-2.34482	8.43382e-09	argF	2	sll0902
argG_10	Lactate	16	u	-1.39302	1	argG	1	slr0585
argG_10	Lactate	32	u	-1.02879	0.912239	argG	1	slr0585
argG_10	NaCl	16	i	-4.47485	0.00105811	argG	1	slr0585
argG_28	Lactate	16	i	-3.80691	3.25191e-42	argG	2	slr0585
argG_28	Lactate	16	u	0.0926793	1	argG	2	slr0585
argG_28	Lactate	32	i	-4.8764	9.52311e-15	argG	2	slr0585
argG_28	Lactate	32	u	0.129069	0.912239	argG	2	slr0585
argG_28	NaCl	16	i	-4.93584	8.15604e-33	argG	2	slr0585
argG_28	NaCl	32	i	-4.69052	8.12073e-30	argG	2	slr0585
argH_159	Lactate	16	i	-0.244372	0.935948	argH	1	slr1133
argH_159	Lactate	16	u	0.103566	1	argH	1	slr1133
argH_159	Lactate	32	i	0.57042	0.794838	argH	1	slr1133
argH_159	Lactate	32	u	0.187453	1	argH	1	slr1133
argH_159	NaCl	16	i	-0.506998	0.154951	argH	1	slr1133
argH_159	NaCl	32	i	-0.290431	0.44152	argH	1	slr1133
argH_46	Lactate	16	i	-3.6585	5.18034e-51	argH	2	slr1133
argH_46	Lactate	16	u	-0.0493735	1	argH	2	slr1133
argH_46	Lactate	32	i	-3.42826	1.34764e-20	argH	2	slr1133
argH_46	Lactate	32	u	-0.185408	0.662781	argH	2	slr1133
argH_46	NaCl	16	i	-4.86956	1.18907e-51	argH	2	slr1133
argH_46	NaCl	32	i	-4.75378	9.74881e-46	argH	2	slr1133
argJ_15	Lactate	16	u	-2.19931	0.935146	argJ	1	sll1883
argJ_15	Lactate	32	u	-1.83508	0.592299	argJ	1	sll1883
argJ_15	NaCl	16	i	-5.32562	5.26195e-05	argJ	1	sll1883
argJ_99	Lactate	16	i	0.0448571	0.91721	argJ	2	sll1883
argJ_99	Lactate	16	u	-0.0684412	1	argJ	2	sll1883
argJ_99	Lactate	32	i	-0.552599	0.00287738	argJ	2	sll1883
argJ_99	Lactate	32	u	0.0194859	1	argJ	2	sll1883
argJ_99	NaCl	16	i	-0.817657	1.86208e-07	argJ	2	sll1883
argJ_99	NaCl	32	i	-1.4901	9.29578e-19	argJ	2	sll1883
argS_37	Lactate	16	u	-0.0886307	1	argS	1	sll0502
argS_37	Lactate	32	u	-0.315013	1	argS	1	sll0502
argS_37	NaCl	32	i	-5.30047	4.3116e-05	argS	1	sll0502
argS_60	Lactate	16	i	2.45422	1.31622e-63	argS	2	sll0502
argS_60	Lactate	16	u	-0.0809296	1	argS	2	sll0502
argS_60	Lactate	32	i	5.60368	0	argS	2	sll0502
argS_60	Lactate	32	u	0.315405	0.373315	argS	2	sll0502
argS_60	NaCl	16	i	-2.11683	4.70133e-23	argS	2	sll0502
argS_60	NaCl	32	i	-2.68086	1.14237e-27	argS	2	sll0502
aroA_4	Lactate	16	u	-0.977335	1	aroA	2	slr0444
aroA_4	Lactate	32	u	-0.613105	0.960898	aroA	2	slr0444
aroB_21	Lactate	16	i	-1.28693	1.15725e-10	aroB	1	slr2130
aroB_21	Lactate	16	u	0.172603	1	aroB	1	slr2130
aroB_21	Lactate	32	i	-2.09311	6.01189e-09	aroB	1	slr2130
aroB_21	Lactate	32	u	0.0793192	0.960336	aroB	1	slr2130
aroB_21	NaCl	16	i	-4.23255	2.235e-17	aroB	1	slr2130
aroB_21	NaCl	32	i	-5.31147	4.52236e-12	aroB	1	slr2130
aroB_7	Lactate	16	i	-2.54217	3.58624e-76	aroB	2	slr2130
aroB_7	Lactate	16	u	-0.0847165	1	aroB	2	slr2130
aroB_7	Lactate	32	i	-2.47505	1.72322e-40	aroB	2	slr2130
aroB_7	Lactate	32	u	0.0394306	0.994726	aroB	2	slr2130
aroB_7	NaCl	16	i	-5.49049	1.4799e-114	aroB	2	slr2130
aroB_7	NaCl	32	i	-6.02243	1.26603e-89	aroB	2	slr2130
aroC_37	Lactate	16	i	-3.60197	2.2309e-29	aroC	1	sll1747
aroC_37	Lactate	16	u	-0.0513032	1	aroC	1	sll1747
aroC_37	Lactate	32	i	-4.27615	2.27202e-11	aroC	1	sll1747
aroC_37	Lactate	32	u	-0.26853	0.645106	aroC	1	sll1747
aroC_37	NaCl	16	i	-5.46636	5.21357e-28	aroC	1	sll1747
aroC_37	NaCl	32	i	-6.54758	9.31036e-18	aroC	1	sll1747
aroC_49	Lactate	16	i	0.109309	0.91721	aroC	2	sll1747
aroC_49	Lactate	16	u	-0.0434108	1	aroC	2	sll1747
aroC_49	Lactate	32	i	-0.401909	0.593065	aroC	2	sll1747
aroC_49	Lactate	32	u	-0.0119485	1	aroC	2	sll1747
aroC_49	NaCl	16	i	-6.36815	7.00842e-07	aroC	2	sll1747
aroC_49	NaCl	32	i	-6.12251	1.6978e-06	aroC	2	sll1747
aroE_29	Lactate	16	i	-3.837	1.86414e-55	aroE	1	slr1559
aroE_29	Lactate	16	u	0.048273	1	aroE	1	slr1559
aroE_29	Lactate	32	i	-4.0129	4.47599e-21	aroE	1	slr1559
aroE_29	Lactate	32	u	-0.159899	0.70248	aroE	1	slr1559
aroE_29	NaCl	16	i	-8.54831	6.99267e-16	aroE	1	slr1559
aroE_29	NaCl	32	i	-7.30514	1.26504e-22	aroE	1	slr1559
aroE_3	Lactate	16	i	-4.26742	6.2721e-36	aroE	2	slr1559
aroE_3	Lactate	16	u	0.0601736	1	aroE	2	slr1559
aroE_3	Lactate	32	i	-4.15738	8.04325e-17	aroE	2	slr1559
aroE_3	Lactate	32	u	0.980147	0.000106195	aroE	2	slr1559
aroE_3	NaCl	16	i	-5.41363	1.24134e-31	aroE	2	slr1559
aroE_3	NaCl	32	i	-4.71948	6.35317e-30	aroE	2	slr1559
aroH_115	Lactate	16	i	1.34785	1.92663e-18	aroH	1	sll0109
aroH_115	Lactate	16	u	-0.0698508	1	aroH	1	sll0109
aroH_115	Lactate	32	i	2.67915	2.30933e-69	aroH	1	sll0109
aroH_115	Lactate	32	u	-0.113902	0.949432	aroH	1	sll0109
aroH_115	NaCl	16	i	0.521397	0.00673472	aroH	1	sll0109
aroH_115	NaCl	32	i	0.415439	0.0332865	aroH	1	sll0109
aroH_68	Lactate	16	i	1.65052	5.26992e-16	aroH	2	sll0109
aroH_68	Lactate	16	u	-0.0404669	1	aroH	2	sll0109
aroH_68	Lactate	32	i	4.05571	2.92071e-93	aroH	2	sll0109
aroH_68	Lactate	32	u	0.161006	0.922696	aroH	2	sll0109
aroH_68	NaCl	16	i	-1.38243	3.24948e-08	aroH	2	sll0109
aroH_68	NaCl	32	i	-2.32075	3.8737e-19	aroH	2	sll0109
aroK_4	Lactate	16	i	-6.08378	1.02371e-17	aroK	1	sll1669
aroK_4	Lactate	16	u	-0.0694667	1	aroK	1	sll1669
aroK_4	Lactate	32	i	-5.25886	5.33342e-09	aroK	1	sll1669
aroK_4	Lactate	32	u	0.199451	0.922696	aroK	1	sll1669
aroK_4	NaCl	16	i	-6.3454	1.07732e-06	aroK	1	sll1669
aroK_4	NaCl	32	i	-3.887	2.90832e-07	aroK	1	sll1669
aroK_41	Lactate	16	i	-5.19668	1.09345e-38	aroK	2	sll1669
aroK_41	Lactate	16	u	-0.038799	1	aroK	2	sll1669
aroK_41	Lactate	32	i	-4.74543	2.90138e-16	aroK	2	sll1669
aroK_41	Lactate	32	u	-0.197959	0.694413	aroK	2	sll1669
aroK_41	NaCl	16	i	-6.06013	8.72499e-36	aroK	2	sll1669
aroK_41	NaCl	32	i	-5.43748	1.49415e-36	aroK	2	sll1669
aroQ_29	Lactate	16	i	-2.02798	3.97078e-10	aroQ	1	sll1112
aroQ_29	Lactate	16	u	-0.0481147	1	aroQ	1	sll1112
aroQ_29	Lactate	32	i	-3.76682	3.39619e-06	aroQ	1	sll1112
aroQ_29	Lactate	32	u	-0.204909	0.912239	aroQ	1	sll1112
aroQ_29	NaCl	16	i	-5.74093	2.77626e-07	aroQ	1	sll1112
aroQ_29	NaCl	32	i	-6.38981	5.48995e-07	aroQ	1	sll1112
aroQ_56	Lactate	16	i	-3.29375	7.24376e-25	aroQ	2	sll1112
aroQ_56	Lactate	16	u	-0.020711	1	aroQ	2	sll1112
aroQ_56	Lactate	32	u	-0.156498	0.873453	aroQ	2	sll1112
aroQ_56	NaCl	16	i	-4.28291	6.47429e-21	aroQ	2	sll1112
aroQ_56	NaCl	32	i	-4.16343	1.68398e-18	aroQ	2	sll1112
arsA_20	Lactate	16	i	0.17119	0.216795	arsA	1	sll1957
arsA_20	Lactate	16	u	-0.00457442	1	arsA	1	sll1957
arsA_20	Lactate	32	i	0.0388821	0.907359	arsA	1	sll1957
arsA_20	Lactate	32	u	-0.0686805	0.960336	arsA	1	sll1957
arsA_20	NaCl	16	i	-0.151577	0.191562	arsA	1	sll1957
arsA_20	NaCl	32	i	-0.175175	0.128561	arsA	1	sll1957
arsA_53	Lactate	16	i	-0.256348	0.390632	arsA	2	sll1957
arsA_53	Lactate	16	u	-0.0164227	1	arsA	2	sll1957
arsA_53	Lactate	32	i	-0.434356	0.0711152	arsA	2	sll1957
arsA_53	Lactate	32	u	-0.0393718	1	arsA	2	sll1957
arsA_53	NaCl	16	i	0.28419	0.236535	arsA	2	sll1957
arsA_53	NaCl	32	i	0.193839	0.433429	arsA	2	sll1957
arsC_34	Lactate	16	i	0.115191	0.806716	arsC	1	slr0946
arsC_34	Lactate	16	u	0.103243	1	arsC	1	slr0946
arsC_34	Lactate	32	i	-0.0342502	0.965977	arsC	1	slr0946
arsC_34	Lactate	32	u	-0.116041	0.960336	arsC	1	slr0946
arsC_34	NaCl	16	i	-0.281758	0.268415	arsC	1	slr0946
arsC_34	NaCl	32	i	-0.239104	0.34705	arsC	1	slr0946
arsC_64	Lactate	16	i	0.361107	0.442914	arsC	2	slr0946
arsC_64	Lactate	16	u	-0.148863	1	arsC	2	slr0946
arsC_64	Lactate	32	i	0.220591	0.687181	arsC	2	slr0946
arsC_64	Lactate	32	u	0.160315	0.960336	arsC	2	slr0946
arsC_64	NaCl	16	i	2.40979	2.71272e-07	arsC	2	slr0946
arsC_64	NaCl	32	i	2.4254	2.38327e-07	arsC	2	slr0946
asd_43	Lactate	16	i	2.1363	3.33358e-14	asd	1	slr0549
asd_43	Lactate	16	u	0.270733	1	asd	1	slr0549
asd_43	Lactate	32	i	4.02261	1.10403e-48	asd	1	slr0549
asd_43	Lactate	32	u	0.134797	0.978276	asd	1	slr0549
asd_43	NaCl	16	i	-3.28884	6.72715e-07	asd	1	slr0549
asd_55	Lactate	16	i	2.30654	6.74765e-78	asd	2	slr0549
asd_55	Lactate	16	u	-0.161592	1	asd	2	slr0549
asd_55	Lactate	32	i	5.40245	0	asd	2	slr0549
asd_55	Lactate	32	u	-0.199395	0.694413	asd	2	slr0549
asd_55	NaCl	16	i	-5.38538	7.61458e-26	asd	2	slr0549
asd_55	NaCl	32	i	-8.20454	2.97142e-11	asd	2	slr0549
aslB_17	Lactate	16	i	0.185249	0.483736	aslB	1	sll1766
aslB_17	Lactate	16	u	0.134453	1	aslB	1	sll1766
aslB_17	Lactate	32	i	0.18839	0.526553	aslB	1	sll1766
aslB_17	Lactate	32	u	0.117193	0.92051	aslB	1	sll1766
aslB_17	NaCl	16	i	0.555161	0.0059065	aslB	1	sll1766
aslB_17	NaCl	32	i	0.463847	0.0259051	aslB	1	sll1766
aslB_28	Lactate	16	i	0.243743	0.570921	aslB	2	sll1766
aslB_28	Lactate	16	u	-0.0536208	1	aslB	2	sll1766
aslB_28	Lactate	32	i	0.0768294	0.907359	aslB	2	sll1766
aslB_28	Lactate	32	u	-0.317198	0.666609	aslB	2	sll1766
aslB_28	NaCl	16	i	0.515852	0.0861254	aslB	2	sll1766
aslB_28	NaCl	32	i	0.5007	0.0937071	aslB	2	sll1766
asnS_61	Lactate	16	i	0.824375	0.806393	asnS	1	sll0495
asnS_61	Lactate	16	u	1.64639	1	asnS	1	sll0495
asnS_61	Lactate	32	i	1.83472	0.416706	asnS	1	sll0495
asnS_61	NaCl	16	i	-0.744823	0.108504	asnS	1	sll0495
asnS_61	NaCl	32	i	-0.845123	0.0785524	asnS	1	sll0495
asnS_81	Lactate	16	i	3.0012	1.58453e-46	asnS	2	sll0495
asnS_81	Lactate	16	u	0.0494489	1	asnS	2	sll0495
asnS_81	Lactate	32	i	6.62199	1.24342e-224	asnS	2	sll0495
asnS_81	Lactate	32	u	0.299699	0.659295	asnS	2	sll0495
asnS_81	NaCl	16	i	-5.88672	1.87772e-92	asnS	2	sll0495
asnS_81	NaCl	32	i	-6.44109	7.24832e-90	asnS	2	sll0495
aspA_114	Lactate	16	i	-0.175019	0.952691	aspA	1	slr1705
aspA_114	Lactate	16	u	0.323743	1	aspA	1	slr1705
aspA_114	Lactate	32	i	0.836794	0.717345	aspA	1	slr1705
aspA_114	NaCl	16	i	-0.636325	0.300006	aspA	1	slr1705
aspA_114	NaCl	32	i	-0.0882936	0.897629	aspA	1	slr1705
aspA_163	Lactate	16	i	0.458559	0.0626971	aspA	2	slr1705
aspA_163	Lactate	16	u	0.0225677	1	aspA	2	slr1705
aspA_163	Lactate	32	i	1.22176	2.23728e-09	aspA	2	slr1705
aspA_163	Lactate	32	u	0.0583948	1	aspA	2	slr1705
aspA_163	NaCl	16	i	0.220306	0.433146	aspA	2	slr1705
aspA_163	NaCl	32	i	0.201926	0.470562	aspA	2	slr1705
aspC_25	Lactate	16	i	-2.78727	4.6977e-56	aspC	1	sll0006
aspC_25	Lactate	16	u	-0.384209	0.0531014	aspC	1	sll0006
aspC_25	Lactate	32	i	-3.97208	1.39519e-23	aspC	1	sll0006
aspC_25	Lactate	32	u	-0.794135	2.84607e-08	aspC	1	sll0006
aspC_25	NaCl	16	i	-3.67028	1.69968e-73	aspC	1	sll0006
aspC_25	NaCl	32	i	-4.46736	1.45759e-62	aspC	1	sll0006
aspC_88	Lactate	16	i	-2.35329	4.471e-31	aspC	2	sll0006
aspC_88	Lactate	16	u	-0.215815	1	aspC	2	sll0006
aspC_88	Lactate	32	i	-5.06977	3.6368e-11	aspC	2	sll0006
aspC_88	Lactate	32	u	-0.369569	0.132277	aspC	2	sll0006
aspC_88	NaCl	16	i	-1.69218	1.37549e-16	aspC	2	sll0006
aspC_88	NaCl	32	i	-2.87191	8.43098e-25	aspC	2	sll0006
aspC2_10	Lactate	16	i	-4.04255	3.67976e-43	aspC2	1	sll0402
aspC2_10	Lactate	16	u	0.206989	1	aspC2	1	sll0402
aspC2_10	Lactate	32	i	-4.36161	5.46979e-21	aspC2	1	sll0402
aspC2_10	Lactate	32	u	0.359152	0.486211	aspC2	1	sll0402
aspC2_10	NaCl	16	i	-4.97762	3.44431e-52	aspC2	1	sll0402
aspC2_10	NaCl	32	i	-5.02088	8.60292e-48	aspC2	1	sll0402
aspC2_23	Lactate	16	i	-0.547857	0.0357451	aspC2	2	sll0402
aspC2_23	Lactate	16	u	0.201032	1	aspC2	2	sll0402
aspC2_23	Lactate	32	i	0.339117	0.283526	aspC2	2	sll0402
aspC2_23	Lactate	32	u	0.394924	0.351007	aspC2	2	sll0402
aspC2_23	NaCl	16	i	-3.62591	6.19481e-37	aspC2	2	sll0402
aspC2_23	NaCl	32	i	-3.66765	1.33553e-34	aspC2	2	sll0402
aspC3_16	Lactate	16	i	0	0.0643613	aspC3	1	slr0036
aspC3_16	Lactate	16	u	0	1	aspC3	1	slr0036
aspC3_16	Lactate	32	u	1.41001	0.845991	aspC3	1	slr0036
aspC3_16	NaCl	16	i	-0.262163	0.717307	aspC3	1	slr0036
aspC3_16	NaCl	32	i	-0.300836	0.677762	aspC3	1	slr0036
aspC3_45	Lactate	16	i	0.860006	1.82583e-09	aspC3	2	slr0036
aspC3_45	Lactate	16	u	0.0972849	1	aspC3	2	slr0036
aspC3_45	Lactate	32	i	1.48938	1.59007e-24	aspC3	2	slr0036
aspC3_45	Lactate	32	u	0.0207409	1	aspC3	2	slr0036
aspC3_45	NaCl	16	i	-0.531155	0.00251508	aspC3	2	slr0036
aspC3_45	NaCl	32	i	-0.820588	2.07978e-06	aspC3	2	slr0036
aspS_34	Lactate	16	i	-3.91157	1.0773e-32	aspS	1	slr1720
aspS_34	Lactate	16	u	0.563656	0.00798955	aspS	1	slr1720
aspS_34	Lactate	32	i	-4.35407	4.94127e-12	aspS	1	slr1720
aspS_34	Lactate	32	u	0.73674	1.36211e-05	aspS	1	slr1720
aspS_34	NaCl	16	i	-3.52007	5.38033e-43	aspS	1	slr1720
aspS_34	NaCl	32	i	-3.54161	2.20805e-38	aspS	1	slr1720
aspS_55	Lactate	16	i	1.60343	8.92083e-39	aspS	2	slr1720
aspS_55	Lactate	16	u	0.565043	0.000910904	aspS	2	slr1720
aspS_55	Lactate	32	i	4.78606	0	aspS	2	slr1720
aspS_55	Lactate	32	u	0.93666	6.37738e-12	aspS	2	slr1720
aspS_55	NaCl	16	i	-4.43031	4.99975e-72	aspS	2	slr1720
aspS_55	NaCl	32	i	-4.93806	2.71755e-60	aspS	2	slr1720
AT103_13	Lactate	16	i	0.0939114	0.794728	AT103	1	sll1874
AT103_13	Lactate	16	u	0.174303	1	AT103	1	sll1874
AT103_13	Lactate	32	i	0.365116	0.0591537	AT103	1	sll1874
AT103_13	Lactate	32	u	0.275761	0.373998	AT103	1	sll1874
AT103_13	NaCl	16	i	0.73633	5.98737e-05	AT103	1	sll1874
AT103_13	NaCl	32	i	0.744819	4.75979e-05	AT103	1	sll1874
AT103_34	Lactate	16	i	0.240507	0.952691	AT103	2	sll1874
AT103_34	Lactate	32	u	-0.61231	0.960336	AT103	2	sll1874
AT103_34	NaCl	16	i	0.739564	0.252099	AT103	2	sll1874
AT103_34	NaCl	32	i	0.303678	0.692152	AT103	2	sll1874
atp1_39	Lactate	16	u	-0.0896821	1	atp1	1	sll1321
atp1_39	Lactate	32	u	0.669864	0.960336	atp1	1	sll1321
atp1_39	NaCl	16	i	-4.51015	0.000131484	atp1	1	sll1321
atp1_39	NaCl	32	i	-5.16021	0.000102455	atp1	1	sll1321
atp1_6	Lactate	16	i	-2.20377	3.4963e-25	atp1	2	sll1321
atp1_6	Lactate	16	u	0.151519	1	atp1	2	sll1321
atp1_6	Lactate	32	i	-4.07159	8.77714e-24	atp1	2	sll1321
atp1_6	Lactate	32	u	-0.0611744	1	atp1	2	sll1321
atp1_6	NaCl	16	i	-4.65597	4.09676e-61	atp1	2	sll1321
atp1_6	NaCl	32	i	-5.19626	7.22677e-57	atp1	2	sll1321
atpA_15	Lactate	32	u	0	0.633061	atpA	1	sll1326
atpA_55	Lactate	16	i	-3.05779	0.0324218	atpA	2	sll1326
atpA_55	Lactate	16	u	-1.67091	1	atpA	2	sll1326
atpA_55	Lactate	32	u	0.0991077	1	atpA	2	sll1326
atpA_55	NaCl	32	i	-5.98272	3.3261e-06	atpA	2	sll1326
atpB_40	Lactate	16	u	-0.25734	1	atpB	1	slr1329
atpB_40	Lactate	32	u	-0.610507	0.960898	atpB	1	slr1329
atpB_7	Lactate	16	u	-0.257019	1	atpB	2	slr1329
atpB_7	Lactate	32	u	-0.611632	0.960336	atpB	2	slr1329
atpC_103	Lactate	16	i	-2.80892	3.39916e-54	atpC	1	sll1327
atpC_103	Lactate	16	u	0.0294507	1	atpC	1	sll1327
atpC_103	Lactate	32	i	-5.30264	1.21844e-17	atpC	1	sll1327
atpC_103	Lactate	32	u	0.0216456	1	atpC	1	sll1327
atpC_103	NaCl	16	i	-6.68656	1.69072e-44	atpC	1	sll1327
atpC_103	NaCl	32	i	-7.44311	7.66817e-29	atpC	1	sll1327
atpC_8	Lactate	16	i	-5.23397	4.44826e-24	atpC	2	sll1327
atpC_8	Lactate	16	u	-0.624008	0.0350905	atpC	2	sll1327
atpC_8	Lactate	32	i	-5.80505	1.44346e-08	atpC	2	sll1327
atpC_8	Lactate	32	u	-0.73478	0.00242819	atpC	2	sll1327
atpC_8	NaCl	16	i	-4.42116	1.51083e-28	atpC	2	sll1327
atpC_8	NaCl	32	i	-4.26472	1.79629e-25	atpC	2	sll1327
atpD_10	Lactate	16	u	0	1	atpD	1	sll1325
atpD_10	Lactate	32	u	1.41001	0.845991	atpD	1	sll1325
atpD_10	NaCl	32	i	-2.71426	0.077668	atpD	1	sll1325
atpD_36	Lactate	16	i	-3.31642	2.33599e-39	atpD	2	sll1325
atpD_36	Lactate	16	u	0.0193757	1	atpD	2	sll1325
atpD_36	Lactate	32	i	-4.58596	1.66848e-16	atpD	2	sll1325
atpD_36	Lactate	32	u	0.476493	0.0569064	atpD	2	sll1325
atpD_36	NaCl	16	i	-3.47002	6.31906e-36	atpD	2	sll1325
atpD_36	NaCl	32	i	-3.92543	3.60596e-34	atpD	2	sll1325
atpE_4	Lactate	16	i	-2.05903	0.28139	atpE	2	slr1330
atpE_4	Lactate	16	u	0.065481	1	atpE	2	slr1330
atpE_4	Lactate	32	u	-0.323226	1	atpE	2	slr1330
atpE_4	NaCl	32	i	-5.52567	2.0852e-05	atpE	2	slr1330
atpF_135	NaCl	32	i	0	0.683123	atpF	1	sll1324
atpF_85	Lactate	16	i	-1.06004	0.728416	atpF	2	sll1324
atpF_85	Lactate	16	u	-0.976913	1	atpF	2	sll1324
atpF_85	Lactate	32	u	1.67402	0.557425	atpF	2	sll1324
atpG_127	Lactate	16	u	0.209162	1	atpG	1	sll1323
atpG_127	Lactate	32	i	-1.75846	0.336634	atpG	1	sll1323
atpG_127	Lactate	32	u	-0.399207	0.960336	atpG	1	sll1323
atpG_127	NaCl	16	i	-1.15039	0.611306	atpG	1	sll1323
atpG_16	Lactate	16	i	-4.23425	1.29151e-61	atpG	2	sll1323
atpG_16	Lactate	16	u	-0.261578	0.932791	atpG	2	sll1323
atpG_16	Lactate	32	i	-6.55322	3.43108e-14	atpG	2	sll1323
atpG_16	Lactate	32	u	-0.452507	0.0245584	atpG	2	sll1323
atpG_16	NaCl	16	i	-6.98065	1.10126e-42	atpG	2	sll1323
atpG_16	NaCl	32	i	-7.32019	1.68971e-32	atpG	2	sll1323
atpH_10	Lactate	16	u	-0.391799	1	atpH	1	ssl2615
atpH_40	Lactate	16	i	-5.72701	4.50734e-07	atpH	2	ssl2615
atpH_40	Lactate	16	u	-0.968362	0.306753	atpH	2	ssl2615
atpH_40	Lactate	32	i	-4.111	0.000494652	atpH	2	ssl2615
atpH_40	Lactate	32	u	-1.19742	0.0480445	atpH	2	ssl2615
atpH_40	NaCl	16	i	-3.8753	4.37834e-06	atpH	2	ssl2615
atpH_40	NaCl	32	i	-3.04439	2.02857e-05	atpH	2	ssl2615
atpI_11	Lactate	16	i	-3.76362	1.14677e-32	atpI	1	sll1322
atpI_11	Lactate	16	u	0.134458	1	atpI	1	sll1322
atpI_11	Lactate	32	i	-4.2728	1.06913e-11	atpI	1	sll1322
atpI_11	Lactate	32	u	0.34675	0.132489	atpI	1	sll1322
atpI_11	NaCl	16	i	-5.61789	1.51123e-28	atpI	1	sll1322
atpI_11	NaCl	32	i	-5.08498	2.8158e-28	atpI	1	sll1322
atpI_41	Lactate	16	i	-2.41165	8.31329e-29	atpI	2	sll1322
atpI_41	Lactate	16	u	-0.00561904	1	atpI	2	sll1322
atpI_41	Lactate	32	i	-2.3144	3.82683e-14	atpI	2	sll1322
atpI_41	Lactate	32	u	-0.257628	0.631364	atpI	2	sll1322
atpI_41	NaCl	16	i	-2.52001	3.98316e-30	atpI	2	sll1322
atpI_41	NaCl	32	i	-2.53497	2.67079e-28	atpI	2	sll1322
bchB_109	Lactate	16	i	-0.00431385	1	bchB	1	ssr2049
bchB_109	Lactate	16	u	0.228419	1	bchB	1	ssr2049
bchB_109	Lactate	32	i	-0.0693082	0.907359	bchB	1	ssr2049
bchB_109	Lactate	32	u	-0.0593621	1	bchB	1	ssr2049
bchB_109	NaCl	16	i	0.700393	0.00864154	bchB	1	ssr2049
bchB_109	NaCl	32	i	0.583654	0.03435	bchB	1	ssr2049
bchB_52	Lactate	16	i	0.186341	0.131299	bchB	2	ssr2049
bchB_52	Lactate	16	u	0.144333	1	bchB	2	ssr2049
bchB_52	Lactate	32	i	0.273226	0.0324867	bchB	2	ssr2049
bchB_52	Lactate	32	u	0.312195	0.00734917	bchB	2	ssr2049
bchB_52	NaCl	16	i	0.414672	0.000109896	bchB	2	ssr2049
bchB_52	NaCl	32	i	0.334215	0.00255184	bchB	2	ssr2049
bchE_24	Lactate	16	i	0.232527	0.0969595	bchE	1	slr0905
bchE_24	Lactate	16	u	0.14859	1	bchE	1	slr0905
bchE_24	Lactate	32	i	0.16145	0.463208	bchE	1	slr0905
bchE_24	Lactate	32	u	0.155264	0.665153	bchE	1	slr0905
bchE_24	NaCl	16	i	0.177723	0.176368	bchE	1	slr0905
bchE_24	NaCl	32	i	0.282719	0.0220574	bchE	1	slr0905
bchE_44	Lactate	16	i	0.048149	0.91721	bchE	2	slr0905
bchE_44	Lactate	16	u	-0.0451125	1	bchE	2	slr0905
bchE_44	Lactate	32	i	-0.134781	0.684825	bchE	2	slr0905
bchE_44	Lactate	32	u	-0.197436	0.687201	bchE	2	slr0905
bchE_44	NaCl	16	i	0.105531	0.609769	bchE	2	slr0905
bchE_44	NaCl	32	i	0.274267	0.125442	bchE	2	slr0905
bcp_27	Lactate	16	i	0.455056	0.000933011	bcp	1	slr0242
bcp_27	Lactate	16	u	0.0695013	1	bcp	1	slr0242
bcp_27	Lactate	32	i	0.512049	0.000911083	bcp	1	slr0242
bcp_27	Lactate	32	u	0.089588	0.957722	bcp	1	slr0242
bcp_27	NaCl	16	i	1.0691	1.35096e-11	bcp	1	slr0242
bcp_27	NaCl	32	i	0.972838	1.68429e-09	bcp	1	slr0242
bcp_43	Lactate	16	i	-0.209998	0.610512	bcp	2	slr0242
bcp_43	Lactate	16	u	-0.392985	0.875035	bcp	2	slr0242
bcp_43	Lactate	32	i	0.52075	0.0531457	bcp	2	slr0242
bcp_43	Lactate	32	u	-0.236107	0.817805	bcp	2	slr0242
bcp_43	NaCl	16	i	-0.533295	0.152068	bcp	2	slr0242
bcp_43	NaCl	32	i	-1.65307	7.61961e-05	bcp	2	slr0242
bcp2_111	Lactate	16	i	6.49347	1.34822e-72	bcp2	1	sll0221
bcp2_111	Lactate	16	u	0.836488	0.521784	bcp2	1	sll0221
bcp2_111	Lactate	32	i	13.5325	0	bcp2	1	sll0221
bcp2_111	Lactate	32	u	5.00549	3.0395e-42	bcp2	1	sll0221
bcp2_111	NaCl	16	i	-1.32178	0.00431202	bcp2	1	sll0221
bcp2_111	NaCl	32	i	-1.98582	8.26802e-06	bcp2	1	sll0221
bcp2_19	Lactate	16	i	0.131692	0.168262	bcp2	2	sll0221
bcp2_19	Lactate	16	u	-0.00588405	1	bcp2	2	sll0221
bcp2_19	Lactate	32	i	0.140094	0.228782	bcp2	2	sll0221
bcp2_19	Lactate	32	u	-0.0582534	0.912239	bcp2	2	sll0221
bcp2_19	NaCl	16	i	-0.148703	0.0672697	bcp2	2	sll0221
bcp2_19	NaCl	32	i	-0.136528	0.0971345	bcp2	2	sll0221
bfr_137	Lactate	16	i	-1.06014	0.728416	bfr	1	slr1890
bfr_137	Lactate	32	u	-0.612785	0.960336	bfr	1	slr1890
bfr_137	NaCl	16	i	0.474925	0.757334	bfr	1	slr1890
bfr_137	NaCl	32	i	1.98073	0.0681904	bfr	1	slr1890
bfr_92	Lactate	16	i	-0.165546	0.600267	bfr	2	slr1890
bfr_92	Lactate	16	u	-0.00302429	1	bfr	2	slr1890
bfr_92	Lactate	32	i	-0.111877	0.752622	bfr	2	slr1890
bfr_92	Lactate	32	u	0.348844	0.195622	bfr	2	slr1890
bfr_92	NaCl	16	i	0.00772262	0.978697	bfr	2	slr1890
bfr_92	NaCl	32	i	0.100792	0.665222	bfr	2	slr1890
bfr2_12	Lactate	16	i	-0.0470372	0.928463	bfr2	1	sll1341
bfr2_12	Lactate	16	u	0.0545343	1	bfr2	1	sll1341
bfr2_12	Lactate	32	i	0.0482479	0.908009	bfr2	1	sll1341
bfr2_12	Lactate	32	u	0.0563815	0.993128	bfr2	1	sll1341
bfr2_12	NaCl	16	i	-0.294919	0.156045	bfr2	1	sll1341
bfr2_12	NaCl	32	i	-0.328781	0.104274	bfr2	1	sll1341
bfr2_25	Lactate	16	i	-0.476221	0.91721	bfr2	2	sll1341
bfr2_25	Lactate	16	u	0.908933	1	bfr2	2	sll1341
bfr2_25	Lactate	32	u	-0.0288642	1	bfr2	2	sll1341
bfr2_25	NaCl	16	i	0.587297	0.594878	bfr2	2	sll1341
bfr2_25	NaCl	32	i	0.831291	0.418552	bfr2	2	sll1341
bgl_7	Lactate	16	i	2.76023	0.0839256	bgl	1	sll1538
bgl_7	Lactate	16	u	0.324429	1	bgl	1	sll1538
bgl_7	NaCl	16	i	-0.711592	0.351226	bgl	1	sll1538
bgl_7	NaCl	32	i	-3.82094	0.00574796	bgl	1	sll1538
bgl_86	Lactate	16	i	0.959577	0.794728	bgl	2	sll1538
bgl_86	Lactate	16	u	1.04255	1	bgl	2	sll1538
bgl_86	Lactate	32	i	1.85732	0.429324	bgl	2	sll1538
bgl_86	Lactate	32	u	0.68866	0.960336	bgl	2	sll1538
bgl_86	NaCl	16	i	-0.677747	0.196801	bgl	2	sll1538
bgl_86	NaCl	32	i	-0.739809	0.173025	bgl	2	sll1538
bhy_35	Lactate	16	i	-0.580089	0.000208028	bhy	1	sll1468
bhy_35	Lactate	16	u	-0.0156385	1	bhy	1	sll1468
bhy_35	Lactate	32	i	-1.31524	1.65979e-14	bhy	1	sll1468
bhy_35	Lactate	32	u	-0.182743	0.705961	bhy	1	sll1468
bhy_35	NaCl	16	i	-0.82364	5.66045e-07	bhy	1	sll1468
bhy_35	NaCl	32	i	-0.970697	2.73335e-09	bhy	1	sll1468
bhy_49	Lactate	16	i	-0.400745	0.062483	bhy	2	sll1468
bhy_49	Lactate	16	u	-0.083182	1	bhy	2	sll1468
bhy_49	Lactate	32	i	-1.31019	5.63037e-08	bhy	2	sll1468
bhy_49	Lactate	32	u	-0.233067	0.67412	bhy	2	sll1468
bhy_49	NaCl	16	i	0.359056	0.126707	bhy	2	sll1468
bhy_49	NaCl	32	i	0.37629	0.105718	bhy	2	sll1468
bioB_16	Lactate	16	u	0.908366	1	bioB	1	slr1364
bioF_145	Lactate	16	i	-2.23378	3.31917e-28	bioF	1	slr0917
bioF_145	Lactate	16	u	0.190987	1	bioF	1	slr0917
bioF_145	Lactate	32	i	-2.8474	3.36144e-15	bioF	1	slr0917
bioF_145	Lactate	32	u	0.0123134	1	bioF	1	slr0917
bioF_145	NaCl	16	i	-3.64858	6.59838e-50	bioF	1	slr0917
bioF_145	NaCl	32	i	-4.74202	6.67506e-42	bioF	1	slr0917
bioF_26	Lactate	16	i	-0.0363128	0.991299	bioF	2	slr0917
bioF_26	Lactate	16	u	-0.203653	1	bioF	2	slr0917
bioF_26	Lactate	32	i	-0.630912	0.709685	bioF	2	slr0917
bioF_26	Lactate	32	u	-0.775051	0.845991	bioF	2	slr0917
bioF_26	NaCl	16	i	0.0059909	0.999753	bioF	2	slr0917
bioF_26	NaCl	32	i	-0.176245	0.882465	bioF	2	slr0917
bioY_23	Lactate	16	i	-3.34347	1.50323e-15	bioY	1	slr1365
bioY_23	Lactate	16	u	-0.389566	1	bioY	1	slr1365
bioY_23	Lactate	32	i	-3.04341	1.55384e-07	bioY	1	slr1365
bioY_23	Lactate	32	u	-0.59394	0.345109	bioY	1	slr1365
bioY_23	NaCl	16	i	-4.10267	4.68081e-16	bioY	1	slr1365
bioY_23	NaCl	32	i	-4.35402	1.44701e-14	bioY	1	slr1365
bioY_7	Lactate	16	i	-0.3657	0.321764	bioY	2	slr1365
bioY_7	Lactate	16	u	-0.18945	1	bioY	2	slr1365
bioY_7	Lactate	32	i	-0.627436	0.0438203	bioY	2	slr1365
bioY_7	Lactate	32	u	-0.367807	0.560079	bioY	2	slr1365
bioY_7	NaCl	16	i	-0.314337	0.312817	bioY	2	slr1365
bioY_7	NaCl	32	i	-0.649545	0.0207055	bioY	2	slr1365
birA_17	Lactate	16	i	0.0872904	0.952691	birA	1	sll1655
birA_17	Lactate	16	u	-0.113512	1	birA	1	sll1655
birA_17	Lactate	32	i	0.336005	0.844743	birA	1	sll1655
birA_17	Lactate	32	u	-0.397545	0.960336	birA	1	sll1655
birA_17	NaCl	16	i	0.908333	0.176117	birA	1	sll1655
birA_17	NaCl	32	i	0.39355	0.622497	birA	1	sll1655
birA_65	Lactate	16	i	-1.11721	1.63691e-12	birA	2	sll1655
birA_65	Lactate	16	u	-0.109737	1	birA	2	sll1655
birA_65	Lactate	32	i	-2.11525	2.30226e-22	birA	2	sll1655
birA_65	Lactate	32	u	0.165698	0.832104	birA	2	sll1655
birA_65	NaCl	16	i	0.703327	0.000126987	birA	2	sll1655
birA_65	NaCl	32	i	0.301208	0.136753	birA	2	sll1655
blaOXA-3_14	Lactate	16	i	0.0931595	0.846618	blaOXA-3	1	slr0319
blaOXA-3_14	Lactate	16	u	-0.138562	1	blaOXA-3	1	slr0319
blaOXA-3_14	Lactate	32	i	-0.147751	0.694131	blaOXA-3	1	slr0319
blaOXA-3_14	Lactate	32	u	-0.172924	0.848567	blaOXA-3	1	slr0319
blaOXA-3_14	NaCl	16	i	0.414764	0.0906092	blaOXA-3	1	slr0319
blaOXA-3_14	NaCl	32	i	0.483734	0.0417269	blaOXA-3	1	slr0319
blaOXA-3_66	Lactate	16	i	-0.000866801	1	blaOXA-3	2	slr0319
blaOXA-3_66	Lactate	16	u	0.0200199	1	blaOXA-3	2	slr0319
blaOXA-3_66	Lactate	32	i	0.161856	0.447573	blaOXA-3	2	slr0319
blaOXA-3_66	Lactate	32	u	-0.00725781	1	blaOXA-3	2	slr0319
blaOXA-3_66	NaCl	16	i	0.351806	0.0126998	blaOXA-3	2	slr0319
blaOXA-3_66	NaCl	32	i	0.450599	0.0010268	blaOXA-3	2	slr0319
braG or livF_13	Lactate	16	i	2.0443	0.266501	braG or livF	1	sll0374
braG or livF_13	Lactate	16	u	1.64601	1	braG or livF	1	sll0374
braG or livF_13	Lactate	32	u	-0.0295321	1	braG or livF	1	sll0374
braG or livF_13	NaCl	16	i	-4.15886	0.00265653	braG or livF	1	sll0374
braG or livF_13	NaCl	32	i	-3.91322	0.00438499	braG or livF	1	sll0374
braG or livF_44	Lactate	16	i	0.251874	0.0151473	braG or livF	2	sll0374
braG or livF_44	Lactate	16	u	0.0342271	1	braG or livF	2	sll0374
braG or livF_44	Lactate	32	i	0.785011	3.18893e-16	braG or livF	2	sll0374
braG or livF_44	Lactate	32	u	0.0732088	0.912239	braG or livF	2	sll0374
braG or livF_44	NaCl	16	i	0.10689	0.366032	braG or livF	2	sll0374
braG or livF_44	NaCl	32	i	0.103446	0.379435	braG or livF	2	sll0374
brkB_16	Lactate	16	i	0.100691	0.809306	brkB	1	slr0119
brkB_16	Lactate	16	u	-0.00928497	1	brkB	1	slr0119
brkB_16	Lactate	32	i	-0.158248	0.684825	brkB	1	slr0119
brkB_16	Lactate	32	u	-0.0690384	0.981319	brkB	1	slr0119
brkB_16	NaCl	16	i	0.0358207	0.900707	brkB	1	slr0119
brkB_16	NaCl	32	i	0.150281	0.544516	brkB	1	slr0119
brkB_60	Lactate	16	i	1.41064	0.332048	brkB	2	slr0119
brkB_60	Lactate	16	u	-0.0891223	1	brkB	2	slr0119
brkB_60	Lactate	32	i	1.37788	0.438125	brkB	2	slr0119
brkB_60	Lactate	32	u	0.996949	0.845991	brkB	2	slr0119
brkB_60	NaCl	16	i	1.26141	0.00911542	brkB	2	slr0119
brkB_60	NaCl	32	i	1.30375	0.00703904	brkB	2	slr0119
btpA_26	Lactate	16	i	-2.59676	2.78385e-42	btpA	1	sll0634
btpA_26	Lactate	16	u	-0.127497	1	btpA	1	sll0634
btpA_26	Lactate	32	i	-3.13489	1.10034e-19	btpA	1	sll0634
btpA_26	Lactate	32	u	-0.0362104	1	btpA	1	sll0634
btpA_26	NaCl	16	i	-5.23699	5.15012e-44	btpA	1	sll0634
btpA_26	NaCl	32	i	-5.49821	1.46487e-35	btpA	1	sll0634
btpA_53	Lactate	16	i	-1.35407	6.53579e-24	btpA	2	sll0634
btpA_53	Lactate	16	u	-0.0471185	1	btpA	2	sll0634
btpA_53	Lactate	32	i	-2.2607	7.35672e-23	btpA	2	sll0634
btpA_53	Lactate	32	u	-0.0808513	0.960336	btpA	2	sll0634
btpA_53	NaCl	16	i	-5.66535	3.30465e-68	btpA	2	sll0634
btpA_53	NaCl	32	i	-5.70075	2.64646e-58	btpA	2	sll0634
bvdR_136	Lactate	16	i	-0.476125	0.91721	bvdR	1	slr1784
bvdR_136	Lactate	16	u	1.64488	1	bvdR	1	slr1784
bvdR_136	NaCl	16	i	-0.623262	0.357003	bvdR	1	slr1784
bvdR_136	NaCl	32	i	-0.377501	0.590232	bvdR	1	slr1784
bvdR_27	Lactate	16	i	-0.000903794	1	bvdR	2	slr1784
bvdR_27	Lactate	16	u	0.0548153	1	bvdR	2	slr1784
bvdR_27	Lactate	32	i	-0.123161	0.782796	bvdR	2	slr1784
bvdR_27	Lactate	32	u	-0.0706683	0.992775	bvdR	2	slr1784
bvdR_27	NaCl	16	i	-6.95238	1.17132e-42	bvdR	2	slr1784
bvdR_27	NaCl	32	i	-5.94155	2.69768e-47	bvdR	2	slr1784
cad_27	Lactate	16	i	0.179514	0.449247	cad	1	sll1683
cad_27	Lactate	16	u	0.208623	1	cad	1	sll1683
cad_27	Lactate	32	i	0.424063	0.023233	cad	1	sll1683
cad_27	Lactate	32	u	0.213015	0.584209	cad	1	sll1683
cad_27	NaCl	16	i	0.240444	0.170233	cad	1	sll1683
cad_27	NaCl	32	i	0.322574	0.0549123	cad	1	sll1683
cad_8	Lactate	16	i	0.0938456	0.71858	cad	2	sll1683
cad_8	Lactate	16	u	-0.288742	0.379921	cad	2	sll1683
cad_8	Lactate	32	i	-0.0100737	0.985442	cad	2	sll1683
cad_8	Lactate	32	u	-0.164603	0.68593	cad	2	sll1683
cad_8	NaCl	16	i	0.0438614	0.807215	cad	2	sll1683
cad_8	NaCl	32	i	0.0845925	0.610254	cad	2	sll1683
capA_31	Lactate	16	i	0.824291	0.806393	capA	1	slr1764
capA_31	Lactate	16	u	-0.392997	1	capA	1	slr1764
capA_31	Lactate	32	u	-0.0287665	1	capA	1	slr1764
capA_31	NaCl	16	i	0.155997	0.837345	capA	1	slr1764
capA_31	NaCl	32	i	0.244187	0.732935	capA	1	slr1764
capA_42	Lactate	16	i	-0.0190499	0.955122	capA	2	slr1764
capA_42	Lactate	16	u	-0.0976482	1	capA	2	slr1764
capA_42	Lactate	32	i	-0.235446	0.366356	capA	2	slr1764
capA_42	Lactate	32	u	-0.145422	0.845991	capA	2	slr1764
capA_42	NaCl	16	i	0.385302	0.0269866	capA	2	slr1764
capA_42	NaCl	32	i	0.290128	0.111566	capA	2	slr1764
carA_21	Lactate	16	i	-3.30669	1.1591e-76	carA	1	sll1498
carA_21	Lactate	16	u	0.0839768	1	carA	1	sll1498
carA_21	Lactate	32	i	-2.16546	2.95271e-30	carA	1	sll1498
carA_21	Lactate	32	u	-0.00340857	1	carA	1	sll1498
carA_21	NaCl	16	i	-5.95281	1.72427e-122	carA	1	sll1498
carA_21	NaCl	32	i	-6.20866	6.64632e-110	carA	1	sll1498
carA_39	Lactate	16	i	0.241302	0.952691	carA	2	sll1498
carA_39	Lactate	16	u	1.04321	1	carA	2	sll1498
carA_39	Lactate	32	i	3.09464	0.067825	carA	2	sll1498
carA_39	Lactate	32	u	1.39987	0.845991	carA	2	sll1498
carA_39	NaCl	16	i	-1.84447	0.113286	carA	2	sll1498
carA_39	NaCl	32	i	-3.07902	0.034999	carA	2	sll1498
carB_10	Lactate	16	i	-3.2145	1.55851e-09	carB	1	sll0370
carB_10	Lactate	16	u	0.0427822	1	carB	1	sll0370
carB_10	Lactate	32	i	-4.7735	3.27054e-05	carB	1	sll0370
carB_10	Lactate	32	u	0.184206	0.960336	carB	1	sll0370
carB_10	NaCl	16	i	-2.55343	5.68152e-05	carB	1	sll0370
carB_10	NaCl	32	i	-4.47605	0.00010911	carB	1	sll0370
carB_44	Lactate	16	u	0.324226	1	carB	2	sll0370
carB_44	Lactate	32	u	0.681795	0.960336	carB	2	sll0370
carB_44	NaCl	16	i	-5.06863	0.000133404	carB	2	sll0370
carB_44	NaCl	32	i	-4.82299	0.000253019	carB	2	sll0370
cbaB_16	Lactate	16	i	0.0897813	0.770489	cbaB	1	sll1869
cbaB_16	Lactate	16	u	0.0599843	1	cbaB	1	sll1869
cbaB_16	Lactate	32	i	-0.288101	0.19244	cbaB	1	sll1869
cbaB_16	Lactate	32	u	-0.11384	0.897576	cbaB	1	sll1869
cbaB_16	NaCl	16	i	-0.0397739	0.847318	cbaB	1	sll1869
cbaB_16	NaCl	32	i	-0.3124	0.0550912	cbaB	1	sll1869
cbaB_49	Lactate	16	i	0.0338616	0.943102	cbaB	2	sll1869
cbaB_49	Lactate	16	u	0.093448	1	cbaB	2	sll1869
cbaB_49	Lactate	32	i	-0.322748	0.176773	cbaB	2	sll1869
cbaB_49	Lactate	32	u	-0.118138	0.912239	cbaB	2	sll1869
cbaB_49	NaCl	16	i	0.169187	0.38767	cbaB	2	sll1869
cbaB_49	NaCl	32	i	-0.103237	0.622539	cbaB	2	sll1869
cbbA_12	Lactate	16	i	-5.51667	1.2354e-29	cbbA	1	sll0018
cbbA_12	Lactate	16	u	-0.123888	1	cbbA	1	sll0018
cbbA_12	Lactate	32	i	-5.29226	6.60475e-12	cbbA	1	sll0018
cbbA_12	Lactate	32	u	-0.100807	0.960336	cbbA	1	sll0018
cbbA_12	NaCl	16	i	-5.99379	7.40366e-25	cbbA	1	sll0018
cbbA_12	NaCl	32	i	-5.23747	3.44592e-26	cbbA	1	sll0018
cbbA_32	Lactate	16	i	-5.15153	2.94627e-44	cbbA	2	sll0018
cbbA_32	Lactate	16	u	-0.0254993	1	cbbA	2	sll0018
cbbA_32	Lactate	32	i	-4.77157	2.01054e-18	cbbA	2	sll0018
cbbA_32	Lactate	32	u	-0.0903282	0.960336	cbbA	2	sll0018
cbbA_32	NaCl	16	i	-6.08921	4.39175e-39	cbbA	2	sll0018
cbbA_32	NaCl	32	i	-5.98449	9.36559e-35	cbbA	2	sll0018
cbbZp_37	Lactate	16	i	1.24374	0.299616	cbbZp	1	sll1349
cbbZp_37	Lactate	16	u	0.553562	1	cbbZp	1	sll1349
cbbZp_37	Lactate	32	i	1.52537	0.233137	cbbZp	1	sll1349
cbbZp_37	Lactate	32	u	-0.895161	0.924896	cbbZp	1	sll1349
cbbZp_37	NaCl	16	i	-0.667524	0.0897942	cbbZp	1	sll1349
cbbZp_37	NaCl	32	i	-2.03811	2.56757e-05	cbbZp	1	sll1349
cbbZp_4	Lactate	16	i	-1.07787	0.701234	cbbZp	2	sll1349
cbbZp_4	Lactate	16	u	-0.994608	1	cbbZp	2	sll1349
cbbZp_4	Lactate	32	u	0.356035	0.992775	cbbZp	2	sll1349
cbbZp_4	NaCl	16	i	0.322692	0.740892	cbbZp	2	sll1349
cbbZp_4	NaCl	32	i	0.980705	0.2074	cbbZp	2	sll1349
cbiA_43	Lactate	16	i	-2.14761	7.71159e-52	cbiA	1	sll1501
cbiA_43	Lactate	16	u	-0.0711169	1	cbiA	1	sll1501
cbiA_43	Lactate	32	i	-3.87991	2.93765e-29	cbiA	1	sll1501
cbiA_43	Lactate	32	u	-0.118292	0.845991	cbiA	1	sll1501
cbiA_43	NaCl	16	i	-5.94479	5.92931e-61	cbiA	1	sll1501
cbiA_43	NaCl	32	i	-7.28742	5.68636e-33	cbiA	1	sll1501
cbiA_67	Lactate	16	i	-0.471116	0.0256958	cbiA	2	sll1501
cbiA_67	Lactate	16	u	-0.0288601	1	cbiA	2	sll1501
cbiA_67	Lactate	32	i	-0.150886	0.684825	cbiA	2	sll1501
cbiA_67	Lactate	32	u	0.0464894	1	cbiA	2	sll1501
cbiA_67	NaCl	16	i	-1.51818	1.50301e-09	cbiA	2	sll1501
cbiA_67	NaCl	32	i	-3.41276	1.00869e-18	cbiA	2	sll1501
cbiB_27	Lactate	16	i	0.240573	0.952691	cbiB	1	slr1925
cbiB_27	Lactate	16	u	-0.392685	1	cbiB	1	slr1925
cbiB_27	Lactate	32	i	1.14021	0.684825	cbiB	1	slr1925
cbiB_27	Lactate	32	u	-0.0284548	1	cbiB	1	slr1925
cbiB_27	NaCl	16	i	-1.13093	0.227211	cbiB	1	slr1925
cbiB_27	NaCl	32	i	-0.304442	0.743972	cbiB	1	slr1925
cbiB_87	Lactate	16	u	0.324429	1	cbiB	2	slr1925
cbiB_87	Lactate	32	i	1.85732	0.429324	cbiB	2	slr1925
cbiB_87	Lactate	32	u	1.97521	0.633061	cbiB	2	slr1925
cbiB_87	NaCl	16	i	0.117793	0.858566	cbiB	2	slr1925
cbiB_87	NaCl	32	i	0.0501228	0.9443	cbiB	2	slr1925
cbiC_41	Lactate	16	i	-1.33468	3.63982e-16	cbiC	1	sll0916
cbiC_41	Lactate	16	u	-0.0545543	1	cbiC	1	sll0916
cbiC_41	Lactate	32	i	-1.41189	2.63868e-09	cbiC	1	sll0916
cbiC_41	Lactate	32	u	-0.156667	0.842135	cbiC	1	sll0916
cbiC_41	NaCl	16	i	-2.01737	5.09891e-23	cbiC	1	sll0916
cbiC_41	NaCl	32	i	-4.78501	8.481e-27	cbiC	1	sll0916
cbiC_63	Lactate	16	i	-1.08445	0.000415001	cbiC	2	sll0916
cbiC_63	Lactate	16	u	-0.111377	1	cbiC	2	sll0916
cbiC_63	Lactate	32	i	-2.00954	3.75458e-07	cbiC	2	sll0916
cbiC_63	Lactate	32	u	-0.183837	0.960336	cbiC	2	sll0916
cbiC_63	NaCl	16	i	-2.28925	1.78371e-08	cbiC	2	sll0916
cbiC_63	NaCl	32	i	-3.3225	4.83378e-11	cbiC	2	sll0916
cbiD_25	Lactate	16	u	-0.41157	1	cbiD	1	slr1538
cbiD_25	Lactate	32	u	-1.34931	0.837862	cbiD	1	slr1538
cbiD_25	NaCl	32	i	-5.43383	2.49447e-05	cbiD	1	slr1538
cbiD_57	Lactate	16	i	-0.345486	0.91721	cbiD	2	slr1538
cbiD_57	Lactate	16	u	-1.97814	1	cbiD	2	slr1538
cbiD_57	Lactate	32	i	-0.445251	0.884979	cbiD	2	slr1538
cbiD_57	NaCl	16	i	-0.611643	0.195758	cbiD	2	slr1538
cbiD_57	NaCl	32	i	-0.0950535	0.858286	cbiD	2	slr1538
cbiE_23	Lactate	16	i	-0.431771	0.0420238	cbiE	1	sll0099
cbiE_23	Lactate	16	u	0.0210215	1	cbiE	1	sll0099
cbiE_23	Lactate	32	i	-0.637836	0.0270236	cbiE	1	sll0099
cbiE_23	Lactate	32	u	0.184136	0.820517	cbiE	1	sll0099
cbiE_23	NaCl	16	i	-1.55953	4.79643e-14	cbiE	1	sll0099
cbiE_23	NaCl	32	i	-2.90106	8.29302e-23	cbiE	1	sll0099
cbiE_71	Lactate	16	i	0.067465	0.91721	cbiE	2	sll0099
cbiE_71	Lactate	16	u	-0.0873173	1	cbiE	2	sll0099
cbiE_71	Lactate	32	i	-0.308064	0.429324	cbiE	2	sll0099
cbiE_71	Lactate	32	u	0.00081303	1	cbiE	2	sll0099
cbiE_71	NaCl	16	i	0.887471	6.45823e-05	cbiE	2	sll0099
cbiE_71	NaCl	32	i	0.828004	0.000257817	cbiE	2	sll0099
cbiF_124	Lactate	16	i	0.127966	0.806393	cbiF	1	slr0239
cbiF_124	Lactate	16	u	0.176314	1	cbiF	1	slr0239
cbiF_124	Lactate	32	i	0.239281	0.593065	cbiF	1	slr0239
cbiF_124	Lactate	32	u	0.0432195	1	cbiF	1	slr0239
cbiF_124	NaCl	16	i	0.589088	0.0551581	cbiF	1	slr0239
cbiF_124	NaCl	32	i	-0.96326	0.00782154	cbiF	1	slr0239
cbiF_53	Lactate	16	i	-3.14274	5.13223e-30	cbiF	2	slr0239
cbiF_53	Lactate	16	u	0.198303	1	cbiF	2	slr0239
cbiF_53	Lactate	32	i	-4.87907	2.89015e-10	cbiF	2	slr0239
cbiF_53	Lactate	32	u	-0.0251632	1	cbiF	2	slr0239
cbiF_53	NaCl	16	i	-3.23838	3.02745e-22	cbiF	2	slr0239
cbiF_53	NaCl	32	i	-4.29	3.4735e-19	cbiF	2	slr0239
cbiH_51	Lactate	16	i	-1.65578	2.79517e-21	cbiH	1	slr0969
cbiH_51	Lactate	16	u	0.144625	1	cbiH	1	slr0969
cbiH_51	Lactate	32	i	-3.00072	4.41822e-28	cbiH	1	slr0969
cbiH_51	Lactate	32	u	0.186193	0.802829	cbiH	1	slr0969
cbiH_51	NaCl	16	i	-3.75852	6.86529e-34	cbiH	1	slr0969
cbiH_51	NaCl	32	i	-4.64205	1.55015e-29	cbiH	1	slr0969
cbiH_67	Lactate	16	i	-2.27077	4.48086e-36	cbiH	2	slr0969
cbiH_67	Lactate	16	u	0.480488	0.0061079	cbiH	2	slr0969
cbiH_67	Lactate	32	i	-0.220868	0.389116	cbiH	2	slr0969
cbiH_67	Lactate	32	u	0.546432	0.000221135	cbiH	2	slr0969
cbiH_67	NaCl	16	i	-4.09276	6.55302e-40	cbiH	2	slr0969
cbiH_67	NaCl	32	i	-4.21137	2.41061e-34	cbiH	2	slr0969
cbiL_106	Lactate	16	i	0.158881	0.61742	cbiL	1	slr1879
cbiL_106	Lactate	16	u	-0.0929269	1	cbiL	1	slr1879
cbiL_106	Lactate	32	i	0.0309654	0.965977	cbiL	1	slr1879
cbiL_106	Lactate	32	u	-0.217822	0.694413	cbiL	1	slr1879
cbiL_106	NaCl	16	i	-0.064011	0.784125	cbiL	1	slr1879
cbiL_106	NaCl	32	i	-0.153972	0.46267	cbiL	1	slr1879
cbiL_4	Lactate	16	u	-0.258729	1	cbiL	2	slr1879
cbiL_4	Lactate	32	u	-0.611774	0.960336	cbiL	2	slr1879
cbiL_4	NaCl	16	i	-3.99884	2.40167e-05	cbiL	2	slr1879
cbiM_24	Lactate	16	i	0.0558341	0.938495	cbiM	1	sll0383
cbiM_24	Lactate	16	u	-0.167668	1	cbiM	1	sll0383
cbiM_24	Lactate	32	i	0.144704	0.739775	cbiM	1	sll0383
cbiM_24	Lactate	32	u	0.071832	0.995504	cbiM	1	sll0383
cbiM_24	NaCl	16	i	0.858554	0.00101505	cbiM	1	sll0383
cbiM_24	NaCl	32	i	0.737032	0.00538539	cbiM	1	sll0383
cbiM_9	Lactate	16	i	-0.00314481	1	cbiM	2	sll0383
cbiM_9	Lactate	16	u	-0.0399408	1	cbiM	2	sll0383
cbiM_9	Lactate	32	i	0.0440539	0.861173	cbiM	2	sll0383
cbiM_9	Lactate	32	u	0.0585695	0.960336	cbiM	2	sll0383
cbiM_9	NaCl	16	i	-0.109388	0.365149	cbiM	2	sll0383
cbiM_9	NaCl	32	i	-0.200519	0.0721859	cbiM	2	sll0383
cbiP_47	Lactate	16	u	0.908448	1	cbiP	1	slr0618
cbiP_47	Lactate	32	u	0.682119	0.960336	cbiP	1	slr0618
cbiP_61	Lactate	16	i	-0.0677823	0.938495	cbiP	2	slr0618
cbiP_61	Lactate	16	u	0.127117	1	cbiP	2	slr0618
cbiP_61	Lactate	32	i	-0.690181	0.0931994	cbiP	2	slr0618
cbiP_61	Lactate	32	u	0.144215	0.960336	cbiP	2	slr0618
cbiP_61	NaCl	16	i	0.58266	0.107108	cbiP	2	slr0618
cbiP_61	NaCl	32	i	0.483916	0.188105	cbiP	2	slr0618
cbiT_21	Lactate	16	i	-1.09217	0.00396551	cbiT	1	slr1368
cbiT_21	Lactate	16	u	-0.119216	1	cbiT	1	slr1368
cbiT_21	Lactate	32	i	-1.33016	0.000981086	cbiT	1	slr1368
cbiT_21	Lactate	32	u	-0.10077	1	cbiT	1	slr1368
cbiT_21	NaCl	16	i	1.41409	0.00227566	cbiT	1	slr1368
cbiT_21	NaCl	32	i	0.951577	0.0517104	cbiT	1	slr1368
cbiT_3	Lactate	16	i	-0.183189	0.475934	cbiT	2	slr1368
cbiT_3	Lactate	16	u	-0.0391508	1	cbiT	2	slr1368
cbiT_3	Lactate	32	i	-0.421995	0.0605035	cbiT	2	slr1368
cbiT_3	Lactate	32	u	-0.00968498	1	cbiT	2	slr1368
cbiT_3	NaCl	16	i	-0.264473	0.137751	cbiT	2	slr1368
cbiT_3	NaCl	32	i	-0.136831	0.475917	cbiT	2	slr1368
ccmA_25	Lactate	16	i	-2.18946	1.76477e-16	ccmA	1	sll0934
ccmA_25	Lactate	16	u	-0.268061	1	ccmA	1	sll0934
ccmA_25	Lactate	32	i	-2.33682	1.0753e-09	ccmA	1	sll0934
ccmA_25	Lactate	32	u	0.0854882	0.981319	ccmA	1	sll0934
ccmA_25	NaCl	16	i	-3.59238	2.29997e-17	ccmA	1	sll0934
ccmA_25	NaCl	32	i	-5.19796	2.42018e-13	ccmA	1	sll0934
ccmA_64	Lactate	16	i	0.270856	0.471563	ccmA	2	sll0934
ccmA_64	Lactate	16	u	-0.0448122	1	ccmA	2	sll0934
ccmA_64	Lactate	32	i	0.351441	0.346181	ccmA	2	sll0934
ccmA_64	Lactate	32	u	0.161184	0.930049	ccmA	2	sll0934
ccmA_64	NaCl	16	i	0.87667	0.0117619	ccmA	2	sll0934
ccmA_64	NaCl	32	i	0.685451	0.0621072	ccmA	2	sll0934
ccmK_39	Lactate	16	i	-2.26577	1.77871e-16	ccmK	1	sll1029
ccmK_39	Lactate	16	u	-0.0659561	1	ccmK	1	sll1029
ccmK_39	Lactate	32	i	-3.6703	1.38626e-23	ccmK	1	sll1029
ccmK_39	Lactate	32	u	-0.0311616	1	ccmK	1	sll1029
ccmK_39	NaCl	16	i	-4.87311	4.95348e-45	ccmK	1	sll1029
ccmK_39	NaCl	32	i	-4.55394	5.08082e-40	ccmK	1	sll1029
ccmK_76	Lactate	16	i	-0.614312	8.5228e-05	ccmK	2	sll1029
ccmK_76	Lactate	16	u	-0.0618018	1	ccmK	2	sll1029
ccmK_76	Lactate	32	i	-1.03647	9.37407e-09	ccmK	2	sll1029
ccmK_76	Lactate	32	u	-0.0313013	1	ccmK	2	sll1029
ccmK_76	NaCl	16	i	-4.87109	5.54006e-84	ccmK	2	sll1029
ccmK_76	NaCl	32	i	-5.37655	5.00933e-71	ccmK	2	sll1029
ccmK2_38	Lactate	16	i	-2.49606	2.32113e-26	ccmK2	1	sll1028
ccmK2_38	Lactate	16	u	-0.292513	1	ccmK2	1	sll1028
ccmK2_38	Lactate	32	i	-3.3814	2.09816e-13	ccmK2	1	sll1028
ccmK2_38	Lactate	32	u	-0.345426	0.358532	ccmK2	1	sll1028
ccmK2_38	NaCl	16	i	-4.78201	7.86928e-36	ccmK2	1	sll1028
ccmK2_38	NaCl	32	i	-4.80459	3.1809e-31	ccmK2	1	sll1028
ccmK2_76	Lactate	16	i	-0.744263	5.74896e-05	ccmK2	2	sll1028
ccmK2_76	Lactate	16	u	0.0287256	1	ccmK2	2	sll1028
ccmK2_76	Lactate	32	i	-0.698538	0.0026136	ccmK2	2	sll1028
ccmK2_76	Lactate	32	u	-0.0845591	0.960336	ccmK2	2	sll1028
ccmK2_76	NaCl	16	i	-4.45288	1.42147e-58	ccmK2	2	sll1028
ccmK2_76	NaCl	32	i	-5.31232	7.17233e-48	ccmK2	2	sll1028
ccmK3_4	Lactate	16	i	-0.245484	0.145582	ccmK3	1	slr1838
ccmK3_4	Lactate	16	u	-0.103857	1	ccmK3	1	slr1838
ccmK3_4	Lactate	32	i	-0.0383679	0.91626	ccmK3	1	slr1838
ccmK3_4	Lactate	32	u	-0.0999262	0.912239	ccmK3	1	slr1838
ccmK3_4	NaCl	16	i	-1.16589	4.4085e-19	ccmK3	1	slr1838
ccmK3_4	NaCl	32	i	-1.79382	9.37797e-36	ccmK3	1	slr1838
ccmK3_64	Lactate	16	i	-0.0816637	0.85225	ccmK3	2	slr1838
ccmK3_64	Lactate	16	u	0.048619	1	ccmK3	2	slr1838
ccmK3_64	Lactate	32	i	0.14304	0.684825	ccmK3	2	slr1838
ccmK3_64	Lactate	32	u	-0.183633	0.837862	ccmK3	2	slr1838
ccmK3_64	NaCl	16	i	-1.31466	1.19063e-12	ccmK3	2	slr1838
ccmK3_64	NaCl	32	i	-1.96715	4.84178e-24	ccmK3	2	slr1838
ccmK4_4	Lactate	16	i	-0.265507	0.101024	ccmK4	1	slr1839
ccmK4_4	Lactate	16	u	0.0777484	1	ccmK4	1	slr1839
ccmK4_4	Lactate	32	i	-0.570384	0.00182902	ccmK4	1	slr1839
ccmK4_4	Lactate	32	u	-0.00435671	1	ccmK4	1	slr1839
ccmK4_4	NaCl	16	i	-5.4407	9.60678e-49	ccmK4	1	slr1839
ccmK4_4	NaCl	32	i	-5.58521	2.97205e-40	ccmK4	1	slr1839
ccmK4_45	Lactate	16	i	-2.05671	9.05e-43	ccmK4	2	slr1839
ccmK4_45	Lactate	16	u	0.0770493	1	ccmK4	2	slr1839
ccmK4_45	Lactate	32	i	-2.92059	2.47882e-35	ccmK4	2	slr1839
ccmK4_45	Lactate	32	u	-0.0232363	1	ccmK4	2	slr1839
ccmK4_45	NaCl	16	i	-5.38046	1.99653e-99	ccmK4	2	slr1839
ccmK4_45	NaCl	32	i	-5.93549	8.47936e-80	ccmK4	2	slr1839
ccmK5_29	Lactate	16	i	-2.28207	3.38466e-28	ccmK5	1	slr0436
ccmK5_29	Lactate	16	u	-0.265197	1	ccmK5	1	slr0436
ccmK5_29	Lactate	32	i	-4.52054	7.81942e-18	ccmK5	1	slr0436
ccmK5_29	Lactate	32	u	-0.423329	0.157884	ccmK5	1	slr0436
ccmK5_29	NaCl	16	i	-4.4421	1.03535e-46	ccmK5	1	slr0436
ccmK5_29	NaCl	32	i	-4.3326	7.14695e-42	ccmK5	1	slr0436
ccmK5_3	Lactate	16	i	-2.82423	1.59279e-22	ccmK5	2	slr0436
ccmK5_3	Lactate	16	u	-0.0732271	1	ccmK5	2	slr0436
ccmK5_3	Lactate	32	i	-3.36644	1.5686e-09	ccmK5	2	slr0436
ccmK5_3	Lactate	32	u	-0.153722	0.897849	ccmK5	2	slr0436
ccmK5_3	NaCl	16	i	-6.77825	3.74546e-10	ccmK5	2	slr0436
ccmK5_3	NaCl	32	i	-6.53436	1.44535e-09	ccmK5	2	slr0436
ccmL_107	Lactate	16	i	0.0615232	0.890853	ccmL	1	sll1030
ccmL_107	Lactate	16	u	0.0217359	1	ccmL	1	sll1030
ccmL_107	Lactate	32	i	-0.000610298	1	ccmL	1	sll1030
ccmL_107	Lactate	32	u	-0.0120876	1	ccmL	1	sll1030
ccmL_107	NaCl	16	i	-0.522485	0.00229586	ccmL	1	sll1030
ccmL_107	NaCl	32	i	-0.743837	7.86702e-06	ccmL	1	sll1030
ccmL_48	Lactate	16	u	-0.672184	1	ccmL	2	sll1030
ccmL_48	Lactate	32	u	-0.318318	1	ccmL	2	sll1030
ccmL_48	NaCl	16	i	-5.28724	6.89159e-05	ccmL	2	sll1030
ccmL_48	NaCl	32	i	-5.0416	0.000133835	ccmL	2	sll1030
ccmM_13	Lactate	16	i	-1.29272	3.20932e-15	ccmM	1	sll1031
ccmM_13	Lactate	16	u	-0.0208584	1	ccmM	1	sll1031
ccmM_13	Lactate	32	i	-0.387662	0.0865339	ccmM	1	sll1031
ccmM_13	Lactate	32	u	-0.021477	1	ccmM	1	sll1031
ccmM_13	NaCl	16	i	-7.36855	1.04812e-27	ccmM	1	sll1031
ccmM_13	NaCl	32	i	-6.64086	7.77289e-31	ccmM	1	sll1031
ccmM_67	Lactate	16	i	-0.537318	0.000239425	ccmM	2	sll1031
ccmM_67	Lactate	16	u	-0.0205469	1	ccmM	2	sll1031
ccmM_67	Lactate	32	i	-0.663426	0.000220518	ccmM	2	sll1031
ccmM_67	Lactate	32	u	-0.0722198	0.960336	ccmM	2	sll1031
ccmM_67	NaCl	16	i	-7.89078	5.70899e-26	ccmM	2	sll1031
ccmM_67	NaCl	32	i	-6.83797	3.29185e-33	ccmM	2	sll1031
ccmN_127	Lactate	16	i	-2.07865	0.222933	ccmN	1	sll1032
ccmN_127	Lactate	16	u	-0.674091	1	ccmN	1	sll1032
ccmN_127	Lactate	32	i	-1.18082	0.557167	ccmN	1	sll1032
ccmN_127	Lactate	32	u	-1.06411	0.837862	ccmN	1	sll1032
ccmN_127	NaCl	16	i	-0.108428	0.813658	ccmN	1	sll1032
ccmN_127	NaCl	32	i	0.529957	0.127232	ccmN	1	sll1032
ccmN_9	Lactate	16	i	-0.496192	0.881245	ccmN	2	sll1032
ccmN_9	Lactate	16	u	0.810828	1	ccmN	2	sll1032
ccmN_9	Lactate	32	i	0.515167	0.861173	ccmN	2	sll1032
ccmN_9	Lactate	32	u	-0.637651	0.960336	ccmN	2	sll1032
ccmN_9	NaCl	16	i	-3.29625	9.03011e-06	ccmN	2	sll1032
ccsA_61	Lactate	16	i	-5.53513	1.83576e-06	ccsA	1	sll1513
ccsA_61	Lactate	16	u	-0.971362	0.566561	ccsA	1	sll1513
ccsA_61	Lactate	32	i	-3.91911	0.00123339	ccsA	1	sll1513
ccsA_61	Lactate	32	u	-0.890283	0.339439	ccsA	1	sll1513
ccsA_61	NaCl	16	i	-3.25901	0.00169649	ccsA	1	sll1513
ccsA_61	NaCl	32	i	-2.6052	0.00503061	ccsA	1	sll1513
ccsA_99	Lactate	16	i	-4.03802	6.68442e-38	ccsA	2	sll1513
ccsA_99	Lactate	16	u	-0.0190288	1	ccsA	2	sll1513
ccsA_99	Lactate	32	i	-4.37811	2.63598e-15	ccsA	2	sll1513
ccsA_99	Lactate	32	u	-0.130488	0.946414	ccsA	2	sll1513
ccsA_99	NaCl	16	i	-3.42293	1.6862e-39	ccsA	2	sll1513
ccsA_99	NaCl	32	i	-4.76365	3.68683e-38	ccsA	2	sll1513
cdsA_128	Lactate	16	i	-0.172927	0.623781	cdsA	1	slr1369
cdsA_128	Lactate	16	u	-0.0470662	1	cdsA	1	slr1369
cdsA_128	Lactate	32	i	-0.0675664	0.883209	cdsA	1	slr1369
cdsA_128	Lactate	32	u	-0.136385	0.912239	cdsA	1	slr1369
cdsA_128	NaCl	16	i	-0.526616	0.0128365	cdsA	1	slr1369
cdsA_128	NaCl	32	i	-0.595663	0.00404047	cdsA	1	slr1369
cdsA_3	Lactate	16	i	-1.8834	4.81562e-21	cdsA	2	slr1369
cdsA_3	Lactate	16	u	-0.0112673	1	cdsA	2	slr1369
cdsA_3	Lactate	32	i	-3.618	2.76133e-13	cdsA	2	slr1369
cdsA_3	Lactate	32	u	-0.374356	0.205089	cdsA	2	slr1369
cdsA_3	NaCl	16	i	0.152663	0.50157	cdsA	2	slr1369
cdsA_3	NaCl	32	i	-0.394832	0.0616182	cdsA	2	slr1369
cefD_17	Lactate	16	i	0	0.0305919	cefD	1	slr2143
cefD_17	Lactate	16	u	0	0.634312	cefD	1	slr2143
cefD_17	Lactate	32	i	2.57867	0.211219	cefD	1	slr2143
cefD_17	Lactate	32	u	2.12084	0.633061	cefD	1	slr2143
cefD_17	NaCl	16	i	0.950606	0.0456265	cefD	1	slr2143
cefD_17	NaCl	32	i	0.54277	0.318463	cefD	1	slr2143
cefD_32	Lactate	16	i	-0.591284	7.75727e-05	cefD	2	slr2143
cefD_32	Lactate	16	u	0.0458633	1	cefD	2	slr2143
cefD_32	Lactate	32	i	-0.99427	2.95935e-06	cefD	2	slr2143
cefD_32	Lactate	32	u	0.0601654	0.960336	cefD	2	slr2143
cefD_32	NaCl	16	i	-0.073542	0.706111	cefD	2	slr2143
cefD_32	NaCl	32	i	-0.0467889	0.813917	cefD	2	slr2143
cfxE_101	Lactate	16	i	0.928494	7.58167e-05	cfxE	1	sll0807
cfxE_101	Lactate	16	u	0.0193936	1	cfxE	1	sll0807
cfxE_101	Lactate	32	i	1.98552	1.49963e-19	cfxE	1	sll0807
cfxE_101	Lactate	32	u	0.0958956	0.962932	cfxE	1	sll0807
cfxE_101	NaCl	16	i	-0.809069	0.00270387	cfxE	1	sll0807
cfxE_101	NaCl	32	i	-0.97587	0.000215214	cfxE	1	sll0807
cfxE_73	Lactate	16	i	-0.0825414	0.982767	cfxE	2	sll0807
cfxE_73	Lactate	16	u	0.589059	1	cfxE	2	sll0807
cfxE_73	Lactate	32	i	-0.180867	0.965977	cfxE	2	sll0807
cfxE_73	Lactate	32	u	0.354349	0.992775	cfxE	2	sll0807
cfxE_73	NaCl	16	i	0.0168585	0.979085	cfxE	2	sll0807
cfxE_73	NaCl	32	i	-0.302009	0.585387	cfxE	2	sll0807
chlB_29	Lactate	16	i	0.33405	0.0707713	chlB	1	slr0772
chlB_29	Lactate	16	u	0.0312961	1	chlB	1	slr0772
chlB_29	Lactate	32	i	0.18009	0.455443	chlB	1	slr0772
chlB_29	Lactate	32	u	0.0170092	1	chlB	1	slr0772
chlB_29	NaCl	16	i	0.613106	0.000269157	chlB	1	slr0772
chlB_29	NaCl	32	i	0.0435942	0.844461	chlB	1	slr0772
chlB_58	Lactate	16	i	-0.01867	0.952691	chlB	2	slr0772
chlB_58	Lactate	16	u	0.0222404	1	chlB	2	slr0772
chlB_58	Lactate	32	i	0.0625634	0.835655	chlB	2	slr0772
chlB_58	Lactate	32	u	-0.0208675	1	chlB	2	slr0772
chlB_58	NaCl	16	i	0.328774	0.0146932	chlB	2	slr0772
chlB_58	NaCl	32	i	0.432896	0.000871603	chlB	2	slr0772
chlD_15	Lactate	16	i	-4.13668	2.60225e-19	chlD	1	slr1777
chlD_15	Lactate	16	u	0.078787	1	chlD	1	slr1777
chlD_15	Lactate	32	i	-4.64575	9.30295e-10	chlD	1	slr1777
chlD_15	Lactate	32	u	0.0562424	1	chlD	1	slr1777
chlD_15	NaCl	16	i	-4.51916	1.2344e-08	chlD	1	slr1777
chlD_15	NaCl	32	i	-3.78493	7.59707e-08	chlD	1	slr1777
chlD_4	Lactate	16	i	-1.29919	6.81992e-10	chlD	2	slr1777
chlD_4	Lactate	16	u	-0.118977	1	chlD	2	slr1777
chlD_4	Lactate	32	i	-1.68273	6.361e-11	chlD	2	slr1777
chlD_4	Lactate	32	u	-0.0981602	0.960336	chlD	2	slr1777
chlD_4	NaCl	16	i	-3.09966	3.01357e-28	chlD	2	slr1777
chlD_4	NaCl	32	i	-3.79219	9.52704e-31	chlD	2	slr1777
chlG_19	Lactate	16	u	-0.393943	1	chlG	1	slr0056
chlG_19	NaCl	16	i	-3.15919	0.0354964	chlG	1	slr0056
chlG_67	Lactate	16	u	-0.390784	1	chlG	2	slr0056
chlG_67	Lactate	32	u	-0.0265539	1	chlG	2	slr0056
chlH_22	Lactate	16	i	-3.93377	8.64883e-09	chlH	1	slr1055
chlH_22	Lactate	16	u	-1.7771	0.000550012	chlH	1	slr1055
chlH_22	Lactate	32	i	-3.91929	0.000389825	chlH	1	slr1055
chlH_22	Lactate	32	u	-1.90368	0.000185781	chlH	1	slr1055
chlH_22	NaCl	16	i	-3.54401	1.27188e-08	chlH	1	slr1055
chlH_22	NaCl	32	i	-3.71517	9.42734e-08	chlH	1	slr1055
chlH_39	Lactate	16	i	-4.26265	4.06805e-48	chlH	2	slr1055
chlH_39	Lactate	16	u	-0.750461	0.040219	chlH	2	slr1055
chlH_39	Lactate	32	i	-4.3345	9.6481e-26	chlH	2	slr1055
chlH_39	Lactate	32	u	-1.12968	1.80368e-05	chlH	2	slr1055
chlH_39	NaCl	16	i	-5.68088	5.65489e-63	chlH	2	slr1055
chlH_39	NaCl	32	i	-5.63443	4.94439e-58	chlH	2	slr1055
chlI_16	Lactate	16	u	-0.978012	1	chlI	1	slr1030
chlI_16	Lactate	32	u	-0.613781	0.960336	chlI	1	slr1030
chlI_48	Lactate	16	i	-2.36235	4.23496e-26	chlI	2	slr1030
chlI_48	Lactate	16	u	-0.0450737	1	chlI	2	slr1030
chlI_48	Lactate	32	i	-2.68166	3.04866e-15	chlI	2	slr1030
chlI_48	Lactate	32	u	-0.170414	0.849899	chlI	2	slr1030
chlI_48	NaCl	16	i	-2.65116	2.77446e-23	chlI	2	slr1030
chlI_48	NaCl	32	i	-1.18528	4.65136e-07	chlI	2	slr1030
chlL_29	Lactate	16	u	1.0429	1	chlL	1	slr0749
chlL_29	NaCl	16	i	-0.261047	0.743802	chlL	1	slr0749
chlL_29	NaCl	32	i	-0.502523	0.522425	chlL	1	slr0749
chlL_66	Lactate	16	i	0.242161	0.952691	chlL	2	slr0749
chlL_66	Lactate	16	u	0.325476	1	chlL	2	slr0749
chlL_66	Lactate	32	i	1.13985	0.684825	chlL	2	slr0749
chlL_66	Lactate	32	u	-0.0288161	1	chlL	2	slr0749
chlL_66	NaCl	16	i	0.356425	0.594873	chlL	2	slr0749
chlL_66	NaCl	32	i	0.830443	0.141923	chlL	2	slr0749
chlM_4	Lactate	16	i	-4.55538	1.71127e-24	chlM	1	slr0525
chlM_4	Lactate	16	u	-1.43133	2.23291e-08	chlM	1	slr0525
chlM_4	Lactate	32	i	-4.11708	1.70878e-10	chlM	1	slr0525
chlM_4	Lactate	32	u	-2.33063	2.31693e-15	chlM	1	slr0525
chlM_4	NaCl	16	i	-4.16968	1.20114e-11	chlM	1	slr0525
chlM_4	NaCl	32	i	-3.56115	1.18854e-10	chlM	1	slr0525
chlM_52	Lactate	16	i	-3.14485	1.23485e-40	chlM	2	slr0525
chlM_52	Lactate	16	u	-0.635734	0.00127108	chlM	2	slr0525
chlM_52	Lactate	32	i	-5.28926	4.74836e-12	chlM	2	slr0525
chlM_52	Lactate	32	u	-1.14081	1.96702e-10	chlM	2	slr0525
chlM_52	NaCl	16	i	-5.69871	5.95815e-35	chlM	2	slr0525
chlM_52	NaCl	32	i	-7.32982	2.70739e-17	chlM	2	slr0525
chlN_19	Lactate	16	i	0.0198556	0.952691	chlN	1	slr0750
chlN_19	Lactate	16	u	-0.0274405	1	chlN	1	slr0750
chlN_19	Lactate	32	i	0.288483	0.0868382	chlN	1	slr0750
chlN_19	Lactate	32	u	0.16081	0.662781	chlN	1	slr0750
chlN_19	NaCl	16	i	0.0819379	0.617532	chlN	1	slr0750
chlN_19	NaCl	32	i	0.214387	0.131627	chlN	1	slr0750
chlN_64	Lactate	16	i	-0.0785271	0.779213	chlN	2	slr0750
chlN_64	Lactate	16	u	-0.142399	1	chlN	2	slr0750
chlN_64	Lactate	32	i	-0.190366	0.396264	chlN	2	slr0750
chlN_64	Lactate	32	u	-0.379756	0.0233748	chlN	2	slr0750
chlN_64	NaCl	16	i	-0.0175966	0.927908	chlN	2	slr0750
chlN_64	NaCl	32	i	-0.0280025	0.878607	chlN	2	slr0750
chrA_13	Lactate	16	i	0.0577889	0.87804	chrA	1	slr1457
chrA_13	Lactate	16	u	-0.154422	1	chrA	1	slr1457
chrA_13	Lactate	32	i	-0.171968	0.533513	chrA	1	slr1457
chrA_13	Lactate	32	u	-0.471416	0.00878301	chrA	1	slr1457
chrA_13	NaCl	16	i	0.1111	0.516753	chrA	1	slr1457
chrA_13	NaCl	32	i	-0.0660351	0.715807	chrA	1	slr1457
chrA_29	Lactate	16	i	-0.0506299	0.91721	chrA	2	slr1457
chrA_29	Lactate	16	u	-0.121616	1	chrA	2	slr1457
chrA_29	Lactate	32	i	0.0838451	0.838109	chrA	2	slr1457
chrA_29	Lactate	32	u	-0.0734557	0.960336	chrA	2	slr1457
chrA_29	NaCl	16	i	-0.189047	0.351764	chrA	2	slr1457
chrA_29	NaCl	32	i	-0.126323	0.546467	chrA	2	slr1457
citH_21	Lactate	16	i	-0.947491	0.00011373	citH	1	sll0891
citH_21	Lactate	16	u	-0.170583	1	citH	1	sll0891
citH_21	Lactate	32	i	-1.65471	1.12179e-09	citH	1	sll0891
citH_21	Lactate	32	u	-0.373849	0.51608	citH	1	sll0891
citH_21	NaCl	16	i	-0.772856	0.00471864	citH	1	sll0891
citH_21	NaCl	32	i	-0.741443	0.00633118	citH	1	sll0891
citH_37	Lactate	16	i	-0.0289558	0.963664	citH	2	sll0891
citH_37	Lactate	16	u	-0.0831127	1	citH	2	sll0891
citH_37	Lactate	32	i	0.181966	0.684825	citH	2	sll0891
citH_37	Lactate	32	u	-0.240256	0.845991	citH	2	sll0891
citH_37	NaCl	16	i	-0.560951	0.0599031	citH	2	sll0891
citH_37	NaCl	32	i	-0.348672	0.261468	citH	2	sll0891
clcD_22	Lactate	16	i	-0.36068	0.315644	clcD	1	sll1298
clcD_22	Lactate	16	u	-0.215685	1	clcD	1	sll1298
clcD_22	Lactate	32	i	-0.633462	0.109706	clcD	1	sll1298
clcD_22	Lactate	32	u	0.119171	0.960336	clcD	1	sll1298
clcD_22	NaCl	16	i	0.528294	0.119133	clcD	1	sll1298
clcD_22	NaCl	32	i	0.735638	0.0216744	clcD	1	sll1298
clcD_36	Lactate	16	i	-0.00432493	1	clcD	2	sll1298
clcD_36	Lactate	16	u	-0.112946	1	clcD	2	sll1298
clcD_36	Lactate	32	i	-0.103756	0.790306	clcD	2	sll1298
clcD_36	Lactate	32	u	0.00668426	1	clcD	2	sll1298
clcD_36	NaCl	16	i	-0.168336	0.444874	clcD	2	sll1298
clcD_36	NaCl	32	i	-0.174532	0.419723	clcD	2	sll1298
clpB_107	Lactate	16	i	0.577543	0.0333739	clpB	1	slr1641
clpB_107	Lactate	16	u	0.123892	1	clpB	1	slr1641
clpB_107	Lactate	32	i	1.68633	9.69235e-14	clpB	1	slr1641
clpB_107	Lactate	32	u	0.355485	0.561911	clpB	1	slr1641
clpB_107	NaCl	16	i	1.18674	0.000785902	clpB	1	slr1641
clpB_107	NaCl	32	i	0.951909	0.00956258	clpB	1	slr1641
clpB_15	Lactate	16	i	-0.150194	0.806393	clpB	2	slr1641
clpB_15	Lactate	16	u	-0.0110903	1	clpB	2	slr1641
clpB_15	Lactate	32	i	-0.239009	0.641752	clpB	2	slr1641
clpB_15	Lactate	32	u	0.00670627	1	clpB	2	slr1641
clpB_15	NaCl	16	i	1.31131	5.53175e-05	clpB	2	slr1641
clpB_15	NaCl	32	i	1.22824	0.000175003	clpB	2	slr1641
clpB2_58	Lactate	16	i	-1.47528	0.564449	clpB2	1	slr0156
clpB2_58	Lactate	16	u	-0.673626	1	clpB2	1	slr0156
clpB2_58	Lactate	32	u	-0.315895	1	clpB2	1	slr0156
clpB2_58	NaCl	16	i	-3.01559	0.000447667	clpB2	1	slr0156
clpB2_58	NaCl	32	i	-3.18917	0.000990996	clpB2	1	slr0156
clpB2_6	Lactate	16	i	-4.97754	9.70268e-20	clpB2	2	slr0156
clpB2_6	Lactate	16	u	-0.229501	1	clpB2	2	slr0156
clpB2_6	Lactate	32	i	-4.10465	2.81604e-10	clpB2	2	slr0156
clpB2_6	Lactate	32	u	1.62732	0.0001031	clpB2	2	slr0156
clpB2_6	NaCl	16	i	-4.44034	5.8269e-14	clpB2	2	slr0156
clpB2_6	NaCl	32	i	-3.32172	2.479e-10	clpB2	2	slr0156
clpC_133	Lactate	16	i	-2.00213	3.00322e-05	clpC	1	sll0020
clpC_133	Lactate	16	u	-0.951062	0.314766	clpC	1	sll0020
clpC_133	Lactate	32	i	-1.64216	0.019547	clpC	1	sll0020
clpC_133	Lactate	32	u	-0.51084	0.66753	clpC	1	sll0020
clpC_133	NaCl	16	i	-1.69112	0.000213998	clpC	1	sll0020
clpC_133	NaCl	32	i	-1.44784	0.00156534	clpC	1	sll0020
clpP_22	NaCl	16	i	-1.73981	0.351513	clpP	1	slr0164
clpP_22	NaCl	32	i	-0.601531	0.744481	clpP	1	slr0164
clpP_54	Lactate	16	u	0.324429	1	clpP	2	slr0164
clpP_54	Lactate	32	u	0.68866	0.960336	clpP	2	slr0164
clpP_54	NaCl	32	i	-1.4966	0.41907	clpP	2	slr0164
clpP2_24	Lactate	16	i	-4.54094	9.87205e-09	clpP2	1	slr0165
clpP2_24	Lactate	16	u	-1.16352	0.0076838	clpP2	1	slr0165
clpP2_24	Lactate	32	i	-3.94471	0.000268488	clpP2	1	slr0165
clpP2_24	Lactate	32	u	-1.24951	0.0025159	clpP2	1	slr0165
clpP2_24	NaCl	16	i	-4.75187	1.7532e-09	clpP2	1	slr0165
clpP2_24	NaCl	32	i	-4.18736	3.93884e-09	clpP2	1	slr0165
clpP2_3	Lactate	16	i	0.0695363	0.970991	clpP2	2	slr0165
clpP2_3	Lactate	16	u	0.294321	1	clpP2	2	slr0165
clpP2_3	Lactate	32	i	0.677087	0.593065	clpP2	2	slr0165
clpP2_3	Lactate	32	u	2.97461	6.67502e-06	clpP2	2	slr0165
clpP2_3	NaCl	16	i	-0.399372	0.678001	clpP2	2	slr0165
clpP2_3	NaCl	32	i	-0.531967	0.565013	clpP2	2	slr0165
clpP3_43	Lactate	16	i	-6.03553	2.53784e-14	clpP3	1	slr0542
clpP3_43	Lactate	16	u	-0.753186	0.197251	clpP3	1	slr0542
clpP3_43	Lactate	32	i	-4.49787	3.22015e-08	clpP3	1	slr0542
clpP3_43	Lactate	32	u	-1.02447	0.00519428	clpP3	1	slr0542
clpP3_43	NaCl	16	i	-6.3878	1.07185e-08	clpP3	1	slr0542
clpP3_43	NaCl	32	i	-3.97785	8.41553e-12	clpP3	1	slr0542
clpP3_6	Lactate	16	i	-5.25711	7.5636e-27	clpP3	2	slr0542
clpP3_6	Lactate	16	u	-0.268866	1	clpP3	2	slr0542
clpP3_6	Lactate	32	i	-3.57561	1.18676e-13	clpP3	2	slr0542
clpP3_6	Lactate	32	u	-0.322555	0.640069	clpP3	2	slr0542
clpP3_6	NaCl	16	i	-5.47934	1.24134e-31	clpP3	2	slr0542
clpP3_6	NaCl	32	i	-5.13281	2.06401e-29	clpP3	2	slr0542
clpP4_10	Lactate	16	i	-5.22703	2.52712e-53	clpP4	1	sll0534
clpP4_10	Lactate	16	u	-0.146292	1	clpP4	1	sll0534
clpP4_10	Lactate	32	i	-5.00747	2.87193e-22	clpP4	1	sll0534
clpP4_10	Lactate	32	u	-0.300918	0.405001	clpP4	1	sll0534
clpP4_10	NaCl	16	i	-7.51846	1.78886e-38	clpP4	1	sll0534
clpP4_10	NaCl	32	i	-8.49554	1.2768e-22	clpP4	1	sll0534
clpP4_30	Lactate	16	i	-6.03492	4.90109e-58	clpP4	2	sll0534
clpP4_30	Lactate	16	u	-0.292456	0.588558	clpP4	2	sll0534
clpP4_30	Lactate	32	i	-4.56605	1.16704e-31	clpP4	2	sll0534
clpP4_30	Lactate	32	u	-0.43158	0.0180744	clpP4	2	sll0534
clpP4_30	NaCl	16	i	-4.84601	3.82124e-56	clpP4	2	sll0534
clpP4_30	NaCl	32	i	-4.45903	1.94665e-51	clpP4	2	sll0534
clpX_3	Lactate	16	i	-3.00553	3.70233e-17	clpX	1	sll0535
clpX_3	Lactate	16	u	-0.623321	0.845588	clpX	1	sll0535
clpX_3	Lactate	32	i	-2.2433	2.25468e-08	clpX	1	sll0535
clpX_3	Lactate	32	u	-0.968943	0.0303656	clpX	1	sll0535
clpX_3	NaCl	16	i	-0.169069	0.747908	clpX	1	sll0535
clpX_3	NaCl	32	i	-1.50902	0.000350267	clpX	1	sll0535
clpX_46	Lactate	16	i	-2.84435	3.92527e-17	clpX	2	sll0535
clpX_46	Lactate	16	u	0.275927	1	clpX	2	sll0535
clpX_46	Lactate	32	i	-2.68816	1.03169e-07	clpX	2	sll0535
clpX_46	Lactate	32	u	0.553068	0.0990086	clpX	2	sll0535
clpX_46	NaCl	16	i	0.218421	0.558007	clpX	2	sll0535
clpX_46	NaCl	32	i	-0.576492	0.110089	clpX	2	sll0535
cmpA_40	Lactate	16	i	0.461659	0.0945185	cmpA	1	slr0040
cmpA_40	Lactate	16	u	-0.00370386	1	cmpA	1	slr0040
cmpA_40	Lactate	32	i	0.692117	0.0123454	cmpA	1	slr0040
cmpA_40	Lactate	32	u	0.428329	0.319628	cmpA	1	slr0040
cmpA_40	NaCl	16	i	0.339466	0.245079	cmpA	1	slr0040
cmpA_40	NaCl	32	i	0.208774	0.503829	cmpA	1	slr0040
cmpA_89	Lactate	16	i	-0.100377	0.838246	cmpA	2	slr0040
cmpA_89	Lactate	16	u	-0.136587	1	cmpA	2	slr0040
cmpA_89	Lactate	32	i	-0.857264	0.000897924	cmpA	2	slr0040
cmpA_89	Lactate	32	u	-0.259131	0.694413	cmpA	2	slr0040
cmpA_89	NaCl	16	i	0.184744	0.484336	cmpA	2	slr0040
cmpA_89	NaCl	32	i	0.477581	0.0358935	cmpA	2	slr0040
cmpB_4	Lactate	16	i	0.0408749	0.952691	cmpB	1	slr0041
cmpB_4	Lactate	16	u	0.216529	1	cmpB	1	slr0041
cmpB_4	Lactate	32	i	-0.0814707	0.916593	cmpB	1	slr0041
cmpB_4	Lactate	32	u	0.591449	0.179294	cmpB	1	slr0041
cmpB_4	NaCl	16	i	2.12115	3.1932e-05	cmpB	1	slr0041
cmpB_4	NaCl	32	i	2.38546	1.86985e-06	cmpB	1	slr0041
cmpB_90	Lactate	16	i	0.287797	0.263984	cmpB	2	slr0041
cmpB_90	Lactate	16	u	-0.0269885	1	cmpB	2	slr0041
cmpB_90	Lactate	32	i	0.202523	0.570643	cmpB	2	slr0041
cmpB_90	Lactate	32	u	0.240512	0.665677	cmpB	2	slr0041
cmpB_90	NaCl	16	i	0.791425	0.00013215	cmpB	2	slr0041
cmpB_90	NaCl	32	i	0.856853	3.14326e-05	cmpB	2	slr0041
cmpR_10	Lactate	16	u	2.8485	0.421933	cmpR	1	sll0030
cmpR_10	NaCl	16	i	0.117533	0.859035	cmpR	1	sll0030
cmpR_10	NaCl	32	i	0.659132	0.190865	cmpR	1	sll0030
cmpR_64	Lactate	16	u	-1.25822	1	cmpR	2	sll0030
cmpR_64	Lactate	32	i	-0.443954	0.884979	cmpR	2	sll0030
cmpR_64	NaCl	16	i	0.930952	0.264371	cmpR	2	sll0030
cmpR_64	NaCl	32	i	0.341698	0.73704	cmpR	2	sll0030
cobA_10	Lactate	16	i	0.0554792	0.866554	cobA	1	slr0260
cobA_10	Lactate	16	u	0.0281416	1	cobA	1	slr0260
cobA_10	Lactate	32	i	0.163063	0.443057	cobA	1	slr0260
cobA_10	Lactate	32	u	0.0121211	1	cobA	1	slr0260
cobA_10	NaCl	16	i	0.557479	0.000209807	cobA	1	slr0260
cobA_10	NaCl	32	i	0.72833	6.37527e-07	cobA	1	slr0260
cobA_76	Lactate	16	i	-0.756222	0.809306	cobA	2	slr0260
cobA_76	Lactate	16	u	-0.672811	1	cobA	2	slr0260
cobA_76	Lactate	32	u	0.996292	0.845991	cobA	2	slr0260
cobA_76	NaCl	16	i	0.32643	0.646592	cobA	2	slr0260
cobA_76	NaCl	32	i	0.8754	0.134089	cobA	2	slr0260
cobN_21	Lactate	16	i	-2.05786	0.280875	cobN	1	sll1890
cobN_21	Lactate	16	u	-1.97474	1	cobN	1	sll1890
cobN_21	Lactate	32	u	-0.325254	1	cobN	1	sll1890
cobN_21	NaCl	16	i	-2.92504	3.98597e-05	cobN	1	sll1890
cobN_34	Lactate	16	i	0.239985	0.948488	cobN	2	sll1890
cobN_34	Lactate	16	u	-0.0892952	1	cobN	2	sll1890
cobN_34	Lactate	32	i	0.141131	0.965977	cobN	2	sll1890
cobN_34	Lactate	32	u	0.259259	1	cobN	2	sll1890
cobN_34	NaCl	16	i	0.215352	0.708763	cobN	2	sll1890
cobN_34	NaCl	32	i	0.668259	0.154677	cobN	2	sll1890
cobN2_49	Lactate	16	i	-0.0443371	0.952691	cobN2	1	slr1211
cobN2_49	Lactate	16	u	0.0281233	1	cobN2	1	slr1211
cobN2_49	Lactate	32	i	0.111278	0.862869	cobN2	1	slr1211
cobN2_49	Lactate	32	u	0.100804	0.975207	cobN2	1	slr1211
cobN2_49	NaCl	16	i	0.720858	0.0235714	cobN2	1	slr1211
cobN2_49	NaCl	32	i	0.36477	0.291028	cobN2	1	slr1211
cobN2_75	Lactate	16	i	-0.000493476	1	cobN2	2	slr1211
cobN2_75	Lactate	16	u	0.181613	1	cobN2	2	slr1211
cobN2_75	Lactate	32	i	0.0839424	0.75834	cobN2	2	slr1211
cobN2_75	Lactate	32	u	0.0810496	0.94809	cobN2	2	slr1211
cobN2_75	NaCl	16	i	0.0940471	0.533992	cobN2	2	slr1211
cobN2_75	NaCl	32	i	-0.0526891	0.742898	cobN2	2	slr1211
cobU_22	Lactate	16	i	0.251073	0.210182	cobU	1	slr0216
cobU_22	Lactate	16	u	-0.0478877	1	cobU	1	slr0216
cobU_22	Lactate	32	i	0.276263	0.234654	cobU	1	slr0216
cobU_22	Lactate	32	u	-0.00264406	1	cobU	1	slr0216
cobU_22	NaCl	16	i	-0.288962	0.131402	cobU	1	slr0216
cobU_22	NaCl	32	i	-2.35113	1.89765e-22	cobU	1	slr0216
cobU_9	Lactate	16	i	-2.66432	1.35462e-61	cobU	2	slr0216
cobU_9	Lactate	16	u	0.0364935	1	cobU	2	slr0216
cobU_9	Lactate	32	i	-4.71484	3.73315e-40	cobU	2	slr0216
cobU_9	Lactate	32	u	-0.0548233	0.981319	cobU	2	slr0216
cobU_9	NaCl	16	i	-5.43872	1.16924e-98	cobU	2	slr0216
cobU_9	NaCl	32	i	-6.25686	6.53572e-76	cobU	2	slr0216
cobW_11	Lactate	16	i	-0.980959	0.660054	cobW	1	slr0502
cobW_11	Lactate	16	u	0.688079	1	cobW	1	slr0502
cobW_11	Lactate	32	i	-0.665671	0.794981	cobW	1	slr0502
cobW_11	Lactate	32	u	-0.132499	1	cobW	1	slr0502
cobW_11	NaCl	16	i	-0.214279	0.688405	cobW	1	slr0502
cobW_11	NaCl	32	i	-0.157143	0.773134	cobW	1	slr0502
cobW_35	Lactate	16	u	0.326	1	cobW	2	slr0502
cobW_35	Lactate	32	u	0.672201	0.960336	cobW	2	slr0502
cobW_35	NaCl	32	i	-2.49779	0.10777	cobW	2	slr0502
codA_21	Lactate	16	i	-0.75854	0.722847	codA	1	slr1237
codA_21	Lactate	16	u	-0.352492	1	codA	1	slr1237
codA_21	Lactate	32	i	-0.858298	0.694131	codA	1	slr1237
codA_21	Lactate	32	u	-2.02696	0.478074	codA	1	slr1237
codA_21	NaCl	16	i	-0.26069	0.601746	codA	1	slr1237
codA_21	NaCl	32	i	-0.103512	0.845723	codA	1	slr1237
codA_7	Lactate	16	u	1.0424	1	codA	2	slr1237
codA_7	Lactate	32	u	0.68866	0.960336	codA	2	slr1237
comEc_170	Lactate	16	i	0.116569	0.564449	comEc	1	sll1929
comEc_170	Lactate	16	u	0.0144469	1	comEc	1	sll1929
comEc_170	Lactate	32	i	0.220442	0.176542	comEc	1	sll1929
comEc_170	Lactate	32	u	-0.0344175	1	comEc	1	sll1929
comEc_170	NaCl	16	i	-0.0472229	0.760272	comEc	1	sll1929
comEc_170	NaCl	32	i	-0.026384	0.866248	comEc	1	sll1929
comEc_8	Lactate	16	i	-1.40964	9.10678e-09	comEc	2	sll1929
comEc_8	Lactate	16	u	-0.102706	1	comEc	2	sll1929
comEc_8	Lactate	32	i	-2.24539	6.69707e-12	comEc	2	sll1929
comEc_8	Lactate	32	u	-0.182992	0.912239	comEc	2	sll1929
comEc_8	NaCl	16	i	-3.55149	3.16742e-25	comEc	2	sll1929
comEc_8	NaCl	32	i	-5.13429	6.74616e-24	comEc	2	sll1929
cpcA_22	Lactate	16	i	-4.80047	1.78811e-65	cpcA	1	sll1578
cpcA_22	Lactate	16	u	-1.0368	2.12619e-17	cpcA	1	sll1578
cpcA_22	Lactate	32	i	-3.63566	1.24091e-29	cpcA	1	sll1578
cpcA_22	Lactate	32	u	-1.56402	2.11902e-30	cpcA	1	sll1578
cpcA_22	NaCl	16	i	-6.194	9.07442e-50	cpcA	1	sll1578
cpcA_22	NaCl	32	i	-7.06727	3.09557e-31	cpcA	1	sll1578
cpcA_8	Lactate	16	i	-5.27745	3.15995e-25	cpcA	2	sll1578
cpcA_8	Lactate	16	u	-0.893754	9.08406e-06	cpcA	2	sll1578
cpcA_8	Lactate	32	i	-5.30966	1.27613e-09	cpcA	2	sll1578
cpcA_8	Lactate	32	u	-1.26525	4.76086e-10	cpcA	2	sll1578
cpcA_8	NaCl	16	i	-7.10261	3.54535e-16	cpcA	2	sll1578
cpcA_8	NaCl	32	i	-6.44471	1.36964e-17	cpcA	2	sll1578
cpcB_28	Lactate	16	i	-6.07013	2.05216e-46	cpcB	1	sll1577
cpcB_28	Lactate	16	u	-1.44684	1.8754e-13	cpcB	1	sll1577
cpcB_28	Lactate	32	i	-5.32882	5.4919e-22	cpcB	1	sll1577
cpcB_28	Lactate	32	u	-2.50842	1.0424e-31	cpcB	1	sll1577
cpcB_28	NaCl	16	i	-7.38873	3.61208e-54	cpcB	1	sll1577
cpcB_28	NaCl	32	i	-7.02804	1.57137e-52	cpcB	1	sll1577
cpcB_53	Lactate	16	i	-4.03617	7.19149e-38	cpcB	2	sll1577
cpcB_53	Lactate	16	u	-0.329509	0.437143	cpcB	2	sll1577
cpcB_53	Lactate	32	i	-5.53959	1.85404e-10	cpcB	2	sll1577
cpcB_53	Lactate	32	u	-0.589403	0.00140646	cpcB	2	sll1577
cpcB_53	NaCl	16	i	-5.45482	6.52299e-27	cpcB	2	sll1577
cpcB_53	NaCl	32	i	-5.79589	5.56374e-21	cpcB	2	sll1577
cpcC_13	Lactate	16	i	0.0878598	0.728416	cpcC	1	sll1580
cpcC_13	Lactate	16	u	0.0724834	1	cpcC	1	sll1580
cpcC_13	Lactate	32	i	-0.290308	0.0907809	cpcC	1	sll1580
cpcC_13	Lactate	32	u	0.0540338	0.960336	cpcC	1	sll1580
cpcC_13	NaCl	16	i	-3.56213	1.749e-90	cpcC	1	sll1580
cpcC_13	NaCl	32	i	-4.5256	1.1639e-83	cpcC	1	sll1580
cpcC_39	Lactate	32	u	0.68866	0.960336	cpcC	2	sll1580
cpcC2_19	Lactate	16	i	-1.81691	9.08482e-11	cpcC2	1	sll1579
cpcC2_19	Lactate	16	u	-0.301391	1	cpcC2	1	sll1579
cpcC2_19	Lactate	32	i	-2.79149	3.01449e-17	cpcC2	1	sll1579
cpcC2_19	Lactate	32	u	-0.21241	0.912239	cpcC2	1	sll1579
cpcC2_19	NaCl	16	i	-5.14665	1.19001e-48	cpcC2	1	sll1579
cpcC2_19	NaCl	32	i	-6.51585	3.60022e-49	cpcC2	1	sll1579
cpcC2_40	Lactate	16	i	-1.0977	5.15562e-10	cpcC2	2	sll1579
cpcC2_40	Lactate	16	u	0.0573941	1	cpcC2	2	sll1579
cpcC2_40	Lactate	32	i	-1.80266	7.42911e-12	cpcC2	2	sll1579
cpcC2_40	Lactate	32	u	-0.032513	1	cpcC2	2	sll1579
cpcC2_40	NaCl	16	i	-5.23019	3.82645e-47	cpcC2	2	sll1579
cpcC2_40	NaCl	32	i	-5.98499	2.32938e-34	cpcC2	2	sll1579
cpcD_31	Lactate	16	i	0.656014	0.815714	cpcD	1	ssl3093
cpcD_31	Lactate	16	u	-0.258711	1	cpcD	1	ssl3093
cpcD_31	Lactate	32	i	1.25259	0.593065	cpcD	1	ssl3093
cpcD_31	NaCl	16	i	0.355574	0.598529	cpcD	1	ssl3093
cpcD_31	NaCl	32	i	0.660951	0.271605	cpcD	1	ssl3093
cpcD_50	Lactate	16	i	0.30427	0.194683	cpcD	2	ssl3093
cpcD_50	Lactate	16	u	0.12229	1	cpcD	2	ssl3093
cpcD_50	Lactate	32	i	0.312548	0.232073	cpcD	2	ssl3093
cpcD_50	Lactate	32	u	0.190979	0.802829	cpcD	2	ssl3093
cpcD_50	NaCl	16	i	0.586902	0.00405056	cpcD	2	ssl3093
cpcD_50	NaCl	32	i	0.632323	0.00177059	cpcD	2	ssl3093
cpcE_20	Lactate	16	i	-1.801	3.45143e-20	cpcE	1	slr1878
cpcE_20	Lactate	16	u	-0.0459906	1	cpcE	1	slr1878
cpcE_20	Lactate	32	i	-3.55544	2.01889e-18	cpcE	1	slr1878
cpcE_20	Lactate	32	u	-0.0810865	0.960336	cpcE	1	slr1878
cpcE_20	NaCl	16	i	-4.69527	8.00238e-48	cpcE	1	slr1878
cpcE_20	NaCl	32	i	-4.50136	5.19366e-43	cpcE	1	slr1878
cpcE_9	Lactate	16	i	-1.16421	1.75597e-15	cpcE	2	slr1878
cpcE_9	Lactate	16	u	-0.1603	1	cpcE	2	slr1878
cpcE_9	Lactate	32	i	-2.30029	1.34395e-22	cpcE	2	slr1878
cpcE_9	Lactate	32	u	-0.195322	0.654173	cpcE	2	slr1878
cpcE_9	NaCl	16	i	-3.21433	4.35572e-60	cpcE	2	slr1878
cpcE_9	NaCl	32	i	-4.33209	2.06562e-60	cpcE	2	slr1878
cpcF_44	Lactate	16	i	-0.476066	0.91721	cpcF	1	sll1051
cpcF_58	Lactate	16	i	0.0895865	0.653353	cpcF	2	sll1051
cpcF_58	Lactate	16	u	0.0809097	1	cpcF	2	sll1051
cpcF_58	Lactate	32	i	-0.210628	0.179878	cpcF	2	sll1051
cpcF_58	Lactate	32	u	-0.00605547	1	cpcF	2	sll1051
cpcF_58	NaCl	16	i	-2.983	3.18679e-76	cpcF	2	sll1051
cpcF_58	NaCl	32	i	-3.48914	1.33436e-72	cpcF	2	sll1051
cpcG_65	Lactate	16	i	-3.75019	2.15808e-149	cpcG	1	slr2051
cpcG_65	Lactate	16	u	0.000134555	1	cpcG	1	slr2051
cpcG_65	Lactate	32	i	-4.45016	9.7962e-56	cpcG	1	slr2051
cpcG_65	Lactate	32	u	0.137769	0.520066	cpcG	1	slr2051
cpcG_65	NaCl	16	i	-5.27902	2.83157e-126	cpcG	1	slr2051
cpcG_65	NaCl	32	i	-5.62219	1.97372e-100	cpcG	1	slr2051
cpcG_89	Lactate	16	i	-3.70364	3.22961e-37	cpcG	2	slr2051
cpcG_89	Lactate	16	u	-0.0146759	1	cpcG	2	slr2051
cpcG_89	Lactate	32	i	-5.24045	1.07183e-11	cpcG	2	slr2051
cpcG_89	Lactate	32	u	-0.117703	0.952672	cpcG	2	slr2051
cpcG_89	NaCl	16	i	-5.20257	6.21593e-28	cpcG	2	slr2051
cpcG_89	NaCl	32	i	-6.42034	3.29263e-17	cpcG	2	slr2051
cpcG2_27	Lactate	16	i	0.241302	0.952691	cpcG2	1	sll1471
cpcG2_27	Lactate	16	u	1.62638	1	cpcG2	1	sll1471
cpcG2_27	Lactate	32	i	3.09311	0.0668506	cpcG2	1	sll1471
cpcG2_27	NaCl	16	i	-0.259919	0.66994	cpcG2	1	sll1471
cpcG2_27	NaCl	32	i	0.363666	0.494066	cpcG2	1	sll1471
cpcG2_9	Lactate	16	i	-0.476224	0.91721	cpcG2	2	sll1471
cpcG2_9	Lactate	16	u	-0.393097	1	cpcG2	2	sll1471
cpcG2_9	NaCl	16	i	-0.634772	0.288526	cpcG2	2	sll1471
cpcG2_9	NaCl	32	i	-0.572665	0.350127	cpcG2	2	sll1471
crtE_22	Lactate	16	i	-7.46362	5.01457e-12	crtE	1	slr0739
crtE_22	Lactate	16	u	-0.149358	1	crtE	1	slr0739
crtE_22	Lactate	32	i	-4.61375	2.40837e-07	crtE	1	slr0739
crtE_22	Lactate	32	u	-0.0235901	1	crtE	1	slr0739
crtE_7	Lactate	16	i	-0.476822	0.91721	crtE	2	slr0739
crtE_7	Lactate	16	u	0.323573	1	crtE	2	slr0739
crtE_7	Lactate	32	u	0.681784	0.960336	crtE	2	slr0739
crtE_7	NaCl	16	i	-4.9149	0.000230362	crtE	2	slr0739
crtE_7	NaCl	32	i	-3.77688	0.00122567	crtE	2	slr0739
crtO_124	Lactate	16	i	-0.018174	0.959784	crtO	1	slr0088
crtO_124	Lactate	16	u	-0.123094	1	crtO	1	slr0088
crtO_124	Lactate	32	i	-0.493009	0.0235955	crtO	1	slr0088
crtO_124	Lactate	32	u	-0.246143	0.490454	crtO	1	slr0088
crtO_124	NaCl	16	i	-0.201998	0.224869	crtO	1	slr0088
crtO_124	NaCl	32	i	-0.300764	0.0586958	crtO	1	slr0088
crtO_58	Lactate	16	i	-0.195761	0.497157	crtO	2	slr0088
crtO_58	Lactate	16	u	-0.118205	1	crtO	2	slr0088
crtO_58	Lactate	32	i	-0.595084	0.00397139	crtO	2	slr0088
crtO_58	Lactate	32	u	0.0297175	1	crtO	2	slr0088
crtO_58	NaCl	16	i	0.398133	0.0423443	crtO	2	slr0088
crtO_58	NaCl	32	i	0.200835	0.344169	crtO	2	slr0088
crtQ_40	Lactate	16	u	0.324208	1	crtQ	1	slr0940
crtQ_40	Lactate	32	u	-0.0295026	1	crtQ	1	slr0940
crtQ_91	Lactate	16	i	-1.95774	4.62961e-09	crtQ	2	slr0940
crtQ_91	Lactate	16	u	0.131514	1	crtQ	2	slr0940
crtQ_91	Lactate	32	i	-2.82889	2.70426e-06	crtQ	2	slr0940
crtQ_91	Lactate	32	u	0.135122	0.960336	crtQ	2	slr0940
crtQ_91	NaCl	16	i	-4.51877	9.06598e-16	crtQ	2	slr0940
[truncated: 37,779 more rows]

## Sheet: Fig 5b
Figure 5b
[truncated: 49 more rows]

[truncated: 8 more sheets: Fig 5c, Fig 5d, Fig 5e, 5f, Fig 6a, 6b, Table 1 Raw, Table 1 Enrichment, Supp Fig 2, Supp Fig 6]
